# Supplementary material for: Non-merohedral twinning: from minerals to proteins
Source: Acta Crystallogr D Struct Biol. 2019 Nov 19;75(Pt 12):1040–50. doi: 10.1107/S2059798319010179 (PMC6889912; doi:10.1107/S2059798319010179)
Supplement: Supplementary file 1 [file d-75-01040-sup1.cif]

##############################################################################
#                                                                            #
# This CIF contains the data in a paper accepted for publication in          #
# Acta Crystallographica Section D. It conforms to the requirements of       #
# Notes for Authors for Acta Crystallographica Section D, and has been       #
# peer reviewed under the auspices of the IUCr Commission on Journals.       #
#                                                                            #
# Full details of the Crystallographic Information File format               #
# are given in the paper "The Crystallographic Information File (CIF):       #
# a New Standard Archive File for Crystallography" by S. R. Hall, F. H.      #
# Allen and I. D. Brown [Acta Cryst. (1991), A47, 655-685].                  #
#                                                                            #
# The current version of the core CIF dictionary is obtainable from          #
# ftp://ftp.iucr.org/pub/cif_core.dic.                                       #
#                                                                            #
# Software is freely available for graphical display of the structure(s)     #
# in this CIF. For information consult the CIF software page                 #
# http://www.iucr.org/resources/cif/software.                                #
#                                                                            #
# This file may be used for bona fide research purposes within the           #
# scientific community so long as proper attribution is given to the journal # 
# article from which it was obtained.                                        #
#                                                                            #
##############################################################################
data_chromite_4
_audit_creation_method     'SHELXL-2018/3'
_journal_date_recd_electronic     2019-04-30
_journal_date_accepted     2019-07-16
_journal_name_full     'Acta Crystallographica, Section D'
_journal_year     2019
_journal_volume     75
_journal_issue     12
_journal_page_first     0
_journal_page_last     0
_journal_paper_category     FA
_journal_paper_doi     10.1107/S2059798319010179
_journal_coeditor_code     RR5182
_database_code_depnum_ccdc_archive     'CCDC 1940918'
_chemical_name_systematic     ?
_chemical_name_common     ?
_chemical_formula_moiety     ?
_chemical_formula_sum     'Cr2 Fe0.66 Mg0.34 O4'
_chemical_formula_weight     213.22
_chemical_melting_point     ?
_space_group_crystal_system     cubic
_space_group_name_H-M_alt     'F d -3 m'
_space_group_name_Hall     '-F 4vw 2vw 3'
loop_
    _space_group_symop_operation_xyz
    'x, y, z'
    '-x+3/4, -y+1/4, z+1/2'
    '-x+1/4, y+1/2, -z+3/4'
    'x+1/2, -y+3/4, -z+1/4'
    'z, x, y'
    'z+1/2, -x+3/4, -y+1/4'
    '-z+3/4, -x+1/4, y+1/2'
    '-z+1/4, x+1/2, -y+3/4'
    'y, z, x'
    '-y+1/4, z+1/2, -x+3/4'
    'y+1/2, -z+3/4, -x+1/4'
    '-y+3/4, -z+1/4, x+1/2'
    'y+3/4, x+1/4, -z+1/2'
    '-y, -x, -z'
    'y+1/4, -x+1/2, z+3/4'
    '-y+1/2, x+3/4, z+1/4'
    'x+3/4, z+1/4, -y+1/2'
    '-x+1/2, z+3/4, y+1/4'
    '-x, -z, -y'
    'x+1/4, -z+1/2, y+3/4'
    'z+3/4, y+1/4, -x+1/2'
    'z+1/4, -y+1/2, x+3/4'
    '-z+1/2, y+3/4, x+1/4'
    '-z, -y, -x'
    'x, y+1/2, z+1/2'
    '-x+3/4, -y+3/4, z+1'
    '-x+1/4, y+1, -z+5/4'
    'x+1/2, -y+5/4, -z+3/4'
    'z, x+1/2, y+1/2'
    'z+1/2, -x+5/4, -y+3/4'
    '-z+3/4, -x+3/4, y+1'
    '-z+1/4, x+1, -y+5/4'
    'y, z+1/2, x+1/2'
    '-y+1/4, z+1, -x+5/4'
    'y+1/2, -z+5/4, -x+3/4'
    '-y+3/4, -z+3/4, x+1'
    'y+3/4, x+3/4, -z+1'
    '-y, -x+1/2, -z+1/2'
    'y+1/4, -x+1, z+5/4'
    '-y+1/2, x+5/4, z+3/4'
    'x+3/4, z+3/4, -y+1'
    '-x+1/2, z+5/4, y+3/4'
    '-x, -z+1/2, -y+1/2'
    'x+1/4, -z+1, y+5/4'
    'z+3/4, y+3/4, -x+1'
    'z+1/4, -y+1, x+5/4'
    '-z+1/2, y+5/4, x+3/4'
    '-z, -y+1/2, -x+1/2'
    'x+1/2, y, z+1/2'
    '-x+5/4, -y+1/4, z+1'
    '-x+3/4, y+1/2, -z+5/4'
    'x+1, -y+3/4, -z+3/4'
    'z+1/2, x, y+1/2'
    'z+1, -x+3/4, -y+3/4'
    '-z+5/4, -x+1/4, y+1'
    '-z+3/4, x+1/2, -y+5/4'
    'y+1/2, z, x+1/2'
    '-y+3/4, z+1/2, -x+5/4'
    'y+1, -z+3/4, -x+3/4'
    '-y+5/4, -z+1/4, x+1'
    'y+5/4, x+1/4, -z+1'
    '-y+1/2, -x, -z+1/2'
    'y+3/4, -x+1/2, z+5/4'
    '-y+1, x+3/4, z+3/4'
    'x+5/4, z+1/4, -y+1'
    '-x+1, z+3/4, y+3/4'
    '-x+1/2, -z, -y+1/2'
    'x+3/4, -z+1/2, y+5/4'
    'z+5/4, y+1/4, -x+1'
    'z+3/4, -y+1/2, x+5/4'
    '-z+1, y+3/4, x+3/4'
    '-z+1/2, -y, -x+1/2'
    'x+1/2, y+1/2, z'
    '-x+5/4, -y+3/4, z+1/2'
    '-x+3/4, y+1, -z+3/4'
    'x+1, -y+5/4, -z+1/4'
    'z+1/2, x+1/2, y'
    'z+1, -x+5/4, -y+1/4'
    '-z+5/4, -x+3/4, y+1/2'
    '-z+3/4, x+1, -y+3/4'
    'y+1/2, z+1/2, x'
    '-y+3/4, z+1, -x+3/4'
    'y+1, -z+5/4, -x+1/4'
    '-y+5/4, -z+3/4, x+1/2'
    'y+5/4, x+3/4, -z+1/2'
    '-y+1/2, -x+1/2, -z'
    'y+3/4, -x+1, z+3/4'
    '-y+1, x+5/4, z+1/4'
    'x+5/4, z+3/4, -y+1/2'
    '-x+1, z+5/4, y+1/4'
    '-x+1/2, -z+1/2, -y'
    'x+3/4, -z+1, y+3/4'
    'z+5/4, y+3/4, -x+1/2'
    'z+3/4, -y+1, x+3/4'
    '-z+1, y+5/4, x+1/4'
    '-z+1/2, -y+1/2, -x'
    '-x, -y, -z'
    'x-3/4, y-1/4, -z-1/2'
    'x-1/4, -y-1/2, z-3/4'
    '-x-1/2, y-3/4, z-1/4'
    '-z, -x, -y'
    '-z-1/2, x-3/4, y-1/4'
    'z-3/4, x-1/4, -y-1/2'
    'z-1/4, -x-1/2, y-3/4'
    '-y, -z, -x'
    'y-1/4, -z-1/2, x-3/4'
    '-y-1/2, z-3/4, x-1/4'
    'y-3/4, z-1/4, -x-1/2'
    '-y-3/4, -x-1/4, z-1/2'
    'y, x, z'
    '-y-1/4, x-1/2, -z-3/4'
    'y-1/2, -x-3/4, -z-1/4'
    '-x-3/4, -z-1/4, y-1/2'
    'x-1/2, -z-3/4, -y-1/4'
    'x, z, y'
    '-x-1/4, z-1/2, -y-3/4'
    '-z-3/4, -y-1/4, x-1/2'
    '-z-1/4, y-1/2, -x-3/4'
    'z-1/2, -y-3/4, -x-1/4'
    'z, y, x'
    '-x, -y+1/2, -z+1/2'
    'x-3/4, y+1/4, -z'
    'x-1/4, -y, z-1/4'
    '-x-1/2, y-1/4, z+1/4'
    '-z, -x+1/2, -y+1/2'
    '-z-1/2, x-1/4, y+1/4'
    'z-3/4, x+1/4, -y'
    'z-1/4, -x, y-1/4'
    '-y, -z+1/2, -x+1/2'
    'y-1/4, -z, x-1/4'
    '-y-1/2, z-1/4, x+1/4'
    'y-3/4, z+1/4, -x'
    '-y-3/4, -x+1/4, z'
    'y, x+1/2, z+1/2'
    '-y-1/4, x, -z-1/4'
    'y-1/2, -x-1/4, -z+1/4'
    '-x-3/4, -z+1/4, y'
    'x-1/2, -z-1/4, -y+1/4'
    'x, z+1/2, y+1/2'
    '-x-1/4, z, -y-1/4'
    '-z-3/4, -y+1/4, x'
    '-z-1/4, y, -x-1/4'
    'z-1/2, -y-1/4, -x+1/4'
    'z, y+1/2, x+1/2'
    '-x+1/2, -y, -z+1/2'
    'x-1/4, y-1/4, -z'
    'x+1/4, -y-1/2, z-1/4'
    '-x, y-3/4, z+1/4'
    '-z+1/2, -x, -y+1/2'
    '-z, x-3/4, y+1/4'
    'z-1/4, x-1/4, -y'
    'z+1/4, -x-1/2, y-1/4'
    '-y+1/2, -z, -x+1/2'
    'y+1/4, -z-1/2, x-1/4'
    '-y, z-3/4, x+1/4'
    'y-1/4, z-1/4, -x'
    '-y-1/4, -x-1/4, z'
    'y+1/2, x, z+1/2'
    '-y+1/4, x-1/2, -z-1/4'
    'y, -x-3/4, -z+1/4'
    '-x-1/4, -z-1/4, y'
    'x, -z-3/4, -y+1/4'
    'x+1/2, z, y+1/2'
    '-x+1/4, z-1/2, -y-1/4'
    '-z-1/4, -y-1/4, x'
    '-z+1/4, y-1/2, -x-1/4'
    'z, -y-3/4, -x+1/4'
    'z+1/2, y, x+1/2'
    '-x+1/2, -y+1/2, -z'
    'x-1/4, y+1/4, -z-1/2'
    'x+1/4, -y, z-3/4'
    '-x, y-1/4, z-1/4'
    '-z+1/2, -x+1/2, -y'
    '-z, x-1/4, y-1/4'
    'z-1/4, x+1/4, -y-1/2'
    'z+1/4, -x, y-3/4'
    '-y+1/2, -z+1/2, -x'
    'y+1/4, -z, x-3/4'
    '-y, z-1/4, x-1/4'
    'y-1/4, z+1/4, -x-1/2'
    '-y-1/4, -x+1/4, z-1/2'
    'y+1/2, x+1/2, z'
    '-y+1/4, x, -z-3/4'
    'y, -x-1/4, -z-1/4'
    '-x-1/4, -z+1/4, y-1/2'
    'x, -z-1/4, -y-1/4'
    'x+1/2, z+1/2, y'
    '-x+1/4, z, -y-3/4'
    '-z-1/4, -y+1/4, x-1/2'
    '-z+1/4, y, -x-3/4'
    'z, -y-1/4, -x-1/4'
    'z+1/2, y+1/2, x'
_cell_length_a     8.321(2)
_cell_length_b     8.321(2)
_cell_length_c     8.321(2)
_cell_angle_alpha     90
_cell_angle_beta     90
_cell_angle_gamma     90
_cell_volume     576.1(4)
_cell_formula_units_Z     8
_cell_measurement_reflns_used     915
_cell_measurement_theta_min     4.2496
_cell_measurement_theta_max     30.4116
_cell_measurement_temperature     292(2)
_exptl_crystal_description     'Spinel twin'
_exptl_crystal_colour     black
_exptl_crystal_size_max     0.500
_exptl_crystal_size_mid     0.370
_exptl_crystal_size_min     0.250
_exptl_crystal_density_diffrn     4.916
_exptl_crystal_density_meas     ?
_exptl_crystal_density_method     ?
_exptl_crystal_F_000     810
_exptl_absorpt_coefficient_mu     10.635
_exptl_absorpt_correction_type     multi-scan
_exptl_absorpt_process_details     'TWINABS V2012/, 2012'
_exptl_absorpt_correction_T_min     0.295175
_exptl_absorpt_correction_T_max     0.746051
_diffrn_ambient_temperature     292(2)
_diffrn_source     ?
_diffrn_radiation_type     MoK\a
_diffrn_radiation_wavelength     0.71073
_diffrn_measurement_device_type     'Bruker, D8 QUEST'
_diffrn_measurement_method     ?
_diffrn_detector_area_resol_mean     ?
_diffrn_reflns_number     1343
_diffrn_reflns_av_R_equivalents     0.0489
_diffrn_reflns_av_unetI/netI     0.0116
_diffrn_reflns_theta_min     4.242
_diffrn_reflns_theta_max     30.352
_diffrn_reflns_theta_full     25.242
_diffrn_measured_fraction_theta_max     0.984
_diffrn_measured_fraction_theta_full     0.974
_diffrn_reflns_limit_h_min     -11
_diffrn_reflns_limit_h_max     9
_diffrn_reflns_limit_k_min     -11
_diffrn_reflns_limit_k_max     11
_diffrn_reflns_limit_l_min     -8
_diffrn_reflns_limit_l_max     11
_refine_special_details     ?
_reflns_number_total     60
_reflns_number_gt     58
_reflns_threshold_expression     'I > 2\s(I)'
_refine_ls_structure_factor_coef     Fsqd
_refine_ls_matrix_type     full
_refine_ls_R_factor_all     0.0171
_refine_ls_R_factor_gt     0.0161
_refine_ls_wR_factor_gt     0.0434
_refine_ls_wR_factor_ref     0.0441
_refine_ls_goodness_of_fit_ref     1.408
_refine_ls_restrained_S_all     1.408
_refine_ls_number_reflns     60
_refine_ls_number_parameters     9
_refine_ls_number_restraints     0
_refine_ls_hydrogen_treatment     undef
_refine_ls_weighting_scheme     calc
_refine_ls_weighting_details
              'w=1/[\s^2^(Fo^2^)+(0.0205P)^2^+2.2027P] where P=(Fo^2^+2Fc^2^)/3'
_atom_sites_solution_hydrogens     .
_atom_sites_solution_primary     ?
_atom_sites_solution_secondary     ?
_refine_ls_shift/su_max     0.000
_refine_ls_shift/su_mean     0.000
_refine_diff_density_max     0.444
_refine_diff_density_min     -0.416
_refine_ls_extinction_method     'SHELXL-2018/3 (Sheldrick 2018)'
_refine_ls_extinction_coef     0.0042(8)
_refine_ls_extinction_expression
                                  'Fc^*^=kFc[1+0.001xFc^2^\l^3^/sin(2\q)]^-1/4^'
loop_
    _atom_type_symbol
    _atom_type_description
    _atom_type_scat_dispersion_real
    _atom_type_scat_dispersion_imag
    _atom_type_scat_source
    'O' 'O' 0.0106 0.0060
                         'International Tables Vol C Tables 4.2.6.8 and 6.1.1.4'
    'Cr' 'Cr' 0.3209 0.6236
                         'International Tables Vol C Tables 4.2.6.8 and 6.1.1.4'
    'Fe' 'Fe' 0.3463 0.8444
                         'International Tables Vol C Tables 4.2.6.8 and 6.1.1.4'
    'Mg' 'Mg' 0.0486 0.0363
                         'International Tables Vol C Tables 4.2.6.8 and 6.1.1.4'
_computing_data_collection     'APEX2 v2018.7-2'
_computing_cell_refinement     'SAINT V8.38A'
_computing_data_reduction     'SAINT V8.38A'
_computing_structure_solution
                                'SHELXT(G.M.Sheldrick,Acta Cryst.(2015)A71,3-8)'
_computing_structure_refinement     'SHELXL-2018/3 (Sheldrick, 2018)'
_computing_molecular_graphics     'VESTA V3.4.6, 2011'
_computing_publication_material     ?
loop_
    _atom_site_type_symbol
    _atom_site_label
    _atom_site_fract_x
    _atom_site_fract_y
    _atom_site_fract_z
    _atom_site_U_iso_or_equiv
    _atom_site_adp_type
    _atom_site_calc_flag
    _atom_site_occupancy
    _atom_site_disorder_assembly
    _atom_site_disorder_group
    Cr Cr1 0.250000 0.500000 0.250000 0.0086(4) Uani d 1 . .
    Mg Mg1 0.125000 0.125000 0.125000 0.0112(5) Uani d 0.337(12) . .
    Fe Fe1 0.125000 0.125000 0.125000 0.0112(5) Uani d 0.663(12) . .
    O O1 0.26266(17) 0.26266(17) 0.26266(17) 0.0060(6) Uani d 1 . .
loop_
    _atom_site_aniso_label
    _atom_site_aniso_U_11
    _atom_site_aniso_U_22
    _atom_site_aniso_U_33
    _atom_site_aniso_U_12
    _atom_site_aniso_U_13
    _atom_site_aniso_U_23
    Cr1 0.0086(4) 0.0086(4) 0.0086(4) 0.00061(13) -0.00061(13) 0.00061(13)
    Mg1 0.0112(5) 0.0112(5) 0.0112(5) 0.000 0.000 0.000
    Fe1 0.0112(5) 0.0112(5) 0.0112(5) 0.000 0.000 0.000
    O1 0.0060(6) 0.0060(6) 0.0060(6) -0.0008(4) -0.0008(4) -0.0008(4)
_geom_special_details
;
 All esds (except the esd in the dihedral angle between two l.s. planes)
 are estimated using the full covariance matrix.  The cell esds are taken
 into account individually in the estimation of esds in distances, angles
 and torsion angles; correlations between esds in cell parameters are only
 used when they are defined by crystal symmetry.  An approximate (isotropic)
 treatment of cell esds is used for estimating esds involving l.s. planes.
;
loop_
    _geom_bond_atom_site_label_1
    _geom_bond_atom_site_label_2
    _geom_bond_site_symmetry_2
    _geom_bond_distance
    _geom_bond_publ_flag
    Cr1 O1 . 1.9805(13) ?
    Cr1 O1 100_665 1.9805(13) ?
    Cr1 O1 52_455 1.9805(13) ?
    Cr1 O1 170_556 1.9805(13) ?
    Cr1 O1 26_554 1.9805(13) ?
    Cr1 O1 145_565 1.9805(13) ?
    Cr1 Cr1 27_544 2.9419(7) ?
    Cr1 Cr1 75_545 2.9419(7) ?
    Cr1 Cr1 26_554 2.9419(7) ?
    Cr1 Cr1 52_455 2.9419(7) ?
    Cr1 Cr1 76_455 2.9419(7) ?
    Cr1 Cr1 50_464 2.9419(7) ?
    Mg1 O1 76_445 1.984(2) ?
    Mg1 O1 27_544 1.984(2) ?
    Mg1 O1 50_454 1.984(2) ?
    Mg1 O1 . 1.984(2) ?
    Mg1 Mg1 97 3.6031(9) ?
    Mg1 Mg1 145 3.6031(9) ?
    Mg1 Mg1 121 3.6031(9) ?
    Mg1 Mg1 169 3.6031(9) ?
    Fe1 O1 76_445 1.984(2) ?
    Fe1 O1 27_544 1.984(2) ?
    Fe1 O1 50_454 1.984(2) ?
    Fe1 O1 . 1.984(2) ?
loop_
    _geom_angle_atom_site_label_1
    _geom_angle_atom_site_label_2
    _geom_angle_atom_site_label_3
    _geom_angle_site_symmetry_1
    _geom_angle_site_symmetry_3
    _geom_angle
    _geom_angle_publ_flag
    O1 Cr1 O1 . 100_665 96.25(9) ?
    O1 Cr1 O1 . 52_455 83.75(9) ?
    O1 Cr1 O1 100_665 52_455 180.0 ?
    O1 Cr1 O1 . 170_556 96.25(9) ?
    O1 Cr1 O1 100_665 170_556 83.75(9) ?
    O1 Cr1 O1 52_455 170_556 96.25(9) ?
    O1 Cr1 O1 . 26_554 83.75(9) ?
    O1 Cr1 O1 100_665 26_554 96.25(9) ?
    O1 Cr1 O1 52_455 26_554 83.75(9) ?
    O1 Cr1 O1 170_556 26_554 180.00(8) ?
    O1 Cr1 O1 . 145_565 180.0 ?
    O1 Cr1 O1 100_665 145_565 83.75(9) ?
    O1 Cr1 O1 52_455 145_565 96.25(9) ?
    O1 Cr1 O1 170_556 145_565 83.75(9) ?
    O1 Cr1 O1 26_554 145_565 96.25(9) ?
    O1 Cr1 Cr1 . 27_544 94.31(6) ?
    O1 Cr1 Cr1 100_665 27_544 42.04(4) ?
    O1 Cr1 Cr1 52_455 27_544 137.96(4) ?
    O1 Cr1 Cr1 170_556 27_544 42.04(4) ?
    O1 Cr1 Cr1 26_554 27_544 137.96(4) ?
    O1 Cr1 Cr1 145_565 27_544 85.69(6) ?
    O1 Cr1 Cr1 . 75_545 85.69(6) ?
    O1 Cr1 Cr1 100_665 75_545 137.96(4) ?
    O1 Cr1 Cr1 52_455 75_545 42.04(4) ?
    O1 Cr1 Cr1 170_556 75_545 137.96(4) ?
    O1 Cr1 Cr1 26_554 75_545 42.04(4) ?
    O1 Cr1 Cr1 145_565 75_545 94.31(6) ?
    Cr1 Cr1 Cr1 27_544 75_545 180.0 ?
    O1 Cr1 Cr1 . 26_554 42.04(4) ?
    O1 Cr1 Cr1 100_665 26_554 94.31(6) ?
    O1 Cr1 Cr1 52_455 26_554 85.69(6) ?
    O1 Cr1 Cr1 170_556 26_554 137.96(4) ?
    O1 Cr1 Cr1 26_554 26_554 42.04(4) ?
    O1 Cr1 Cr1 145_565 26_554 137.96(4) ?
    Cr1 Cr1 Cr1 27_544 26_554 120.0 ?
    Cr1 Cr1 Cr1 75_545 26_554 60.0 ?
    O1 Cr1 Cr1 . 52_455 42.04(4) ?
    O1 Cr1 Cr1 100_665 52_455 137.96(4) ?
    O1 Cr1 Cr1 52_455 52_455 42.04(4) ?
    O1 Cr1 Cr1 170_556 52_455 94.31(6) ?
    O1 Cr1 Cr1 26_554 52_455 85.69(6) ?
    O1 Cr1 Cr1 145_565 52_455 137.96(4) ?
    Cr1 Cr1 Cr1 27_544 52_455 120.0 ?
    Cr1 Cr1 Cr1 75_545 52_455 60.0 ?
    Cr1 Cr1 Cr1 26_554 52_455 60.0 ?
    O1 Cr1 Cr1 . 76_455 137.96(4) ?
    O1 Cr1 Cr1 100_665 76_455 42.04(4) ?
    O1 Cr1 Cr1 52_455 76_455 137.96(4) ?
    O1 Cr1 Cr1 170_556 76_455 85.69(6) ?
    O1 Cr1 Cr1 26_554 76_455 94.31(6) ?
    O1 Cr1 Cr1 145_565 76_455 42.04(4) ?
    Cr1 Cr1 Cr1 27_544 76_455 60.0 ?
    Cr1 Cr1 Cr1 75_545 76_455 120.0 ?
    Cr1 Cr1 Cr1 26_554 76_455 120.0 ?
    Cr1 Cr1 Cr1 52_455 76_455 180.0 ?
    O1 Cr1 Cr1 . 50_464 137.96(4) ?
    O1 Cr1 Cr1 100_665 50_464 85.69(6) ?
    O1 Cr1 Cr1 52_455 50_464 94.31(6) ?
    O1 Cr1 Cr1 170_556 50_464 42.04(4) ?
    O1 Cr1 Cr1 26_554 50_464 137.96(4) ?
    O1 Cr1 Cr1 145_565 50_464 42.04(4) ?
    Cr1 Cr1 Cr1 27_544 50_464 60.0 ?
    Cr1 Cr1 Cr1 75_545 50_464 120.0 ?
    Cr1 Cr1 Cr1 26_554 50_464 180.0 ?
    Cr1 Cr1 Cr1 52_455 50_464 120.0 ?
    Cr1 Cr1 Cr1 76_455 50_464 60.0 ?
    O1 Mg1 O1 76_445 27_544 109.5 ?
    O1 Mg1 O1 76_445 50_454 109.5 ?
    O1 Mg1 O1 27_544 50_454 109.5 ?
    O1 Mg1 O1 76_445 . 109.4710(10)
                                  ?
    O1 Mg1 O1 27_544 . 109.5 ?
    O1 Mg1 O1 50_454 . 109.5 ?
    O1 Mg1 Mg1 76_445 97 70.5 ?
    O1 Mg1 Mg1 27_544 97 70.5290(10)
                                   ?
    O1 Mg1 Mg1 50_454 97 70.5290(10)
                                   ?
    O1 Mg1 Mg1 . 97 180.00(3) ?
    O1 Mg1 Mg1 76_445 145 70.5 ?
    O1 Mg1 Mg1 27_544 145 180.00(10) ?
    O1 Mg1 Mg1 50_454 145 70.5 ?
    O1 Mg1 Mg1 . 145 70.5 ?
    Mg1 Mg1 Mg1 97 145 109.5 ?
    O1 Mg1 Mg1 76_445 121 180.00(10) ?
    O1 Mg1 Mg1 27_544 121 70.5 ?
    O1 Mg1 Mg1 50_454 121 70.5 ?
    O1 Mg1 Mg1 . 121 70.5 ?
    Mg1 Mg1 Mg1 97 121 109.5 ?
    Mg1 Mg1 Mg1 145 121 109.5 ?
    O1 Mg1 Mg1 76_445 169 70.5 ?
    O1 Mg1 Mg1 27_544 169 70.5 ?
    O1 Mg1 Mg1 50_454 169 180.00(3) ?
    O1 Mg1 Mg1 . 169 70.5 ?
    Mg1 Mg1 Mg1 97 169 109.5 ?
    Mg1 Mg1 Mg1 145 169 109.5 ?
    Mg1 Mg1 Mg1 121 169 109.5 ?
    O1 Fe1 O1 76_445 27_544 109.5 ?
    O1 Fe1 O1 76_445 50_454 109.5 ?
    O1 Fe1 O1 27_544 50_454 109.5 ?
    O1 Fe1 O1 76_445 . 109.4710(10)
                                  ?
    O1 Fe1 O1 27_544 . 109.5 ?
    O1 Fe1 O1 50_454 . 109.5 ?
    Cr1 O1 Cr1 52_455 . 95.93(8) ?
    Cr1 O1 Cr1 52_455 26_554 95.93(8) ?
    Cr1 O1 Cr1 . 26_554 95.93(8) ?
    Cr1 O1 Mg1 52_455 . 120.95(6) ?
    Cr1 O1 Mg1 . . 120.95(6) ?
    Cr1 O1 Mg1 26_554 . 120.95(6) ?
    Cr1 O1 Fe1 52_455 . 120.95(6) ?
    Cr1 O1 Fe1 . . 120.95(6) ?
    Cr1 O1 Fe1 26_554 . 120.95(6) ?
    Mg1 O1 Fe1 . . 0.0 ?
_shelx_space_group_comment
;
The symmetry employed for this shelxl refinement is uniquely defined
by the following loop, which should always be used as a source of
symmetry information in preference to the above space-group names.
They are only intended as comments.
;
_shelx_estimated_absorpt_T_min     0.076
_shelx_estimated_absorpt_T_max     0.176
_shelx_hkl_file
;
   1   1   1 658.551 7.05225
   0   0   2 24.9491 0.60440
   0   2   2 1460.62 16.2890
   2   2   2 525.229 6.63844
   1   1   3 3347.27 25.1498
   1   3   3 19.8042 0.40798
   3   3   3 1327.99 18.7440
   0   0   4 5841.16 77.6989
   0   2   4 3.75041 0.26195
   2   2   4 770.335 5.23531
   0   4   4 9999.99 112.813
   2   4   4 9.73654 0.38753
   4   4   4 2266.99 31.4536
   1   1   5 3181.96 21.5440
   1   3   5 189.671 1.27448
   3   3   5 1589.31 11.1625
   1   5   5 326.286 2.84982
   3   5   5 1542.85 13.0408
   5   5   5 1478.00 24.4670
   0   0   6 2.23781 0.59921
   0   2   6 468.813 3.76070
   2   2   6 747.161 5.95254
   0   4   6 2.75237 0.45291
   2   4   6 430.674 3.07945
   4   4   6 3.91013 0.65399
   0   6   6 381.976 5.18253
   2   6   6 568.456 5.40435
   4   6   6 135.493 2.30220
   6   6   6 422.364 10.7892
   1   1   7 23.1977 0.85086
   1   3   7 790.411 4.70108
   3   3   7 2.86012 0.49308
   1   5   7 867.177 5.26518
   3   5   7 24.6348 0.79254
   5   5   7 59.5172 1.58760
   1   7   7 2.71516 0.99809
   3   7   7 252.811 3.50772
   5   7   7 352.268 4.74862
   0   0   8 5052.73 77.4242
   0   2   8 2.16011 0.53415
   2   2   8 287.048 3.08333
   0   4   8 1151.94 10.0657
   2   4   8 10.0475 0.54637
   4   4   8 3092.66 30.4805
   0   6   8 1.85720 0.90243
   2   6   8 142.278 1.76701
   4   6   8 6.53283 1.12287
   6   6   8 132.431 3.60412
   0   8   8 2039.03 28.4370
   2   8   8 16.5876 1.58439
   1   1   9 170.275 2.50803
   1   3   9 899.415 7.53768
   3   3   9 77.2189 1.68968
   1   5   9 881.349 6.85577
   3   5   9 107.293 1.81254
   5   5   9 157.506 3.94118
   1   7   9 51.1495 1.38307
   3   7   9 402.450 4.46566
   0   0  10 4.41522 2.15836
   0   2  10 193.229 4.48796
   2   2  10 406.611 5.87971
   0   4  10 1.96960 1.21134
   2   4  10 103.499 1.87527
   4   4  10 3.67390 2.01191
   0   6  10 48.8234 2.17716
   2   6  10 323.682 4.21905
   1   1  11 303.399 5.75768
   1   3  11 1.85236 1.04468
   3   3  11 174.980 4.28753
   0   0   0    0.00    0.00   0
;
_shelx_hkl_checksum     67338
_shelx_res_file
;
TITL chromite_0m in Fd-3m
    twin4.res
    created by SHELXL-2018/3 at 17:47:26 on 08-Apr-2019
CELL 0.71073   8.321   8.321   8.321  90.000  90.000  90.000
ZERR    8.00   0.002   0.002   0.002   0.000   0.000   0.000
LATT  4
SYMM 0.75-X, 0.25-Y, 0.5+Z
SYMM 0.25-X, 0.5+Y, 0.75-Z
SYMM 0.5+X, 0.75-Y, 0.25-Z
SYMM Z, X, Y
SYMM 0.5+Z, 0.75-X, 0.25-Y
SYMM 0.75-Z, 0.25-X, 0.5+Y
SYMM 0.25-Z, 0.5+X, 0.75-Y
SYMM Y, Z, X
SYMM 0.25-Y, 0.5+Z, 0.75-X
SYMM 0.5+Y, 0.75-Z, 0.25-X
SYMM 0.75-Y, 0.25-Z, 0.5+X
SYMM 0.75+Y, 0.25+X, 0.5-Z
SYMM -Y, -X, -Z
SYMM 0.25+Y, 0.5-X, 0.75+Z
SYMM 0.5-Y, 0.75+X, 0.25+Z
SYMM 0.75+X, 0.25+Z, 0.5-Y
SYMM 0.5-X, 0.75+Z, 0.25+Y
SYMM -X, -Z, -Y
SYMM 0.25+X, 0.5-Z, 0.75+Y
SYMM 0.75+Z, 0.25+Y, 0.5-X
SYMM 0.25+Z, 0.5-Y, 0.75+X
SYMM 0.5-Z, 0.75+Y, 0.25+X
SYMM -Z, -Y, -X
SFAC O CR FE Mg
UNIT 32 16 5.3037 2.69694
LIST 4
TEMP 18.850
acta
size 0.5 0.37 0.25
L.S. 10
BOND
FMAP 2
PLAN 20
OMIT 2 2 2
EADP MG1 FE1
WGHT    0.020500    2.202700
EXTI    0.004193
FVAR       0.27634   0.33709
CR1   2    0.250000    0.500000    0.250000    10.08333    0.00859    0.00859 =
         0.00859    0.00061   -0.00061    0.00061
MG1   4    0.125000    0.125000    0.125000    20.04167    0.01118    0.01118 =
         0.01118    0.00000    0.00000    0.00000
FE1   3    0.125000    0.125000    0.125000   -20.04167    0.01118    0.01118 =
         0.01118    0.00000    0.00000    0.00000
O1    1    0.262659    0.262659    0.262659    10.16667    0.00602    0.00602 =
         0.00602   -0.00079   -0.00079   -0.00079
HKLF 4
REM  chromite_0m in Fd-3m
REM wR2 = 0.0441, GooF = S = 1.408, Restrained GooF = 1.408 for all data
REM R1 = 0.0161 for 58 Fo > 4sig(Fo) and 0.0171 for all 60 data
REM 9 parameters refined using 0 restraints
END
WGHT      0.0205      2.2027
REM Highest difference peak  0.444,  deepest hole -0.416,  1-sigma level  0.104
Q1    1   0.0000  0.0000  0.0000  10.08333  0.05    0.31
Q2    1   0.3750  0.3750  0.3750  10.04167  0.05    0.25
Q3    1   0.2629  0.2629  0.3232  10.50000  0.05    0.24
Q4    1   0.1956  0.1956 -0.0380  10.50000  0.05    0.14
Q5    1   0.3579  0.5565  0.1935  10.50000  0.05    0.11
Q6    1   0.1614  0.4135  0.2124  11.00000  0.05    0.09
Q7    1   0.3488  0.4319  0.1900  11.00000  0.05    0.09
Q8    1   0.2568  0.1739  0.3707  11.00000  0.05    0.01
;
_shelx_res_checksum     92870
data_chromite_5_1
_audit_creation_method     'SHELXL-2018/3'
_database_code_depnum_ccdc_archive     'CCDC 1940919'
_chemical_name_systematic     ?
_chemical_name_common     ?
_chemical_formula_moiety     ?
_chemical_formula_sum     'Cr2 Fe0.66 Mg0.34 O4'
_chemical_formula_weight     213.22
_chemical_melting_point     ?
_space_group_crystal_system     cubic
_space_group_name_H-M_alt     'F d -3 m'
_space_group_name_Hall     '-F 4vw 2vw 3'
loop_
    _space_group_symop_operation_xyz
    'x, y, z'
    '-x+3/4, -y+1/4, z+1/2'
    '-x+1/4, y+1/2, -z+3/4'
    'x+1/2, -y+3/4, -z+1/4'
    'z, x, y'
    'z+1/2, -x+3/4, -y+1/4'
    '-z+3/4, -x+1/4, y+1/2'
    '-z+1/4, x+1/2, -y+3/4'
    'y, z, x'
    '-y+1/4, z+1/2, -x+3/4'
    'y+1/2, -z+3/4, -x+1/4'
    '-y+3/4, -z+1/4, x+1/2'
    'y+3/4, x+1/4, -z+1/2'
    '-y, -x, -z'
    'y+1/4, -x+1/2, z+3/4'
    '-y+1/2, x+3/4, z+1/4'
    'x+3/4, z+1/4, -y+1/2'
    '-x+1/2, z+3/4, y+1/4'
    '-x, -z, -y'
    'x+1/4, -z+1/2, y+3/4'
    'z+3/4, y+1/4, -x+1/2'
    'z+1/4, -y+1/2, x+3/4'
    '-z+1/2, y+3/4, x+1/4'
    '-z, -y, -x'
    'x, y+1/2, z+1/2'
    '-x+3/4, -y+3/4, z+1'
    '-x+1/4, y+1, -z+5/4'
    'x+1/2, -y+5/4, -z+3/4'
    'z, x+1/2, y+1/2'
    'z+1/2, -x+5/4, -y+3/4'
    '-z+3/4, -x+3/4, y+1'
    '-z+1/4, x+1, -y+5/4'
    'y, z+1/2, x+1/2'
    '-y+1/4, z+1, -x+5/4'
    'y+1/2, -z+5/4, -x+3/4'
    '-y+3/4, -z+3/4, x+1'
    'y+3/4, x+3/4, -z+1'
    '-y, -x+1/2, -z+1/2'
    'y+1/4, -x+1, z+5/4'
    '-y+1/2, x+5/4, z+3/4'
    'x+3/4, z+3/4, -y+1'
    '-x+1/2, z+5/4, y+3/4'
    '-x, -z+1/2, -y+1/2'
    'x+1/4, -z+1, y+5/4'
    'z+3/4, y+3/4, -x+1'
    'z+1/4, -y+1, x+5/4'
    '-z+1/2, y+5/4, x+3/4'
    '-z, -y+1/2, -x+1/2'
    'x+1/2, y, z+1/2'
    '-x+5/4, -y+1/4, z+1'
    '-x+3/4, y+1/2, -z+5/4'
    'x+1, -y+3/4, -z+3/4'
    'z+1/2, x, y+1/2'
    'z+1, -x+3/4, -y+3/4'
    '-z+5/4, -x+1/4, y+1'
    '-z+3/4, x+1/2, -y+5/4'
    'y+1/2, z, x+1/2'
    '-y+3/4, z+1/2, -x+5/4'
    'y+1, -z+3/4, -x+3/4'
    '-y+5/4, -z+1/4, x+1'
    'y+5/4, x+1/4, -z+1'
    '-y+1/2, -x, -z+1/2'
    'y+3/4, -x+1/2, z+5/4'
    '-y+1, x+3/4, z+3/4'
    'x+5/4, z+1/4, -y+1'
    '-x+1, z+3/4, y+3/4'
    '-x+1/2, -z, -y+1/2'
    'x+3/4, -z+1/2, y+5/4'
    'z+5/4, y+1/4, -x+1'
    'z+3/4, -y+1/2, x+5/4'
    '-z+1, y+3/4, x+3/4'
    '-z+1/2, -y, -x+1/2'
    'x+1/2, y+1/2, z'
    '-x+5/4, -y+3/4, z+1/2'
    '-x+3/4, y+1, -z+3/4'
    'x+1, -y+5/4, -z+1/4'
    'z+1/2, x+1/2, y'
    'z+1, -x+5/4, -y+1/4'
    '-z+5/4, -x+3/4, y+1/2'
    '-z+3/4, x+1, -y+3/4'
    'y+1/2, z+1/2, x'
    '-y+3/4, z+1, -x+3/4'
    'y+1, -z+5/4, -x+1/4'
    '-y+5/4, -z+3/4, x+1/2'
    'y+5/4, x+3/4, -z+1/2'
    '-y+1/2, -x+1/2, -z'
    'y+3/4, -x+1, z+3/4'
    '-y+1, x+5/4, z+1/4'
    'x+5/4, z+3/4, -y+1/2'
    '-x+1, z+5/4, y+1/4'
    '-x+1/2, -z+1/2, -y'
    'x+3/4, -z+1, y+3/4'
    'z+5/4, y+3/4, -x+1/2'
    'z+3/4, -y+1, x+3/4'
    '-z+1, y+5/4, x+1/4'
    '-z+1/2, -y+1/2, -x'
    '-x, -y, -z'
    'x-3/4, y-1/4, -z-1/2'
    'x-1/4, -y-1/2, z-3/4'
    '-x-1/2, y-3/4, z-1/4'
    '-z, -x, -y'
    '-z-1/2, x-3/4, y-1/4'
    'z-3/4, x-1/4, -y-1/2'
    'z-1/4, -x-1/2, y-3/4'
    '-y, -z, -x'
    'y-1/4, -z-1/2, x-3/4'
    '-y-1/2, z-3/4, x-1/4'
    'y-3/4, z-1/4, -x-1/2'
    '-y-3/4, -x-1/4, z-1/2'
    'y, x, z'
    '-y-1/4, x-1/2, -z-3/4'
    'y-1/2, -x-3/4, -z-1/4'
    '-x-3/4, -z-1/4, y-1/2'
    'x-1/2, -z-3/4, -y-1/4'
    'x, z, y'
    '-x-1/4, z-1/2, -y-3/4'
    '-z-3/4, -y-1/4, x-1/2'
    '-z-1/4, y-1/2, -x-3/4'
    'z-1/2, -y-3/4, -x-1/4'
    'z, y, x'
    '-x, -y+1/2, -z+1/2'
    'x-3/4, y+1/4, -z'
    'x-1/4, -y, z-1/4'
    '-x-1/2, y-1/4, z+1/4'
    '-z, -x+1/2, -y+1/2'
    '-z-1/2, x-1/4, y+1/4'
    'z-3/4, x+1/4, -y'
    'z-1/4, -x, y-1/4'
    '-y, -z+1/2, -x+1/2'
    'y-1/4, -z, x-1/4'
    '-y-1/2, z-1/4, x+1/4'
    'y-3/4, z+1/4, -x'
    '-y-3/4, -x+1/4, z'
    'y, x+1/2, z+1/2'
    '-y-1/4, x, -z-1/4'
    'y-1/2, -x-1/4, -z+1/4'
    '-x-3/4, -z+1/4, y'
    'x-1/2, -z-1/4, -y+1/4'
    'x, z+1/2, y+1/2'
    '-x-1/4, z, -y-1/4'
    '-z-3/4, -y+1/4, x'
    '-z-1/4, y, -x-1/4'
    'z-1/2, -y-1/4, -x+1/4'
    'z, y+1/2, x+1/2'
    '-x+1/2, -y, -z+1/2'
    'x-1/4, y-1/4, -z'
    'x+1/4, -y-1/2, z-1/4'
    '-x, y-3/4, z+1/4'
    '-z+1/2, -x, -y+1/2'
    '-z, x-3/4, y+1/4'
    'z-1/4, x-1/4, -y'
    'z+1/4, -x-1/2, y-1/4'
    '-y+1/2, -z, -x+1/2'
    'y+1/4, -z-1/2, x-1/4'
    '-y, z-3/4, x+1/4'
    'y-1/4, z-1/4, -x'
    '-y-1/4, -x-1/4, z'
    'y+1/2, x, z+1/2'
    '-y+1/4, x-1/2, -z-1/4'
    'y, -x-3/4, -z+1/4'
    '-x-1/4, -z-1/4, y'
    'x, -z-3/4, -y+1/4'
    'x+1/2, z, y+1/2'
    '-x+1/4, z-1/2, -y-1/4'
    '-z-1/4, -y-1/4, x'
    '-z+1/4, y-1/2, -x-1/4'
    'z, -y-3/4, -x+1/4'
    'z+1/2, y, x+1/2'
    '-x+1/2, -y+1/2, -z'
    'x-1/4, y+1/4, -z-1/2'
    'x+1/4, -y, z-3/4'
    '-x, y-1/4, z-1/4'
    '-z+1/2, -x+1/2, -y'
    '-z, x-1/4, y-1/4'
    'z-1/4, x+1/4, -y-1/2'
    'z+1/4, -x, y-3/4'
    '-y+1/2, -z+1/2, -x'
    'y+1/4, -z, x-3/4'
    '-y, z-1/4, x-1/4'
    'y-1/4, z+1/4, -x-1/2'
    '-y-1/4, -x+1/4, z-1/2'
    'y+1/2, x+1/2, z'
    '-y+1/4, x, -z-3/4'
    'y, -x-1/4, -z-1/4'
    '-x-1/4, -z+1/4, y-1/2'
    'x, -z-1/4, -y-1/4'
    'x+1/2, z+1/2, y'
    '-x+1/4, z, -y-3/4'
    '-z-1/4, -y+1/4, x-1/2'
    '-z+1/4, y, -x-3/4'
    'z, -y-1/4, -x-1/4'
    'z+1/2, y+1/2, x'
_cell_length_a     8.321(2)
_cell_length_b     8.321(2)
_cell_length_c     8.321(2)
_cell_angle_alpha     90
_cell_angle_beta     90
_cell_angle_gamma     90
_cell_volume     576.1(4)
_cell_formula_units_Z     8
_cell_measurement_reflns_used     915
_cell_measurement_theta_min     4.2496
_cell_measurement_theta_max     30.4116
_cell_measurement_temperature     292(2)
_exptl_crystal_description     'Spinel twin'
_exptl_crystal_colour     black
_exptl_crystal_size_max     0.500
_exptl_crystal_size_mid     0.370
_exptl_crystal_size_min     0.250
_exptl_crystal_density_diffrn     4.916
_exptl_crystal_density_meas     ?
_exptl_crystal_density_method     ?
_exptl_crystal_F_000     810
_exptl_absorpt_coefficient_mu     10.635
_exptl_absorpt_correction_type     multi-scan
_exptl_absorpt_process_details     'TWINABS V2012/, 2012'
_exptl_absorpt_correction_T_min     0.273936
_exptl_absorpt_correction_T_max     0.746056
_diffrn_ambient_temperature     292(2)
_diffrn_source     ?
_diffrn_radiation_type     MoK\a
_diffrn_radiation_wavelength     0.71073
_diffrn_measurement_device_type     'Bruker, D8 QUEST'
_diffrn_measurement_method     ?
_diffrn_detector_area_resol_mean     ?
_diffrn_reflns_number     706
_diffrn_reflns_av_R_equivalents     0.0439
_diffrn_reflns_av_unetI/netI     0.0217
_diffrn_reflns_theta_min     4.242
_diffrn_reflns_theta_max     30.352
_diffrn_reflns_theta_full     25.242
_diffrn_measured_fraction_theta_max     0.984
_diffrn_measured_fraction_theta_full     0.974
_diffrn_reflns_limit_h_min     -11
_diffrn_reflns_limit_h_max     9
_diffrn_reflns_limit_k_min     -11
_diffrn_reflns_limit_k_max     11
_diffrn_reflns_limit_l_min     -8
_diffrn_reflns_limit_l_max     11
_refine_special_details
;
 Refined as a 2-component twin.
;
_reflns_number_total     60
_reflns_number_gt     58
_reflns_threshold_expression     'I > 2\s(I)'
_refine_ls_structure_factor_coef     Fsqd
_refine_ls_matrix_type     full
_refine_ls_R_factor_all     0.0200
_refine_ls_R_factor_gt     0.0189
_refine_ls_wR_factor_gt     0.0510
_refine_ls_wR_factor_ref     0.0521
_refine_ls_goodness_of_fit_ref     1.275
_refine_ls_restrained_S_all     1.275
_refine_ls_number_reflns     60
_refine_ls_number_parameters     10
_refine_ls_number_restraints     0
_refine_ls_hydrogen_treatment     undef
_refine_ls_weighting_scheme     calc
_refine_ls_weighting_details
              'w=1/[\s^2^(Fo^2^)+(0.0270P)^2^+1.4837P] where P=(Fo^2^+2Fc^2^)/3'
_atom_sites_solution_hydrogens     .
_atom_sites_solution_primary     ?
_atom_sites_solution_secondary     ?
_refine_ls_shift/su_max     0.000
_refine_ls_shift/su_mean     0.000
_refine_diff_density_max     0.519
_refine_diff_density_min     -0.588
_refine_ls_extinction_method     'SHELXL-2018/3 (Sheldrick 2018)'
_refine_ls_extinction_coef     0.0096(17)
_refine_ls_extinction_expression
                                  'Fc^*^=kFc[1+0.001xFc^2^\l^3^/sin(2\q)]^-1/4^'
loop_
    _atom_type_symbol
    _atom_type_description
    _atom_type_scat_dispersion_real
    _atom_type_scat_dispersion_imag
    _atom_type_scat_source
    'O' 'O' 0.0106 0.0060
                         'International Tables Vol C Tables 4.2.6.8 and 6.1.1.4'
    'Cr' 'Cr' 0.3209 0.6236
                         'International Tables Vol C Tables 4.2.6.8 and 6.1.1.4'
    'Fe' 'Fe' 0.3463 0.8444
                         'International Tables Vol C Tables 4.2.6.8 and 6.1.1.4'
    'Mg' 'Mg' 0.0486 0.0363
                         'International Tables Vol C Tables 4.2.6.8 and 6.1.1.4'
_computing_data_collection     'APEX2 v2018.7-2'
_computing_cell_refinement     'SAINT V8.38A'
_computing_data_reduction     'SAINT V8.38A'
_computing_structure_solution
                                'SHELXT(G.M.Sheldrick,Acta Cryst.(2015)A71,3-8)'
_computing_structure_refinement     'SHELXL-2018/3 (Sheldrick, 2018)'
_computing_molecular_graphics     'VESTA V3.4.6, 2011'
_computing_publication_material     ?
loop_
    _atom_site_type_symbol
    _atom_site_label
    _atom_site_fract_x
    _atom_site_fract_y
    _atom_site_fract_z
    _atom_site_U_iso_or_equiv
    _atom_site_adp_type
    _atom_site_calc_flag
    _atom_site_occupancy
    _atom_site_disorder_assembly
    _atom_site_disorder_group
    Cr Cr1 0.250000 0.500000 0.250000 0.0081(5) Uani d 1 . .
    Mg Mg1 0.125000 0.125000 0.125000 0.0108(6) Uani d 0.336(15) . .
    Fe Fe1 0.125000 0.125000 0.125000 0.0108(6) Uani d 0.664(15) . .
    O O1 0.2628(2) 0.2628(2) 0.2628(2) 0.0056(7) Uani d 1 . .
loop_
    _atom_site_aniso_label
    _atom_site_aniso_U_11
    _atom_site_aniso_U_22
    _atom_site_aniso_U_33
    _atom_site_aniso_U_12
    _atom_site_aniso_U_13
    _atom_site_aniso_U_23
    Cr1 0.0081(5) 0.0081(5) 0.0081(5) 0.00077(15) -0.00077(15) 0.00077(15)
    Mg1 0.0108(6) 0.0108(6) 0.0108(6) 0.000 0.000 0.000
    Fe1 0.0108(6) 0.0108(6) 0.0108(6) 0.000 0.000 0.000
    O1 0.0056(7) 0.0056(7) 0.0056(7) -0.0007(5) -0.0007(5) -0.0007(5)
_geom_special_details
;
 All esds (except the esd in the dihedral angle between two l.s. planes)
 are estimated using the full covariance matrix.  The cell esds are taken
 into account individually in the estimation of esds in distances, angles
 and torsion angles; correlations between esds in cell parameters are only
 used when they are defined by crystal symmetry.  An approximate (isotropic)
 treatment of cell esds is used for estimating esds involving l.s. planes.
;
loop_
    _geom_bond_atom_site_label_1
    _geom_bond_atom_site_label_2
    _geom_bond_site_symmetry_2
    _geom_bond_distance
    _geom_bond_publ_flag
    Cr1 O1 . 1.9794(16) ?
    Cr1 O1 100_665 1.9794(16) ?
    Cr1 O1 52_455 1.9794(16) ?
    Cr1 O1 170_556 1.9794(16) ?
    Cr1 O1 26_554 1.9794(16) ?
    Cr1 O1 145_565 1.9794(16) ?
    Cr1 Cr1 27_544 2.9419(7) ?
    Cr1 Cr1 75_545 2.9419(7) ?
    Cr1 Cr1 26_554 2.9419(7) ?
    Cr1 Cr1 52_455 2.9419(7) ?
    Cr1 Cr1 76_455 2.9419(7) ?
    Cr1 Cr1 50_464 2.9419(7) ?
    Mg1 O1 76_445 1.986(3) ?
    Mg1 O1 27_544 1.986(3) ?
    Mg1 O1 50_454 1.986(3) ?
    Mg1 O1 . 1.986(3) ?
    Mg1 Mg1 97 3.6031(9) ?
    Mg1 Mg1 145 3.6031(9) ?
    Mg1 Mg1 121 3.6031(9) ?
    Mg1 Mg1 169 3.6031(9) ?
    Fe1 O1 76_445 1.986(3) ?
    Fe1 O1 27_544 1.986(3) ?
    Fe1 O1 50_454 1.986(3) ?
    Fe1 O1 . 1.986(3) ?
loop_
    _geom_angle_atom_site_label_1
    _geom_angle_atom_site_label_2
    _geom_angle_atom_site_label_3
    _geom_angle_site_symmetry_1
    _geom_angle_site_symmetry_3
    _geom_angle
    _geom_angle_publ_flag
    O1 Cr1 O1 . 100_665 96.33(11) ?
    O1 Cr1 O1 . 52_455 83.67(11) ?
    O1 Cr1 O1 100_665 52_455 180.0 ?
    O1 Cr1 O1 . 170_556 96.33(11) ?
    O1 Cr1 O1 100_665 170_556 83.67(11) ?
    O1 Cr1 O1 52_455 170_556 96.33(11) ?
    O1 Cr1 O1 . 26_554 83.67(11) ?
    O1 Cr1 O1 100_665 26_554 96.33(11) ?
    O1 Cr1 O1 52_455 26_554 83.67(11) ?
    O1 Cr1 O1 170_556 26_554 180.0 ?
    O1 Cr1 O1 . 145_565 180.0 ?
    O1 Cr1 O1 100_665 145_565 83.67(11) ?
    O1 Cr1 O1 52_455 145_565 96.33(11) ?
    O1 Cr1 O1 170_556 145_565 83.67(11) ?
    O1 Cr1 O1 26_554 145_565 96.33(11) ?
    O1 Cr1 Cr1 . 27_544 94.37(7) ?
    O1 Cr1 Cr1 100_665 27_544 42.00(5) ?
    O1 Cr1 Cr1 52_455 27_544 138.00(5) ?
    O1 Cr1 Cr1 170_556 27_544 42.00(5) ?
    O1 Cr1 Cr1 26_554 27_544 138.00(5) ?
    O1 Cr1 Cr1 145_565 27_544 85.63(7) ?
    O1 Cr1 Cr1 . 75_545 85.63(7) ?
    O1 Cr1 Cr1 100_665 75_545 138.00(5) ?
    O1 Cr1 Cr1 52_455 75_545 42.00(5) ?
    O1 Cr1 Cr1 170_556 75_545 138.00(5) ?
    O1 Cr1 Cr1 26_554 75_545 42.00(5) ?
    O1 Cr1 Cr1 145_565 75_545 94.37(7) ?
    Cr1 Cr1 Cr1 27_544 75_545 180.0 ?
    O1 Cr1 Cr1 . 26_554 42.00(5) ?
    O1 Cr1 Cr1 100_665 26_554 94.37(7) ?
    O1 Cr1 Cr1 52_455 26_554 85.63(7) ?
    O1 Cr1 Cr1 170_556 26_554 138.00(5) ?
    O1 Cr1 Cr1 26_554 26_554 42.00(5) ?
    O1 Cr1 Cr1 145_565 26_554 138.00(5) ?
    Cr1 Cr1 Cr1 27_544 26_554 120.0 ?
    Cr1 Cr1 Cr1 75_545 26_554 60.0 ?
    O1 Cr1 Cr1 . 52_455 42.00(5) ?
    O1 Cr1 Cr1 100_665 52_455 138.00(5) ?
    O1 Cr1 Cr1 52_455 52_455 42.00(5) ?
    O1 Cr1 Cr1 170_556 52_455 94.37(7) ?
    O1 Cr1 Cr1 26_554 52_455 85.63(7) ?
    O1 Cr1 Cr1 145_565 52_455 138.00(5) ?
    Cr1 Cr1 Cr1 27_544 52_455 120.0 ?
    Cr1 Cr1 Cr1 75_545 52_455 60.0 ?
    Cr1 Cr1 Cr1 26_554 52_455 60.0 ?
    O1 Cr1 Cr1 . 76_455 138.00(5) ?
    O1 Cr1 Cr1 100_665 76_455 42.00(5) ?
    O1 Cr1 Cr1 52_455 76_455 138.00(5) ?
    O1 Cr1 Cr1 170_556 76_455 85.63(7) ?
    O1 Cr1 Cr1 26_554 76_455 94.37(7) ?
    O1 Cr1 Cr1 145_565 76_455 42.00(5) ?
    Cr1 Cr1 Cr1 27_544 76_455 60.0 ?
    Cr1 Cr1 Cr1 75_545 76_455 120.0 ?
    Cr1 Cr1 Cr1 26_554 76_455 120.0 ?
    Cr1 Cr1 Cr1 52_455 76_455 180.0 ?
    O1 Cr1 Cr1 . 50_464 138.00(5) ?
    O1 Cr1 Cr1 100_665 50_464 85.63(7) ?
    O1 Cr1 Cr1 52_455 50_464 94.37(7) ?
    O1 Cr1 Cr1 170_556 50_464 42.00(5) ?
    O1 Cr1 Cr1 26_554 50_464 138.00(5) ?
    O1 Cr1 Cr1 145_565 50_464 42.00(5) ?
    Cr1 Cr1 Cr1 27_544 50_464 60.0 ?
    Cr1 Cr1 Cr1 75_545 50_464 120.0 ?
    Cr1 Cr1 Cr1 26_554 50_464 180.0 ?
    Cr1 Cr1 Cr1 52_455 50_464 120.0 ?
    Cr1 Cr1 Cr1 76_455 50_464 60.0 ?
    O1 Mg1 O1 76_445 27_544 109.5 ?
    O1 Mg1 O1 76_445 50_454 109.5 ?
    O1 Mg1 O1 27_544 50_454 109.5 ?
    O1 Mg1 O1 76_445 . 109.4710(10)
                                  ?
    O1 Mg1 O1 27_544 . 109.5 ?
    O1 Mg1 O1 50_454 . 109.5 ?
    O1 Mg1 Mg1 76_445 97 70.5290(10)
                                   ?
    O1 Mg1 Mg1 27_544 97 70.5290(10)
                                   ?
    O1 Mg1 Mg1 50_454 97 70.5290(10)
                                   ?
    O1 Mg1 Mg1 . 97 180.00(4) ?
    O1 Mg1 Mg1 76_445 145 70.5 ?
    O1 Mg1 Mg1 27_544 145 180.00(4) ?
    O1 Mg1 Mg1 50_454 145 70.5 ?
    O1 Mg1 Mg1 . 145 70.5 ?
    Mg1 Mg1 Mg1 97 145 109.5 ?
    O1 Mg1 Mg1 76_445 121 180.00(4) ?
    O1 Mg1 Mg1 27_544 121 70.5 ?
    O1 Mg1 Mg1 50_454 121 70.5 ?
    O1 Mg1 Mg1 . 121 70.5 ?
    Mg1 Mg1 Mg1 97 121 109.5 ?
    Mg1 Mg1 Mg1 145 121 109.5 ?
    O1 Mg1 Mg1 76_445 169 70.5 ?
    O1 Mg1 Mg1 27_544 169 70.5 ?
    O1 Mg1 Mg1 50_454 169 180.00(4) ?
    O1 Mg1 Mg1 . 169 70.5 ?
    Mg1 Mg1 Mg1 97 169 109.5 ?
    Mg1 Mg1 Mg1 145 169 109.5 ?
    Mg1 Mg1 Mg1 121 169 109.5 ?
    O1 Fe1 O1 76_445 27_544 109.5 ?
    O1 Fe1 O1 76_445 50_454 109.5 ?
    O1 Fe1 O1 27_544 50_454 109.5 ?
    O1 Fe1 O1 76_445 . 109.4710(10)
                                  ?
    O1 Fe1 O1 27_544 . 109.5 ?
    O1 Fe1 O1 50_454 . 109.5 ?
    Cr1 O1 Cr1 . 26_554 96.00(10) ?
    Cr1 O1 Cr1 . 52_455 96.00(10) ?
    Cr1 O1 Cr1 26_554 52_455 96.00(10) ?
    Cr1 O1 Fe1 . . 120.90(7) ?
    Cr1 O1 Fe1 26_554 . 120.90(7) ?
    Cr1 O1 Fe1 52_455 . 120.90(7) ?
    Cr1 O1 Mg1 . . 120.90(7) ?
    Cr1 O1 Mg1 26_554 . 120.90(7) ?
    Cr1 O1 Mg1 52_455 . 120.90(7) ?
    Fe1 O1 Mg1 . . 0.0 ?
_shelx_space_group_comment
;
The symmetry employed for this shelxl refinement is uniquely defined
by the following loop, which should always be used as a source of
symmetry information in preference to the above space-group names.
They are only intended as comments.
;
_shelx_estimated_absorpt_T_min     0.076
_shelx_estimated_absorpt_T_max     0.176
_shelx_hkl_file
;
   1   1   1 1281.12 49.0142  -2
   1   1   1 1281.12 49.0142   1
   0   0   2 28.4161 1.04763   1
   0   2   2 2603.48 57.0030  -2
   0   2   2 2603.48 57.0030   1
   2   2   2 975.884 37.3655  -2
   2   2   2 975.884 37.3655   1
   1   1   3 6069.24 92.8753  -2
   1   1   3 6069.24 92.8753   1
   1   3   3 21.2228 0.50953   1
   3   3   3 2348.19 88.8455  -2
   3   3   3 2348.19 88.8455   1
   0   0   4 5738.27 95.9199   1
   0   2   4 5.19630 0.36598   1
   2   2   4 805.396 7.57085   1
   0   4   4 9999.99 152.271   1
   2   4   4 11.8497 0.51648   1
   4   4   4 4475.47 168.371  -2
   4   4   4 4475.47 168.371   1
   1   1   5 3224.43 29.4840   1
   1   3   5 370.535 6.43550  -2
   1   3   5 370.535 6.43550   1
   3   3   5 1667.34 17.0366   1
   1   5   5 345.895 4.02214   1
   3   5   5 1630.39 18.9136   1
   5   5   5 2874.11 109.578  -2
   5   5   5 2874.11 109.578   1
   0   0   6 1.45068 0.89618   1
   0   2   6 490.224 5.24386   1
   2   2   6 799.050 8.79088   1
   0   4   6 2.92027 0.62204   1
   2   4   6 823.649 14.8338  -2
   2   4   6 823.649 14.8338   1
   4   4   6 3.50236 0.89324   1
   2   2   8 649.291 27.5831  -2
   0   6   6 649.291 27.5831   1
   2   6   6 598.243 6.87658   1
   4   6   6 140.605 3.11312   1
   6   6   6 783.229 33.1155  -2
   6   6   6 783.229 33.1155   1
   1   5   5 327.975 15.3627  -2
   1   1   7 327.975 15.3627   1
   1   3   7 836.748 7.77990   1
   3   3   7 3.13725 0.62061   1
   1   5   7 917.696 7.53145   1
   3   5   7 47.6561 3.31007  -2
   3   5   7 47.6561 3.31007   1
   5   5   7 63.3450 2.39345   1
   3   3   9 85.3177 11.8931  -2
   1   7   7 85.3177 11.8931   1
   3   7   7 262.965 4.74224   1
   5   7   7 368.193 7.38641   1
   0   0   8 5345.14 141.708   1
   0   2   8 2.93987 0.71837   1
   0   6   6 628.743 26.8790  -2
   2   2   8 628.743 26.8790   1
   0   4   8 1241.28 15.6125   1
   2   4   8 10.3114 0.69302   1
   4   4   8 3251.38 43.6783   1
   0   6   8 -0.0836 1.25051   1
   2   6   8 148.260 2.37451   1
   4   6   8 10.6486 4.35214  -2
   4   6   8 10.6486 4.35214   1
   6   6   8 138.361 4.45388   1
   0   8   8 2164.89 42.1486   1
   4   4  10 23.4093 10.8409  -2
   2   8   8 23.4093 10.8409   1
   1   1   9 188.348 3.40595   1
   1   3   9 1002.12 12.1615   1
   1   7   7 82.4168 9.36577  -2
   3   3   9 82.4168 9.36577   1
   1   5   9 1536.42 59.7249  -2
   1   5   9 1536.42 59.7249   1
   3   5   9 115.454 2.39521   1
   5   5   9 169.271 4.89701   1
   1   7   9 57.0922 1.87505   1
   3   7   9 424.478 7.21431   1
   0   0  10 5.75496 2.98027   1
   0   2  10 215.201 7.41130   1
   2   2  10 454.491 8.13704   1
   0   4  10 1.50965 1.56619   1
   2   4  10 113.628 2.47531   1
   4   4  10 4.40720 2.36591   1
   0   6  10 57.5850 2.81211   1
   2   6  10 353.158 5.94659   1
   1   1  11 338.052 7.65451   1
   1   3  11 2.34258 1.35805   1
   3   3  11 195.606 6.60535   1
   0   0   0    0.00    0.00   0
;
_shelx_hkl_checksum     5982
_shelx_res_file
;
TITL chromite_0m in Fd-3m
    twin5.res
    created by SHELXL-2018/3 at 10:23:28 on 26-Apr-2019
CELL 0.71073   8.321   8.321   8.321  90.000  90.000  90.000
ZERR    8.00   0.002   0.002   0.002   0.000   0.000   0.000
LATT  4
SYMM 0.75-X, 0.25-Y, 0.5+Z
SYMM 0.25-X, 0.5+Y, 0.75-Z
SYMM 0.5+X, 0.75-Y, 0.25-Z
SYMM Z, X, Y
SYMM 0.5+Z, 0.75-X, 0.25-Y
SYMM 0.75-Z, 0.25-X, 0.5+Y
SYMM 0.25-Z, 0.5+X, 0.75-Y
SYMM Y, Z, X
SYMM 0.25-Y, 0.5+Z, 0.75-X
SYMM 0.5+Y, 0.75-Z, 0.25-X
SYMM 0.75-Y, 0.25-Z, 0.5+X
SYMM 0.75+Y, 0.25+X, 0.5-Z
SYMM -Y, -X, -Z
SYMM 0.25+Y, 0.5-X, 0.75+Z
SYMM 0.5-Y, 0.75+X, 0.25+Z
SYMM 0.75+X, 0.25+Z, 0.5-Y
SYMM 0.5-X, 0.75+Z, 0.25+Y
SYMM -X, -Z, -Y
SYMM 0.25+X, 0.5-Z, 0.75+Y
SYMM 0.75+Z, 0.25+Y, 0.5-X
SYMM 0.25+Z, 0.5-Y, 0.75+X
SYMM 0.5-Z, 0.75+Y, 0.25+X
SYMM -Z, -Y, -X
SFAC O CR FE Mg
UNIT 32 16 5.3037 2.69694
LIST 4
TEMP 18.850
acta
L.S. 10
BOND
FMAP 2
PLAN 20
OMIT 2 2 2
size 0.5 0.37 0.25
EADP MG1 FE1
WGHT    0.027000    1.483700
EXTI    0.009600
BASF   0.46344
FVAR       0.38520   0.33640
CR1   2    0.250000    0.500000    0.250000    10.08333    0.00815    0.00815 =
         0.00815    0.00077   -0.00077    0.00077
MG1   4    0.125000    0.125000    0.125000    20.04167    0.01083    0.01083 =
         0.01083    0.00000    0.00000    0.00000
FE1   3    0.125000    0.125000    0.125000   -20.04167    0.01083    0.01083 =
         0.01083    0.00000    0.00000    0.00000
O1    1    0.262812    0.262812    0.262812    10.16667    0.00560    0.00560 =
         0.00560   -0.00075   -0.00075   -0.00075
HKLF 5
REM  chromite_0m in Fd-3m
REM wR2 = 0.0521, GooF = S = 1.275, Restrained GooF = 1.275 for all data
REM R1 = 0.0189 for 58 Fo > 4sig(Fo) and 0.0200 for all 60 data
REM 10 parameters refined using 0 restraints
END
WGHT      0.0270      1.4837
REM Highest difference peak  0.519,  deepest hole -0.588,  1-sigma level  0.123
Q1    1   0.1544  0.4044  0.2500  10.50000  0.05    0.31
Q2    1   0.1787  0.4312  0.1472  11.00000  0.05    0.29
Q3    1   0.0000  0.0000  0.0000  10.08333  0.05    0.27
Q4    1   0.3750  0.3750  0.2740  10.25000  0.05    0.27
Q5    1   0.3630  0.5360  0.1643  11.00000  0.05    0.26
Q6    1   0.2277  0.2277  0.0223  10.16667  0.05    0.26
Q7    1   0.0166  0.1491  0.1009  10.50000  0.05    0.24
Q8    1   0.1495  0.5683  0.1495  10.50000  0.05    0.23
Q9    1   0.2295  0.1250  0.1250  10.25000  0.05    0.21
Q10   1   0.2050  0.2050  0.3588  10.50000  0.05    0.21
Q11   1   0.2785  0.2785  0.3143  10.50000  0.05    0.21
Q12   1   0.3422  0.4078  0.1687  10.50000  0.05    0.19
Q13   1   0.1474  0.2948  0.0684  11.00000  0.05    0.13
Q14   1   0.1346 -0.0198  0.0849  11.00000  0.05    0.12
Q15   1   0.1250  0.1250 -0.0417  10.25000  0.05    0.10
Q16   1   0.2453  0.2453  0.1041  10.50000  0.05    0.04
Q17   1   0.2500  0.3338  0.0838  10.50000  0.05    0.02
;
_shelx_res_checksum     81362
data_chromite_5_2
_audit_creation_method     'SHELXL-2018/3'
_database_code_depnum_ccdc_archive     'CCDC 1940920'
_chemical_name_systematic     ?
_chemical_name_common     ?
_chemical_formula_moiety     ?
_chemical_formula_sum     'Cr2 Fe0.65 Mg0.35 O4'
_chemical_formula_weight     212.71
_chemical_melting_point     ?
_space_group_crystal_system     cubic
_space_group_name_H-M_alt     'F d -3 m'
_space_group_name_Hall     '-F 4vw 2vw 3'
loop_
    _space_group_symop_operation_xyz
    'x, y, z'
    '-x+3/4, -y+1/4, z+1/2'
    '-x+1/4, y+1/2, -z+3/4'
    'x+1/2, -y+3/4, -z+1/4'
    'z, x, y'
    'z+1/2, -x+3/4, -y+1/4'
    '-z+3/4, -x+1/4, y+1/2'
    '-z+1/4, x+1/2, -y+3/4'
    'y, z, x'
    '-y+1/4, z+1/2, -x+3/4'
    'y+1/2, -z+3/4, -x+1/4'
    '-y+3/4, -z+1/4, x+1/2'
    'y+3/4, x+1/4, -z+1/2'
    '-y, -x, -z'
    'y+1/4, -x+1/2, z+3/4'
    '-y+1/2, x+3/4, z+1/4'
    'x+3/4, z+1/4, -y+1/2'
    '-x+1/2, z+3/4, y+1/4'
    '-x, -z, -y'
    'x+1/4, -z+1/2, y+3/4'
    'z+3/4, y+1/4, -x+1/2'
    'z+1/4, -y+1/2, x+3/4'
    '-z+1/2, y+3/4, x+1/4'
    '-z, -y, -x'
    'x, y+1/2, z+1/2'
    '-x+3/4, -y+3/4, z+1'
    '-x+1/4, y+1, -z+5/4'
    'x+1/2, -y+5/4, -z+3/4'
    'z, x+1/2, y+1/2'
    'z+1/2, -x+5/4, -y+3/4'
    '-z+3/4, -x+3/4, y+1'
    '-z+1/4, x+1, -y+5/4'
    'y, z+1/2, x+1/2'
    '-y+1/4, z+1, -x+5/4'
    'y+1/2, -z+5/4, -x+3/4'
    '-y+3/4, -z+3/4, x+1'
    'y+3/4, x+3/4, -z+1'
    '-y, -x+1/2, -z+1/2'
    'y+1/4, -x+1, z+5/4'
    '-y+1/2, x+5/4, z+3/4'
    'x+3/4, z+3/4, -y+1'
    '-x+1/2, z+5/4, y+3/4'
    '-x, -z+1/2, -y+1/2'
    'x+1/4, -z+1, y+5/4'
    'z+3/4, y+3/4, -x+1'
    'z+1/4, -y+1, x+5/4'
    '-z+1/2, y+5/4, x+3/4'
    '-z, -y+1/2, -x+1/2'
    'x+1/2, y, z+1/2'
    '-x+5/4, -y+1/4, z+1'
    '-x+3/4, y+1/2, -z+5/4'
    'x+1, -y+3/4, -z+3/4'
    'z+1/2, x, y+1/2'
    'z+1, -x+3/4, -y+3/4'
    '-z+5/4, -x+1/4, y+1'
    '-z+3/4, x+1/2, -y+5/4'
    'y+1/2, z, x+1/2'
    '-y+3/4, z+1/2, -x+5/4'
    'y+1, -z+3/4, -x+3/4'
    '-y+5/4, -z+1/4, x+1'
    'y+5/4, x+1/4, -z+1'
    '-y+1/2, -x, -z+1/2'
    'y+3/4, -x+1/2, z+5/4'
    '-y+1, x+3/4, z+3/4'
    'x+5/4, z+1/4, -y+1'
    '-x+1, z+3/4, y+3/4'
    '-x+1/2, -z, -y+1/2'
    'x+3/4, -z+1/2, y+5/4'
    'z+5/4, y+1/4, -x+1'
    'z+3/4, -y+1/2, x+5/4'
    '-z+1, y+3/4, x+3/4'
    '-z+1/2, -y, -x+1/2'
    'x+1/2, y+1/2, z'
    '-x+5/4, -y+3/4, z+1/2'
    '-x+3/4, y+1, -z+3/4'
    'x+1, -y+5/4, -z+1/4'
    'z+1/2, x+1/2, y'
    'z+1, -x+5/4, -y+1/4'
    '-z+5/4, -x+3/4, y+1/2'
    '-z+3/4, x+1, -y+3/4'
    'y+1/2, z+1/2, x'
    '-y+3/4, z+1, -x+3/4'
    'y+1, -z+5/4, -x+1/4'
    '-y+5/4, -z+3/4, x+1/2'
    'y+5/4, x+3/4, -z+1/2'
    '-y+1/2, -x+1/2, -z'
    'y+3/4, -x+1, z+3/4'
    '-y+1, x+5/4, z+1/4'
    'x+5/4, z+3/4, -y+1/2'
    '-x+1, z+5/4, y+1/4'
    '-x+1/2, -z+1/2, -y'
    'x+3/4, -z+1, y+3/4'
    'z+5/4, y+3/4, -x+1/2'
    'z+3/4, -y+1, x+3/4'
    '-z+1, y+5/4, x+1/4'
    '-z+1/2, -y+1/2, -x'
    '-x, -y, -z'
    'x-3/4, y-1/4, -z-1/2'
    'x-1/4, -y-1/2, z-3/4'
    '-x-1/2, y-3/4, z-1/4'
    '-z, -x, -y'
    '-z-1/2, x-3/4, y-1/4'
    'z-3/4, x-1/4, -y-1/2'
    'z-1/4, -x-1/2, y-3/4'
    '-y, -z, -x'
    'y-1/4, -z-1/2, x-3/4'
    '-y-1/2, z-3/4, x-1/4'
    'y-3/4, z-1/4, -x-1/2'
    '-y-3/4, -x-1/4, z-1/2'
    'y, x, z'
    '-y-1/4, x-1/2, -z-3/4'
    'y-1/2, -x-3/4, -z-1/4'
    '-x-3/4, -z-1/4, y-1/2'
    'x-1/2, -z-3/4, -y-1/4'
    'x, z, y'
    '-x-1/4, z-1/2, -y-3/4'
    '-z-3/4, -y-1/4, x-1/2'
    '-z-1/4, y-1/2, -x-3/4'
    'z-1/2, -y-3/4, -x-1/4'
    'z, y, x'
    '-x, -y+1/2, -z+1/2'
    'x-3/4, y+1/4, -z'
    'x-1/4, -y, z-1/4'
    '-x-1/2, y-1/4, z+1/4'
    '-z, -x+1/2, -y+1/2'
    '-z-1/2, x-1/4, y+1/4'
    'z-3/4, x+1/4, -y'
    'z-1/4, -x, y-1/4'
    '-y, -z+1/2, -x+1/2'
    'y-1/4, -z, x-1/4'
    '-y-1/2, z-1/4, x+1/4'
    'y-3/4, z+1/4, -x'
    '-y-3/4, -x+1/4, z'
    'y, x+1/2, z+1/2'
    '-y-1/4, x, -z-1/4'
    'y-1/2, -x-1/4, -z+1/4'
    '-x-3/4, -z+1/4, y'
    'x-1/2, -z-1/4, -y+1/4'
    'x, z+1/2, y+1/2'
    '-x-1/4, z, -y-1/4'
    '-z-3/4, -y+1/4, x'
    '-z-1/4, y, -x-1/4'
    'z-1/2, -y-1/4, -x+1/4'
    'z, y+1/2, x+1/2'
    '-x+1/2, -y, -z+1/2'
    'x-1/4, y-1/4, -z'
    'x+1/4, -y-1/2, z-1/4'
    '-x, y-3/4, z+1/4'
    '-z+1/2, -x, -y+1/2'
    '-z, x-3/4, y+1/4'
    'z-1/4, x-1/4, -y'
    'z+1/4, -x-1/2, y-1/4'
    '-y+1/2, -z, -x+1/2'
    'y+1/4, -z-1/2, x-1/4'
    '-y, z-3/4, x+1/4'
    'y-1/4, z-1/4, -x'
    '-y-1/4, -x-1/4, z'
    'y+1/2, x, z+1/2'
    '-y+1/4, x-1/2, -z-1/4'
    'y, -x-3/4, -z+1/4'
    '-x-1/4, -z-1/4, y'
    'x, -z-3/4, -y+1/4'
    'x+1/2, z, y+1/2'
    '-x+1/4, z-1/2, -y-1/4'
    '-z-1/4, -y-1/4, x'
    '-z+1/4, y-1/2, -x-1/4'
    'z, -y-3/4, -x+1/4'
    'z+1/2, y, x+1/2'
    '-x+1/2, -y+1/2, -z'
    'x-1/4, y+1/4, -z-1/2'
    'x+1/4, -y, z-3/4'
    '-x, y-1/4, z-1/4'
    '-z+1/2, -x+1/2, -y'
    '-z, x-1/4, y-1/4'
    'z-1/4, x+1/4, -y-1/2'
    'z+1/4, -x, y-3/4'
    '-y+1/2, -z+1/2, -x'
    'y+1/4, -z, x-3/4'
    '-y, z-1/4, x-1/4'
    'y-1/4, z+1/4, -x-1/2'
    '-y-1/4, -x+1/4, z-1/2'
    'y+1/2, x+1/2, z'
    '-y+1/4, x, -z-3/4'
    'y, -x-1/4, -z-1/4'
    '-x-1/4, -z+1/4, y-1/2'
    'x, -z-1/4, -y-1/4'
    'x+1/2, z+1/2, y'
    '-x+1/4, z, -y-3/4'
    '-z-1/4, -y+1/4, x-1/2'
    '-z+1/4, y, -x-3/4'
    'z, -y-1/4, -x-1/4'
    'z+1/2, y+1/2, x'
_cell_length_a     8.321(2)
_cell_length_b     8.321(2)
_cell_length_c     8.321(2)
_cell_angle_alpha     90
_cell_angle_beta     90
_cell_angle_gamma     90
_cell_volume     576.1(4)
_cell_formula_units_Z     8
_cell_measurement_reflns_used     915
_cell_measurement_theta_min     4.2496
_cell_measurement_theta_max     30.4116
_cell_measurement_temperature     292(2)
_exptl_crystal_description     'Spinel twin'
_exptl_crystal_colour     black
_exptl_crystal_size_max     0.500
_exptl_crystal_size_mid     0.370
_exptl_crystal_size_min     0.250
_exptl_crystal_density_diffrn     4.905
_exptl_crystal_density_meas     ?
_exptl_crystal_density_method     ?
_exptl_crystal_F_000     808
_exptl_absorpt_coefficient_mu     10.561
_exptl_absorpt_correction_type     multi-scan
_exptl_absorpt_process_details     'TWINABS V2012/, 2012'
_exptl_absorpt_correction_T_min     0.295174
_exptl_absorpt_correction_T_max     0.746055
_diffrn_ambient_temperature     292(2)
_diffrn_source     ?
_diffrn_radiation_type     MoK\a
_diffrn_radiation_wavelength     0.71073
_diffrn_measurement_device_type     'Bruker, D8 QUEST'
_diffrn_measurement_method     ?
_diffrn_detector_area_resol_mean     ?
_diffrn_reflns_number     682
_diffrn_reflns_av_R_equivalents     0.0489
_diffrn_reflns_av_unetI/netI     0.0231
_diffrn_reflns_theta_min     4.242
_diffrn_reflns_theta_max     30.352
_diffrn_reflns_theta_full     25.242
_diffrn_measured_fraction_theta_max     0.984
_diffrn_measured_fraction_theta_full     0.974
_diffrn_reflns_limit_h_min     -11
_diffrn_reflns_limit_h_max     9
_diffrn_reflns_limit_k_min     -11
_diffrn_reflns_limit_k_max     11
_diffrn_reflns_limit_l_min     -8
_diffrn_reflns_limit_l_max     11
_refine_special_details
;
 Refined as a 2-component twin.
;
_reflns_number_total     60
_reflns_number_gt     59
_reflns_threshold_expression     'I > 2\s(I)'
_refine_ls_structure_factor_coef     Fsqd
_refine_ls_matrix_type     full
_refine_ls_R_factor_all     0.0276
_refine_ls_R_factor_gt     0.0271
_refine_ls_wR_factor_gt     0.0694
_refine_ls_wR_factor_ref     0.0697
_refine_ls_goodness_of_fit_ref     1.287
_refine_ls_restrained_S_all     1.287
_refine_ls_number_reflns     60
_refine_ls_number_parameters     10
_refine_ls_number_restraints     0
_refine_ls_hydrogen_treatment     undef
_refine_ls_weighting_scheme     calc
_refine_ls_weighting_details
              'w=1/[\s^2^(Fo^2^)+(0.0379P)^2^+2.0759P] where P=(Fo^2^+2Fc^2^)/3'
_atom_sites_solution_hydrogens     .
_atom_sites_solution_primary     ?
_atom_sites_solution_secondary     ?
_refine_ls_shift/su_max     0.000
_refine_ls_shift/su_mean     0.000
_refine_diff_density_max     0.694
_refine_diff_density_min     -0.807
_refine_ls_extinction_method     'SHELXL-2018/3 (Sheldrick 2018)'
_refine_ls_extinction_coef     0.006(2)
_refine_ls_extinction_expression
                                  'Fc^*^=kFc[1+0.001xFc^2^\l^3^/sin(2\q)]^-1/4^'
loop_
    _atom_type_symbol
    _atom_type_description
    _atom_type_scat_dispersion_real
    _atom_type_scat_dispersion_imag
    _atom_type_scat_source
    'O' 'O' 0.0106 0.0060
                         'International Tables Vol C Tables 4.2.6.8 and 6.1.1.4'
    'Cr' 'Cr' 0.3209 0.6236
                         'International Tables Vol C Tables 4.2.6.8 and 6.1.1.4'
    'Fe' 'Fe' 0.3463 0.8444
                         'International Tables Vol C Tables 4.2.6.8 and 6.1.1.4'
    'Mg' 'Mg' 0.0486 0.0363
                         'International Tables Vol C Tables 4.2.6.8 and 6.1.1.4'
_computing_data_collection     'APEX2 v2018.7-2'
_computing_cell_refinement     'SAINT V8.38A'
_computing_data_reduction     'SAINT V8.38A'
_computing_structure_solution
                                'SHELXT(G.M.Sheldrick,Acta Cryst.(2015)A71,3-8)'
_computing_structure_refinement     'SHELXL-2018/3 (Sheldrick, 2018)'
_computing_molecular_graphics     'VESTA V3.4.6, 2011'
_computing_publication_material     ?
loop_
    _atom_site_type_symbol
    _atom_site_label
    _atom_site_fract_x
    _atom_site_fract_y
    _atom_site_fract_z
    _atom_site_U_iso_or_equiv
    _atom_site_adp_type
    _atom_site_calc_flag
    _atom_site_occupancy
    _atom_site_disorder_assembly
    _atom_site_disorder_group
    Cr Cr1 0.250000 0.500000 0.250000 0.0096(6) Uani d 1 . .
    Mg Mg1 0.125000 0.125000 0.125000 0.0117(9) Uani d 0.353(19) . .
    Fe Fe1 0.125000 0.125000 0.125000 0.0117(9) Uani d 0.647(19) . .
    O O1 0.2628(3) 0.2628(3) 0.2628(3) 0.0066(9) Uani d 1 . .
loop_
    _atom_site_aniso_label
    _atom_site_aniso_U_11
    _atom_site_aniso_U_22
    _atom_site_aniso_U_33
    _atom_site_aniso_U_12
    _atom_site_aniso_U_13
    _atom_site_aniso_U_23
    Cr1 0.0096(6) 0.0096(6) 0.0096(6) 0.0006(2) -0.0006(2) 0.0006(2)
    Mg1 0.0117(9) 0.0117(9) 0.0117(9) 0.000 0.000 0.000
    Fe1 0.0117(9) 0.0117(9) 0.0117(9) 0.000 0.000 0.000
    O1 0.0066(9) 0.0066(9) 0.0066(9) -0.0004(6) -0.0004(6) -0.0004(6)
_geom_special_details
;
 All esds (except the esd in the dihedral angle between two l.s. planes)
 are estimated using the full covariance matrix.  The cell esds are taken
 into account individually in the estimation of esds in distances, angles
 and torsion angles; correlations between esds in cell parameters are only
 used when they are defined by crystal symmetry.  An approximate (isotropic)
 treatment of cell esds is used for estimating esds involving l.s. planes.
;
loop_
    _geom_bond_atom_site_label_1
    _geom_bond_atom_site_label_2
    _geom_bond_site_symmetry_2
    _geom_bond_distance
    _geom_bond_publ_flag
    Cr1 O1 100_665 1.980(2) ?
    Cr1 O1 52_455 1.980(2) ?
    Cr1 O1 170_556 1.980(2) ?
    Cr1 O1 26_554 1.980(2) ?
    Cr1 O1 145_565 1.980(2) ?
    Cr1 O1 . 1.980(2) ?
    Cr1 Cr1 27_544 2.9419(7) ?
    Cr1 Cr1 75_545 2.9419(7) ?
    Cr1 Cr1 52_455 2.9419(7) ?
    Cr1 Cr1 76_455 2.9419(7) ?
    Cr1 Cr1 50_464 2.9419(7) ?
    Cr1 Cr1 26_554 2.9419(7) ?
    Mg1 O1 . 1.986(4) ?
    Mg1 O1 76_445 1.986(4) ?
    Mg1 O1 27_544 1.986(4) ?
    Mg1 O1 50_454 1.986(4) ?
    Mg1 Mg1 97 3.6031(9) ?
    Mg1 Mg1 169 3.6031(9) ?
    Mg1 Mg1 145 3.6031(9) ?
    Mg1 Mg1 121 3.6031(9) ?
    Fe1 O1 . 1.986(4) ?
    Fe1 O1 76_445 1.986(4) ?
    Fe1 O1 27_544 1.986(4) ?
    Fe1 O1 50_454 1.986(4) ?
loop_
    _geom_angle_atom_site_label_1
    _geom_angle_atom_site_label_2
    _geom_angle_atom_site_label_3
    _geom_angle_site_symmetry_1
    _geom_angle_site_symmetry_3
    _geom_angle
    _geom_angle_publ_flag
    O1 Cr1 O1 100_665 52_455 180.0 ?
    O1 Cr1 O1 100_665 170_556 83.69(14) ?
    O1 Cr1 O1 52_455 170_556 96.31(14) ?
    O1 Cr1 O1 100_665 26_554 96.31(14) ?
    O1 Cr1 O1 52_455 26_554 83.69(14) ?
    O1 Cr1 O1 170_556 26_554 180.0 ?
    O1 Cr1 O1 100_665 145_565 83.69(14) ?
    O1 Cr1 O1 52_455 145_565 96.31(14) ?
    O1 Cr1 O1 170_556 145_565 83.69(14) ?
    O1 Cr1 O1 26_554 145_565 96.31(14) ?
    O1 Cr1 O1 100_665 . 96.31(14) ?
    O1 Cr1 O1 52_455 . 83.69(14) ?
    O1 Cr1 O1 170_556 . 96.31(14) ?
    O1 Cr1 O1 26_554 . 83.69(14) ?
    O1 Cr1 O1 145_565 . 180.0 ?
    O1 Cr1 Cr1 100_665 27_544 42.01(6) ?
    O1 Cr1 Cr1 52_455 27_544 137.99(6) ?
    O1 Cr1 Cr1 170_556 27_544 42.01(6) ?
    O1 Cr1 Cr1 26_554 27_544 137.99(6) ?
    O1 Cr1 Cr1 145_565 27_544 85.65(10) ?
    O1 Cr1 Cr1 . 27_544 94.35(10) ?
    O1 Cr1 Cr1 100_665 75_545 137.99(6) ?
    O1 Cr1 Cr1 52_455 75_545 42.01(6) ?
    O1 Cr1 Cr1 170_556 75_545 137.99(6) ?
    O1 Cr1 Cr1 26_554 75_545 42.01(6) ?
    O1 Cr1 Cr1 145_565 75_545 94.35(10) ?
    O1 Cr1 Cr1 . 75_545 85.65(10) ?
    Cr1 Cr1 Cr1 27_544 75_545 180.0 ?
    O1 Cr1 Cr1 100_665 52_455 137.99(6) ?
    O1 Cr1 Cr1 52_455 52_455 42.01(6) ?
    O1 Cr1 Cr1 170_556 52_455 94.35(10) ?
    O1 Cr1 Cr1 26_554 52_455 85.65(10) ?
    O1 Cr1 Cr1 145_565 52_455 137.99(6) ?
    O1 Cr1 Cr1 . 52_455 42.01(6) ?
    Cr1 Cr1 Cr1 27_544 52_455 120.0 ?
    Cr1 Cr1 Cr1 75_545 52_455 60.0 ?
    O1 Cr1 Cr1 100_665 76_455 42.01(6) ?
    O1 Cr1 Cr1 52_455 76_455 137.99(6) ?
    O1 Cr1 Cr1 170_556 76_455 85.65(10) ?
    O1 Cr1 Cr1 26_554 76_455 94.35(10) ?
    O1 Cr1 Cr1 145_565 76_455 42.01(6) ?
    O1 Cr1 Cr1 . 76_455 137.99(6) ?
    Cr1 Cr1 Cr1 27_544 76_455 60.0 ?
    Cr1 Cr1 Cr1 75_545 76_455 120.0 ?
    Cr1 Cr1 Cr1 52_455 76_455 180.0 ?
    O1 Cr1 Cr1 100_665 50_464 85.65(10) ?
    O1 Cr1 Cr1 52_455 50_464 94.35(10) ?
    O1 Cr1 Cr1 170_556 50_464 42.01(6) ?
    O1 Cr1 Cr1 26_554 50_464 137.99(6) ?
    O1 Cr1 Cr1 145_565 50_464 42.01(6) ?
    O1 Cr1 Cr1 . 50_464 137.99(6) ?
    Cr1 Cr1 Cr1 27_544 50_464 60.0 ?
    Cr1 Cr1 Cr1 75_545 50_464 120.0 ?
    Cr1 Cr1 Cr1 52_455 50_464 120.0 ?
    Cr1 Cr1 Cr1 76_455 50_464 60.0 ?
    O1 Cr1 Cr1 100_665 26_554 94.35(10) ?
    O1 Cr1 Cr1 52_455 26_554 85.65(10) ?
    O1 Cr1 Cr1 170_556 26_554 137.99(6) ?
    O1 Cr1 Cr1 26_554 26_554 42.01(6) ?
    O1 Cr1 Cr1 145_565 26_554 137.99(6) ?
    O1 Cr1 Cr1 . 26_554 42.01(6) ?
    Cr1 Cr1 Cr1 27_544 26_554 120.0 ?
    Cr1 Cr1 Cr1 75_545 26_554 60.0 ?
    Cr1 Cr1 Cr1 52_455 26_554 60.0 ?
    Cr1 Cr1 Cr1 76_455 26_554 120.0 ?
    Cr1 Cr1 Cr1 50_464 26_554 180.0 ?
    O1 Mg1 O1 . 76_445 109.5 ?
    O1 Mg1 O1 . 27_544 109.5 ?
    O1 Mg1 O1 76_445 27_544 109.5 ?
    O1 Mg1 O1 . 50_454 109.5 ?
    O1 Mg1 O1 76_445 50_454 109.5 ?
    O1 Mg1 O1 27_544 50_454 109.5 ?
    O1 Mg1 Mg1 . 97 180.00(5) ?
    O1 Mg1 Mg1 76_445 97 70.5290(10)
                                   ?
    O1 Mg1 Mg1 27_544 97 70.5290(10)
                                   ?
    O1 Mg1 Mg1 50_454 97 70.5290(10)
                                   ?
    O1 Mg1 Mg1 . 169 70.5 ?
    O1 Mg1 Mg1 76_445 169 70.5 ?
    O1 Mg1 Mg1 27_544 169 70.5 ?
    O1 Mg1 Mg1 50_454 169 180.00(5) ?
    Mg1 Mg1 Mg1 97 169 109.5 ?
    O1 Mg1 Mg1 . 145 70.5 ?
    O1 Mg1 Mg1 76_445 145 70.5 ?
    O1 Mg1 Mg1 27_544 145 180.00(5) ?
    O1 Mg1 Mg1 50_454 145 70.5 ?
    Mg1 Mg1 Mg1 97 145 109.5 ?
    Mg1 Mg1 Mg1 169 145 109.5 ?
    O1 Mg1 Mg1 . 121 70.5290(10)
                               ?
    O1 Mg1 Mg1 76_445 121 180.00(5) ?
    O1 Mg1 Mg1 27_544 121 70.5 ?
    O1 Mg1 Mg1 50_454 121 70.5 ?
    Mg1 Mg1 Mg1 97 121 109.5 ?
    Mg1 Mg1 Mg1 169 121 109.5 ?
    Mg1 Mg1 Mg1 145 121 109.5 ?
    O1 Fe1 O1 . 76_445 109.5 ?
    O1 Fe1 O1 . 27_544 109.5 ?
    O1 Fe1 O1 76_445 27_544 109.5 ?
    O1 Fe1 O1 . 50_454 109.5 ?
    O1 Fe1 O1 76_445 50_454 109.5 ?
    O1 Fe1 O1 27_544 50_454 109.5 ?
    Cr1 O1 Cr1 . 52_455 95.98(13) ?
    Cr1 O1 Cr1 . 26_554 95.98(13) ?
    Cr1 O1 Cr1 52_455 26_554 95.98(13) ?
    Cr1 O1 Mg1 . . 120.91(10) ?
    Cr1 O1 Mg1 52_455 . 120.91(10) ?
    Cr1 O1 Mg1 26_554 . 120.91(10) ?
    Cr1 O1 Fe1 . . 120.91(10) ?
    Cr1 O1 Fe1 52_455 . 120.91(10) ?
    Cr1 O1 Fe1 26_554 . 120.91(10) ?
    Mg1 O1 Fe1 . . 0.0 ?
_shelx_space_group_comment
;
The symmetry employed for this shelxl refinement is uniquely defined
by the following loop, which should always be used as a source of
symmetry information in preference to the above space-group names.
They are only intended as comments.
;
_shelx_estimated_absorpt_T_min     0.077
_shelx_estimated_absorpt_T_max     0.178
_shelx_hkl_file
;
   1   1   1 1503.85 57.5356  -1
   1   1   1 1503.85 57.5356   2
   0   0   2 21.5837 0.70255   2
   0   2   2 3056.11 66.9132  -1
   0   2   2 3056.11 66.9132   2
   2   2   2 1145.55 43.8617  -1
   2   2   2 1145.55 43.8617   2
   1   1   3 7124.40 109.022  -1
   1   1   3 7124.40 109.022   2
   1   3   3 18.6702 0.70598   2
   3   3   3 2756.43 104.292  -1
   3   3   3 2756.43 104.292   2
   0   0   4 6428.53 138.624   2
   0   2   4 3.32381 0.36911   2
   2   2   4 717.900 7.06815   2
   0   4   4 9999.99 167.156   2
   2   4   4 8.79234 0.58630   2
   4   4   4 5253.55 197.643  -1
   4   4   4 5253.55 197.643   2
   1   1   5 3109.16 31.2530   2
   1   3   5 434.954 7.55434  -1
   1   3   5 434.954 7.55434   2
   3   3   5 1473.58 14.2567   2
   3   5   5 1421.68 17.5476   2
   5   5   5 3373.79 128.628  -1
   5   5   5 3373.79 128.628   2
   0   0   6 3.54243 0.78035   2
   0   2   6 438.131 5.31301   2
   2   2   6 679.253 7.85304   2
   0   4   6 1.78277 0.65360   2
   2   4   6 966.845 17.4127  -1
   2   4   6 966.845 17.4127   2
   4   4   6 5.08232 0.95153   2
   0   6   6 762.173 32.3786  -1
   2   2   8 762.173 32.3786   2
   2   6   6 529.622 8.94656   2
   4   6   6 128.882 3.40138   2
   6   6   6 919.397 38.8728  -1
   6   6   6 919.397 38.8728   2
   1   1   7 22.0566 1.17551   2
   1   1   7 384.995 18.0336  -1
   1   5   5 384.995 18.0336   2
   1   3   7 726.809 5.62872   2
   3   3   7 3.31827 0.83705   2
   1   5   7 797.317 7.20022   2
   3   5   7 55.9413 3.88554  -1
   3   5   7 55.9413 3.88554   2
   5   5   7 55.2350 2.05136   2
   1   7   7 100.151 13.9607  -1
   3   3   9 100.151 13.9607   2
   3   7   7 239.501 5.18421   2
   5   7   7 327.749 5.96338   2
   0   0   8 4652.70 87.3689   2
   0   2   8 1.75271 0.79605   2
   2   2   8 738.053 31.5521  -1
   0   6   6 738.053 31.5521   2
   0   4   8 1042.70 12.6718   2
   2   4   8 10.5017 0.91092   2
   4   4   8 2866.41 41.5930   2
   0   6   8 1.25434 1.28589   2
   2   6   8 135.315 2.63688   2
   4   6   8 12.4999 5.10878  -1
   4   6   8 12.4999 5.10878   2
   6   6   8 125.067 6.41216   2
   0   8   8 1871.89 37.3750   2
   2   8   8 15.5112 2.36233   2
   2   8   8 27.4791 12.7256  -1
   4   4  10 27.4791 12.7256   2
   1   1   9 145.218 3.68094   2
   1   3   9 795.422 9.19158   2
   3   3   9 96.7453 10.9941  -1
   1   7   7 96.7453 10.9941   2
   1   5   9 1803.54 70.1083  -1
   1   5   9 1803.54 70.1083   2
   3   5   9 96.1566 2.78298   2
   5   5   9 140.852 6.91038   2
   1   7   9 44.6635 2.03520   2
   3   7   9 370.440 5.44026   2
   0   0  10 2.72436 3.09087   2
   0   2  10 170.548 5.38152   2
   2   2  10 343.906 8.39326   2
   0   4  10 0.05429 1.93841   2
   2   4  10 87.7723 2.88508   2
   0   6  10 35.1633 3.49099   2
   2   6  10 286.229 5.87658   2
   1   1  11 251.421 8.74785   2
   1   3  11 1.79083 1.65384   2
   3   3  11 148.278 5.42981   2
   0   0   0    0.00    0.00   0
;
_shelx_hkl_checksum     12812
_shelx_res_file
;
TITL chromite_0m in Fd-3m
    twin52dom.res
    created by SHELXL-2018/3 at 10:23:54 on 26-Apr-2019
CELL 0.71073   8.321   8.321   8.321  90.000  90.000  90.000
ZERR    8.00   0.002   0.002   0.002   0.000   0.000   0.000
LATT  4
SYMM 0.75-X, 0.25-Y, 0.5+Z
SYMM 0.25-X, 0.5+Y, 0.75-Z
SYMM 0.5+X, 0.75-Y, 0.25-Z
SYMM Z, X, Y
SYMM 0.5+Z, 0.75-X, 0.25-Y
SYMM 0.75-Z, 0.25-X, 0.5+Y
SYMM 0.25-Z, 0.5+X, 0.75-Y
SYMM Y, Z, X
SYMM 0.25-Y, 0.5+Z, 0.75-X
SYMM 0.5+Y, 0.75-Z, 0.25-X
SYMM 0.75-Y, 0.25-Z, 0.5+X
SYMM 0.75+Y, 0.25+X, 0.5-Z
SYMM -Y, -X, -Z
SYMM 0.25+Y, 0.5-X, 0.75+Z
SYMM 0.5-Y, 0.75+X, 0.25+Z
SYMM 0.75+X, 0.25+Z, 0.5-Y
SYMM 0.5-X, 0.75+Z, 0.25+Y
SYMM -X, -Z, -Y
SYMM 0.25+X, 0.5-Z, 0.75+Y
SYMM 0.75+Z, 0.25+Y, 0.5-X
SYMM 0.25+Z, 0.5-Y, 0.75+X
SYMM 0.5-Z, 0.75+Y, 0.25+X
SYMM -Z, -Y, -X
SFAC O CR FE Mg
UNIT 32 16 5.17417 2.82647
LIST 4
TEMP 18.850
acta
L.S. 10
BOND
FMAP 2
PLAN 20
OMIT 2 2 2
EADP MG1 FE1
twst 2
size 0.5 0.37 0.25
WGHT    0.037900    2.075900
EXTI    0.006433
BASF   0.41665
FVAR       0.41846   0.35328
CR1   2    0.250000    0.500000    0.250000    10.08333    0.00958    0.00958 =
         0.00958    0.00060   -0.00060    0.00060
MG1   4    0.125000    0.125000    0.125000    20.04167    0.01172    0.01172 =
         0.01172    0.00000    0.00000    0.00000
FE1   3    0.125000    0.125000    0.125000   -20.04167    0.01172    0.01172 =
         0.01172    0.00000    0.00000    0.00000
O1    1    0.262768    0.262768    0.262768    10.16667    0.00661    0.00661 =
         0.00661   -0.00037   -0.00037   -0.00037
HKLF 5
REM  chromite_0m in Fd-3m
REM wR2 = 0.0697, GooF = S = 1.287, Restrained GooF = 1.287 for all data
REM R1 = 0.0271 for 59 Fo > 4sig(Fo) and 0.0276 for all 60 data
REM 10 parameters refined using 0 restraints
END
WGHT      0.0379      2.0759
REM Highest difference peak  0.694,  deepest hole -0.807,  1-sigma level  0.190
Q1    1  -0.0099  0.0073  0.0027  10.14286  0.05    0.43
Q2    1   0.2178  0.2822  0.0000  10.50000  0.05    0.43
Q3    1   0.3750  0.3750  0.3750  10.04167  0.05    0.41
Q4    1   0.2900  0.2900  0.0657  10.50000  0.05    0.36
Q5    1   0.0488  0.0488  0.0488  10.16667  0.05    0.34
Q6    1   0.1250  0.1250 -0.0229  10.25000  0.05    0.27
Q7    1   0.1933  0.5567  0.1933  10.16667  0.05    0.25
Q8    1   0.3650  0.5522  0.1978  10.50000  0.05    0.20
Q9    1   0.3652  0.5805  0.2258  11.00000  0.05    0.20
Q10   1   0.1759  0.4503  0.1759  10.50000  0.05    0.18
Q11   1   0.1736  0.4246  0.2109  11.00000  0.05    0.15
Q12   1   0.3419  0.4081  0.2461  10.50000  0.05    0.14
Q13   1  -0.0034  0.1776  0.1086  11.00000  0.05    0.07
;
_shelx_res_checksum     20203
data_chromite_5_12
_audit_creation_method     'SHELXL-2018/3'
_database_code_depnum_ccdc_archive     'CCDC 1940921'
_chemical_name_systematic     ?
_chemical_name_common     ?
_chemical_formula_moiety     ?
_chemical_formula_sum     'Cr2 Fe0.67 Mg0.33 O4'
_chemical_formula_weight     213.28
_chemical_melting_point     ?
_space_group_crystal_system     cubic
_space_group_name_H-M_alt     'F d -3 m'
_space_group_name_Hall     '-F 4vw 2vw 3'
loop_
    _space_group_symop_operation_xyz
    'x, y, z'
    '-x+3/4, -y+1/4, z+1/2'
    '-x+1/4, y+1/2, -z+3/4'
    'x+1/2, -y+3/4, -z+1/4'
    'z, x, y'
    'z+1/2, -x+3/4, -y+1/4'
    '-z+3/4, -x+1/4, y+1/2'
    '-z+1/4, x+1/2, -y+3/4'
    'y, z, x'
    '-y+1/4, z+1/2, -x+3/4'
    'y+1/2, -z+3/4, -x+1/4'
    '-y+3/4, -z+1/4, x+1/2'
    'y+3/4, x+1/4, -z+1/2'
    '-y, -x, -z'
    'y+1/4, -x+1/2, z+3/4'
    '-y+1/2, x+3/4, z+1/4'
    'x+3/4, z+1/4, -y+1/2'
    '-x+1/2, z+3/4, y+1/4'
    '-x, -z, -y'
    'x+1/4, -z+1/2, y+3/4'
    'z+3/4, y+1/4, -x+1/2'
    'z+1/4, -y+1/2, x+3/4'
    '-z+1/2, y+3/4, x+1/4'
    '-z, -y, -x'
    'x, y+1/2, z+1/2'
    '-x+3/4, -y+3/4, z+1'
    '-x+1/4, y+1, -z+5/4'
    'x+1/2, -y+5/4, -z+3/4'
    'z, x+1/2, y+1/2'
    'z+1/2, -x+5/4, -y+3/4'
    '-z+3/4, -x+3/4, y+1'
    '-z+1/4, x+1, -y+5/4'
    'y, z+1/2, x+1/2'
    '-y+1/4, z+1, -x+5/4'
    'y+1/2, -z+5/4, -x+3/4'
    '-y+3/4, -z+3/4, x+1'
    'y+3/4, x+3/4, -z+1'
    '-y, -x+1/2, -z+1/2'
    'y+1/4, -x+1, z+5/4'
    '-y+1/2, x+5/4, z+3/4'
    'x+3/4, z+3/4, -y+1'
    '-x+1/2, z+5/4, y+3/4'
    '-x, -z+1/2, -y+1/2'
    'x+1/4, -z+1, y+5/4'
    'z+3/4, y+3/4, -x+1'
    'z+1/4, -y+1, x+5/4'
    '-z+1/2, y+5/4, x+3/4'
    '-z, -y+1/2, -x+1/2'
    'x+1/2, y, z+1/2'
    '-x+5/4, -y+1/4, z+1'
    '-x+3/4, y+1/2, -z+5/4'
    'x+1, -y+3/4, -z+3/4'
    'z+1/2, x, y+1/2'
    'z+1, -x+3/4, -y+3/4'
    '-z+5/4, -x+1/4, y+1'
    '-z+3/4, x+1/2, -y+5/4'
    'y+1/2, z, x+1/2'
    '-y+3/4, z+1/2, -x+5/4'
    'y+1, -z+3/4, -x+3/4'
    '-y+5/4, -z+1/4, x+1'
    'y+5/4, x+1/4, -z+1'
    '-y+1/2, -x, -z+1/2'
    'y+3/4, -x+1/2, z+5/4'
    '-y+1, x+3/4, z+3/4'
    'x+5/4, z+1/4, -y+1'
    '-x+1, z+3/4, y+3/4'
    '-x+1/2, -z, -y+1/2'
    'x+3/4, -z+1/2, y+5/4'
    'z+5/4, y+1/4, -x+1'
    'z+3/4, -y+1/2, x+5/4'
    '-z+1, y+3/4, x+3/4'
    '-z+1/2, -y, -x+1/2'
    'x+1/2, y+1/2, z'
    '-x+5/4, -y+3/4, z+1/2'
    '-x+3/4, y+1, -z+3/4'
    'x+1, -y+5/4, -z+1/4'
    'z+1/2, x+1/2, y'
    'z+1, -x+5/4, -y+1/4'
    '-z+5/4, -x+3/4, y+1/2'
    '-z+3/4, x+1, -y+3/4'
    'y+1/2, z+1/2, x'
    '-y+3/4, z+1, -x+3/4'
    'y+1, -z+5/4, -x+1/4'
    '-y+5/4, -z+3/4, x+1/2'
    'y+5/4, x+3/4, -z+1/2'
    '-y+1/2, -x+1/2, -z'
    'y+3/4, -x+1, z+3/4'
    '-y+1, x+5/4, z+1/4'
    'x+5/4, z+3/4, -y+1/2'
    '-x+1, z+5/4, y+1/4'
    '-x+1/2, -z+1/2, -y'
    'x+3/4, -z+1, y+3/4'
    'z+5/4, y+3/4, -x+1/2'
    'z+3/4, -y+1, x+3/4'
    '-z+1, y+5/4, x+1/4'
    '-z+1/2, -y+1/2, -x'
    '-x, -y, -z'
    'x-3/4, y-1/4, -z-1/2'
    'x-1/4, -y-1/2, z-3/4'
    '-x-1/2, y-3/4, z-1/4'
    '-z, -x, -y'
    '-z-1/2, x-3/4, y-1/4'
    'z-3/4, x-1/4, -y-1/2'
    'z-1/4, -x-1/2, y-3/4'
    '-y, -z, -x'
    'y-1/4, -z-1/2, x-3/4'
    '-y-1/2, z-3/4, x-1/4'
    'y-3/4, z-1/4, -x-1/2'
    '-y-3/4, -x-1/4, z-1/2'
    'y, x, z'
    '-y-1/4, x-1/2, -z-3/4'
    'y-1/2, -x-3/4, -z-1/4'
    '-x-3/4, -z-1/4, y-1/2'
    'x-1/2, -z-3/4, -y-1/4'
    'x, z, y'
    '-x-1/4, z-1/2, -y-3/4'
    '-z-3/4, -y-1/4, x-1/2'
    '-z-1/4, y-1/2, -x-3/4'
    'z-1/2, -y-3/4, -x-1/4'
    'z, y, x'
    '-x, -y+1/2, -z+1/2'
    'x-3/4, y+1/4, -z'
    'x-1/4, -y, z-1/4'
    '-x-1/2, y-1/4, z+1/4'
    '-z, -x+1/2, -y+1/2'
    '-z-1/2, x-1/4, y+1/4'
    'z-3/4, x+1/4, -y'
    'z-1/4, -x, y-1/4'
    '-y, -z+1/2, -x+1/2'
    'y-1/4, -z, x-1/4'
    '-y-1/2, z-1/4, x+1/4'
    'y-3/4, z+1/4, -x'
    '-y-3/4, -x+1/4, z'
    'y, x+1/2, z+1/2'
    '-y-1/4, x, -z-1/4'
    'y-1/2, -x-1/4, -z+1/4'
    '-x-3/4, -z+1/4, y'
    'x-1/2, -z-1/4, -y+1/4'
    'x, z+1/2, y+1/2'
    '-x-1/4, z, -y-1/4'
    '-z-3/4, -y+1/4, x'
    '-z-1/4, y, -x-1/4'
    'z-1/2, -y-1/4, -x+1/4'
    'z, y+1/2, x+1/2'
    '-x+1/2, -y, -z+1/2'
    'x-1/4, y-1/4, -z'
    'x+1/4, -y-1/2, z-1/4'
    '-x, y-3/4, z+1/4'
    '-z+1/2, -x, -y+1/2'
    '-z, x-3/4, y+1/4'
    'z-1/4, x-1/4, -y'
    'z+1/4, -x-1/2, y-1/4'
    '-y+1/2, -z, -x+1/2'
    'y+1/4, -z-1/2, x-1/4'
    '-y, z-3/4, x+1/4'
    'y-1/4, z-1/4, -x'
    '-y-1/4, -x-1/4, z'
    'y+1/2, x, z+1/2'
    '-y+1/4, x-1/2, -z-1/4'
    'y, -x-3/4, -z+1/4'
    '-x-1/4, -z-1/4, y'
    'x, -z-3/4, -y+1/4'
    'x+1/2, z, y+1/2'
    '-x+1/4, z-1/2, -y-1/4'
    '-z-1/4, -y-1/4, x'
    '-z+1/4, y-1/2, -x-1/4'
    'z, -y-3/4, -x+1/4'
    'z+1/2, y, x+1/2'
    '-x+1/2, -y+1/2, -z'
    'x-1/4, y+1/4, -z-1/2'
    'x+1/4, -y, z-3/4'
    '-x, y-1/4, z-1/4'
    '-z+1/2, -x+1/2, -y'
    '-z, x-1/4, y-1/4'
    'z-1/4, x+1/4, -y-1/2'
    'z+1/4, -x, y-3/4'
    '-y+1/2, -z+1/2, -x'
    'y+1/4, -z, x-3/4'
    '-y, z-1/4, x-1/4'
    'y-1/4, z+1/4, -x-1/2'
    '-y-1/4, -x+1/4, z-1/2'
    'y+1/2, x+1/2, z'
    '-y+1/4, x, -z-3/4'
    'y, -x-1/4, -z-1/4'
    '-x-1/4, -z+1/4, y-1/2'
    'x, -z-1/4, -y-1/4'
    'x+1/2, z+1/2, y'
    '-x+1/4, z, -y-3/4'
    '-z-1/4, -y+1/4, x-1/2'
    '-z+1/4, y, -x-3/4'
    'z, -y-1/4, -x-1/4'
    'z+1/2, y+1/2, x'
_cell_length_a     8.321(2)
_cell_length_b     8.321(2)
_cell_length_c     8.321(2)
_cell_angle_alpha     90
_cell_angle_beta     90
_cell_angle_gamma     90
_cell_volume     576.1(4)
_cell_formula_units_Z     8
_cell_measurement_reflns_used     915
_cell_measurement_theta_min     4.2496
_cell_measurement_theta_max     30.4116
_cell_measurement_temperature     292(2)
_exptl_crystal_description     'Spinel twin'
_exptl_crystal_colour     black
_exptl_crystal_size_max     0.500
_exptl_crystal_size_mid     0.370
_exptl_crystal_size_min     0.250
_exptl_crystal_density_diffrn     4.918
_exptl_crystal_density_meas     ?
_exptl_crystal_density_method     ?
_exptl_crystal_F_000     810
_exptl_absorpt_coefficient_mu     10.645
_exptl_absorpt_correction_type     multi-scan
_exptl_absorpt_process_details     'TWINABS V2012/, 2012'
_exptl_absorpt_correction_T_min     0.273936
_exptl_absorpt_correction_T_max     0.746056
_diffrn_ambient_temperature     292(2)
_diffrn_source     ?
_diffrn_radiation_type     MoK\a
_diffrn_radiation_wavelength     0.71073
_diffrn_measurement_device_type     'Bruker, D8 QUEST'
_diffrn_measurement_method     ?
_diffrn_detector_area_resol_mean     ?
_diffrn_reflns_number     1343
_diffrn_reflns_av_R_equivalents     0.0489
_diffrn_reflns_av_unetI/netI     0.0198
_diffrn_reflns_theta_min     4.242
_diffrn_reflns_theta_max     30.352
_diffrn_reflns_theta_full     25.242
_diffrn_measured_fraction_theta_max     0.984
_diffrn_measured_fraction_theta_full     0.974
_diffrn_reflns_limit_h_min     -11
_diffrn_reflns_limit_h_max     9
_diffrn_reflns_limit_k_min     -11
_diffrn_reflns_limit_k_max     11
_diffrn_reflns_limit_l_min     -8
_diffrn_reflns_limit_l_max     11
_refine_special_details
;
 Refined as a 2-component twin.
;
_reflns_number_total     138
_reflns_number_gt     133
_reflns_threshold_expression     'I > 2\s(I)'
_refine_ls_structure_factor_coef     Fsqd
_refine_ls_matrix_type     full
_refine_ls_R_factor_all     0.0273
_refine_ls_R_factor_gt     0.0264
_refine_ls_wR_factor_gt     0.0672
_refine_ls_wR_factor_ref     0.0680
_refine_ls_goodness_of_fit_ref     1.169
_refine_ls_restrained_S_all     1.169
_refine_ls_number_reflns     138
_refine_ls_number_parameters     10
_refine_ls_number_restraints     0
_refine_ls_hydrogen_treatment     undef
_refine_ls_weighting_scheme     calc
_refine_ls_weighting_details
              'w=1/[\s^2^(Fo^2^)+(0.0425P)^2^+1.8260P] where P=(Fo^2^+2Fc^2^)/3'
_atom_sites_solution_hydrogens     .
_atom_sites_solution_primary     ?
_atom_sites_solution_secondary     ?
_refine_ls_shift/su_max     0.000
_refine_ls_shift/su_mean     0.000
_refine_diff_density_max     0.561
_refine_diff_density_min     -0.505
_refine_ls_extinction_method     'SHELXL-2018/3 (Sheldrick 2018)'
_refine_ls_extinction_coef     0.008(2)
_refine_ls_extinction_expression
                                  'Fc^*^=kFc[1+0.001xFc^2^\l^3^/sin(2\q)]^-1/4^'
loop_
    _atom_type_symbol
    _atom_type_description
    _atom_type_scat_dispersion_real
    _atom_type_scat_dispersion_imag
    _atom_type_scat_source
    'O' 'O' 0.0106 0.0060
                         'International Tables Vol C Tables 4.2.6.8 and 6.1.1.4'
    'Cr' 'Cr' 0.3209 0.6236
                         'International Tables Vol C Tables 4.2.6.8 and 6.1.1.4'
    'Fe' 'Fe' 0.3463 0.8444
                         'International Tables Vol C Tables 4.2.6.8 and 6.1.1.4'
    'Mg' 'Mg' 0.0486 0.0363
                         'International Tables Vol C Tables 4.2.6.8 and 6.1.1.4'
_computing_data_collection     'APEX2 v2018.7-2'
_computing_cell_refinement     'SAINT V8.38A'
_computing_data_reduction     'SAINT V8.38A'
_computing_structure_solution
                                'SHELXT(G.M.Sheldrick,Acta Cryst.(2015)A71,3-8)'
_computing_structure_refinement     'SHELXL-2018/3 (Sheldrick, 2018)'
_computing_molecular_graphics     'VESTA V3.4.6, 2011'
_computing_publication_material     ?
loop_
    _atom_site_type_symbol
    _atom_site_label
    _atom_site_fract_x
    _atom_site_fract_y
    _atom_site_fract_z
    _atom_site_U_iso_or_equiv
    _atom_site_adp_type
    _atom_site_calc_flag
    _atom_site_occupancy
    _atom_site_disorder_assembly
    _atom_site_disorder_group
    Cr Cr1 0.250000 0.500000 0.250000 0.0089(5) Uani d 1 . .
    Mg Mg1 0.125000 0.125000 0.125000 0.0116(8) Uani d 0.335(17) . .
    Fe Fe1 0.125000 0.125000 0.125000 0.0116(8) Uani d 0.665(17) . .
    O O1 0.2628(2) 0.2628(2) 0.2628(2) 0.0065(9) Uani d 1 . .
loop_
    _atom_site_aniso_label
    _atom_site_aniso_U_11
    _atom_site_aniso_U_22
    _atom_site_aniso_U_33
    _atom_site_aniso_U_12
    _atom_site_aniso_U_13
    _atom_site_aniso_U_23
    Cr1 0.0089(5) 0.0089(5) 0.0089(5) 0.00063(18) -0.00063(18) 0.00063(18)
    Mg1 0.0116(8) 0.0116(8) 0.0116(8) 0.000 0.000 0.000
    Fe1 0.0116(8) 0.0116(8) 0.0116(8) 0.000 0.000 0.000
    O1 0.0065(9) 0.0065(9) 0.0065(9) -0.0008(6) -0.0008(6) -0.0008(6)
_geom_special_details
;
 All esds (except the esd in the dihedral angle between two l.s. planes)
 are estimated using the full covariance matrix.  The cell esds are taken
 into account individually in the estimation of esds in distances, angles
 and torsion angles; correlations between esds in cell parameters are only
 used when they are defined by crystal symmetry.  An approximate (isotropic)
 treatment of cell esds is used for estimating esds involving l.s. planes.
;
loop_
    _geom_bond_atom_site_label_1
    _geom_bond_atom_site_label_2
    _geom_bond_site_symmetry_2
    _geom_bond_distance
    _geom_bond_publ_flag
    Cr1 O1 100_665 1.9795(19) ?
    Cr1 O1 52_455 1.9795(19) ?
    Cr1 O1 170_556 1.9795(19) ?
    Cr1 O1 26_554 1.9795(19) ?
    Cr1 O1 145_565 1.9795(19) ?
    Cr1 O1 . 1.9795(19) ?
    Cr1 Cr1 27_544 2.9419(7) ?
    Cr1 Cr1 75_545 2.9419(7) ?
    Cr1 Cr1 52_455 2.9419(7) ?
    Cr1 Cr1 76_455 2.9419(7) ?
    Cr1 Cr1 50_464 2.9419(7) ?
    Cr1 Cr1 26_554 2.9419(7) ?
    Mg1 O1 . 1.986(4) ?
    Mg1 O1 76_445 1.986(4) ?
    Mg1 O1 27_544 1.986(4) ?
    Mg1 O1 50_454 1.986(4) ?
    Mg1 Mg1 97 3.6031(9) ?
    Mg1 Mg1 169 3.6031(9) ?
    Mg1 Mg1 145 3.6031(9) ?
    Mg1 Mg1 121 3.6031(9) ?
    Fe1 O1 . 1.986(4) ?
    Fe1 O1 76_445 1.986(4) ?
    Fe1 O1 27_544 1.986(4) ?
    Fe1 O1 50_454 1.986(4) ?
loop_
    _geom_angle_atom_site_label_1
    _geom_angle_atom_site_label_2
    _geom_angle_atom_site_label_3
    _geom_angle_site_symmetry_1
    _geom_angle_site_symmetry_3
    _geom_angle
    _geom_angle_publ_flag
    O1 Cr1 O1 100_665 52_455 180.0 ?
    O1 Cr1 O1 100_665 170_556 83.67(13) ?
    O1 Cr1 O1 52_455 170_556 96.33(13) ?
    O1 Cr1 O1 100_665 26_554 96.33(13) ?
    O1 Cr1 O1 52_455 26_554 83.67(13) ?
    O1 Cr1 O1 170_556 26_554 180.0 ?
    O1 Cr1 O1 100_665 145_565 83.67(13) ?
    O1 Cr1 O1 52_455 145_565 96.33(13) ?
    O1 Cr1 O1 170_556 145_565 83.67(13) ?
    O1 Cr1 O1 26_554 145_565 96.33(13) ?
    O1 Cr1 O1 100_665 . 96.33(13) ?
    O1 Cr1 O1 52_455 . 83.67(13) ?
    O1 Cr1 O1 170_556 . 96.33(13) ?
    O1 Cr1 O1 26_554 . 83.67(13) ?
    O1 Cr1 O1 145_565 . 180.00(12) ?
    O1 Cr1 Cr1 100_665 27_544 42.00(6) ?
    O1 Cr1 Cr1 52_455 27_544 138.00(6) ?
    O1 Cr1 Cr1 170_556 27_544 42.00(6) ?
    O1 Cr1 Cr1 26_554 27_544 138.00(6) ?
    O1 Cr1 Cr1 145_565 27_544 85.64(9) ?
    O1 Cr1 Cr1 . 27_544 94.36(9) ?
    O1 Cr1 Cr1 100_665 75_545 138.00(6) ?
    O1 Cr1 Cr1 52_455 75_545 42.00(6) ?
    O1 Cr1 Cr1 170_556 75_545 138.00(6) ?
    O1 Cr1 Cr1 26_554 75_545 42.00(6) ?
    O1 Cr1 Cr1 145_565 75_545 94.36(9) ?
    O1 Cr1 Cr1 . 75_545 85.64(9) ?
    Cr1 Cr1 Cr1 27_544 75_545 180.0 ?
    O1 Cr1 Cr1 100_665 52_455 138.00(6) ?
    O1 Cr1 Cr1 52_455 52_455 42.00(6) ?
    O1 Cr1 Cr1 170_556 52_455 94.36(9) ?
    O1 Cr1 Cr1 26_554 52_455 85.64(9) ?
    O1 Cr1 Cr1 145_565 52_455 138.00(6) ?
    O1 Cr1 Cr1 . 52_455 42.00(6) ?
    Cr1 Cr1 Cr1 27_544 52_455 120.0 ?
    Cr1 Cr1 Cr1 75_545 52_455 60.0 ?
    O1 Cr1 Cr1 100_665 76_455 42.00(6) ?
    O1 Cr1 Cr1 52_455 76_455 138.00(6) ?
    O1 Cr1 Cr1 170_556 76_455 85.64(9) ?
    O1 Cr1 Cr1 26_554 76_455 94.36(9) ?
    O1 Cr1 Cr1 145_565 76_455 42.00(6) ?
    O1 Cr1 Cr1 . 76_455 138.00(6) ?
    Cr1 Cr1 Cr1 27_544 76_455 60.0 ?
    Cr1 Cr1 Cr1 75_545 76_455 120.0 ?
    Cr1 Cr1 Cr1 52_455 76_455 180.0 ?
    O1 Cr1 Cr1 100_665 50_464 85.64(9) ?
    O1 Cr1 Cr1 52_455 50_464 94.36(9) ?
    O1 Cr1 Cr1 170_556 50_464 42.00(6) ?
    O1 Cr1 Cr1 26_554 50_464 138.00(6) ?
    O1 Cr1 Cr1 145_565 50_464 42.00(6) ?
    O1 Cr1 Cr1 . 50_464 138.00(6) ?
    Cr1 Cr1 Cr1 27_544 50_464 60.0 ?
    Cr1 Cr1 Cr1 75_545 50_464 120.0 ?
    Cr1 Cr1 Cr1 52_455 50_464 120.0 ?
    Cr1 Cr1 Cr1 76_455 50_464 60.0 ?
    O1 Cr1 Cr1 100_665 26_554 94.36(9) ?
    O1 Cr1 Cr1 52_455 26_554 85.64(9) ?
    O1 Cr1 Cr1 170_556 26_554 138.00(6) ?
    O1 Cr1 Cr1 26_554 26_554 42.00(6) ?
    O1 Cr1 Cr1 145_565 26_554 138.00(6) ?
    O1 Cr1 Cr1 . 26_554 42.00(6) ?
    Cr1 Cr1 Cr1 27_544 26_554 120.0 ?
    Cr1 Cr1 Cr1 75_545 26_554 60.0 ?
    Cr1 Cr1 Cr1 52_455 26_554 60.0 ?
    Cr1 Cr1 Cr1 76_455 26_554 120.0 ?
    Cr1 Cr1 Cr1 50_464 26_554 180.0 ?
    O1 Mg1 O1 . 76_445 109.5 ?
    O1 Mg1 O1 . 27_544 109.5 ?
    O1 Mg1 O1 76_445 27_544 109.5 ?
    O1 Mg1 O1 . 50_454 109.5 ?
    O1 Mg1 O1 76_445 50_454 109.5 ?
    O1 Mg1 O1 27_544 50_454 109.5 ?
    O1 Mg1 Mg1 . 97 180.00(5) ?
    O1 Mg1 Mg1 76_445 97 70.5 ?
    O1 Mg1 Mg1 27_544 97 70.5 ?
    O1 Mg1 Mg1 50_454 97 70.5 ?
    O1 Mg1 Mg1 . 169 70.5 ?
    O1 Mg1 Mg1 76_445 169 70.5 ?
    O1 Mg1 Mg1 27_544 169 70.5 ?
    O1 Mg1 Mg1 50_454 169 180.00(5) ?
    Mg1 Mg1 Mg1 97 169 109.5 ?
    O1 Mg1 Mg1 . 145 70.5 ?
    O1 Mg1 Mg1 76_445 145 70.5 ?
    O1 Mg1 Mg1 27_544 145 180.00(5) ?
    O1 Mg1 Mg1 50_454 145 70.5 ?
    Mg1 Mg1 Mg1 97 145 109.5 ?
    Mg1 Mg1 Mg1 169 145 109.5 ?
    O1 Mg1 Mg1 . 121 70.5 ?
    O1 Mg1 Mg1 76_445 121 180.00(5) ?
    O1 Mg1 Mg1 27_544 121 70.5 ?
    O1 Mg1 Mg1 50_454 121 70.5 ?
    Mg1 Mg1 Mg1 97 121 109.5 ?
    Mg1 Mg1 Mg1 169 121 109.5 ?
    Mg1 Mg1 Mg1 145 121 109.5 ?
    O1 Fe1 O1 . 76_445 109.5 ?
    O1 Fe1 O1 . 27_544 109.5 ?
    O1 Fe1 O1 76_445 27_544 109.5 ?
    O1 Fe1 O1 . 50_454 109.5 ?
    O1 Fe1 O1 76_445 50_454 109.5 ?
    O1 Fe1 O1 27_544 50_454 109.5 ?
    Cr1 O1 Cr1 26_554 . 95.99(12) ?
    Cr1 O1 Cr1 26_554 52_455 95.99(12) ?
    Cr1 O1 Cr1 . 52_455 95.99(12) ?
    Cr1 O1 Fe1 26_554 . 120.90(9) ?
    Cr1 O1 Fe1 . . 120.90(9) ?
    Cr1 O1 Fe1 52_455 . 120.90(9) ?
    Cr1 O1 Mg1 26_554 . 120.90(9) ?
    Cr1 O1 Mg1 . . 120.90(9) ?
    Cr1 O1 Mg1 52_455 . 120.90(9) ?
    Fe1 O1 Mg1 . . 0.0 ?
_shelx_space_group_comment
;
The symmetry employed for this shelxl refinement is uniquely defined
by the following loop, which should always be used as a source of
symmetry information in preference to the above space-group names.
They are only intended as comments.
;
_shelx_estimated_absorpt_T_min     0.076
_shelx_estimated_absorpt_T_max     0.176
_shelx_hkl_file
;
   1   1   1 721.231 9.59766   1
   1   1   1 1281.12 49.0142  -2
   1   1   1 1281.12 49.0142   1
   1   1   1 479.829 9.20801   2
   0   0   2 28.4161 1.04763   1
   0   0   2 18.3870 0.59850   2
   0   2   2 1516.13 23.2019   1
   0   2   2 2603.48 57.0030  -2
   0   2   2 2603.48 57.0030   1
   0   2   2 1214.93 22.9387   2
   2   2   2 566.499 9.72741   1
   2   2   2 975.884 37.3655  -2
   2   2   2 975.884 37.3655   1
   2   2   2 400.663 7.98089   2
   1   1   3 3271.53 40.8349   1
   1   1   3 6069.24 92.8753  -2
   1   1   3 6069.24 92.8753   1
   1   1   3 2835.70 29.4161   2
   1   3   3 21.2228 0.50953   1
   1   3   3 15.9051 0.60142   2
   3   3   3 1444.72 39.0473   1
   3   3   3 2348.19 88.8455  -2
   3   3   3 2348.19 88.8455   1
   3   3   3 1038.67 17.9977   2
   0   0   4 5738.27 95.9199   1
   0   0   4 5476.43 118.093   2
   0   2   4 5.19630 0.36598   1
   0   2   4 2.83153 0.31445   2
   2   2   4 805.396 7.57085   1
   2   2   4 611.575 6.02131   2
   0   4   4 9999.99 152.271   1
   0   4   4 8518.93 142.400   2
   2   4   4 11.8497 0.51648   1
   2   4   4 7.49015 0.49946   2
   4   4   4 2333.74 51.3367   1
   4   4   4 4475.47 168.371  -2
   4   4   4 4475.47 168.371   1
   4   4   4 1788.17 34.1774   2
   1   1   5 3224.43 29.4840   1
   1   1   5 2648.67 26.6243   2
   1   3   5 200.568 1.95336   1
   1   3   5 370.535 6.43550  -2
   1   3   5 370.535 6.43550   1
   1   3   5 146.144 1.48015   2
   3   3   5 1667.34 17.0366   1
   3   3   5 1255.33 12.1452   2
   1   5   5 345.895 4.02214   1
   1   5   5 252.120 3.45996   2
   3   5   5 1630.39 18.9136   1
   3   5   5 1211.12 14.9487   2
   5   5   5 1537.05 42.1679   1
   5   5   5 2874.11 109.578  -2
   5   5   5 2874.11 109.578   1
   5   5   5 1155.13 26.1142   2
   0   0   6 1.45068 0.89618   1
   0   0   6 3.01778 0.66478   2
   0   2   6 490.224 5.24386   1
   0   2   6 373.241 4.52612   2
   2   2   6 578.652 6.68996   2
   2   2   6 799.050 8.79088   1
   0   4   6 1.51873 0.55680   2
   0   4   6 2.92027 0.62204   1
   2   4   6 823.649 14.8338  -2
   2   4   6 823.649 14.8338   1
   2   4   6 338.575 3.86428   2
   2   4   6 449.886 4.45217   1
   4   4   6 3.50236 0.89324   1
   4   4   6 4.32960 0.81060   2
   0   6   6 405.245 7.49869   1
   2   2   8 649.291 27.5831  -2
   0   6   6 649.291 27.5831   1
   0   6   6 295.729 6.39525   2
   2   6   6 451.182 7.62153   2
   2   6   6 598.243 6.87658   1
   4   6   6 140.605 3.11312   1
   4   6   6 109.794 2.89761   2
   6   6   6 472.319 21.4829   1
   6   6   6 321.159 11.4340   2
   6   6   6 783.229 33.1155  -2
   6   6   6 783.229 33.1155   1
   1   1   7 22.9152 1.21067   1
   1   1   7 18.7899 1.00141   2
   1   5   5 327.975 15.3627  -2
   1   1   7 327.975 15.3627   1
   1   3   7 836.748 7.77990   1
   1   3   7 619.164 4.79507   2
   3   3   7 2.82682 0.71308   2
   3   3   7 3.13725 0.62061   1
   1   5   7 679.229 6.13382   2
   1   5   7 917.696 7.53145   1
   3   5   7 17.7972 0.97527   2
   3   5   7 27.9294 1.19123   1
   3   5   7 47.6561 3.31007  -2
   3   5   7 47.6561 3.31007   1
   5   5   7 63.3450 2.39345   1
   5   5   7 47.0543 1.74754   2
   1   7   7 2.99067 1.28961   1
   3   3   9 85.3177 11.8931  -2
   1   7   7 85.3177 11.8931   1
   1   7   7 -0.3479 1.39343   2
   3   7   7 262.965 4.74224   1
   3   7   7 204.030 4.41640   2
   5   7   7 279.207 5.08017   2
   5   7   7 368.193 7.38641   1
   0   0   8 5345.14 141.708   1
   0   0   8 3963.61 74.4291   2
   0   2   8 2.93987 0.71837   1
   0   2   8 1.49312 0.67815   2
   2   2   8 217.047 3.42307   2
   2   2   8 311.732 4.71199   1
   0   6   6 628.743 26.8790  -2
   2   2   8 628.743 26.8790   1
   0   4   8 888.270 10.7951   2
   0   4   8 1241.28 15.6125   1
   2   4   8 10.3114 0.69302   1
   2   4   8 8.94635 0.77601   2
   4   4   8 2441.88 35.4328   2
   4   4   8 3251.38 43.6783   1
   0   6   8 -0.0836 1.25051   1
   0   6   8 1.06857 1.09544   2
   2   6   8 148.260 2.37451   1
   2   6   8 115.274 2.24635   2
   4   6   8 10.6486 4.35214  -2
   4   6   8 10.6486 4.35214   1
   4   6   8 4.33261 1.48048   2
   4   6   8 6.78853 1.62835   1
   6   6   8 138.361 4.45388   1
   6   6   8 106.544 5.46249   2
   0   8   8 2164.89 42.1486   1
   0   8   8 1594.65 31.8396   2
   2   8   8 17.2842 2.17170   1
   2   8   8 13.2139 2.01246   2
   4   4  10 23.4093 10.8409  -2
   2   8   8 23.4093 10.8409   1
   1   1   9 123.710 3.13577   2
   1   1   9 188.348 3.40595   1
   1   3   9 1002.12 12.1615   1
   1   3   9 677.615 7.83026   2
   3   3   9 53.0818 2.16342   2
   3   3   9 85.8112 2.35397   1
   1   7   7 82.4168 9.36577  -2
   3   3   9 82.4168 9.36577   1
   1   5   9 973.022 10.2859   1
   1   5   9 665.272 7.75838   2
   1   5   9 1536.42 59.7249  -2
   1   5   9 1536.42 59.7249   1
   3   5   9 115.454 2.39521   1
   3   5   9 81.9152 2.37081   2
   5   5   9 119.991 5.88691   2
   5   5   9 169.271 4.89701   1
   1   7   9 38.0486 1.73378   2
   1   7   9 57.0922 1.87505   1
   3   7   9 424.478 7.21431   1
   3   7   9 315.576 4.63452   2
   0   0  10 2.32087 2.63309   2
   0   0  10 5.75496 2.98027   1
   0   2  10 215.201 7.41130   1
   0   2  10 145.289 4.58448   2
   2   2  10 454.491 8.13704   1
   2   2  10 292.971 7.15017   2
   0   4  10 1.50965 1.56619   1
   0   4  10 0.04625 1.65132   2
   2   4  10 113.628 2.47531   1
   2   4  10 74.7727 2.45778   2
   4   4  10 0.45869 3.81790   2
   4   4  10 4.40720 2.36591   1
   0   6  10 57.5850 2.81211   1
   0   6  10 29.9554 2.97395   2
   2   6  10 353.158 5.94659   1
   2   6  10 243.837 5.00623   2
   1   1  11 338.052 7.65451   1
   1   1  11 214.185 7.45225   2
   1   3  11 2.34258 1.35805   1
   1   3  11 1.52559 1.40889   2
   3   3  11 195.606 6.60535   1
   3   3  11 126.317 4.62562   2
   0   0   0    0.00    0.00   0
;
_shelx_hkl_checksum     61981
_shelx_res_file
;
TITL chromite_0m in Fd-3m
    twin5beide.res
    created by SHELXL-2018/3 at 10:23:38 on 26-Apr-2019
CELL 0.71073   8.321   8.321   8.321  90.000  90.000  90.000
ZERR    8.00   0.002   0.002   0.002   0.000   0.000   0.000
LATT  4
SYMM 0.75-X, 0.25-Y, 0.5+Z
SYMM 0.25-X, 0.5+Y, 0.75-Z
SYMM 0.5+X, 0.75-Y, 0.25-Z
SYMM Z, X, Y
SYMM 0.5+Z, 0.75-X, 0.25-Y
SYMM 0.75-Z, 0.25-X, 0.5+Y
SYMM 0.25-Z, 0.5+X, 0.75-Y
SYMM Y, Z, X
SYMM 0.25-Y, 0.5+Z, 0.75-X
SYMM 0.5+Y, 0.75-Z, 0.25-X
SYMM 0.75-Y, 0.25-Z, 0.5+X
SYMM 0.75+Y, 0.25+X, 0.5-Z
SYMM -Y, -X, -Z
SYMM 0.25+Y, 0.5-X, 0.75+Z
SYMM 0.5-Y, 0.75+X, 0.25+Z
SYMM 0.75+X, 0.25+Z, 0.5-Y
SYMM 0.5-X, 0.75+Z, 0.25+Y
SYMM -X, -Z, -Y
SYMM 0.25+X, 0.5-Z, 0.75+Y
SYMM 0.75+Z, 0.25+Y, 0.5-X
SYMM 0.25+Z, 0.5-Y, 0.75+X
SYMM 0.5-Z, 0.75+Y, 0.25+X
SYMM -Z, -Y, -X
SFAC O CR FE Mg
UNIT 32 16 5.32 2.68
LIST 4
TEMP 18.850
acta
L.S. 10
BOND
FMAP 2
PLAN 20
OMIT 2 2 2
EADP MG1 FE1
TWST 0
size 0.5 0.37 0.25
WGHT    0.042500    1.826000
EXTI    0.008163
BASF   0.42273
FVAR       0.37855   0.33496
CR1   2    0.250000    0.500000    0.250000    10.08333    0.00892    0.00892 =
         0.00892    0.00063   -0.00063    0.00063
MG1   4    0.125000    0.125000    0.125000    20.04167    0.01161    0.01161 =
         0.01161    0.00000    0.00000    0.00000
FE1   3    0.125000    0.125000    0.125000   -20.04167    0.01161    0.01161 =
         0.01161    0.00000    0.00000    0.00000
O1    1    0.262801    0.262801    0.262801    10.16667    0.00651    0.00651 =
         0.00651   -0.00080   -0.00080   -0.00080
HKLF 5
REM  chromite_0m in Fd-3m
REM wR2 = 0.0680, GooF = S = 1.169, Restrained GooF = 1.169 for all data
REM R1 = 0.0264 for 133 Fo > 4sig(Fo) and 0.0273 for all 138 data
REM 10 parameters refined using 0 restraints
END
WGHT      0.0425      1.8260
REM Highest difference peak  0.561,  deepest hole -0.505,  1-sigma level  0.113
Q1    1   0.0000  0.0000  0.0000  10.08333  0.05    0.34
Q2    1   0.2099  0.2099  0.0401  10.16667  0.05    0.25
Q3    1   0.2640  0.2640  0.3281  10.50000  0.05    0.22
Q4    1   0.1712  0.5788  0.1712  10.16667  0.05    0.21
Q5    1   0.3750  0.3750  0.3750  10.04167  0.05    0.16
Q6    1   0.3535  0.5538  0.1962  10.50000  0.05    0.12
Q7    1   0.1570  0.4168  0.2322  11.00000  0.05    0.11
Q8    1   0.3221  0.4278  0.1900  10.50000  0.05    0.10
Q9    1   0.2734  0.3929  0.2075  11.00000  0.05    0.09
;
_shelx_res_checksum     88116
data_zrti_4
_audit_creation_method     'SHELXL-2018/3'
_database_code_depnum_ccdc_archive     'CCDC 1940922'
_chemical_name_systematic     ?
_chemical_name_common     ?
_chemical_formula_moiety     ?
_chemical_formula_sum     'C33 H54 O Ti Zr'
_chemical_formula_weight     605.88
_chemical_melting_point     ?
_chemical_absolute_configuration     ?
_space_group_crystal_system     monoclinic
_space_group_name_H-M_alt     'P c'
_space_group_name_Hall     'P -2yc'
loop_
    _space_group_symop_operation_xyz
    'x, y, z'
    'x, -y, z+1/2'
_cell_length_a     8.627(2)
_cell_length_b     15.358(2)
_cell_length_c     23.033(3)
_cell_angle_alpha     90
_cell_angle_beta     94.45(2)
_cell_angle_gamma     90
_cell_volume     3042.5(9)
_cell_formula_units_Z     4
_cell_measurement_reflns_used     3587
_cell_measurement_theta_min     2.215
_cell_measurement_theta_max     21.551
_cell_measurement_temperature     100(2)
_exptl_crystal_description     plates
_exptl_crystal_colour     'light yellow'
_exptl_crystal_size_max     0.2
_exptl_crystal_size_mid     0.2
_exptl_crystal_size_min     0.1
_exptl_crystal_density_diffrn     1.323
_exptl_crystal_density_meas     ?
_exptl_crystal_density_method     ?
_exptl_crystal_F_000     1288
_exptl_absorpt_coefficient_mu     0.628
_exptl_absorpt_correction_type     multi-scan
_exptl_absorpt_process_details     'TWINABS V2012/, 2012'
_exptl_absorpt_correction_T_min     0.603490
_exptl_absorpt_correction_T_max     0.745210
_diffrn_ambient_temperature     100(2)
_diffrn_source     ?
_diffrn_radiation_type     MoK\a
_diffrn_radiation_wavelength     0.71073
_diffrn_measurement_device_type     'Bruker Smart Apex II with D8-Goniometer'
_diffrn_measurement_method     ?
_diffrn_detector_area_resol_mean     ?
_diffrn_reflns_number     65953
_diffrn_reflns_av_R_equivalents     0.0930
_diffrn_reflns_av_unetI/netI     0.0630
_diffrn_reflns_theta_min     1.326
_diffrn_reflns_theta_max     25.362
_diffrn_reflns_theta_full     25.242
_diffrn_measured_fraction_theta_max     1.000
_diffrn_measured_fraction_theta_full     1.000
_diffrn_reflns_limit_h_min     -10
_diffrn_reflns_limit_h_max     10
_diffrn_reflns_limit_k_min     -18
_diffrn_reflns_limit_k_max     18
_diffrn_reflns_limit_l_min     -27
_diffrn_reflns_limit_l_max     27
_refine_special_details     ?
_reflns_number_total     11172
_reflns_number_gt     9481
_reflns_threshold_expression     'I > 2\s(I)'
_refine_ls_structure_factor_coef     Fsqd
_refine_ls_matrix_type     full
_refine_ls_R_factor_all     0.0588
_refine_ls_R_factor_gt     0.0481
_refine_ls_wR_factor_gt     0.0959
_refine_ls_wR_factor_ref     0.1019
_refine_ls_goodness_of_fit_ref     1.056
_refine_ls_restrained_S_all     1.011
_refine_ls_number_reflns     11172
_refine_ls_number_parameters     685
_refine_ls_number_restraints     980
_refine_ls_hydrogen_treatment     constr
_refine_ls_weighting_scheme     calc
_refine_ls_weighting_details
              'w=1/[\s^2^(Fo^2^)+(0.0317P)^2^+1.3004P] where P=(Fo^2^+2Fc^2^)/3'
_atom_sites_solution_hydrogens     geom
_atom_sites_solution_primary     ?
_atom_sites_solution_secondary     ?
_refine_ls_shift/su_max     0.000
_refine_ls_shift/su_mean     0.000
_refine_diff_density_max     0.595
_refine_diff_density_min     -0.386
_refine_ls_extinction_method     none
_refine_ls_extinction_coef     .
_refine_ls_abs_structure_details
;
 Flack x determined using 3925 quotients [(I+)-(I-)]/[(I+)+(I-)]
 (Parsons, Flack and Wagner, Acta Cryst. B69 (2013) 249-259).
;
_refine_ls_abs_structure_Flack     0.47(2)
loop_
    _atom_type_symbol
    _atom_type_description
    _atom_type_scat_dispersion_real
    _atom_type_scat_dispersion_imag
    _atom_type_scat_source
    'C' 'C' 0.0033 0.0016
                         'International Tables Vol C Tables 4.2.6.8 and 6.1.1.4'
    'H' 'H' 0.0000 0.0000
                         'International Tables Vol C Tables 4.2.6.8 and 6.1.1.4'
    'O' 'O' 0.0106 0.0060
                         'International Tables Vol C Tables 4.2.6.8 and 6.1.1.4'
    'Ti' 'Ti' 0.2776 0.4457
                         'International Tables Vol C Tables 4.2.6.8 and 6.1.1.4'
    'Zr' 'Zr' -2.9673 0.5597
                         'International Tables Vol C Tables 4.2.6.8 and 6.1.1.4'
_computing_data_collection     'SMART'
_computing_cell_refinement     'SAINT V8.38A'
_computing_data_reduction     'SAINT V8.38A'
_computing_structure_solution
                                'SHELXT(G.M.Sheldrick,Acta Cryst.(2015)A71,3-8)'
_computing_structure_refinement     'SHELXL-2018/3 (Sheldrick, 2018)'
_computing_molecular_graphics     'XP'
_computing_publication_material     ?
loop_
    _atom_site_type_symbol
    _atom_site_label
    _atom_site_fract_x
    _atom_site_fract_y
    _atom_site_fract_z
    _atom_site_U_iso_or_equiv
    _atom_site_adp_type
    _atom_site_calc_flag
    _atom_site_occupancy
    _atom_site_disorder_assembly
    _atom_site_disorder_group
    Zr Zr1 -0.35208(6) 0.50463(7) 0.05601(3) 0.0115(3) Uani d 1 . .
    Ti Ti1 -0.14023(14) 0.51538(9) 0.20401(5) 0.0128(4) Uani d 1 . .
    O O1 -0.2794(5) 0.5043(3) 0.14184(19) 0.0131(10) Uani d 1 . .
    C C1 -0.4102(8) 0.6638(4) 0.0814(3) 0.0143(15) Uani d 1 . .
    C C2 -0.3213(9) 0.6695(5) 0.0335(3) 0.0169(16) Uani d 1 . .
    C C3 -0.4084(9) 0.6329(4) -0.0155(3) 0.0161(15) Uani d 1 . .
    C C4 -0.5537(8) 0.6076(4) 0.0023(3) 0.0177(15) Uani d 1 . .
    C C5 -0.5543(8) 0.6223(4) 0.0631(3) 0.0151(15) Uani d 1 . .
    C C6 -0.3730(8) 0.7001(4) 0.1411(3) 0.0191(16) Uani d 1 . .
    H H6A -0.450920 0.743847 0.149364 0.029 Uiso calc 1 . .
    H H6B -0.269848 0.727081 0.143199 0.029 Uiso calc 1 . .
    H H6C -0.373933 0.652977 0.169759 0.029 Uiso calc 1 . .
    C C7 -0.1710(9) 0.7188(5) 0.0301(3) 0.0234(17) Uani d 1 . .
    H H7A -0.193754 0.779047 0.018225 0.035 Uiso calc 1 . .
    H H7B -0.108743 0.690958 0.001466 0.035 Uiso calc 1 . .
    H H7C -0.112760 0.718478 0.068346 0.035 Uiso calc 1 . .
    C C8 -0.3620(9) 0.6364(5) -0.0772(3) 0.0266(18) Uani d 1 . .
    H H8A -0.358590 0.697169 -0.089981 0.040 Uiso calc 1 . .
    H H8B -0.438238 0.604303 -0.102719 0.040 Uiso calc 1 . .
    H H8C -0.259164 0.609927 -0.079026 0.040 Uiso calc 1 . .
    C C9 -0.6969(9) 0.5902(5) -0.0379(3) 0.0252(18) Uani d 1 . .
    H H9A -0.754182 0.644626 -0.045321 0.038 Uiso calc 1 . .
    H H9B -0.763418 0.548098 -0.019648 0.038 Uiso calc 1 . .
    H H9C -0.666058 0.566398 -0.074757 0.038 Uiso calc 1 . .
    C C10 -0.6881(8) 0.6108(4) 0.1008(3) 0.0208(16) Uani d 1 . .
    H H10A -0.691571 0.660167 0.127564 0.031 Uiso calc 1 . .
    H H10B -0.674089 0.556692 0.123118 0.031 Uiso calc 1 . .
    H H10C -0.785730 0.607964 0.076047 0.031 Uiso calc 1 . .
    C C11 -0.3207(8) 0.3602(4) 0.0006(3) 0.0167(15) Uani d 1 . .
    C C12 -0.4706(8) 0.3904(5) -0.0176(3) 0.0196(16) Uani d 1 . .
    C C13 -0.5610(8) 0.3881(4) 0.0310(3) 0.0165(15) Uani d 1 . .
    C C14 -0.4658(8) 0.3568(4) 0.0794(3) 0.0174(15) Uani d 1 . .
    C C15 -0.3171(8) 0.3402(4) 0.0604(3) 0.0165(15) Uani d 1 . .
    C C16 -0.1973(10) 0.3382(6) -0.0397(4) 0.029(2) Uani d 1 . .
    H H16A -0.219501 0.281081 -0.057394 0.043 Uiso calc 1 . .
    H H16B -0.095597 0.336684 -0.017570 0.043 Uiso calc 1 . .
    H H16C -0.196468 0.382466 -0.070269 0.043 Uiso calc 1 . .
    C C17 -0.5254(10) 0.4024(5) -0.0808(3) 0.028(2) Uani d 1 . .
    H H17A -0.516917 0.347050 -0.101461 0.042 Uiso calc 1 . .
    H H17B -0.460894 0.446386 -0.098191 0.042 Uiso calc 1 . .
    H H17C -0.634045 0.421641 -0.083870 0.042 Uiso calc 1 . .
    C C18 -0.7344(8) 0.3981(5) 0.0308(3) 0.0247(17) Uani d 1 . .
    H H18A -0.777954 0.347687 0.049930 0.037 Uiso calc 1 . .
    H H18B -0.779724 0.401798 -0.009495 0.037 Uiso calc 1 . .
    H H18C -0.758598 0.451307 0.051745 0.037 Uiso calc 1 . .
    C C19 -0.5194(10) 0.3399(5) 0.1390(3) 0.0260(19) Uani d 1 . .
    H H19A -0.540897 0.277616 0.143247 0.039 Uiso calc 1 . .
    H H19B -0.614169 0.373302 0.143973 0.039 Uiso calc 1 . .
    H H19C -0.437878 0.357588 0.168693 0.039 Uiso calc 1 . .
    C C20 -0.1827(9) 0.2979(5) 0.0953(3) 0.0231(17) Uani d 1 . .
    H H20A -0.182753 0.235242 0.087167 0.035 Uiso calc 1 . .
    H H20B -0.193082 0.307323 0.136893 0.035 Uiso calc 1 . .
    H H20C -0.084961 0.323509 0.084529 0.035 Uiso calc 1 . .
    C C21 -0.0850(8) 0.5558(4) 0.3058(3) 0.0155(14) Uani d 1 . .
    C C22 -0.2400(8) 0.5826(4) 0.2880(3) 0.0148(14) Uani d 1 . .
    C C23 -0.3296(8) 0.5065(4) 0.2741(3) 0.0160(14) Uani d 1 . .
    C C24 -0.2298(8) 0.4339(4) 0.2825(3) 0.0168(15) Uani d 1 . .
    C C25 -0.0798(8) 0.4648(4) 0.3027(3) 0.0168(15) Uani d 1 . .
    C C26 0.0453(8) 0.6145(5) 0.3279(3) 0.0217(17) Uani d 1 . .
    H H26A 0.050669 0.616370 0.370497 0.033 Uiso calc 1 . .
    H H26B 0.026702 0.673310 0.312304 0.033 Uiso calc 1 . .
    H H26C 0.143670 0.592277 0.315206 0.033 Uiso calc 1 . .
    C C27 -0.2978(8) 0.6751(4) 0.2902(3) 0.0197(16) Uani d 1 . .
    H H27A -0.296464 0.694078 0.330808 0.030 Uiso calc 1 . .
    H H27B -0.404292 0.678169 0.272054 0.030 Uiso calc 1 . .
    H H27C -0.230305 0.713057 0.269036 0.030 Uiso calc 1 . .
    C C28 -0.5013(8) 0.5050(5) 0.2568(3) 0.0221(17) Uani d 1 . .
    H H28A -0.551681 0.553500 0.275623 0.033 Uiso calc 1 . .
    H H28B -0.545404 0.449845 0.269091 0.033 Uiso calc 1 . .
    H H28C -0.518554 0.510809 0.214423 0.033 Uiso calc 1 . .
    C C29 -0.2710(9) 0.3390(5) 0.2767(3) 0.0221(18) Uani d 1 . .
    H H29A -0.236450 0.308492 0.312785 0.033 Uiso calc 1 . .
    H H29B -0.219595 0.313789 0.244171 0.033 Uiso calc 1 . .
    H H29C -0.383929 0.332894 0.269386 0.033 Uiso calc 1 . .
    C C30 0.0560(9) 0.4086(5) 0.3236(3) 0.0233(18) Uani d 1 . .
    H H30A 0.053989 0.398291 0.365476 0.035 Uiso calc 1 . .
    H H30B 0.153136 0.438019 0.315869 0.035 Uiso calc 1 . .
    H H30C 0.049532 0.352772 0.302868 0.035 Uiso calc 1 . .
    C C31 -0.1078(8) 0.5122(4) 0.0258(3) 0.0176(15) Uani d 1 . .
    H H31A -0.113658 0.522839 -0.016216 0.026 Uiso calc 1 . .
    H H31B -0.053530 0.457124 0.034555 0.026 Uiso calc 1 . .
    H H31C -0.051018 0.559863 0.046192 0.026 Uiso calc 1 . .
    C C32 -0.0086(8) 0.6299(5) 0.1891(3) 0.0194(16) Uani d 1 . .
    H H32A 0.097015 0.623295 0.207462 0.029 Uiso calc 1 . .
    H H32B -0.058445 0.680385 0.205840 0.029 Uiso calc 1 . .
    H H32C -0.004104 0.638584 0.147097 0.029 Uiso calc 1 . .
    C C33 0.0458(8) 0.4312(5) 0.1878(3) 0.0195(16) Uani d 1 . .
    H H33A 0.139728 0.449610 0.211258 0.029 Uiso calc 1 . .
    H H33B 0.064507 0.433644 0.146421 0.029 Uiso calc 1 . .
    H H33C 0.019187 0.371521 0.198256 0.029 Uiso calc 1 . .
    Zr Zr2 0.13837(5) 0.01162(5) 0.29608(2) 0.0112(3) Uani d 1 . .
    Ti Ti2 0.35213(14) 0.01117(10) 0.44421(5) 0.0137(4) Uani d 1 . .
    O O2 0.2134(5) 0.0055(3) 0.38102(19) 0.0144(10) Uani d 1 . .
    C C019 0.5602(9) 0.0890(5) 0.5711(3) 0.0268(18) Uani d 1 . .
    H H01A 0.569453 0.085632 0.613734 0.040 Uiso calc 1 . .
    H H01B 0.552004 0.150097 0.559029 0.040 Uiso calc 1 . .
    H H01C 0.652312 0.062816 0.555820 0.040 Uiso calc 1 . .
    C C101 0.0770(9) 0.1674(5) 0.3264(3) 0.0148(15) Uani d 1 . .
    C C102 0.1696(8) 0.1783(4) 0.2800(3) 0.0156(16) Uani d 1 . .
    C C103 0.0870(8) 0.1466(4) 0.2289(3) 0.0161(14) Uani d 1 . .
    C C104 -0.0618(8) 0.1190(4) 0.2441(3) 0.0153(14) Uani d 1 . .
    C C105 -0.0661(8) 0.1279(4) 0.3051(3) 0.0145(15) Uani d 1 . .
    C C106 0.1086(9) 0.1984(5) 0.3878(3) 0.0210(17) Uani d 1 . .
    H H10D 0.026119 0.238511 0.397483 0.032 Uiso calc 1 . .
    H H10E 0.208963 0.228487 0.391799 0.032 Uiso calc 1 . .
    H H10F 0.111222 0.148381 0.414304 0.032 Uiso calc 1 . .
    C C107 0.3217(8) 0.2275(4) 0.2804(3) 0.0220(17) Uani d 1 . .
    H H10G 0.300877 0.288782 0.270972 0.033 Uiso calc 1 . .
    H H10H 0.385834 0.202190 0.251366 0.033 Uiso calc 1 . .
    H H10I 0.377024 0.223199 0.319083 0.033 Uiso calc 1 . .
    C C108 0.1380(9) 0.1535(5) 0.1677(3) 0.0243(17) Uani d 1 . .
    H H10J 0.137450 0.214697 0.155742 0.037 Uiso calc 1 . .
    H H10K 0.066398 0.120276 0.141039 0.037 Uiso calc 1 . .
    H H10L 0.243308 0.129831 0.166740 0.037 Uiso calc 1 . .
    C C109 -0.2023(8) 0.1046(5) 0.2020(3) 0.0213(17) Uani d 1 . .
    H H10M -0.254227 0.160422 0.193401 0.032 Uiso calc 1 . .
    H H10N -0.274497 0.064738 0.219264 0.032 Uiso calc 1 . .
    H H10O -0.169399 0.079364 0.165819 0.032 Uiso calc 1 . .
    C C110 -0.2030(8) 0.1150(4) 0.3405(3) 0.0207(16) Uani d 1 . .
    H H11A -0.210155 0.164030 0.367379 0.031 Uiso calc 1 . .
    H H11B -0.190158 0.060736 0.362673 0.031 Uiso calc 1 . .
    H H11C -0.298319 0.111916 0.314457 0.031 Uiso calc 1 . .
    C C111 0.1743(8) -0.1321(4) 0.2403(3) 0.0161(15) Uani d 1 . .
    C C112 0.0248(8) -0.0995(4) 0.2194(3) 0.0179(15) Uani d 1 . .
    C C113 -0.0726(8) -0.1013(4) 0.2669(3) 0.0154(14) Uani d 1 . .
    C C114 0.0174(9) -0.1344(4) 0.3156(3) 0.0168(15) Uani d 1 . .
    C C115 0.1673(8) -0.1532(4) 0.2994(3) 0.0164(15) Uani d 1 . .
    C C116 0.2996(9) -0.1560(5) 0.2027(3) 0.026(2) Uani d 1 . .
    H H11D 0.275953 -0.212604 0.184434 0.038 Uiso calc 1 . .
    H H11E 0.398763 -0.159647 0.226441 0.038 Uiso calc 1 . .
    H H11F 0.307015 -0.111690 0.172480 0.038 Uiso calc 1 . .
    C C117 -0.0223(9) -0.0838(5) 0.1559(3) 0.0234(18) Uani d 1 . .
    H H11G -0.027683 -0.139582 0.135138 0.035 Uiso calc 1 . .
    H H11H 0.054493 -0.046130 0.139284 0.035 Uiso calc 1 . .
    H H11I -0.124509 -0.055613 0.151956 0.035 Uiso calc 1 . .
    C C118 -0.2460(8) -0.0896(5) 0.2627(3) 0.0246(18) Uani d 1 . .
    H H11J -0.295343 -0.143497 0.274683 0.037 Uiso calc 1 . .
    H H11K -0.282717 -0.075768 0.222459 0.037 Uiso calc 1 . .
    H H11L -0.272948 -0.041912 0.288352 0.037 Uiso calc 1 . .
    C C119 -0.0419(9) -0.1495(5) 0.3748(3) 0.0230(17) Uani d 1 . .
    H H11M -0.035848 -0.211721 0.384151 0.034 Uiso calc 1 . .
    H H11N -0.150211 -0.130107 0.374324 0.034 Uiso calc 1 . .
    H H11O 0.021838 -0.116557 0.404187 0.034 Uiso calc 1 . .
    C C120 0.2956(8) -0.1967(5) 0.3367(3) 0.0232(17) Uani d 1 . .
    H H12A 0.304601 -0.257555 0.324637 0.035 Uiso calc 1 . .
    H H12B 0.271916 -0.194389 0.377581 0.035 Uiso calc 1 . .
    H H12C 0.393941 -0.166443 0.332097 0.035 Uiso calc 1 . .
    C C121 0.4046(8) -0.0504(5) 0.5408(3) 0.0173(15) Uani d 1 . .
    C C122 0.2493(8) -0.0707(4) 0.5198(3) 0.0183(15) Uani d 1 . .
    C C123 0.1654(8) 0.0083(4) 0.5148(3) 0.0163(14) Uani d 1 . .
    C C124 0.2686(8) 0.0779(4) 0.5311(3) 0.0152(14) Uani d 1 . .
    C C125 0.4171(8) 0.0404(5) 0.5477(3) 0.0180(15) Uani d 1 . .
    C C126 0.5287(10) -0.1152(5) 0.5591(4) 0.033(2) Uani d 1 . .
    H H12D 0.526797 -0.126997 0.600826 0.049 Uiso calc 1 . .
    H H12E 0.630504 -0.091575 0.551210 0.049 Uiso calc 1 . .
    H H12F 0.509951 -0.169357 0.537169 0.049 Uiso calc 1 . .
    C C127 0.1877(10) -0.1614(5) 0.5129(3) 0.0257(19) Uani d 1 . .
    H H12G 0.206975 -0.192919 0.549750 0.038 Uiso calc 1 . .
    H H12H 0.240135 -0.191299 0.482354 0.038 Uiso calc 1 . .
    H H12I 0.075639 -0.159375 0.502093 0.038 Uiso calc 1 . .
    C C128 -0.0076(8) 0.0174(5) 0.4990(3) 0.0235(17) Uani d 1 . .
    H H12J -0.063921 -0.025745 0.520615 0.035 Uiso calc 1 . .
    H H12K -0.029468 0.007915 0.457132 0.035 Uiso calc 1 . .
    H H12L -0.041338 0.076078 0.509153 0.035 Uiso calc 1 . .
    C C129 0.2281(9) 0.1721(4) 0.5368(3) 0.0175(16) Uani d 1 . .
    H H12M 0.206089 0.184433 0.577057 0.026 Uiso calc 1 . .
    H H12N 0.136023 0.185469 0.510659 0.026 Uiso calc 1 . .
    H H12O 0.315534 0.207995 0.526290 0.026 Uiso calc 1 . .
    C C130 0.3820(8) 0.0199(4) 0.2655(3) 0.0204(16) Uani d 1 . .
    H H13A 0.375678 0.026226 0.223079 0.031 Uiso calc 1 . .
    H H13B 0.439526 -0.033267 0.276756 0.031 Uiso calc 1 . .
    H H13C 0.435956 0.070394 0.283597 0.031 Uiso calc 1 . .
    C C131 0.4828(9) 0.1259(5) 0.4316(3) 0.0192(17) Uani d 1 . .
    H H13D 0.586439 0.120059 0.451784 0.029 Uiso calc 1 . .
    H H13E 0.429553 0.176081 0.447194 0.029 Uiso calc 1 . .
    H H13F 0.492599 0.134473 0.389835 0.029 Uiso calc 1 . .
    C C132 0.5383(8) -0.0722(5) 0.4265(3) 0.0225(17) Uani d 1 . .
    H H13G 0.630052 -0.057705 0.452473 0.034 Uiso calc 1 . .
    H H13H 0.562597 -0.064653 0.385925 0.034 Uiso calc 1 . .
    H H13I 0.508498 -0.132823 0.432864 0.034 Uiso calc 1 . .
loop_
    _atom_site_aniso_label
    _atom_site_aniso_U_11
    _atom_site_aniso_U_22
    _atom_site_aniso_U_33
    _atom_site_aniso_U_12
    _atom_site_aniso_U_13
    _atom_site_aniso_U_23
    Zr1 0.0087(6) 0.0141(4) 0.0117(6) 0.0002(3) 0.0004(5) -0.0005(3)
    Ti1 0.0117(8) 0.0144(8) 0.0120(9) 0.0006(6) -0.0005(7) 0.0000(6)
    O1 0.012(3) 0.013(2) 0.014(2) 0.0029(19) 0.002(2) -0.0016(18)
    C1 0.011(4) 0.016(4) 0.016(3) 0.002(3) -0.001(3) 0.003(3)
    C2 0.017(4) 0.017(4) 0.017(3) 0.002(3) 0.000(3) 0.003(3)
    C3 0.022(4) 0.015(3) 0.012(3) 0.002(3) 0.000(3) 0.000(3)
    C4 0.018(4) 0.013(3) 0.021(4) 0.005(3) -0.002(3) 0.000(3)
    C5 0.013(4) 0.014(3) 0.018(3) 0.003(3) 0.000(3) 0.004(3)
    C6 0.017(4) 0.023(4) 0.016(4) 0.007(3) -0.002(3) -0.002(3)
    C7 0.021(4) 0.022(4) 0.028(4) -0.003(3) 0.006(3) 0.004(3)
    C8 0.034(5) 0.031(4) 0.014(4) 0.004(4) 0.001(3) 0.006(3)
    C9 0.026(4) 0.019(4) 0.028(4) 0.001(3) -0.012(3) 0.005(3)
    C10 0.017(4) 0.020(4) 0.026(4) 0.002(3) 0.006(3) -0.001(3)
    C11 0.015(4) 0.015(3) 0.020(4) -0.002(3) 0.002(3) -0.006(3)
    C12 0.014(4) 0.020(4) 0.024(4) 0.002(3) -0.005(3) -0.005(3)
    C13 0.011(3) 0.014(3) 0.024(4) -0.007(3) -0.001(3) -0.009(3)
    C14 0.018(4) 0.012(3) 0.023(4) -0.006(3) 0.003(3) -0.005(3)
    C15 0.017(4) 0.009(3) 0.024(4) 0.001(3) 0.003(3) -0.004(3)
    C16 0.021(5) 0.036(5) 0.031(5) 0.004(4) 0.003(4) -0.012(4)
    C17 0.025(5) 0.035(5) 0.022(4) 0.005(4) -0.007(3) -0.005(3)
    C18 0.016(4) 0.018(4) 0.039(5) -0.003(3) -0.001(3) -0.004(3)
    C19 0.035(5) 0.016(4) 0.028(4) -0.004(4) 0.008(4) 0.001(3)
    C20 0.029(5) 0.022(4) 0.017(4) 0.007(3) -0.004(3) -0.001(3)
    C21 0.016(4) 0.023(3) 0.008(3) 0.000(3) 0.002(3) 0.000(3)
    C22 0.016(4) 0.018(3) 0.011(3) -0.003(3) 0.003(3) -0.003(3)
    C23 0.017(4) 0.020(3) 0.011(3) -0.002(3) 0.001(3) 0.002(3)
    C24 0.021(4) 0.016(3) 0.013(4) -0.002(3) 0.004(3) -0.001(3)
    C25 0.015(4) 0.020(3) 0.014(4) -0.001(3) 0.000(3) 0.000(3)
    C26 0.021(4) 0.023(4) 0.021(4) -0.002(3) 0.003(3) -0.004(3)
    C27 0.022(4) 0.017(4) 0.020(4) 0.005(3) 0.002(3) -0.002(3)
    C28 0.013(4) 0.030(4) 0.025(4) -0.001(3) 0.003(3) -0.006(3)
    C29 0.026(5) 0.020(4) 0.020(4) -0.006(3) 0.003(3) -0.002(3)
    C30 0.022(4) 0.026(4) 0.021(4) 0.005(3) -0.007(3) 0.001(3)
    C31 0.009(4) 0.021(4) 0.023(4) -0.002(3) 0.001(3) -0.002(3)
    C32 0.014(4) 0.023(4) 0.021(4) 0.000(3) 0.003(3) 0.000(3)
    C33 0.013(4) 0.029(4) 0.016(4) 0.008(3) -0.004(3) -0.003(3)
    Zr2 0.0072(6) 0.0137(4) 0.0126(7) 0.0006(4) -0.0001(5) -0.0002(4)
    Ti2 0.0113(8) 0.0154(8) 0.0140(8) 0.0001(6) -0.0008(6) -0.0004(6)
    O2 0.014(3) 0.014(2) 0.015(2) -0.0021(19) 0.000(2) 0.0007(19)
    C019 0.021(4) 0.038(5) 0.021(4) -0.003(3) -0.002(3) -0.009(3)
    C101 0.014(4) 0.013(3) 0.017(3) 0.001(3) 0.000(3) 0.002(3)
    C102 0.014(4) 0.011(3) 0.021(4) 0.002(3) -0.001(3) 0.005(3)
    C103 0.015(4) 0.011(3) 0.023(4) 0.002(3) 0.003(3) 0.002(3)
    C104 0.015(4) 0.011(3) 0.019(3) 0.000(3) -0.002(3) 0.002(3)
    C105 0.014(4) 0.010(3) 0.019(3) -0.001(3) -0.001(3) 0.003(3)
    C106 0.023(4) 0.019(4) 0.020(4) 0.005(3) -0.002(3) -0.005(3)
    C107 0.017(4) 0.019(4) 0.030(4) 0.000(3) 0.000(3) 0.005(3)
    C108 0.025(4) 0.030(4) 0.018(4) 0.007(3) 0.000(3) 0.007(3)
    C109 0.015(4) 0.020(4) 0.027(4) 0.002(3) -0.008(3) 0.001(3)
    C110 0.016(4) 0.016(4) 0.030(4) 0.001(3) 0.006(3) -0.002(3)
    C111 0.013(4) 0.016(3) 0.018(3) 0.001(3) -0.004(3) -0.004(3)
    C112 0.016(4) 0.017(4) 0.021(4) -0.002(3) 0.002(3) -0.005(3)
    C113 0.010(3) 0.013(3) 0.024(4) 0.000(3) 0.003(3) -0.002(3)
    C114 0.016(4) 0.012(3) 0.023(4) -0.002(3) 0.004(3) -0.002(3)
    C115 0.014(4) 0.013(3) 0.021(4) 0.000(3) -0.001(3) 0.000(3)
    C116 0.019(4) 0.035(5) 0.023(4) -0.001(4) 0.005(3) -0.014(4)
    C117 0.025(5) 0.029(4) 0.015(4) 0.002(3) -0.002(3) -0.005(3)
    C118 0.012(4) 0.014(4) 0.047(5) 0.002(3) -0.001(3) 0.001(3)
    C119 0.028(5) 0.021(4) 0.021(4) -0.004(3) 0.005(3) -0.003(3)
    C120 0.018(4) 0.022(4) 0.028(4) 0.000(3) -0.008(3) 0.000(3)
    C121 0.019(4) 0.023(3) 0.009(3) 0.001(3) -0.002(3) 0.004(3)
    C122 0.023(4) 0.020(3) 0.012(4) 0.000(3) 0.002(3) 0.002(3)
    C123 0.015(4) 0.022(3) 0.013(3) -0.002(3) 0.002(3) 0.000(3)
    C124 0.019(4) 0.019(3) 0.008(3) -0.002(3) 0.004(3) -0.001(3)
    C125 0.021(4) 0.020(3) 0.013(4) -0.002(3) 0.001(3) 0.002(3)
    C126 0.036(5) 0.028(5) 0.033(5) 0.011(4) 0.000(4) 0.006(4)
    C127 0.043(5) 0.016(4) 0.018(4) -0.004(3) 0.003(4) 0.001(3)
    C128 0.019(4) 0.030(4) 0.021(4) -0.004(3) -0.001(3) 0.000(3)
    C129 0.023(4) 0.018(3) 0.012(4) 0.002(3) 0.001(3) 0.002(3)
    C130 0.012(4) 0.019(4) 0.029(4) -0.002(3) 0.002(3) 0.001(3)
    C131 0.015(4) 0.028(4) 0.015(4) -0.007(3) 0.001(3) -0.004(3)
    C132 0.014(4) 0.029(4) 0.024(4) 0.002(3) -0.001(3) -0.002(3)
_geom_special_details
;
 All esds (except the esd in the dihedral angle between two l.s. planes)
 are estimated using the full covariance matrix.  The cell esds are taken
 into account individually in the estimation of esds in distances, angles
 and torsion angles; correlations between esds in cell parameters are only
 used when they are defined by crystal symmetry.  An approximate (isotropic)
 treatment of cell esds is used for estimating esds involving l.s. planes.
;
loop_
    _geom_bond_atom_site_label_1
    _geom_bond_atom_site_label_2
    _geom_bond_site_symmetry_2
    _geom_bond_distance
    _geom_bond_publ_flag
    Zr1 O1 . 2.027(4) ?
    Zr1 C31 . 2.272(7) ?
    Zr1 C5 . 2.526(7) ?
    Zr1 C15 . 2.544(6) ?
    Zr1 C14 . 2.547(7) ?
    Zr1 C1 . 2.573(7) ?
    Zr1 C13 . 2.574(6) ?
    Zr1 C11 . 2.584(7) ?
    Zr1 C3 . 2.590(6) ?
    Zr1 C4 . 2.594(7) ?
    Zr1 C12 . 2.594(7) ?
    Zr1 C2 . 2.603(7) ?
    Ti1 O1 . 1.804(5) ?
    Ti1 C33 . 2.116(7) ?
    Ti1 C32 . 2.136(7) ?
    Ti1 C24 . 2.378(7) ?
    Ti1 C23 . 2.388(7) ?
    Ti1 C22 . 2.409(7) ?
    Ti1 C25 . 2.421(7) ?
    Ti1 C21 . 2.436(6) ?
    C1 C2 . 1.396(10) ?
    C1 C5 . 1.431(10) ?
    C1 C6 . 1.494(9) ?
    C2 C3 . 1.421(9) ?
    C2 C7 . 1.509(10) ?
    C3 C4 . 1.404(10) ?
    C3 C8 . 1.506(9) ?
    C4 C5 . 1.420(9) ?
    C4 C9 . 1.508(9) ?
    C5 C10 . 1.507(10) ?
    C6 H6A . 0.9800 ?
    C6 H6B . 0.9800 ?
    C6 H6C . 0.9800 ?
    C7 H7A . 0.9800 ?
    C7 H7B . 0.9800 ?
    C7 H7C . 0.9800 ?
    C8 H8A . 0.9800 ?
    C8 H8B . 0.9800 ?
    C8 H8C . 0.9800 ?
    C9 H9A . 0.9800 ?
    C9 H9B . 0.9800 ?
    C9 H9C . 0.9800 ?
    C10 H10A . 0.9800 ?
    C10 H10B . 0.9800 ?
    C10 H10C . 0.9800 ?
    C11 C12 . 1.407(9) ?
    C11 C15 . 1.408(10) ?
    C11 C16 . 1.503(10) ?
    C12 C13 . 1.415(10) ?
    C12 C17 . 1.506(10) ?
    C13 C14 . 1.416(10) ?
    C13 C18 . 1.504(9) ?
    C14 C15 . 1.410(10) ?
    C14 C19 . 1.505(10) ?
    C15 C20 . 1.507(9) ?
    C16 H16A . 0.9800 ?
    C16 H16B . 0.9800 ?
    C16 H16C . 0.9800 ?
    C17 H17A . 0.9800 ?
    C17 H17B . 0.9800 ?
    C17 H17C . 0.9800 ?
    C18 H18A . 0.9800 ?
    C18 H18B . 0.9800 ?
    C18 H18C . 0.9800 ?
    C19 H19A . 0.9800 ?
    C19 H19B . 0.9800 ?
    C19 H19C . 0.9800 ?
    C20 H20A . 0.9800 ?
    C20 H20B . 0.9800 ?
    C20 H20C . 0.9800 ?
    C21 C25 . 1.400(9) ?
    C21 C22 . 1.429(9) ?
    C21 C26 . 1.498(9) ?
    C22 C23 . 1.424(9) ?
    C22 C27 . 1.507(9) ?
    C23 C24 . 1.413(9) ?
    C23 C28 . 1.504(10) ?
    C24 C25 . 1.422(9) ?
    C24 C29 . 1.503(9) ?
    C25 C30 . 1.504(9) ?
    C26 H26A . 0.9800 ?
    C26 H26B . 0.9800 ?
    C26 H26C . 0.9800 ?
    C27 H27A . 0.9800 ?
    C27 H27B . 0.9800 ?
    C27 H27C . 0.9800 ?
    C28 H28A . 0.9800 ?
    C28 H28B . 0.9800 ?
    C28 H28C . 0.9800 ?
    C29 H29A . 0.9800 ?
    C29 H29B . 0.9800 ?
    C29 H29C . 0.9800 ?
    C30 H30A . 0.9800 ?
    C30 H30B . 0.9800 ?
    C30 H30C . 0.9800 ?
    C31 H31A . 0.9800 ?
    C31 H31B . 0.9800 ?
    C31 H31C . 0.9800 ?
    C32 H32A . 0.9800 ?
    C32 H32B . 0.9800 ?
    C32 H32C . 0.9800 ?
    C33 H33A . 0.9800 ?
    C33 H33B . 0.9800 ?
    C33 H33C . 0.9800 ?
    Zr2 O2 . 2.015(4) ?
    Zr2 C130 . 2.271(7) ?
    Zr2 C114 . 2.528(7) ?
    Zr2 C105 . 2.530(7) ?
    Zr2 C115 . 2.544(6) ?
    Zr2 C101 . 2.559(7) ?
    Zr2 C113 . 2.566(7) ?
    Zr2 C111 . 2.586(7) ?
    Zr2 C112 . 2.593(7) ?
    Zr2 C102 . 2.604(7) ?
    Zr2 C103 . 2.605(6) ?
    Zr2 C104 . 2.610(7) ?
    Ti2 O2 . 1.813(5) ?
    Ti2 C132 . 2.119(7) ?
    Ti2 C131 . 2.124(7) ?
    Ti2 C122 . 2.375(7) ?
    Ti2 C123 . 2.377(7) ?
    Ti2 C124 . 2.408(6) ?
    Ti2 C121 . 2.427(6) ?
    Ti2 C125 . 2.448(7) ?
    C019 C125 . 1.506(10) ?
    C019 H01A . 0.9800 ?
    C019 H01B . 0.9800 ?
    C019 H01C . 0.9800 ?
    C101 C102 . 1.393(10) ?
    C101 C105 . 1.428(10) ?
    C101 C106 . 1.497(9) ?
    C102 C103 . 1.414(9) ?
    C102 C107 . 1.514(9) ?
    C103 C104 . 1.422(9) ?
    C103 C108 . 1.511(9) ?
    C104 C105 . 1.414(9) ?
    C104 C109 . 1.510(9) ?
    C105 C110 . 1.499(9) ?
    C106 H10D . 0.9800 ?
    C106 H10E . 0.9800 ?
    C106 H10F . 0.9800 ?
    C107 H10G . 0.9800 ?
    C107 H10H . 0.9800 ?
    C107 H10I . 0.9800 ?
    C108 H10J . 0.9800 ?
    C108 H10K . 0.9800 ?
    C108 H10L . 0.9800 ?
    C109 H10M . 0.9800 ?
    C109 H10N . 0.9800 ?
    C109 H10O . 0.9800 ?
    C110 H11A . 0.9800 ?
    C110 H11B . 0.9800 ?
    C110 H11C . 0.9800 ?
    C111 C115 . 1.406(10) ?
    C111 C112 . 1.433(9) ?
    C111 C116 . 1.482(10) ?
    C112 C113 . 1.430(9) ?
    C112 C117 . 1.506(9) ?
    C113 C114 . 1.409(10) ?
    C113 C118 . 1.502(9) ?
    C114 C115 . 1.403(10) ?
    C114 C119 . 1.510(9) ?
    C115 C120 . 1.504(9) ?
    C116 H11D . 0.9800 ?
    C116 H11E . 0.9800 ?
    C116 H11F . 0.9800 ?
    C117 H11G . 0.9800 ?
    C117 H11H . 0.9800 ?
    C117 H11I . 0.9800 ?
    C118 H11J . 0.9800 ?
    C118 H11K . 0.9800 ?
    C118 H11L . 0.9800 ?
    C119 H11M . 0.9800 ?
    C119 H11N . 0.9800 ?
    C119 H11O . 0.9800 ?
    C120 H12A . 0.9800 ?
    C120 H12B . 0.9800 ?
    C120 H12C . 0.9800 ?
    C121 C125 . 1.407(10) ?
    C121 C122 . 1.423(9) ?
    C121 C126 . 1.498(10) ?
    C122 C123 . 1.413(9) ?
    C122 C127 . 1.494(9) ?
    C123 C124 . 1.422(9) ?
    C123 C128 . 1.515(10) ?
    C124 C125 . 1.429(10) ?
    C124 C129 . 1.497(9) ?
    C126 H12D . 0.9800 ?
    C126 H12E . 0.9800 ?
    C126 H12F . 0.9800 ?
    C127 H12G . 0.9800 ?
    C127 H12H . 0.9800 ?
    C127 H12I . 0.9800 ?
    C128 H12J . 0.9800 ?
    C128 H12K . 0.9800 ?
    C128 H12L . 0.9800 ?
    C129 H12M . 0.9800 ?
    C129 H12N . 0.9800 ?
    C129 H12O . 0.9800 ?
    C130 H13A . 0.9800 ?
    C130 H13B . 0.9800 ?
    C130 H13C . 0.9800 ?
    C131 H13D . 0.9800 ?
    C131 H13E . 0.9800 ?
    C131 H13F . 0.9800 ?
    C132 H13G . 0.9800 ?
    C132 H13H . 0.9800 ?
    C132 H13I . 0.9800 ?
loop_
    _geom_angle_atom_site_label_1
    _geom_angle_atom_site_label_2
    _geom_angle_atom_site_label_3
    _geom_angle_site_symmetry_1
    _geom_angle_site_symmetry_3
    _geom_angle
    _geom_angle_publ_flag
    O1 Zr1 C31 . . 94.3(2) ?
    O1 Zr1 C5 . . 95.8(2) ?
    C31 Zr1 C5 . . 130.1(2) ?
    O1 Zr1 C15 . . 86.1(2) ?
    C31 Zr1 C15 . . 87.3(2) ?
    C5 Zr1 C15 . . 142.0(2) ?
    O1 Zr1 C14 . . 83.5(2) ?
    C31 Zr1 C14 . . 119.5(2) ?
    C5 Zr1 C14 . . 110.2(2) ?
    C15 Zr1 C14 . . 32.2(2) ?
    O1 Zr1 C1 . . 80.3(2) ?
    C31 Zr1 C1 . . 102.9(2) ?
    C5 Zr1 C1 . . 32.6(2) ?
    C15 Zr1 C1 . . 163.5(2) ?
    C14 Zr1 C1 . . 135.5(2) ?
    O1 Zr1 C13 . . 112.0(2) ?
    C31 Zr1 C13 . . 128.1(2) ?
    C5 Zr1 C13 . . 92.1(2) ?
    C15 Zr1 C13 . . 52.9(2) ?
    C14 Zr1 C13 . . 32.1(2) ?
    C1 Zr1 C13 . . 124.5(2) ?
    O1 Zr1 C11 . . 116.3(2) ?
    C31 Zr1 C11 . . 76.0(2) ?
    C5 Zr1 C11 . . 138.2(2) ?
    C15 Zr1 C11 . . 31.9(2) ?
    C14 Zr1 C11 . . 52.9(2) ?
    C1 Zr1 C11 . . 163.4(2) ?
    C13 Zr1 C11 . . 52.5(2) ?
    O1 Zr1 C3 . . 130.61(19) ?
    C31 Zr1 C3 . . 84.2(2) ?
    C5 Zr1 C3 . . 53.2(2) ?
    C15 Zr1 C3 . . 142.8(2) ?
    C14 Zr1 C3 . . 139.1(2) ?
    C1 Zr1 C3 . . 52.5(2) ?
    C13 Zr1 C3 . . 107.1(2) ?
    C11 Zr1 C3 . . 111.1(2) ?
    O1 Zr1 C4 . . 127.8(2) ?
    C31 Zr1 C4 . . 115.2(2) ?
    C5 Zr1 C4 . . 32.2(2) ?
    C15 Zr1 C4 . . 134.2(2) ?
    C14 Zr1 C4 . . 112.9(2) ?
    C1 Zr1 C4 . . 52.7(2) ?
    C13 Zr1 C4 . . 83.4(2) ?
    C11 Zr1 C4 . . 112.3(2) ?
    C3 Zr1 C4 . . 31.4(2) ?
    O1 Zr1 C12 . . 135.4(2) ?
    C31 Zr1 C12 . . 99.3(2) ?
    C5 Zr1 C12 . . 106.7(2) ?
    C15 Zr1 C12 . . 52.7(2) ?
    C14 Zr1 C12 . . 52.9(2) ?
    C1 Zr1 C12 . . 135.8(2) ?
    C13 Zr1 C12 . . 31.8(2) ?
    C11 Zr1 C12 . . 31.5(2) ?
    C3 Zr1 C12 . . 93.1(2) ?
    C4 Zr1 C12 . . 83.4(2) ?
    O1 Zr1 C2 . . 99.7(2) ?
    C31 Zr1 C2 . . 77.2(2) ?
    C5 Zr1 C2 . . 53.0(2) ?
    C15 Zr1 C2 . . 163.7(2) ?
    C14 Zr1 C2 . . 163.0(2) ?
    C1 Zr1 C2 . . 31.3(2) ?
    C13 Zr1 C2 . . 135.5(2) ?
    C11 Zr1 C2 . . 136.1(2) ?
    C3 Zr1 C2 . . 31.8(2) ?
    C4 Zr1 C2 . . 52.2(2) ?
    C12 Zr1 C2 . . 124.6(2) ?
    O1 Ti1 C33 . . 105.6(2) ?
    O1 Ti1 C32 . . 106.2(3) ?
    C33 Ti1 C32 . . 93.1(3) ?
    O1 Ti1 C24 . . 108.6(2) ?
    C33 Ti1 C24 . . 96.2(3) ?
    C32 Ti1 C24 . . 139.8(3) ?
    O1 Ti1 C23 . . 94.8(2) ?
    C33 Ti1 C23 . . 130.7(3) ?
    C32 Ti1 C23 . . 123.8(3) ?
    C24 Ti1 C23 . . 34.5(2) ?
    O1 Ti1 C22 . . 114.9(2) ?
    C33 Ti1 C22 . . 136.6(2) ?
    C32 Ti1 C22 . . 90.2(3) ?
    C24 Ti1 C22 . . 57.1(2) ?
    C23 Ti1 C22 . . 34.5(2) ?
    O1 Ti1 C25 . . 142.8(2) ?
    C33 Ti1 C25 . . 81.9(3) ?
    C32 Ti1 C25 . . 109.7(3) ?
    C24 Ti1 C25 . . 34.5(2) ?
    C23 Ti1 C25 . . 57.0(2) ?
    C22 Ti1 C25 . . 56.5(2) ?
    O1 Ti1 C21 . . 148.9(2) ?
    C33 Ti1 C21 . . 103.3(2) ?
    C32 Ti1 C21 . . 83.0(3) ?
    C24 Ti1 C21 . . 56.8(2) ?
    C23 Ti1 C21 . . 57.1(2) ?
    C22 Ti1 C21 . . 34.3(2) ?
    C25 Ti1 C21 . . 33.5(2) ?
    Ti1 O1 Zr1 . . 155.6(3) ?
    C2 C1 C5 . . 108.2(6) ?
    C2 C1 C6 . . 127.8(7) ?
    C5 C1 C6 . . 123.8(7) ?
    C2 C1 Zr1 . . 75.6(4) ?
    C5 C1 Zr1 . . 71.9(4) ?
    C6 C1 Zr1 . . 122.1(5) ?
    C1 C2 C3 . . 108.3(7) ?
    C1 C2 C7 . . 126.8(7) ?
    C3 C2 C7 . . 124.1(7) ?
    C1 C2 Zr1 . . 73.2(4) ?
    C3 C2 Zr1 . . 73.6(4) ?
    C7 C2 Zr1 . . 126.9(5) ?
    C4 C3 C2 . . 107.9(6) ?
    C4 C3 C8 . . 126.4(6) ?
    C2 C3 C8 . . 124.9(7) ?
    C4 C3 Zr1 . . 74.4(4) ?
    C2 C3 Zr1 . . 74.6(4) ?
    C8 C3 Zr1 . . 125.2(5) ?
    C3 C4 C5 . . 108.4(6) ?
    C3 C4 C9 . . 125.3(6) ?
    C5 C4 C9 . . 124.6(7) ?
    C3 C4 Zr1 . . 74.2(4) ?
    C5 C4 Zr1 . . 71.3(4) ?
    C9 C4 Zr1 . . 132.2(4) ?
    C4 C5 C1 . . 107.0(6) ?
    C4 C5 C10 . . 127.6(6) ?
    C1 C5 C10 . . 124.7(6) ?
    C4 C5 Zr1 . . 76.5(4) ?
    C1 C5 Zr1 . . 75.5(4) ?
    C10 C5 Zr1 . . 121.1(4) ?
    C1 C6 H6A . . 109.5 ?
    C1 C6 H6B . . 109.5 ?
    H6A C6 H6B . . 109.5 ?
    C1 C6 H6C . . 109.5 ?
    H6A C6 H6C . . 109.5 ?
    H6B C6 H6C . . 109.5 ?
    C2 C7 H7A . . 109.5 ?
    C2 C7 H7B . . 109.5 ?
    H7A C7 H7B . . 109.5 ?
    C2 C7 H7C . . 109.5 ?
    H7A C7 H7C . . 109.5 ?
    H7B C7 H7C . . 109.5 ?
    C3 C8 H8A . . 109.5 ?
    C3 C8 H8B . . 109.5 ?
    H8A C8 H8B . . 109.5 ?
    C3 C8 H8C . . 109.5 ?
    H8A C8 H8C . . 109.5 ?
    H8B C8 H8C . . 109.5 ?
    C4 C9 H9A . . 109.5 ?
    C4 C9 H9B . . 109.5 ?
    H9A C9 H9B . . 109.5 ?
    C4 C9 H9C . . 109.5 ?
    H9A C9 H9C . . 109.5 ?
    H9B C9 H9C . . 109.5 ?
    C5 C10 H10A . . 109.5 ?
    C5 C10 H10B . . 109.5 ?
    H10A C10 H10B . . 109.5 ?
    C5 C10 H10C . . 109.5 ?
    H10A C10 H10C . . 109.5 ?
    H10B C10 H10C . . 109.5 ?
    C12 C11 C15 . . 108.3(6) ?
    C12 C11 C16 . . 124.6(7) ?
    C15 C11 C16 . . 126.3(7) ?
    C12 C11 Zr1 . . 74.6(4) ?
    C15 C11 Zr1 . . 72.5(4) ?
    C16 C11 Zr1 . . 127.1(5) ?
    C11 C12 C13 . . 107.8(6) ?
    C11 C12 C17 . . 122.8(7) ?
    C13 C12 C17 . . 128.1(7) ?
    C11 C12 Zr1 . . 73.9(4) ?
    C13 C12 Zr1 . . 73.3(4) ?
    C17 C12 Zr1 . . 128.9(5) ?
    C12 C13 C14 . . 108.1(6) ?
    C12 C13 C18 . . 127.1(6) ?
    C14 C13 C18 . . 123.6(7) ?
    C12 C13 Zr1 . . 74.9(4) ?
    C14 C13 Zr1 . . 72.9(4) ?
    C18 C13 Zr1 . . 127.5(5) ?
    C15 C14 C13 . . 107.6(6) ?
    C15 C14 C19 . . 127.1(7) ?
    C13 C14 C19 . . 125.2(7) ?
    C15 C14 Zr1 . . 73.8(4) ?
    C13 C14 Zr1 . . 75.0(4) ?
    C19 C14 Zr1 . . 119.9(4) ?
    C11 C15 C14 . . 108.3(6) ?
    C11 C15 C20 . . 125.0(6) ?
    C14 C15 C20 . . 126.3(7) ?
    C11 C15 Zr1 . . 75.7(4) ?
    C14 C15 Zr1 . . 74.1(4) ?
    C20 C15 Zr1 . . 122.3(5) ?
    C11 C16 H16A . . 109.5 ?
    C11 C16 H16B . . 109.5 ?
    H16A C16 H16B . . 109.5 ?
    C11 C16 H16C . . 109.5 ?
    H16A C16 H16C . . 109.5 ?
    H16B C16 H16C . . 109.5 ?
    C12 C17 H17A . . 109.5 ?
    C12 C17 H17B . . 109.5 ?
    H17A C17 H17B . . 109.5 ?
    C12 C17 H17C . . 109.5 ?
    H17A C17 H17C . . 109.5 ?
    H17B C17 H17C . . 109.5 ?
    C13 C18 H18A . . 109.5 ?
    C13 C18 H18B . . 109.5 ?
    H18A C18 H18B . . 109.5 ?
    C13 C18 H18C . . 109.5 ?
    H18A C18 H18C . . 109.5 ?
    H18B C18 H18C . . 109.5 ?
    C14 C19 H19A . . 109.5 ?
    C14 C19 H19B . . 109.5 ?
    H19A C19 H19B . . 109.5 ?
    C14 C19 H19C . . 109.5 ?
    H19A C19 H19C . . 109.5 ?
    H19B C19 H19C . . 109.5 ?
    C15 C20 H20A . . 109.5 ?
    C15 C20 H20B . . 109.5 ?
    H20A C20 H20B . . 109.5 ?
    C15 C20 H20C . . 109.5 ?
    H20A C20 H20C . . 109.5 ?
    H20B C20 H20C . . 109.5 ?
    C25 C21 C22 . . 107.8(6) ?
    C25 C21 C26 . . 126.3(6) ?
    C22 C21 C26 . . 125.8(6) ?
    C25 C21 Ti1 . . 72.7(4) ?
    C22 C21 Ti1 . . 71.8(4) ?
    C26 C21 Ti1 . . 124.4(5) ?
    C23 C22 C21 . . 107.9(6) ?
    C23 C22 C27 . . 127.3(6) ?
    C21 C22 C27 . . 124.5(6) ?
    C23 C22 Ti1 . . 71.9(4) ?
    C21 C22 Ti1 . . 73.9(4) ?
    C27 C22 Ti1 . . 124.8(4) ?
    C24 C23 C22 . . 107.6(6) ?
    C24 C23 C28 . . 127.0(6) ?
    C22 C23 C28 . . 125.3(6) ?
    C24 C23 Ti1 . . 72.3(4) ?
    C22 C23 Ti1 . . 73.5(4) ?
    C28 C23 Ti1 . . 122.2(4) ?
    C23 C24 C25 . . 108.1(6) ?
    C23 C24 C29 . . 128.0(7) ?
    C25 C24 C29 . . 123.8(6) ?
    C23 C24 Ti1 . . 73.2(4) ?
    C25 C24 Ti1 . . 74.4(4) ?
    C29 C24 Ti1 . . 122.1(5) ?
    C21 C25 C24 . . 108.5(6) ?
    C21 C25 C30 . . 125.7(6) ?
    C24 C25 C30 . . 125.4(6) ?
    C21 C25 Ti1 . . 73.8(4) ?
    C24 C25 Ti1 . . 71.1(4) ?
    C30 C25 Ti1 . . 126.1(5) ?
    C21 C26 H26A . . 109.5 ?
    C21 C26 H26B . . 109.5 ?
    H26A C26 H26B . . 109.5 ?
    C21 C26 H26C . . 109.5 ?
    H26A C26 H26C . . 109.5 ?
    H26B C26 H26C . . 109.5 ?
    C22 C27 H27A . . 109.5 ?
    C22 C27 H27B . . 109.5 ?
    H27A C27 H27B . . 109.5 ?
    C22 C27 H27C . . 109.5 ?
    H27A C27 H27C . . 109.5 ?
    H27B C27 H27C . . 109.5 ?
    C23 C28 H28A . . 109.5 ?
    C23 C28 H28B . . 109.5 ?
    H28A C28 H28B . . 109.5 ?
    C23 C28 H28C . . 109.5 ?
    H28A C28 H28C . . 109.5 ?
    H28B C28 H28C . . 109.5 ?
    C24 C29 H29A . . 109.5 ?
    C24 C29 H29B . . 109.5 ?
    H29A C29 H29B . . 109.5 ?
    C24 C29 H29C . . 109.5 ?
    H29A C29 H29C . . 109.5 ?
    H29B C29 H29C . . 109.5 ?
    C25 C30 H30A . . 109.5 ?
    C25 C30 H30B . . 109.5 ?
    H30A C30 H30B . . 109.5 ?
    C25 C30 H30C . . 109.5 ?
    H30A C30 H30C . . 109.5 ?
    H30B C30 H30C . . 109.5 ?
    Zr1 C31 H31A . . 109.5 ?
    Zr1 C31 H31B . . 109.5 ?
    H31A C31 H31B . . 109.5 ?
    Zr1 C31 H31C . . 109.5 ?
    H31A C31 H31C . . 109.5 ?
    H31B C31 H31C . . 109.5 ?
    Ti1 C32 H32A . . 109.5 ?
    Ti1 C32 H32B . . 109.5 ?
    H32A C32 H32B . . 109.5 ?
    Ti1 C32 H32C . . 109.5 ?
    H32A C32 H32C . . 109.5 ?
    H32B C32 H32C . . 109.5 ?
    Ti1 C33 H33A . . 109.5 ?
    Ti1 C33 H33B . . 109.5 ?
    H33A C33 H33B . . 109.5 ?
    Ti1 C33 H33C . . 109.5 ?
    H33A C33 H33C . . 109.5 ?
    H33B C33 H33C . . 109.5 ?
    O2 Zr2 C130 . . 93.9(2) ?
    O2 Zr2 C114 . . 83.8(2) ?
    C130 Zr2 C114 . . 120.6(2) ?
    O2 Zr2 C105 . . 97.3(2) ?
    C130 Zr2 C105 . . 130.8(2) ?
    C114 Zr2 C105 . . 108.1(2) ?
    O2 Zr2 C115 . . 84.3(2) ?
    C130 Zr2 C115 . . 88.5(2) ?
    C114 Zr2 C115 . . 32.1(2) ?
    C105 Zr2 C115 . . 140.1(2) ?
    O2 Zr2 C101 . . 80.6(2) ?
    C130 Zr2 C101 . . 104.4(2) ?
    C114 Zr2 C101 . . 133.1(2) ?
    C105 Zr2 C101 . . 32.6(2) ?
    C115 Zr2 C101 . . 160.7(2) ?
    O2 Zr2 C113 . . 113.0(2) ?
    C130 Zr2 C113 . . 127.7(2) ?
    C114 Zr2 C113 . . 32.1(2) ?
    C105 Zr2 C113 . . 90.8(2) ?
    C115 Zr2 C113 . . 53.2(2) ?
    C101 Zr2 C113 . . 123.1(2) ?
    O2 Zr2 C111 . . 113.62(19) ?
    C130 Zr2 C111 . . 75.2(2) ?
    C114 Zr2 C111 . . 53.0(2) ?
    C105 Zr2 C111 . . 139.0(2) ?
    C115 Zr2 C111 . . 31.8(2) ?
    C101 Zr2 C111 . . 165.8(2) ?
    C113 Zr2 C111 . . 53.3(2) ?
    O2 Zr2 C112 . . 135.0(2) ?
    C130 Zr2 C112 . . 97.8(2) ?
    C114 Zr2 C112 . . 53.0(2) ?
    C105 Zr2 C112 . . 106.9(2) ?
    C115 Zr2 C112 . . 52.9(2) ?
    C101 Zr2 C112 . . 136.5(2) ?
    C113 Zr2 C112 . . 32.2(2) ?
    C111 Zr2 C112 . . 32.1(2) ?
    O2 Zr2 C102 . . 99.0(2) ?
    C130 Zr2 C102 . . 78.0(2) ?
    C114 Zr2 C102 . . 161.1(2) ?
    C105 Zr2 C102 . . 53.0(2) ?
    C115 Zr2 C102 . . 166.3(2) ?
    C101 Zr2 C102 . . 31.3(2) ?
    C113 Zr2 C102 . . 134.9(2) ?
    C111 Zr2 C102 . . 138.7(2) ?
    C112 Zr2 C102 . . 126.0(2) ?
    O2 Zr2 C103 . . 129.90(19) ?
    C130 Zr2 C103 . . 83.7(2) ?
    C114 Zr2 C103 . . 139.3(2) ?
    C105 Zr2 C103 . . 53.1(2) ?
    C115 Zr2 C103 . . 145.3(2) ?
    C101 Zr2 C103 . . 52.3(2) ?
    C113 Zr2 C103 . . 107.3(2) ?
    C111 Zr2 C103 . . 113.9(2) ?
    C112 Zr2 C103 . . 94.6(2) ?
    C102 Zr2 C103 . . 31.5(2) ?
    O2 Zr2 C104 . . 128.8(2) ?
    C130 Zr2 C104 . . 114.7(2) ?
    C114 Zr2 C104 . . 112.0(2) ?
    C105 Zr2 C104 . . 31.9(2) ?
    C115 Zr2 C104 . . 134.6(2) ?
    C101 Zr2 C104 . . 52.5(2) ?
    C113 Zr2 C104 . . 82.9(2) ?
    C111 Zr2 C104 . . 114.3(2) ?
    C112 Zr2 C104 . . 84.4(2) ?
    C102 Zr2 C104 . . 52.1(2) ?
    C103 Zr2 C104 . . 31.6(2) ?
    O2 Ti2 C132 . . 106.2(2) ?
    O2 Ti2 C131 . . 104.7(2) ?
    C132 Ti2 C131 . . 93.2(3) ?
    O2 Ti2 C122 . . 107.6(2) ?
    C132 Ti2 C122 . . 98.8(3) ?
    C131 Ti2 C122 . . 140.6(3) ?
    O2 Ti2 C123 . . 96.2(2) ?
    C132 Ti2 C123 . . 133.2(3) ?
    C131 Ti2 C123 . . 120.3(3) ?
    C122 Ti2 C123 . . 34.6(2) ?
    O2 Ti2 C124 . . 117.8(2) ?
    C132 Ti2 C124 . . 134.2(3) ?
    C131 Ti2 C124 . . 87.6(3) ?
    C122 Ti2 C124 . . 57.5(2) ?
    C123 Ti2 C124 . . 34.6(2) ?
    O2 Ti2 C121 . . 141.4(2) ?
    C132 Ti2 C121 . . 81.4(3) ?
    C131 Ti2 C121 . . 112.7(3) ?
    C122 Ti2 C121 . . 34.5(2) ?
    C123 Ti2 C121 . . 56.9(2) ?
    C124 Ti2 C121 . . 56.7(2) ?
    O2 Ti2 C125 . . 151.3(2) ?
    C132 Ti2 C125 . . 100.3(3) ?
    C131 Ti2 C125 . . 84.1(2) ?
    C122 Ti2 C125 . . 56.9(2) ?
    C123 Ti2 C125 . . 56.8(2) ?
    C124 Ti2 C125 . . 34.2(2) ?
    C121 Ti2 C125 . . 33.6(2) ?
    Ti2 O2 Zr2 . . 156.8(3) ?
    C125 C019 H01A . . 109.5 ?
    C125 C019 H01B . . 109.5 ?
    H01A C019 H01B . . 109.5 ?
    C125 C019 H01C . . 109.5 ?
    H01A C019 H01C . . 109.5 ?
    H01B C019 H01C . . 109.5 ?
    C102 C101 C105 . . 108.6(6) ?
    C102 C101 C106 . . 127.9(7) ?
    C105 C101 C106 . . 123.2(7) ?
    C102 C101 Zr2 . . 76.2(4) ?
    C105 C101 Zr2 . . 72.6(4) ?
    C106 C101 Zr2 . . 121.9(5) ?
    C101 C102 C103 . . 108.4(6) ?
    C101 C102 C107 . . 127.1(7) ?
    C103 C102 C107 . . 123.9(6) ?
    C101 C102 Zr2 . . 72.5(4) ?
    C103 C102 Zr2 . . 74.3(4) ?
    C107 C102 Zr2 . . 126.0(5) ?
    C102 C103 C104 . . 107.6(6) ?
    C102 C103 C108 . . 126.0(7) ?
    C104 C103 C108 . . 125.8(6) ?
    C102 C103 Zr2 . . 74.2(4) ?
    C104 C103 Zr2 . . 74.3(4) ?
    C108 C103 Zr2 . . 124.1(4) ?
    C105 C104 C103 . . 108.1(6) ?
    C105 C104 C109 . . 124.9(6) ?
    C103 C104 C109 . . 125.4(6) ?
    C105 C104 Zr2 . . 70.9(4) ?
    C103 C104 Zr2 . . 74.0(4) ?
    C109 C104 Zr2 . . 132.3(4) ?
    C104 C105 C101 . . 107.0(6) ?
    C104 C105 C110 . . 127.5(6) ?
    C101 C105 C110 . . 124.5(6) ?
    C104 C105 Zr2 . . 77.2(4) ?
    C101 C105 Zr2 . . 74.8(4) ?
    C110 C105 Zr2 . . 122.4(4) ?
    C101 C106 H10D . . 109.5 ?
    C101 C106 H10E . . 109.5 ?
    H10D C106 H10E . . 109.5 ?
    C101 C106 H10F . . 109.5 ?
    H10D C106 H10F . . 109.5 ?
    H10E C106 H10F . . 109.5 ?
    C102 C107 H10G . . 109.5 ?
    C102 C107 H10H . . 109.5 ?
    H10G C107 H10H . . 109.5 ?
    C102 C107 H10I . . 109.5 ?
    H10G C107 H10I . . 109.5 ?
    H10H C107 H10I . . 109.5 ?
    C103 C108 H10J . . 109.5 ?
    C103 C108 H10K . . 109.5 ?
    H10J C108 H10K . . 109.5 ?
    C103 C108 H10L . . 109.5 ?
    H10J C108 H10L . . 109.5 ?
    H10K C108 H10L . . 109.5 ?
    C104 C109 H10M . . 109.5 ?
    C104 C109 H10N . . 109.5 ?
    H10M C109 H10N . . 109.5 ?
    C104 C109 H10O . . 109.5 ?
    H10M C109 H10O . . 109.5 ?
    H10N C109 H10O . . 109.5 ?
    C105 C110 H11A . . 109.5 ?
    C105 C110 H11B . . 109.5 ?
    H11A C110 H11B . . 109.5 ?
    C105 C110 H11C . . 109.5 ?
    H11A C110 H11C . . 109.5 ?
    H11B C110 H11C . . 109.5 ?
    C115 C111 C112 . . 107.5(6) ?
    C115 C111 C116 . . 126.7(7) ?
    C112 C111 C116 . . 124.7(7) ?
    C115 C111 Zr2 . . 72.5(4) ?
    C112 C111 Zr2 . . 74.2(4) ?
    C116 C111 Zr2 . . 128.5(5) ?
    C113 C112 C111 . . 107.6(6) ?
    C113 C112 C117 . . 128.0(6) ?
    C111 C112 C117 . . 123.4(6) ?
    C113 C112 Zr2 . . 72.9(4) ?
    C111 C112 Zr2 . . 73.7(4) ?
    C117 C112 Zr2 . . 128.0(5) ?
    C114 C113 C112 . . 107.3(6) ?
    C114 C113 C118 . . 125.3(6) ?
    C112 C113 C118 . . 126.2(7) ?
    C114 C113 Zr2 . . 72.5(4) ?
    C112 C113 Zr2 . . 74.9(4) ?
    C118 C113 Zr2 . . 128.2(5) ?
    C115 C114 C113 . . 108.9(6) ?
    C115 C114 C119 . . 126.3(6) ?
    C113 C114 C119 . . 124.8(7) ?
    C115 C114 Zr2 . . 74.6(4) ?
    C113 C114 Zr2 . . 75.4(4) ?
    C119 C114 Zr2 . . 118.1(4) ?
    C114 C115 C111 . . 108.7(6) ?
    C114 C115 C120 . . 126.4(7) ?
    C111 C115 C120 . . 124.7(7) ?
    C114 C115 Zr2 . . 73.3(4) ?
    C111 C115 Zr2 . . 75.7(4) ?
    C120 C115 Zr2 . . 121.7(5) ?
    C111 C116 H11D . . 109.5 ?
    C111 C116 H11E . . 109.5 ?
    H11D C116 H11E . . 109.5 ?
    C111 C116 H11F . . 109.5 ?
    H11D C116 H11F . . 109.5 ?
    H11E C116 H11F . . 109.5 ?
    C112 C117 H11G . . 109.5 ?
    C112 C117 H11H . . 109.5 ?
    H11G C117 H11H . . 109.5 ?
    C112 C117 H11I . . 109.5 ?
    H11G C117 H11I . . 109.5 ?
    H11H C117 H11I . . 109.5 ?
    C113 C118 H11J . . 109.5 ?
    C113 C118 H11K . . 109.5 ?
    H11J C118 H11K . . 109.5 ?
    C113 C118 H11L . . 109.5 ?
    H11J C118 H11L . . 109.5 ?
    H11K C118 H11L . . 109.5 ?
    C114 C119 H11M . . 109.5 ?
    C114 C119 H11N . . 109.5 ?
    H11M C119 H11N . . 109.5 ?
    C114 C119 H11O . . 109.5 ?
    H11M C119 H11O . . 109.5 ?
    H11N C119 H11O . . 109.5 ?
    C115 C120 H12A . . 109.5 ?
    C115 C120 H12B . . 109.5 ?
    H12A C120 H12B . . 109.5 ?
    C115 C120 H12C . . 109.5 ?
    H12A C120 H12C . . 109.5 ?
    H12B C120 H12C . . 109.5 ?
    C125 C121 C122 . . 108.5(6) ?
    C125 C121 C126 . . 125.4(7) ?
    C122 C121 C126 . . 125.7(7) ?
    C125 C121 Ti2 . . 74.0(4) ?
    C122 C121 Ti2 . . 70.8(4) ?
    C126 C121 Ti2 . . 126.5(5) ?
    C123 C122 C121 . . 107.6(6) ?
    C123 C122 C127 . . 128.0(7) ?
    C121 C122 C127 . . 123.9(7) ?
    C123 C122 Ti2 . . 72.8(4) ?
    C121 C122 Ti2 . . 74.7(4) ?
    C127 C122 Ti2 . . 124.4(5) ?
    C122 C123 C124 . . 108.5(6) ?
    C122 C123 C128 . . 126.0(6) ?
    C124 C123 C128 . . 125.3(6) ?
    C122 C123 Ti2 . . 72.6(4) ?
    C124 C123 Ti2 . . 73.9(4) ?
    C128 C123 Ti2 . . 122.8(5) ?
    C123 C124 C125 . . 107.3(6) ?
    C123 C124 C129 . . 127.1(6) ?
    C125 C124 C129 . . 125.2(6) ?
    C123 C124 Ti2 . . 71.5(4) ?
    C125 C124 Ti2 . . 74.4(4) ?
    C129 C124 Ti2 . . 124.8(4) ?
    C121 C125 C124 . . 108.0(6) ?
    C121 C125 C019 . . 125.8(6) ?
    C124 C125 C019 . . 126.1(6) ?
    C121 C125 Ti2 . . 72.4(4) ?
    C124 C125 Ti2 . . 71.4(4) ?
    C019 C125 Ti2 . . 124.0(5) ?
    C121 C126 H12D . . 109.5 ?
    C121 C126 H12E . . 109.5 ?
    H12D C126 H12E . . 109.5 ?
    C121 C126 H12F . . 109.5 ?
    H12D C126 H12F . . 109.5 ?
    H12E C126 H12F . . 109.5 ?
    C122 C127 H12G . . 109.5 ?
    C122 C127 H12H . . 109.5 ?
    H12G C127 H12H . . 109.5 ?
    C122 C127 H12I . . 109.5 ?
    H12G C127 H12I . . 109.5 ?
    H12H C127 H12I . . 109.5 ?
    C123 C128 H12J . . 109.5 ?
    C123 C128 H12K . . 109.5 ?
    H12J C128 H12K . . 109.5 ?
    C123 C128 H12L . . 109.5 ?
    H12J C128 H12L . . 109.5 ?
    H12K C128 H12L . . 109.5 ?
    C124 C129 H12M . . 109.5 ?
    C124 C129 H12N . . 109.5 ?
    H12M C129 H12N . . 109.5 ?
    C124 C129 H12O . . 109.5 ?
    H12M C129 H12O . . 109.5 ?
    H12N C129 H12O . . 109.5 ?
    Zr2 C130 H13A . . 109.5 ?
    Zr2 C130 H13B . . 109.5 ?
    H13A C130 H13B . . 109.5 ?
    Zr2 C130 H13C . . 109.5 ?
    H13A C130 H13C . . 109.5 ?
    H13B C130 H13C . . 109.5 ?
    Ti2 C131 H13D . . 109.5 ?
    Ti2 C131 H13E . . 109.5 ?
    H13D C131 H13E . . 109.5 ?
    Ti2 C131 H13F . . 109.5 ?
    H13D C131 H13F . . 109.5 ?
    H13E C131 H13F . . 109.5 ?
    Ti2 C132 H13G . . 109.5 ?
    Ti2 C132 H13H . . 109.5 ?
    H13G C132 H13H . . 109.5 ?
    Ti2 C132 H13I . . 109.5 ?
    H13G C132 H13I . . 109.5 ?
    H13H C132 H13I . . 109.5 ?
_shelx_space_group_comment
;
The symmetry employed for this shelxl refinement is uniquely defined
by the following loop, which should always be used as a source of
symmetry information in preference to the above space-group names.
They are only intended as comments.
;
_shelx_estimated_absorpt_T_min     ?
_shelx_estimated_absorpt_T_max     ?
_shelx_hkl_file
;
  -1   0   0 8.65291 1.35018
   1   0   0 8.76756 0.83781
  -2   0   0 453.294 15.0695
   2   0   0 468.949 11.0543
  -3   0   0 5.05510 2.62679
   3   0   0 6.67083 1.41826
  -4   0   0 426.118 14.2596
   4   0   0 431.412 14.0462
  -5   0   0 51.6630 5.13953
   5   0   0 55.0719 4.24620
  -6   0   0 486.863 22.6502
   6   0   0 443.939 22.8065
  -7   0   0 5.04898 4.87268
   7   0   0 0.00000 4.07443
  -8   0   0 159.471 16.6510
   8   0   0 158.503 16.6951
  -9   0   0 11.9425 5.60351
   9   0   0 13.1661 7.73300
 -10   0   0 237.809 27.7963
  10   0   0 236.782 28.4513
   0   1   0 0.05964 0.05769
  -1  -1   0 6681.49 91.2628
   1   1   0 6727.11 96.9816
  -2  -1   0 1.75510 1.13524
   2   1   0 0.52026 1.08965
  -3  -1   0 494.747 11.5062
   3   1   0 508.695 10.6675
  -4  -1   0 5.63587 1.51225
   4   1   0 5.42304 0.65557
  -5  -1   0 2045.70 43.6210
   5   1   0 2118.04 41.2850
  -6  -1   0 11.1047 3.25969
   6   1   0 11.9117 3.71058
  -7  -1   0 133.602 9.70749
   7   1   0 123.123 9.63765
  -8  -1   0 15.7368 3.52858
   8   1   0 8.21680 3.83318
  -9  -1   0 325.740 20.6428
   9   1   0 274.594 21.5818
 -10  -1   0 29.3723 7.20414
  10   1   0 20.6717 6.26676
   0   2   0 5013.18 72.8849
  -1  -2   0 0.91093 0.50661
   1   2   0 0.54975 0.54827
  -2  -2   0 6.77132 1.26812
   2   2   0 5.57272 1.08777
  -3  -2   0 5.19748 1.47172
   3   2   0 9.85112 1.77063
  -4  -2   0 1001.30 25.6137
   4   2   0 1040.72 23.6258
  -5  -2   0 14.6825 2.37414
   5   2   0 14.7357 2.15200
  -6  -2   0 163.762 9.91439
   6   2   0 159.183 10.1978
  -7  -2   0 1.93707 2.43602
   7   2   0 4.26338 2.58088
  -8  -2   0 363.041 17.7992
   8   2   0 350.691 19.6505
  -9  -2   0 29.3750 5.93945
   9   2   0 21.7819 5.75086
 -10  -2   0 269.032 18.1639
  10   2   0 232.368 20.1601
   0   3   0 1.16921 0.58289
  -1  -3   0 792.990 14.9040
   1   3   0 860.941 16.0249
  -2  -3   0 1.11190 0.88424
   2   3   0 1.65111 0.96374
  -3  -3   0 424.285 9.26777
   3   3   0 418.049 9.43676
  -4  -3   0 24.1322 2.78746
   4   3   0 19.0051 2.35083
  -5  -3   0 574.590 15.0265
   5   3   0 601.048 14.2792
  -6  -3   0 4.45809 2.67821
   6   3   0 0.58557 1.82645
  -7  -3   0 173.009 12.7089
   7   3   0 158.889 10.9895
  -8  -3   0 31.0384 5.71317
   8   3   0 40.9643 6.70089
  -9  -3   0 385.327 24.5984
   9   3   0 402.156 28.6055
 -10  -3   0 21.5140 4.50469
  10   3   0 20.5016 5.81344
   0   4   0 81.1811 3.11004
  -1  -4   0 2.98173 1.21606
   1   4   0 1.13463 1.04624
  -2  -4   0 723.310 13.1111
   2   4   0 731.502 13.0864
  -3  -4   0 5.92698 1.25821
   3   4   0 6.00171 1.26898
  -4  -4   0 1943.73 31.5716
   4   4   0 1988.65 34.3694
  -5  -4   0 8.79613 2.01322
   5   4   0 17.0983 2.47590
  -6  -4   0 319.588 16.1320
   6   4   0 340.764 14.7290
  -7  -4   0 24.9935 5.12946
   7   4   0 17.2226 4.94017
  -8  -4   0 339.453 24.1414
   8   4   0 333.094 23.4441
  -9  -4   0 26.0255 5.87081
   9   4   0 12.9566 4.65936
 -10  -4   0 179.824 14.5944
  10   4   0 138.526 14.4177
   0   5   0 1.40564 0.93173
  -1  -5   0 6285.90 93.3687
   1   5   0 6224.11 78.9662
  -2  -5   0 4.00083 0.82807
   2   5   0 3.07277 0.97102
  -3  -5   0 574.575 12.4124
   3   5   0 586.810 12.6073
  -4  -5   0 33.4115 2.55603
   4   5   0 29.8764 3.42862
  -5  -5   0 564.327 18.0082
   5   5   0 585.670 16.4516
  -6  -5   0 17.4571 3.21200
   6   5   0 25.5321 3.94736
  -7  -5   0 150.575 11.8623
   7   5   0 154.164 10.9947
  -8  -5   0 14.1567 4.05265
   8   5   0 14.1734 4.61064
  -9  -5   0 172.167 14.3014
   9   5   0 142.562 14.6562
   0   6   0 2781.69 41.4364
  -1  -6   0 5.18036 1.25523
   1   6   0 6.84793 1.21033
  -2  -6   0 1091.37 20.4648
   2   6   0 1127.99 18.0353
  -3  -6   0 2.83108 0.70990
   3   6   0 1.64945 0.95120
  -4  -6   0 1613.99 26.3363
   4   6   0 1691.82 32.8797
  -5  -6   0 32.5420 4.31927
   5   6   0 27.8731 3.35315
  -6  -6   0 496.609 16.6641
   6   6   0 492.729 15.9971
  -7  -6   0 5.29845 3.02276
   7   6   0 7.37097 3.60033
  -8  -6   0 145.866 12.1160
   8   6   0 121.282 11.2989
  -9  -6   0 8.12569 4.39321
   9   6   0 8.82460 3.75755
   0   7   0 2.20411 1.19597
  -1  -7   0 2302.68 39.6336
   1   7   0 2199.98 31.4260
  -2  -7   0 9.35432 1.43795
   2   7   0 13.9941 1.57535
  -3  -7   0 576.147 14.0675
   3   7   0 571.928 11.7845
  -4  -7   0 16.7712 2.21297
   4   7   0 20.3536 3.23536
  -5  -7   0 761.183 21.6414
   5   7   0 767.411 19.6051
  -6  -7   0 19.8654 3.76120
   6   7   0 14.6439 3.38299
  -7  -7   0 29.7987 7.75120
   7   7   0 28.9295 6.62087
  -8  -7   0 6.70624 4.21812
   8   7   0 2.31912 4.15035
  -9  -7   0 251.004 19.4466
   9   7   0 211.398 16.1305
   0   8   0 1656.86 27.4965
  -1  -8   0 8.73780 1.54407
   1   8   0 7.01720 1.23040
  -2  -8   0 111.879 5.47129
   2   8   0 112.764 5.22576
  -3  -8   0 2.68157 1.67325
   3   8   0 5.28583 1.33858
  -4  -8   0 424.593 11.6229
   4   8   0 448.412 12.5226
  -5  -8   0 10.5429 2.69620
   5   8   0 11.5776 2.62976
  -6  -8   0 431.179 17.9187
   6   8   0 385.453 17.5839
  -7  -8   0 3.61465 3.03395
   7   8   0 3.45681 2.62936
  -8  -8   0 100.822 10.3191
   8   8   0 78.6957 9.50858
  -9  -8   0 35.6147 6.58880
   9   8   0 16.9935 5.57467
   0   9   0 11.3508 1.63729
  -1  -9   0 246.402 8.13102
   1   9   0 247.727 6.92728
  -2  -9   0 5.10678 1.84799
   2   9   0 8.11274 1.36078
  -3  -9   0 74.3492 5.61275
   3   9   0 70.3921 4.89763
  -4  -9   0 10.7209 3.45970
   4   9   0 14.6139 3.56684
  -5  -9   0 728.834 20.4119
   5   9   0 746.425 18.8876
  -6  -9   0 4.83752 2.52937
   6   9   0 1.16272 1.81190
  -7  -9   0 4.65611 3.07704
   7   9   0 5.75554 2.87702
  -8  -9   0 5.60833 3.26990
   8   9   0 13.3850 4.59299
  -9  -9   0 318.998 25.3190
   9   9   0 323.035 23.2517
   0  10   0 855.496 16.3721
  -1 -10   0 8.56272 1.76222
   1  10   0 3.92647 1.72648
  -2 -10   0 96.1847 6.32254
   2  10   0 95.6806 5.31480
  -3 -10   0 3.13425 1.78506
   3  10   0 6.12286 1.73743
  -4 -10   0 172.681 10.1157
   4  10   0 173.752 9.15995
  -5 -10   0 11.6138 3.26841
   5  10   0 15.9705 3.01209
  -6 -10   0 183.494 15.6608
   6  10   0 188.808 13.6042
  -7 -10   0 3.71137 3.47866
   7  10   0 2.09327 2.61679
  -8 -10   0 98.3282 11.0491
   8  10   0 126.491 13.8354
   0  11   0 10.2451 2.18785
  -1 -11   0 391.290 19.0870
   1  11   0 397.202 12.9333
  -2 -11   0 1.02094 2.38491
   2  11   0 1.52504 1.22663
  -3 -11   0 115.545 7.97654
   3  11   0 128.562 6.77306
  -4 -11   0 13.6734 3.46709
   4  11   0 19.8583 3.21613
  -5 -11   0 326.635 16.3770
   5  11   0 324.871 14.0571
  -6 -11   0 8.30815 2.98424
   6  11   0 12.0156 3.61685
  -7 -11   0 42.7785 7.89577
   7  11   0 30.7880 6.04944
  -8 -11   0 15.1022 5.87363
   8  11   0 3.91095 5.34963
   0  12   0 553.817 15.0779
  -1 -12   0 6.60615 3.28933
   1  12   0 2.48439 1.47935
  -2 -12   0 400.618 20.6156
   2  12   0 451.389 11.6946
  -3 -12   0 18.6248 5.44103
   3  12   0 21.0419 4.97437
  -4 -12   0 116.201 10.6191
   4  12   0 94.6133 7.81401
  -5 -12   0 15.4187 4.64830
   5  12   0 14.2941 3.52516
  -6 -12   0 89.3468 9.56657
   6  12   0 83.0183 8.41559
  -7 -12   0 6.69562 4.29836
   7  12   0 4.35769 3.08872
   0  13   0 6.82257 2.39288
  -1 -13   0 518.610 18.9885
   1  13   0 543.093 15.3940
  -2 -13   0 9.22515 3.04294
   2  13   0 11.7709 2.91703
  -3 -13   0 57.6458 7.79937
   3  13   0 62.6367 6.49833
  -4 -13   0 14.9126 4.09715
   4  13   0 10.6213 3.04313
  -5 -13   0 131.851 14.3061
   5  13   0 132.132 12.0352
  -6 -13   0 6.48038 3.81127
   6  13   0 6.10291 3.26179
  -7 -13   0 80.7296 11.0967
   7  13   0 69.9394 8.27556
   0  14   0 288.567 17.8803
  -1 -14   0 12.7110 3.46075
   1  14   0 9.30870 4.86525
  -2 -14   0 194.634 12.7310
   2  14   0 170.775 10.3759
  -3 -14   0 20.3695 4.45776
   3  14   0 17.8689 3.24065
  -4 -14   0 84.2670 9.31607
   4  14   0 89.5306 8.61032
  -5 -14   0 2.50121 3.20618
   5  14   0 1.83987 3.27202
  -6 -14   0 115.326 11.0279
   6  14   0 108.737 10.8432
   0  15   0 3.32218 3.09716
  -1 -15   0 167.944 15.8118
   1  15   0 188.318 17.7799
  -2 -15   0 29.8680 8.28235
   2  15   0 12.9495 7.04287
  -3 -15   0 49.6237 8.07454
   3  15   0 65.7986 7.73968
  -4 -15   0 12.0486 4.14188
   4  15   0 6.89742 3.61213
  -5 -15   0 106.375 10.4784
   5  15   0 100.472 10.5945
  -6 -15   0 0.00000 7.35218
   6  15   0 10.0430 6.31401
   0  16   0 101.452 12.1310
  -1 -16   0 7.04728 3.85555
   1  16   0 16.2250 5.42035
  -2 -16   0 35.3798 6.25119
   2  16   0 54.4396 8.48225
  -3 -16   0 7.12439 3.95317
   3  16   0 12.5760 4.38018
  -4 -16   0 85.8966 12.5806
   4  16   0 104.971 15.9343
  -5 -16   0 4.42169 4.71084
   5  16   0 2.06279 3.43293
   0  17   0 8.20334 3.90968
  -1 -17   0 74.1278 10.2251
   1  17   0 58.2566 8.96536
  -2 -17   0 37.0211 7.77916
   2  17   0 21.9336 5.78473
  -3 -17   0 78.2892 10.4979
   3  17   0 72.3196 9.48904
  -4 -17   0 6.02604 3.95430
   4  17   0 17.3451 5.16196
   0  18   0 102.586 14.6738
  -1 -18   0 43.1756 7.47862
   1  18   0 24.2639 7.62884
  -2 -18   0 37.2953 6.17046
   2  18   0 30.7997 5.49421
  10   0  -1 0.00000 4.62416
 -10   0   1 0.72454 4.92722
   9   0  -1 0.46147 5.22061
  -9   0   1 0.68710 3.75039
   8   0  -1 1.03432 3.62781
  -8   0   1 1.88861 2.68247
   7   0  -1 1.74352 2.69445
  -7   0   1 4.01014 3.62288
   6   0  -1 2.69325 3.30164
  -6   0   1 3.36486 3.80046
   5   0  -1 0.99228 0.93718
  -5   0   1 0.00000 1.07243
   4   0  -1 0.15269 1.03003
  -4   0   1 1.17989 1.04108
   3   0  -1 0.37964 1.92464
  -3   0   1 0.13718 0.74983
   2   0  -1 0.14903 1.64980
  -2   0   1 0.28306 0.70532
   1   0  -1 0.21541 0.56752
  -1   0   1 0.30890 0.54252
   0   0  -1 0.00000 0.06470
   0   0   1 0.00594 0.05880
  -1   0  -1 0.38233 0.55386
   1   0   1 0.46103 0.60578
  -2   0  -1 0.00000 1.50575
   2   0   1 0.80349 0.95027
  -3   0  -1 0.11095 3.67534
   3   0   1 0.07769 0.98498
  -4   0  -1 0.32072 1.66672
   4   0   1 0.69197 1.04041
  -5   0  -1 1.01124 1.36995
   5   0   1 0.33694 1.02954
  -6   0  -1 1.70290 2.49160
   6   0   1 0.00000 4.24776
  -7   0  -1 1.17244 2.74181
   7   0   1 2.85102 5.88035
  -8   0  -1 0.00000 3.10604
   8   0   1 4.69225 5.49086
  -9   0  -1 5.10374 4.50332
   9   0   1 0.00000 2.45738
  10  -1  -1 4.91672 3.74618
 -10   1   1 7.34204 4.83793
   9  -1  -1 3.35327 3.73697
  -9   1   1 3.11406 3.03721
   8  -1  -1 26.1517 4.65721
  -8   1   1 41.2247 5.86748
   7  -1  -1 23.6129 5.16894
  -7   1   1 17.0769 3.77218
   6  -1  -1 38.9349 4.78600
  -6   1   1 45.2219 5.52154
   5  -1  -1 14.3743 2.40404
  -5   1   1 14.5235 1.74985
   4  -1  -1 133.786 5.07185
  -4   1   1 145.108 6.32664
   3  -1  -1 218.599 6.47715
  -3   1   1 221.673 6.16113
   2  -1  -1 20.1187 1.65788
  -2   1   1 19.5229 1.74005
   1  -1  -1 21.4268 1.18347
  -1   1   1 21.4826 1.22855
   0  -1  -1 0.27029 0.13191
   0   1   1 0.21958 0.11206
  -1  -1  -1 1.71692 0.71154
   1   1   1 1.84524 0.59629
  -2  -1  -1 10.9693 1.49899
   2   1   1 10.1831 1.21239
  -3  -1  -1 434.003 10.3780
   3   1   1 423.960 8.72238
  -4  -1  -1 85.8506 4.78462
   4   1   1 82.3047 3.53724
  -5  -1  -1 33.2865 3.53572
   5   1   1 36.9527 2.43042
  -6  -1  -1 25.4962 3.86549
   6   1   1 17.6860 3.91741
  -7  -1  -1 90.1492 7.30349
   7   1   1 80.7645 8.51042
  -8  -1  -1 3.68025 3.15595
   8   1   1 4.65917 4.03747
  -9  -1  -1 6.37827 3.69954
   9   1   1 8.31065 4.52347
 -10  -1  -1 6.09810 4.05471
  10   1   1 5.88910 3.93467
  10  -2  -1 0.57684 3.28140
 -10   2   1 5.69235 3.36679
   9  -2  -1 32.8616 6.76273
  -9   2   1 28.0428 5.34010
   8  -2  -1 13.5670 4.20161
  -8   2   1 9.76469 4.19316
   7  -2  -1 51.8602 6.20069
  -7   2   1 46.3699 5.75620
   6  -2  -1 22.5421 4.33182
  -6   2   1 36.2601 4.89866
   5  -2  -1 15.4541 1.86978
  -5   2   1 16.1625 2.48001
   4  -2  -1 161.963 6.09607
  -4   2   1 163.479 6.53412
   3  -2  -1 158.398 5.45169
  -3   2   1 167.159 6.16192
   2  -2  -1 23.9509 1.82375
  -2   2   1 25.0549 1.75958
   1  -2  -1 24.4378 1.58123
  -1   2   1 22.8831 1.47775
   0  -2  -1 31.3284 1.69065
   0   2   1 32.0849 1.27870
  -1  -2  -1 14.4756 1.27049
   1   2   1 11.0104 1.12182
  -2  -2  -1 16.9556 1.84073
   2   2   1 17.0655 1.60052
  -3  -2  -1 238.692 6.77233
   3   2   1 236.267 5.95707
  -4  -2  -1 160.094 6.78029
   4   2   1 159.408 6.26022
  -5  -2  -1 24.9678 3.16116
   5   2   1 24.2436 2.82737
  -6  -2  -1 15.7157 3.69324
   6   2   1 16.0076 4.19206
  -7  -2  -1 46.6291 4.99040
   7   2   1 45.9588 6.32751
  -8  -2  -1 6.59866 3.64513
   8   2   1 10.2471 4.33637
  -9  -2  -1 13.5966 4.38447
   9   2   1 6.14565 3.99098
 -10  -2  -1 5.52065 3.40921
  10   2   1 7.10637 4.20178
  10  -3  -1 5.98615 3.81976
 -10   3   1 3.78993 3.50728
   9  -3  -1 16.5570 4.51428
  -9   3   1 7.90929 4.08802
   8  -3  -1 9.57930 3.52170
  -8   3   1 13.3109 4.03681
   7  -3  -1 29.6515 4.81931
  -7   3   1 40.5402 6.29813
   6  -3  -1 79.6729 6.40766
  -6   3   1 88.6708 6.91838
   5  -3  -1 4.77355 1.37807
  -5   3   1 6.22653 1.75350
   4  -3  -1 46.6812 3.91453
  -4   3   1 45.9067 3.44789
   3  -3  -1 34.9519 2.81830
  -3   3   1 33.7567 2.10699
   2  -3  -1 164.993 5.07385
  -2   3   1 156.582 4.06316
   1  -3  -1 0.22378 0.63302
  -1   3   1 0.61855 0.92084
   0  -3  -1 35.9515 1.76804
   0   3   1 34.0289 1.71569
  -1  -3  -1 29.5299 1.96257
   1   3   1 29.1088 1.54402
  -2  -3  -1 4.20728 1.25673
   2   3   1 4.94277 1.23809
  -3  -3  -1 152.322 5.92289
   3   3   1 152.576 5.02836
  -4  -3  -1 25.4296 2.94796
   4   3   1 29.3234 3.08337
  -5  -3  -1 1.72951 1.34081
   5   3   1 2.31341 1.38759
  -6  -3  -1 9.85711 2.32215
   6   3   1 13.3361 2.79927
  -7  -3  -1 61.1274 6.43405
   7   3   1 64.8619 7.16769
  -8  -3  -1 3.35501 3.26755
   8   3   1 0.93512 3.10807
  -9  -3  -1 28.4154 5.86572
   9   3   1 41.7405 7.87773
 -10  -3  -1 8.64108 3.97643
  10   3   1 18.5639 4.76395
  10  -4  -1 7.25963 4.44172
 -10   4   1 12.5896 3.94949
   9  -4  -1 12.6156 4.46801
  -9   4   1 9.46411 4.21327
   8  -4  -1 7.22637 3.26006
  -8   4   1 7.82555 3.70909
   7  -4  -1 44.7838 6.09276
  -7   4   1 50.2752 7.27126
   6  -4  -1 32.3604 4.20671
  -6   4   1 31.9516 5.04279
   5  -4  -1 54.4855 4.27642
  -5   4   1 39.6342 3.84589
   4  -4  -1 23.0624 2.89513
  -4   4   1 21.8159 1.35220
   3  -4  -1 150.351 5.86166
  -3   4   1 154.060 4.80471
   2  -4  -1 307.456 7.45921
  -2   4   1 294.307 7.06291
   1  -4  -1 6.97898 1.14242
  -1   4   1 6.93718 1.12743
   0  -4  -1 4.14807 1.03221
   0   4   1 2.22995 0.90095
  -1  -4  -1 114.063 3.99692
   1   4   1 115.509 3.25140
  -2  -4  -1 190.249 5.43785
   2   4   1 181.573 5.59551
  -3  -4  -1 20.3903 2.23975
   3   4   1 19.7761 2.07536
  -4  -4  -1 18.3176 2.45690
   4   4   1 18.1836 1.71834
  -5  -4  -1 9.17647 2.16798
   5   4   1 15.3262 2.42805
  -6  -4  -1 47.8554 4.55932
   6   4   1 36.5352 4.54367
  -7  -4  -1 5.42450 3.30892
   7   4   1 2.50566 2.54349
  -8  -4  -1 14.1954 4.45209
   8   4   1 31.5168 6.65903
  -9  -4  -1 8.10730 4.04347
   9   4   1 13.1988 4.41244
 -10  -4  -1 0.13389 3.09882
  10   4   1 1.85134 3.68934
  10  -5  -1 23.9999 5.51131
 -10   5   1 25.1746 5.27257
   9  -5  -1 13.0684 4.43089
  -9   5   1 12.3372 4.81455
   8  -5  -1 7.02897 4.10283
  -8   5   1 11.9963 5.04950
   7  -5  -1 2.62090 2.61320
  -7   5   1 3.52165 2.99851
   6  -5  -1 145.684 8.98165
  -6   5   1 149.878 11.1508
   5  -5  -1 17.9445 2.69047
  -5   5   1 20.6921 2.55593
   4  -5  -1 10.8576 2.06612
  -4   5   1 10.7122 1.33654
   3  -5  -1 94.8929 4.88706
  -3   5   1 88.3491 3.38128
   2  -5  -1 55.0642 2.90949
  -2   5   1 50.0226 3.46121
   1  -5  -1 140.691 4.16569
  -1   5   1 126.992 4.23928
   0  -5  -1 194.502 5.08625
   0   5   1 182.056 5.09446
  -1  -5  -1 553.476 11.2879
   1   5   1 548.249 9.40818
  -2  -5  -1 1.04328 0.79539
   2   5   1 1.49963 0.78703
  -3  -5  -1 17.7820 2.07539
   3   5   1 16.6171 2.05340
  -4  -5  -1 8.14560 1.70292
   4   5   1 7.42351 1.53863
  -5  -5  -1 128.217 6.90213
   5   5   1 132.284 7.25041
  -6  -5  -1 33.6611 4.44660
   6   5   1 35.0763 4.52620
  -7  -5  -1 40.4391 6.11645
   7   5   1 33.2039 5.30817
  -8  -5  -1 20.7866 5.21725
   8   5   1 23.3281 5.19396
  -9  -5  -1 43.6769 6.97161
   9   5   1 50.4410 8.65193
   9  -6  -1 3.50627 3.12003
  -9   6   1 3.05612 3.60172
   8  -6  -1 10.8014 4.28205
  -8   6   1 6.07558 3.99361
   7  -6  -1 86.0449 8.29916
  -7   6   1 78.0609 8.87244
   6  -6  -1 27.3298 3.96223
  -6   6   1 21.6415 3.96973
   5  -6  -1 99.2881 6.81157
  -5   6   1 97.4695 6.78008
   4  -6  -1 110.652 6.08887
  -4   6   1 118.176 5.51192
   3  -6  -1 10.8376 1.77453
  -3   6   1 13.3767 1.92791
   2  -6  -1 45.1544 2.81406
  -2   6   1 34.4261 3.24255
   1  -6  -1 116.635 4.35866
  -1   6   1 113.464 4.22789
   0  -6  -1 115.464 4.09199
   0   6   1 123.563 4.52075
  -1  -6  -1 195.396 6.10477
   1   6   1 190.956 4.97449
  -2  -6  -1 86.9821 4.14476
   2   6   1 84.0941 3.46648
  -3  -6  -1 61.6052 3.56898
   3   6   1 60.8770 3.96318
  -4  -6  -1 233.351 8.50133
   4   6   1 241.543 8.38746
  -5  -6  -1 40.1853 4.49681
   5   6   1 37.8837 3.89312
  -6  -6  -1 67.4559 6.57871
   6   6   1 73.7453 6.66392
  -7  -6  -1 24.1794 5.05023
   7   6   1 21.8341 4.68825
  -8  -6  -1 97.3964 10.6353
   8   6   1 100.826 11.0964
  -9  -6  -1 9.20088 3.64870
   9   6   1 6.12447 3.60864
   9  -7  -1 12.9707 4.48834
  -9   7   1 4.36588 3.69167
   8  -7  -1 32.8236 5.24463
  -8   7   1 18.6980 4.71425
   7  -7  -1 7.14725 3.79006
  -7   7   1 16.4873 4.27920
   6  -7  -1 23.5594 3.82067
  -6   7   1 30.7672 4.51793
   5  -7  -1 91.9259 6.44209
  -5   7   1 76.5673 6.48720
   4  -7  -1 7.57726 1.83025
  -4   7   1 7.39202 1.87255
   3  -7  -1 91.7787 4.87826
  -3   7   1 97.3090 5.24295
   2  -7  -1 152.157 4.42528
  -2   7   1 161.124 7.13819
   1  -7  -1 246.143 6.46453
  -1   7   1 252.187 6.78575
   0  -7  -1 122.328 4.55036
   0   7   1 125.108 5.03044
  -1  -7  -1 210.684 6.81461
   1   7   1 199.716 5.63087
  -2  -7  -1 88.0826 4.46264
   2   7   1 90.6156 3.77746
  -3  -7  -1 143.440 6.67244
   3   7   1 149.019 6.58455
  -4  -7  -1 74.4201 5.77012
   4   7   1 72.8716 4.75808
  -5  -7  -1 130.039 8.31750
   5   7   1 143.205 8.04038
  -6  -7  -1 11.2536 2.88558
   6   7   1 8.00916 2.68628
  -7  -7  -1 9.31757 3.87605
   7   7   1 15.0202 4.30485
  -8  -7  -1 74.0290 9.17845
   8   7   1 77.6000 9.27008
  -9  -7  -1 44.7867 6.70835
   9   7   1 48.6342 8.31322
   9  -8  -1 11.9209 4.31563
  -9   8   1 9.78925 4.24344
   8  -8  -1 17.4913 4.28897
  -8   8   1 20.8879 4.58375
   7  -8  -1 18.7711 4.41618
  -7   8   1 26.7379 5.61457
   6  -8  -1 11.9579 3.11944
  -6   8   1 19.0026 3.58225
   5  -8  -1 41.7648 4.57161
  -5   8   1 35.8536 4.10326
   4  -8  -1 66.6714 4.52799
  -4   8   1 67.8625 4.78234
   3  -8  -1 7.65288 1.87114
  -3   8   1 5.59438 1.78283
   2  -8  -1 56.3747 3.40406
  -2   8   1 55.3563 3.10329
   1  -8  -1 281.454 7.45434
  -1   8   1 278.880 7.63600
   0  -8  -1 156.310 5.38357
   0   8   1 162.350 6.00682
  -1  -8  -1 10.4446 2.17203
   1   8   1 14.1212 1.76083
  -2  -8  -1 39.4764 3.16203
   2   8   1 40.1591 2.68030
  -3  -8  -1 86.1337 5.65264
   3   8   1 96.5282 4.63722
  -4  -8  -1 156.018 8.69314
   4   8   1 159.410 6.90541
  -5  -8  -1 6.40128 2.89594
   5   8   1 15.5946 3.08184
  -6  -8  -1 16.4661 3.44278
   6   8   1 14.2372 3.46540
  -7  -8  -1 48.2266 6.79733
   7   8   1 42.1883 5.39814
  -8  -8  -1 55.2668 7.30672
   8   8   1 40.9787 7.42764
  -9  -8  -1 10.4608 4.17396
   9   8   1 23.0918 5.28579
   9  -9  -1 22.3256 6.77422
  -9   9   1 41.7519 7.29229
   8  -9  -1 3.14319 4.21449
  -8   9   1 5.80578 5.67580
   7  -9  -1 4.24752 2.69725
  -7   9   1 0.21705 3.24693
   6  -9  -1 106.014 8.19915
  -6   9   1 105.844 8.59616
   5  -9  -1 212.279 9.63329
  -5   9   1 202.884 10.2323
   4  -9  -1 11.9349 2.48486
  -4   9   1 13.1585 2.69973
   3  -9  -1 2.94183 1.43202
  -3   9   1 2.03884 1.50842
   2  -9  -1 68.3497 3.89320
  -2   9   1 67.5378 5.08056
   1  -9  -1 87.8072 4.75244
  -1   9   1 92.6997 4.80806
   0  -9  -1 136.150 6.22622
   0   9   1 130.384 5.04043
  -1  -9  -1 16.8323 2.21710
   1   9   1 22.6386 2.13099
  -2  -9  -1 30.3078 2.80824
   2   9   1 27.8230 2.39814
  -3  -9  -1 14.6401 2.78275
   3   9   1 8.84490 1.77738
  -4  -9  -1 85.2336 6.57307
   4   9   1 77.6717 5.19531
  -5  -9  -1 132.087 8.73606
   5   9   1 139.911 8.32719
  -6  -9  -1 14.9611 3.69244
   6   9   1 20.6510 4.03197
  -7  -9  -1 44.8373 6.03862
   7   9   1 26.7826 4.68711
  -8  -9  -1 46.7788 6.29645
   8   9   1 56.3478 7.82125
  -9  -9  -1 48.5449 5.95315
   9   9   1 47.6019 7.24002
   8 -10  -1 24.4078 6.28110
  -8  10   1 40.2702 6.70454
   7 -10  -1 14.7862 3.84423
  -7  10   1 9.52355 3.91770
   6 -10  -1 82.0889 7.51315
  -6  10   1 70.2342 7.72351
   5 -10  -1 157.739 9.11780
  -5  10   1 164.125 10.1689
   4 -10  -1 37.1781 4.03695
  -4  10   1 37.9620 5.28732
   3 -10  -1 5.81659 1.96879
  -3  10   1 9.52320 2.79316
   2 -10  -1 6.20842 1.49984
  -2  10   1 6.55424 2.20791
   1 -10  -1 224.946 7.97978
  -1  10   1 220.414 8.07269
   0 -10  -1 398.148 9.80995
   0  10   1 407.488 9.75361
  -1 -10  -1 18.7943 2.47891
   1  10   1 21.2364 2.38440
  -2 -10  -1 14.3536 2.72701
   2  10   1 12.4777 2.01945
  -3 -10  -1 67.1645 5.57214
   3  10   1 65.6898 4.56968
  -4 -10  -1 55.1659 5.16334
   4  10   1 52.7316 4.95210
  -5 -10  -1 31.6317 4.35406
   5  10   1 45.7921 5.00957
  -6 -10  -1 16.5265 3.78685
   6  10   1 16.3144 3.85634
  -7 -10  -1 22.6737 5.59290
   7  10   1 19.4139 4.14428
  -8 -10  -1 38.7585 7.63955
   8  10   1 29.9272 5.78107
   8 -11  -1 3.01328 3.84408
  -8  11   1 2.84011 3.38742
   7 -11  -1 3.96148 2.92116
  -7  11   1 8.28627 3.88803
   6 -11  -1 172.986 11.4947
  -6  11   1 188.770 12.9367
   5 -11  -1 195.947 11.7752
  -5  11   1 190.556 12.5880
   4 -11  -1 76.1013 7.21223
  -4  11   1 78.3797 7.87806
   3 -11  -1 3.30952 1.84888
  -3  11   1 4.01493 2.25036
   2 -11  -1 28.5190 3.19747
  -2  11   1 25.7248 3.78870
   1 -11  -1 75.6436 4.72881
  -1  11   1 66.8661 6.28799
   0 -11  -1 227.865 8.76343
   0  11   1 241.296 8.72781
  -1 -11  -1 77.4154 7.03428
   1  11   1 77.8642 5.18226
  -2 -11  -1 2.34811 3.58727
   2  11   1 5.64606 1.69659
  -3 -11  -1 22.5320 5.87815
   3  11   1 43.0835 4.68589
  -4 -11  -1 131.692 9.45715
   4  11   1 137.916 8.33220
  -5 -11  -1 189.816 11.9832
   5  11   1 190.330 10.2514
  -6 -11  -1 1.45928 2.58651
   6  11   1 3.45317 2.71686
  -7 -11  -1 20.5226 4.79171
   7  11   1 62.1621 7.91410
  -8 -11  -1 44.1775 8.01708
   8  11   1 39.1639 7.58911
   7 -12  -1 3.86640 3.56529
  -7  12   1 27.9161 5.48511
   6 -12  -1 74.3684 7.84162
  -6  12   1 69.7613 7.85070
   5 -12  -1 119.252 9.51091
  -5  12   1 121.462 11.1122
   4 -12  -1 49.8532 5.90065
  -4  12   1 54.2895 6.58053
   3 -12  -1 61.2302 5.74329
  -3  12   1 58.3157 6.57420
   2 -12  -1 40.2682 4.11929
  -2  12   1 32.1622 5.88567
   1 -12  -1 152.437 8.40754
  -1  12   1 149.932 9.20304
   0 -12  -1 328.458 11.0536
   0  12   1 332.346 10.9883
  -1 -12  -1 49.5219 6.02370
   1  12   1 52.0729 4.17549
  -2 -12  -1 42.3033 7.65125
   2  12   1 44.7927 3.96771
  -3 -12  -1 125.696 10.7795
   3  12   1 114.374 6.51628
  -4 -12  -1 116.110 10.2811
   4  12   1 114.547 7.71720
  -5 -12  -1 56.7541 7.73973
   5  12   1 59.1327 6.19898
  -6 -12  -1 45.3877 6.97286
   6  12   1 53.4231 6.46215
  -7 -12  -1 48.8515 11.7976
   7  12   1 61.1470 7.61983
   7 -13  -1 0.79177 2.92132
  -7  13   1 11.2018 4.67808
   6 -13  -1 114.102 11.0378
  -6  13   1 112.985 11.0002
   5 -13  -1 50.2840 6.95980
  -5  13   1 67.9225 8.11981
   4 -13  -1 40.6883 5.14798
  -4  13   1 32.0185 5.53270
   3 -13  -1 7.91489 2.56649
  -3  13   1 7.40256 2.91245
   2 -13  -1 103.685 7.67494
  -2  13   1 111.592 8.88956
   1 -13  -1 197.883 10.6208
  -1  13   1 183.570 10.7066
   0 -13  -1 156.537 12.1403
   0  13   1 140.741 9.22922
  -1 -13  -1 187.513 11.3976
   1  13   1 183.939 9.00307
  -2 -13  -1 33.5112 6.60574
   2  13   1 29.2819 3.42584
  -3 -13  -1 101.654 11.5594
   3  13   1 106.004 6.83605
  -4 -13  -1 94.6067 9.62815
   4  13   1 85.0525 7.65499
  -5 -13  -1 110.465 10.1882
   5  13   1 98.7175 7.78432
  -6 -13  -1 1.60783 2.69888
   6  13   1 4.41698 3.03079
  -7 -13  -1 7.24177 9.99411
   7  13   1 13.8215 4.69110
   6 -14  -1 44.5672 6.59595
  -6  14   1 59.7913 7.28209
   5 -14  -1 68.9105 9.32666
  -5  14   1 89.4121 9.57498
   4 -14  -1 92.1056 9.06378
  -4  14   1 105.551 10.4534
   3 -14  -1 27.0311 4.42830
  -3  14   1 34.8412 5.02090
   2 -14  -1 65.3733 6.66186
  -2  14   1 75.3685 7.65001
   1 -14  -1 150.107 10.2526
  -1  14   1 141.232 10.8181
   0 -14  -1 103.912 9.40900
   0  14   1 115.218 9.66024
  -1 -14  -1 29.7179 5.12417
   1  14   1 31.8647 5.61622
  -2 -14  -1 31.5092 5.50322
   2  14   1 35.1822 5.10390
  -3 -14  -1 107.453 9.90581
   3  14   1 124.322 7.94201
  -4 -14  -1 195.734 14.6574
   4  14   1 211.291 12.1262
  -5 -14  -1 17.8662 4.60391
   5  14   1 12.5395 3.79337
  -6 -14  -1 35.8907 6.52138
   6  14   1 39.2015 6.38305
   6 -15  -1 42.7342 6.43226
  -6  15   1 45.4361 7.05018
   5 -15  -1 57.4542 7.46437
  -5  15   1 64.6847 7.68452
   4 -15  -1 59.8275 6.71290
  -4  15   1 58.6977 7.77765
   3 -15  -1 15.1584 3.46738
  -3  15   1 15.2788 5.05449
   2 -15  -1 99.7361 9.51216
  -2  15   1 83.2974 8.41811
   1 -15  -1 153.663 13.4219
  -1  15   1 150.306 11.6697
   0 -15  -1 87.3019 8.68467
   0  15   1 77.0630 9.01539
  -1 -15  -1 130.363 13.0006
   1  15   1 122.846 10.9757
  -2 -15  -1 34.8772 5.90183
   2  15   1 34.9083 6.05974
  -3 -15  -1 100.863 11.8259
   3  15   1 109.808 10.5640
  -4 -15  -1 95.5747 9.03565
   4  15   1 94.8536 10.4508
  -5 -15  -1 36.8692 7.52842
   5  15   1 38.6518 8.94742
  -6 -15  -1 2.01392 4.06668
   6  15   1 5.44389 5.27636
   5 -16  -1 109.814 15.7333
  -5  16   1 154.935 13.0177
   4 -16  -1 98.4458 11.7463
  -4  16   1 81.9220 9.15454
   3 -16  -1 2.64497 2.99114
  -3  16   1 21.4236 5.25540
   2 -16  -1 15.2216 4.55990
  -2  16   1 8.93067 3.79788
   1 -16  -1 92.1747 10.2458
  -1  16   1 139.825 12.7356
   0 -16  -1 58.8913 8.82187
   0  16   1 64.2464 8.48681
  -1 -16  -1 11.0659 4.33026
   1  16   1 7.38746 4.26590
  -2 -16  -1 8.41086 4.02198
   2  16   1 11.9821 4.64886
  -3 -16  -1 91.4641 11.8360
   3  16   1 97.4425 11.1799
  -4 -16  -1 144.946 15.3454
   4  16   1 145.266 15.0211
  -5 -16  -1 12.6350 5.39365
   5  16   1 30.4230 8.52002
   4 -17  -1 58.9669 8.41485
  -4  17   1 82.6511 9.21966
   3 -17  -1 3.90123 4.04292
  -3  17   1 12.3131 5.30559
   2 -17  -1 58.5745 9.04379
  -2  17   1 53.3546 8.81772
   1 -17  -1 118.084 12.8356
  -1  17   1 106.479 12.1738
   0 -17  -1 126.349 13.4691
   0  17   1 120.583 13.2817
  -1 -17  -1 62.5311 8.79799
   1  17   1 60.6442 8.45343
  -2 -17  -1 14.1918 4.73207
   2  17   1 24.6208 5.18985
  -3 -17  -1 31.6263 7.15711
   3  17   1 17.8291 4.27121
  -4 -17  -1 76.3725 10.5213
   4  17   1 84.4760 10.2935
   2 -18  -1 6.94094 4.18292
  -2  18   1 8.32693 4.21981
   1 -18  -1 146.721 14.2948
  -1  18   1 156.558 15.1689
   0 -18  -1 240.111 20.1283
   0  18   1 249.334 20.1402
  -1 -18  -1 26.7198 5.11907
   1  18   1 29.3352 5.67722
  -2 -18  -1 5.08169 5.02891
   2  18   1 0.44935 3.75228
  10   0  -2 2.60202 12.0649
 -10   0   2 27.3424 11.8012
   9   0  -2 77.9116 17.4529
  -9   0   2 57.6896 15.3018
   8   0  -2 8.70439 4.54102
  -8   0   2 12.1079 5.16648
   7   0  -2 476.630 24.7964
  -7   0   2 437.746 25.2808
   6   0  -2 14.0530 4.76649
  -6   0   2 18.2302 5.86787
   5   0  -2 1480.47 37.7639
  -5   0   2 1344.39 34.8725
   4   0  -2 0.83643 2.13889
  -4   0   2 2.17506 0.62526
   3   0  -2 1228.94 35.8184
  -3   0   2 1209.14 29.8152
   2   0  -2 0.00000 2.18442
  -2   0   2 0.95144 1.52308
   1   0  -2 9999.99 200.459
  -1   0   2 9327.69 171.947
   0   0  -2 2.58885 0.77386
   0   0   2 0.56035 0.25788
  -1   0  -2 1977.05 38.0589
   1   0   2 2032.86 42.7706
  -2   0  -2 9.88117 1.81267
   2   0   2 10.7696 2.07460
  -3   0  -2 1289.05 31.8789
   3   0   2 1281.06 31.2809
  -4   0  -2 29.8075 4.31147
   4   0   2 36.1527 3.74847
  -5   0  -2 789.513 33.5712
   5   0   2 752.334 23.2479
  -6   0  -2 28.4994 6.65107
   6   0   2 16.3819 7.17884
  -7   0  -2 147.326 12.3190
   7   0   2 132.589 18.2842
  -8   0  -2 33.4617 7.57697
   8   0   2 30.2821 10.6036
  -9   0  -2 484.601 31.3517
   9   0   2 434.161 37.9898
 -10   0  -2 1.92712 6.17302
  10   0   2 5.78398 5.17499
  10  -1  -2 240.940 19.6212
 -10   1   2 207.050 18.3166
   9  -1  -2 5.89733 4.50863
  -9   1   2 2.68013 3.66322
   8  -1  -2 59.9499 8.31720
  -8   1   2 47.0615 6.98352
   7  -1  -2 2.83294 2.86047
  -7   1   2 3.87353 3.27528
   6  -1  -2 1297.34 31.3540
  -6   1   2 1338.50 32.0055
   5  -1  -2 6.07676 1.69472
  -5   1   2 8.90563 0.69645
   4  -1  -2 496.538 12.6392
  -4   1   2 451.000 10.2871
   3  -1  -2 0.92125 1.34688
  -3   1   2 0.44037 0.59759
   2  -1  -2 1397.50 22.8909
  -2   1   2 1429.09 21.5483
   1  -1  -2 6.25092 0.78874
  -1   1   2 6.13071 0.86890
   0  -1  -2 1739.81 30.1886
   0   1   2 1771.09 43.0591
  -1  -1  -2 8.39326 0.88399
   1   1   2 7.89573 0.89701
  -2  -1  -2 578.815 11.2016
   2   1   2 580.554 10.2987
  -3  -1  -2 20.6476 2.21747
   3   1   2 18.1153 1.81999
  -4  -1  -2 1019.83 19.9381
   4   1   2 1014.45 19.1110
  -5  -1  -2 26.2389 3.08690
   5   1   2 23.8523 2.07660
  -6  -1  -2 170.468 9.41498
   6   1   2 158.100 11.0486
  -7  -1  -2 23.5479 4.10629
   7   1   2 16.5759 4.83033
  -8  -1  -2 458.658 22.4335
   8   1   2 469.094 27.2493
  -9  -1  -2 66.3863 8.27626
   9   1   2 40.9705 7.48139
 -10  -1  -2 50.2295 8.33682
  10   1   2 40.7852 7.66811
  10  -2  -2 18.5094 5.43860
 -10   2   2 10.9759 4.02473
   9  -2  -2 136.251 12.4091
  -9   2   2 120.420 12.4641
   8  -2  -2 2.07369 2.76030
  -8   2   2 7.87941 3.90331
   7  -2  -2 237.767 11.7124
  -7   2   2 229.629 12.8544
   6  -2  -2 7.04647 3.63164
  -6   2   2 11.2350 4.46722
   5  -2  -2 596.966 19.5553
  -5   2   2 609.963 15.5507
   4  -2  -2 2.97120 0.97253
  -4   2   2 1.03326 1.06892
   3  -2  -2 1748.77 27.4655
  -3   2   2 1740.71 31.0306
   2  -2  -2 0.61574 0.88866
  -2   2   2 0.26607 0.79213
   1  -2  -2 2346.41 31.6889
  -1   2   2 2353.53 35.5286
   0  -2  -2 0.84898 0.72321
   0   2   2 0.85068 0.41674
  -1  -2  -2 240.085 5.50702
   1   2   2 238.476 5.86426
  -2  -2  -2 7.43647 1.61681
   2   2   2 8.89019 1.53879
  -3  -2  -2 1387.90 24.0938
   3   2   2 1376.89 22.6219
  -4  -2  -2 22.6327 2.61874
   4   2   2 23.6438 2.06228
  -5  -2  -2 173.924 7.89032
   5   2   2 170.701 7.15054
  -6  -2  -2 3.77713 1.72209
   6   2   2 1.66137 2.04184
  -7  -2  -2 197.823 10.9727
   7   2   2 198.380 13.5932
  -8  -2  -2 43.9275 6.97564
   8   2   2 25.5043 6.29627
  -9  -2  -2 346.209 26.4094
   9   2   2 440.930 30.7975
 -10  -2  -2 7.28135 4.53042
  10   2   2 5.90218 3.96553
  10  -3  -2 271.014 21.5373
 -10   3   2 277.505 18.7960
   9  -3  -2 19.1151 5.31962
  -9   3   2 11.0534 3.93020
   8  -3  -2 182.854 14.0729
  -8   3   2 152.120 17.4505
   7  -3  -2 6.84203 3.24568
  -7   3   2 5.55712 3.22452
   6  -3  -2 430.194 14.4060
  -6   3   2 445.531 15.0490
   5  -3  -2 2.03694 1.28944
  -5   3   2 2.61557 1.32449
   4  -3  -2 99.6387 4.63398
  -4   3   2 98.3698 5.59720
   3  -3  -2 8.78524 1.79302
  -3   3   2 8.65878 1.30581
   2  -3  -2 2898.37 41.7046
  -2   3   2 2840.73 41.8891
   1  -3  -2 2.89405 0.80454
  -1   3   2 5.96876 1.34812
   0  -3  -2 1013.74 18.1197
   0   3   2 969.628 13.7200
  -1  -3  -2 5.56261 1.29548
   1   3   2 4.84831 0.92738
  -2  -3  -2 425.348 9.19002
   2   3   2 414.953 8.64219
  -3  -3  -2 23.0554 2.46207
   3   3   2 25.4577 2.22161
  -4  -3  -2 617.529 18.4975
   4   3   2 610.199 18.3750
  -5  -3  -2 3.58769 1.46604
   5   3   2 4.88426 1.56768
  -6  -3  -2 13.0009 2.52280
   6   3   2 7.43809 2.43989
  -7  -3  -2 23.8786 3.88233
   7   3   2 14.6359 4.77136
  -8  -3  -2 459.234 22.8310
   8   3   2 421.075 25.2926
  -9  -3  -2 27.1782 5.30717
   9   3   2 19.6482 5.65204
 -10  -3  -2 79.8510 8.96085
  10   3   2 81.6950 10.8694
  10  -4  -2 11.5284 3.29985
 -10   4   2 16.2377 4.42603
   9  -4  -2 78.4290 11.1731
  -9   4   2 79.0271 10.0112
   8  -4  -2 6.54341 3.36864
  -8   4   2 5.96715 3.42565
   7  -4  -2 438.307 17.7271
  -7   4   2 410.457 20.2867
   6  -4  -2 3.04546 2.02909
  -6   4   2 2.92271 2.73433
   5  -4  -2 900.661 21.0128
  -5   4   2 932.807 19.3932
   4  -4  -2 6.87063 1.71900
  -4   4   2 5.84459 0.78320
   3  -4  -2 874.314 20.8114
  -3   4   2 869.451 18.4436
   2  -4  -2 4.09351 1.23527
  -2   4   2 4.64251 1.27052
   1  -4  -2 370.558 11.2606
  -1   4   2 381.284 9.42878
   0  -4  -2 6.39203 0.96643
   0   4   2 6.50999 1.07544
  -1  -4  -2 3734.12 59.9468
   1   4   2 3595.54 46.7577
  -2  -4  -2 14.3799 1.83170
   2   4   2 14.0057 1.80592
  -3  -4  -2 934.342 18.1136
   3   4   2 938.365 17.1328
  -4  -4  -2 16.7746 2.43442
   4   4   2 19.1998 2.10891
  -5  -4  -2 58.5210 5.49757
   5   4   2 56.4259 5.16535
  -6  -4  -2 5.17546 1.99807
   6   4   2 5.98058 2.34874
  -7  -4  -2 417.432 19.3811
   7   4   2 419.113 19.5553
  -8  -4  -2 43.7163 6.82192
   8   4   2 41.1223 7.69149
  -9  -4  -2 207.760 15.6277
   9   4   2 195.646 17.4159
 -10  -4  -2 10.1239 3.90081
  10   4   2 16.2497 5.62925
  10  -5  -2 109.784 10.7132
 -10   5   2 110.743 10.8761
   9  -5  -2 8.33168 3.72629
  -9   5   2 0.80566 2.52391
   8  -5  -2 111.029 9.93204
  -8   5   2 93.2334 10.0460
   7  -5  -2 21.6381 5.02432
  -7   5   2 8.08075 4.06857
   6  -5  -2 474.254 17.6915
  -6   5   2 424.797 17.3797
   5  -5  -2 9.95778 2.37110
  -5   5   2 7.26517 2.16749
   4  -5  -2 440.069 11.4983
  -4   5   2 445.319 9.93716
   3  -5  -2 1.42398 1.08803
  -3   5   2 1.03519 0.91764
   2  -5  -2 1574.82 23.7431
  -2   5   2 1517.95 25.0335
   1  -5  -2 0.33558 0.65436
  -1   5   2 1.10836 0.86905
   0  -5  -2 1931.46 31.3901
   0   5   2 1964.31 27.9343
  -1  -5  -2 30.5815 3.01339
   1   5   2 25.8663 1.98477
  -2  -5  -2 776.121 16.0091
   2   5   2 799.113 16.2376
  -3  -5  -2 25.1208 2.54676
   3   5   2 24.6620 2.48992
  -4  -5  -2 538.722 13.0332
   4   5   2 518.499 11.9876
  -5  -5  -2 12.8238 2.30662
   5   5   2 10.8985 2.43703
  -6  -5  -2 47.4741 5.35923
   6   5   2 39.3277 4.72924
  -7  -5  -2 54.8632 6.52142
   7   5   2 39.0504 6.38160
  -8  -5  -2 393.009 24.6289
   8   5   2 494.051 28.4898
  -9  -5  -2 13.1064 3.94775
   9   5   2 14.4308 4.79776
   9  -6  -2 16.0154 4.81332
  -9   6   2 16.5965 4.06054
   8  -6  -2 4.16583 3.04003
  -8   6   2 3.35188 3.33787
   7  -6  -2 498.273 21.8986
  -7   6   2 513.468 27.0678
   6  -6  -2 6.22611 2.54178
  -6   6   2 16.9321 3.57064
   5  -6  -2 659.992 19.4220
  -5   6   2 647.859 17.9875
   4  -6  -2 3.89325 1.80492
  -4   6   2 4.57574 1.29182
   3  -6  -2 420.147 10.5664
  -3   6   2 421.785 10.1569
   2  -6  -2 1.60115 0.83425
  -2   6   2 1.58450 1.11578
   1  -6  -2 849.952 14.0541
  -1   6   2 813.737 15.1388
   0  -6  -2 9.33355 1.62702
   0   6   2 6.14449 1.52388
  -1  -6  -2 1424.42 26.3556
   1   6   2 1399.40 19.7235
  -2  -6  -2 42.9060 3.27717
   2   6   2 35.9503 2.00587
  -3  -6  -2 920.836 22.2444
   3   6   2 941.048 22.1555
  -4  -6  -2 19.6831 2.47071
   4   6   2 13.0086 2.25057
  -5  -6  -2 19.1534 3.28408
   5   6   2 15.7162 3.00093
  -6  -6  -2 14.4892 3.05681
   6   6   2 15.9129 3.28680
  -7  -6  -2 518.910 20.7618
   7   6   2 548.050 22.1381
  -8  -6  -2 57.2785 7.97044
   8   6   2 54.7700 8.70266
  -9  -6  -2 258.675 18.0007
   9   6   2 237.650 19.0614
   9  -7  -2 6.99784 4.63958
  -9   7   2 14.3651 4.96682
   8  -7  -2 97.9052 9.35101
  -8   7   2 85.0106 9.42369
   7  -7  -2 13.6641 3.98883
  -7   7   2 5.53046 3.03602
   6  -7  -2 435.671 15.6053
  -6   7   2 463.649 16.8336
   5  -7  -2 12.4929 2.60943
  -5   7   2 6.51337 2.08292
   4  -7  -2 403.898 11.4544
  -4   7   2 405.271 10.8289
   3  -7  -2 9.28659 1.70134
  -3   7   2 11.1522 1.92671
   2  -7  -2 968.643 38.5870
  -2   7   2 810.100 24.8627
   1  -7  -2 3.54468 1.12084
  -1   7   2 2.32655 0.81213
   0  -7  -2 1443.09 23.5647
   0   7   2 1422.52 22.6516
  -1  -7  -2 8.36490 1.57841
   1   7   2 7.59432 1.13204
  -2  -7  -2 747.506 16.6413
   2   7   2 726.159 12.2861
  -3  -7  -2 18.6398 2.24780
   3   7   2 17.3543 2.16477
  -4  -7  -2 282.776 11.2911
   4   7   2 301.530 9.76424
  -5  -7  -2 0.00318 2.24996
   5   7   2 2.27022 2.53904
  -6  -7  -2 41.8841 5.23860
   6   7   2 44.9340 6.25173
  -7  -7  -2 35.5375 5.77539
   7   7   2 31.4518 5.86882
  -8  -7  -2 435.220 23.0772
   8   7   2 512.346 28.2059
  -9  -7  -2 35.3288 5.76266
   9   7   2 43.7362 8.25625
   9  -8  -2 116.625 13.4069
  -9   8   2 112.099 10.5527
   8  -8  -2 8.74755 4.85784
  -8   8   2 5.04076 4.03497
   7  -8  -2 212.502 12.1819
  -7   8   2 226.654 15.0712
   6  -8  -2 3.33113 2.42716
  -6   8   2 2.14806 1.84094
   5  -8  -2 240.036 11.8133
  -5   8   2 246.872 11.5364
   4  -8  -2 1.29616 1.42196
  -4   8   2 8.14789 2.71218
   3  -8  -2 194.833 7.42436
  -3   8   2 189.484 7.66508
   2  -8  -2 15.7572 1.33956
  -2   8   2 18.6702 2.33769
   1  -8  -2 1216.70 21.5639
  -1   8   2 1230.72 20.3869
   0  -8  -2 1.04148 1.59549
   0   8   2 2.19645 0.90946
  -1  -8  -2 344.456 9.80675
   1   8   2 335.486 7.36136
  -2  -8  -2 2.06137 1.29714
   2   8   2 3.95636 0.91535
  -3  -8  -2 363.202 11.5810
   3   8   2 360.672 10.1710
  -4  -8  -2 7.36326 2.47361
   4   8   2 8.44386 2.02391
  -5  -8  -2 43.4729 4.92919
   5   8   2 45.2036 4.66646
  -6  -8  -2 2.48236 2.48616
   6   8   2 5.66286 2.76765
  -7  -8  -2 183.896 14.6882
   7   8   2 173.980 14.2126
  -8  -8  -2 22.7913 5.17959
   8   8   2 20.6415 5.72740
  -9  -8  -2 262.946 20.3565
   9   8   2 267.348 20.6784
   9  -9  -2 8.03162 4.04903
  -9   9   2 8.51994 4.09491
   8  -9  -2 33.3157 6.04379
  -8   9   2 40.9245 7.18195
   7  -9  -2 6.00626 3.06446
  -7   9   2 1.43453 3.38183
   6  -9  -2 417.531 21.8138
  -6   9   2 444.363 24.7216
   5  -9  -2 13.1080 3.49704
  -5   9   2 5.95970 2.25036
   4  -9  -2 119.471 7.08316
  -4   9   2 121.641 7.32237
   3  -9  -2 8.70433 1.63585
  -3   9   2 9.38100 2.17659
   2  -9  -2 429.034 10.1575
  -2   9   2 425.738 11.4940
   1  -9  -2 1.91566 1.04791
  -1   9   2 0.74201 0.79333
   0  -9  -2 753.150 16.6287
   0   9   2 767.888 13.7378
  -1  -9  -2 3.91054 1.81324
   1   9   2 2.39758 1.52034
  -2  -9  -2 19.5448 3.25950
   2   9   2 20.0282 4.21612
  -3  -9  -2 6.77340 2.13499
   3   9   2 2.94721 1.44124
  -4  -9  -2 468.312 14.7458
   4   9   2 455.284 12.5390
  -5  -9  -2 1.62434 1.97599
   5   9   2 1.77004 1.85300
  -6  -9  -2 56.6322 5.93061
   6   9   2 61.0043 6.25521
  -7  -9  -2 5.23394 3.30685
   7   9   2 3.42307 2.92032
  -8  -9  -2 299.335 18.5082
   8   9   2 283.730 20.4906
   8 -10  -2 7.17593 3.84683
  -8  10   2 9.36379 4.19383
   7 -10  -2 122.026 10.0120
  -7  10   2 121.950 12.5143
   6 -10  -2 8.23785 2.88924
  -6  10   2 4.82572 3.14882
   5 -10  -2 96.2970 9.12098
  -5  10   2 95.6954 7.80857
   4 -10  -2 16.6833 3.71211
  -4  10   2 20.4140 4.00795
   3 -10  -2 147.749 7.66786
  -3  10   2 145.126 8.31054
   2 -10  -2 1.21975 1.03349
  -2  10   2 0.86402 1.86895
   1 -10  -2 749.388 17.7162
  -1  10   2 752.743 17.2991
   0 -10  -2 5.68208 1.54689
   0  10   2 3.85028 1.58482
  -1 -10  -2 76.3073 5.89326
   1  10   2 85.6991 4.74325
  -2 -10  -2 8.24881 2.17202
   2  10   2 8.06174 1.62381
  -3 -10  -2 361.255 12.6745
   3  10   2 352.137 11.1805
  -4 -10  -2 7.26356 2.96579
   4  10   2 7.11082 2.58613
  -5 -10  -2 160.348 9.81848
   5  10   2 162.482 9.26226
  -6 -10  -2 12.4817 3.10122
   6  10   2 11.7338 3.44945
  -7 -10  -2 87.3427 9.70811
   7  10   2 70.4237 9.06656
  -8 -10  -2 10.8177 5.71564
   8  10   2 22.1600 5.99411
   8 -11  -2 85.4426 9.77355
  -8  11   2 67.9311 9.21159
   7 -11  -2 6.33863 3.24016
  -7  11   2 9.55452 3.83170
   6 -11  -2 190.540 12.7737
  -6  11   2 217.853 14.6642
   5 -11  -2 17.3757 3.96404
  -5  11   2 11.4107 2.93761
   4 -11  -2 146.597 9.05072
  -4  11   2 145.554 9.53234
   3 -11  -2 4.63233 2.41959
  -3  11   2 2.34965 2.91428
   2 -11  -2 355.009 12.3480
  -2  11   2 341.251 14.1158
   1 -11  -2 2.15680 1.95907
  -1  11   2 2.06155 1.60058
   0 -11  -2 157.320 7.73674
   0  11   2 144.033 6.70090
  -1 -11  -2 12.3049 2.73874
   1  11   2 12.9105 1.94922
  -2 -11  -2 32.0025 6.36616
   2  11   2 31.8783 3.33011
  -3 -11  -2 16.5925 4.07535
   3  11   2 21.3502 2.85382
  -4 -11  -2 445.207 19.8713
   4  11   2 434.457 14.7816
  -5 -11  -2 6.89116 3.87465
   5  11   2 2.44115 2.68104
  -6 -11  -2 77.6005 8.59054
   6  11   2 72.8922 7.98237
  -7 -11  -2 19.8534 4.81987
   7  11   2 9.34576 3.16056
  -8 -11  -2 235.743 21.7587
   8  11   2 207.457 20.6778
   7 -12  -2 126.382 15.1554
  -7  12   2 145.084 16.6601
   6 -12  -2 5.69011 3.21128
  -6  12   2 2.62332 3.00538
   5 -12  -2 157.061 12.8360
  -5  12   2 161.443 11.7463
   4 -12  -2 20.9355 3.82341
  -4  12   2 19.3487 3.66249
   3 -12  -2 340.745 12.7406
  -3  12   2 351.915 16.3905
   2 -12  -2 5.06058 1.98327
  -2  12   2 2.66743 2.49493
   1 -12  -2 229.841 11.3426
  -1  12   2 207.245 10.8614
   0 -12  -2 7.80039 2.37381
   0  12   2 5.91304 1.96459
  -1 -12  -2 82.6610 10.0054
   1  12   2 99.8170 6.38500
  -2 -12  -2 55.8191 8.23572
   2  12   2 45.0267 4.18032
  -3 -12  -2 444.675 20.6752
   3  12   2 435.237 15.2869
  -4 -12  -2 4.04436 3.02332
   4  12   2 7.94985 2.37412
  -5 -12  -2 23.0959 4.57401
   5  12   2 39.6973 4.62357
  -6 -12  -2 27.2533 5.12836
   6  12   2 14.1330 3.77127
  -7 -12  -2 135.446 16.2316
   7  12   2 119.952 11.9600
   7 -13  -2 0.02381 3.38579
  -7  13   2 7.27209 5.29738
   6 -13  -2 152.816 12.7772
  -6  13   2 174.293 15.2931
   5 -13  -2 6.57469 5.52510
  -5  13   2 4.57926 3.42712
   4 -13  -2 223.675 14.9400
  -4  13   2 203.795 13.5778
   3 -13  -2 17.3993 3.51640
  -3  13   2 15.7195 3.85311
   2 -13  -2 190.842 10.7166
  -2  13   2 160.667 11.4389
   1 -13  -2 4.36506 2.23947
  -1  13   2 5.73153 2.98490
   0 -13  -2 133.260 11.3874
   0  13   2 117.273 9.11367
  -1 -13  -2 41.2866 5.62747
   1  13   2 36.9570 4.85269
  -2 -13  -2 199.656 16.4851
   2  13   2 220.831 9.64303
  -3 -13  -2 31.4188 7.23737
   3  13   2 27.2146 4.43940
  -4 -13  -2 106.385 10.3060
   4  13   2 107.088 8.27467
  -5 -13  -2 2.94244 2.88536
   5  13   2 7.69279 2.80231
  -6 -13  -2 10.3073 3.77776
   6  13   2 2.62734 2.64153
  -7 -13  -2 25.2581 5.62559
   7  13   2 41.6014 6.36859
   6 -14  -2 5.23942 3.12559
  -6  14   2 12.6195 4.62176
   5 -14  -2 93.7134 9.83525
  -5  14   2 117.303 11.4284
   4 -14  -2 29.9141 5.07331
  -4  14   2 19.4368 4.20950
   3 -14  -2 173.320 11.7819
  -3  14   2 174.641 13.9233
   2 -14  -2 0.39043 4.06452
  -2  14   2 2.49394 2.92729
   1 -14  -2 192.640 12.4239
  -1  14   2 178.141 13.3798
   0 -14  -2 4.74375 2.78070
   0  14   2 3.08580 2.40638
  -1 -14  -2 86.8118 9.14790
   1  14   2 105.074 10.2529
  -2 -14  -2 41.5672 6.33940
   2  14   2 38.4100 4.88004
  -3 -14  -2 112.127 10.6386
   3  14   2 109.366 8.37736
  -4 -14  -2 6.01814 2.88439
   4  14   2 2.43697 3.46622
  -5 -14  -2 27.8065 8.07058
   5  14   2 43.1204 9.46137
  -6 -14  -2 25.1851 7.72721
   6  14   2 12.1440 5.37560
   6 -15  -2 35.1138 6.80932
  -6  15   2 47.2488 6.05904
   5 -15  -2 8.47305 3.58155
  -5  15   2 8.94705 3.35434
   4 -15  -2 80.6342 9.36109
  -4  15   2 89.4167 10.1322
   3 -15  -2 23.4607 4.08349
  -3  15   2 20.8602 5.75110
   2 -15  -2 97.0346 8.42486
  -2  15   2 114.310 9.95323
   1 -15  -2 16.0026 4.74052
  -1  15   2 6.90199 4.27894
   0 -15  -2 115.707 12.7912
   0  15   2 167.907 14.0025
  -1 -15  -2 9.96419 3.71481
   1  15   2 7.17298 3.43393
  -2 -15  -2 123.102 11.0220
   2  15   2 108.298 10.5253
  -3 -15  -2 3.47877 2.76202
   3  15   2 3.49962 2.45556
  -4 -15  -2 126.371 15.1547
   4  15   2 112.592 11.2405
  -5 -15  -2 4.91024 3.87290
   5  15   2 7.48427 5.23858
   5 -16  -2 52.3193 6.93542
  -5  16   2 39.1048 7.13804
   4 -16  -2 24.2656 4.46004
  -4  16   2 27.0959 4.87528
   3 -16  -2 48.8881 6.09539
  -3  16   2 60.4220 8.28804
   2 -16  -2 3.14064 3.03998
  -2  16   2 6.05304 3.31101
   1 -16  -2 129.220 15.6460
  -1  16   2 94.3080 10.4435
   0 -16  -2 6.42306 4.17031
   0  16   2 12.2014 4.29042
  -1 -16  -2 28.7876 8.74464
   1  16   2 7.68014 5.73016
  -2 -16  -2 21.6568 14.7508
   2  16   2 14.2616 12.6126
  -3 -16  -2 61.3597 9.49625
   3  16   2 74.1796 12.0279
  -4 -16  -2 5.30957 4.16616
   4  16   2 1.34611 3.75373
  -5 -16  -2 25.0365 4.99598
   5  16   2 42.7633 8.59467
   4 -17  -2 50.0735 8.01706
  -4  17   2 50.3886 7.44941
   3 -17  -2 26.6217 5.61425
  -3  17   2 33.4834 8.60522
   2 -17  -2 48.0696 7.52553
  -2  17   2 52.0228 7.88044
   1 -17  -2 5.72317 4.27066
  -1  17   2 3.08868 3.54727
   0 -17  -2 56.4594 11.0469
   0  17   2 40.9040 7.47304
  -1 -17  -2 12.2534 3.97860
   1  17   2 19.6821 4.08432
  -2 -17  -2 6.78351 3.65373
   2  17   2 9.16199 3.69777
  -3 -17  -2 9.00207 5.72236
   3  17   2 0.71906 3.24309
   2 -18  -2 8.19587 6.54619
  -2  18   2 1.85056 6.25142
   1 -18  -2 31.0956 6.63239
  -1  18   2 38.2392 8.64532
   0 -18  -2 29.1951 5.91236
   0  18   2 40.5309 6.94382
  -1 -18  -2 38.1248 7.03590
   1  18   2 30.0956 6.27418
  -2 -18  -2 8.90802 3.72188
   2  18   2 14.6994 6.43811
  10   0  -3 0.33314 5.08605
 -10   0   3 15.7635 7.16540
   9   0  -3 4.12789 4.22232
  -9   0   3 2.45955 5.83310
   8   0  -3 3.86926 3.77175
  -8   0   3 1.47840 3.08013
   6   0  -3 2.27456 3.30189
  -6   0   3 2.20507 4.47610
   5   0  -3 0.94342 2.32725
  -5   0   3 2.70348 1.25465
   4   0  -3 0.00000 2.00600
  -4   0   3 2.25175 1.29566
   3   0  -3 2.97697 2.30878
  -3   0   3 0.17845 1.20400
   2   0  -3 0.11088 1.45997
  -2   0   3 0.29655 0.78089
   1   0  -3 0.14113 0.77310
  -1   0   3 0.09102 0.68553
   0   0  -3 0.00000 0.57509
   0   0   3 0.27953 0.53439
  -1   0  -3 0.47652 0.89513
   1   0   3 0.27491 1.14825
  -2   0  -3 0.99569 1.11895
   2   0   3 1.05405 1.26950
  -3   0  -3 0.11640 1.21999
   3   0   3 1.96650 1.30950
  -4   0  -3 1.08080 1.54658
   4   0   3 0.24071 1.06591
  -5   0  -3 1.33471 1.98364
   5   0   3 4.07757 1.58464
  -6   0  -3 0.72476 1.54833
   6   0   3 3.63016 5.94164
  -7   0  -3 2.22621 3.69138
   7   0   3 0.35483 3.77717
  -9   0  -3 3.73244 4.03365
   9   0   3 12.1024 7.22819
 -10   0  -3 4.41237 4.79922
  10   0   3 2.38028 5.34015
  10  -1  -3 2.17069 3.72188
 -10   1   3 1.85321 3.47813
   9  -1  -3 12.0937 4.04264
  -9   1   3 11.4644 3.76557
   8  -1  -3 5.43976 2.80366
  -8   1   3 3.89496 2.91400
   7  -1  -3 9.80352 3.11741
  -7   1   3 9.34348 3.74618
   6  -1  -3 14.7970 3.38137
  -6   1   3 10.4293 3.47613
   5  -1  -3 4.01025 0.69657
  -5   1   3 2.78441 2.14377
   4  -1  -3 11.3667 2.42844
  -4   1   3 10.3727 1.19216
   3  -1  -3 25.9935 2.66092
  -3   1   3 27.1408 1.89749
   2  -1  -3 16.5772 1.56646
  -2   1   3 17.6355 1.60602
   1  -1  -3 2.36096 0.67271
  -1   1   3 3.08368 0.74958
   0  -1  -3 1.77860 0.61664
   0   1   3 1.92133 0.51641
  -1  -1  -3 6.08873 0.88545
   1   1   3 5.78603 0.88254
  -2  -1  -3 35.8438 2.28201
   2   1   3 33.5331 2.21049
  -3  -1  -3 12.5257 1.97886
   3   1   3 15.8470 1.80074
  -4  -1  -3 12.0175 1.89876
   4   1   3 6.66835 1.27129
  -5  -1  -3 19.6364 2.73105
   5   1   3 17.4206 1.99941
  -6  -1  -3 25.1570 4.24385
   6   1   3 6.20229 4.49446
  -7  -1  -3 1.50333 2.53683
   7   1   3 5.17918 4.30301
  -8  -1  -3 12.2000 3.79949
   8   1   3 10.5495 4.78785
  -9  -1  -3 9.51974 4.29647
   9   1   3 10.6520 4.97574
 -10  -1  -3 4.23949 3.93874
  10   1   3 4.28176 3.82120
  10  -2  -3 4.05067 3.93651
 -10   2   3 7.38057 3.95821
   9  -2  -3 2.28670 3.31182
  -9   2   3 4.53206 3.64445
   8  -2  -3 5.50201 3.21260
  -8   2   3 9.97917 3.94237
   7  -2  -3 61.8075 6.16618
  -7   2   3 59.4736 7.55470
   6  -2  -3 15.7640 3.17735
  -6   2   3 2.47842 2.82909
   5  -2  -3 2.91834 1.77177
  -5   2   3 1.88164 0.97641
   4  -2  -3 14.3958 1.39142
  -4   2   3 20.9104 2.39032
   3  -2  -3 89.8498 3.73541
  -3   2   3 88.5573 3.65288
   2  -2  -3 18.8876 1.68053
  -2   2   3 16.4945 1.72039
   1  -2  -3 49.7940 2.01868
  -1   2   3 52.3228 2.52311
   0  -2  -3 1.31906 0.64301
   0   2   3 1.27991 0.56388
  -1  -2  -3 29.9389 1.60685
   1   2   3 28.4545 1.94761
  -2  -2  -3 46.9786 2.80632
   2   2   3 49.1152 2.88487
  -3  -2  -3 108.328 4.78362
   3   2   3 112.688 4.55691
  -4  -2  -3 15.7514 2.44818
   4   2   3 13.9219 1.99411
  -5  -2  -3 7.74460 2.39858
   5   2   3 5.98882 1.68517
  -6  -2  -3 5.35673 1.94293
   6   2   3 5.39250 2.87315
  -7  -2  -3 74.8898 7.33053
   7   2   3 94.3165 10.8755
  -8  -2  -3 3.54140 2.86468
   8   2   3 4.79124 3.45978
  -9  -2  -3 9.05254 3.91153
   9   2   3 3.68614 4.07210
 -10  -2  -3 2.19103 3.28364
  10   2   3 4.23100 3.73207
  10  -3  -3 8.95017 3.49764
 -10   3   3 5.57531 3.38016
   9  -3  -3 3.79007 3.05679
  -9   3   3 5.19128 3.47427
   8  -3  -3 5.27559 2.99885
  -8   3   3 7.23747 3.72371
   7  -3  -3 75.2086 7.63875
  -7   3   3 70.3454 8.24073
   6  -3  -3 43.5424 4.95769
  -6   3   3 41.9988 4.95324
   5  -3  -3 3.72682 1.67118
  -5   3   3 1.72126 1.37835
   4  -3  -3 7.03744 1.29240
  -4   3   3 5.59019 0.67744
   3  -3  -3 98.3237 3.98828
  -3   3   3 100.801 4.22937
   2  -3  -3 70.3772 3.01076
  -2   3   3 68.8074 3.53708
   1  -3  -3 25.8554 1.59883
  -1   3   3 26.0721 1.97083
   0  -3  -3 24.2013 1.64322
   0   3   3 23.6579 1.34781
  -1  -3  -3 10.9868 1.56495
   1   3   3 8.91385 1.29538
  -2  -3  -3 111.171 4.59085
   2   3   3 105.480 4.76492
  -3  -3  -3 9.62890 1.67809
   3   3   3 12.8407 1.73576
  -4  -3  -3 5.37663 1.52148
   4   3   3 5.12023 1.10205
  -5  -3  -3 4.91292 1.66732
   5   3   3 2.69876 1.63579
  -6  -3  -3 12.3824 2.67569
   6   3   3 6.22694 2.18767
  -7  -3  -3 32.3289 5.69352
   7   3   3 41.5026 8.24758
  -8  -3  -3 10.6084 4.06571
   8   3   3 18.0153 5.30437
  -9  -3  -3 4.10155 3.43462
   9   3   3 0.89437 2.96228
 -10  -3  -3 0.76705 3.29023
  10   3   3 11.6283 4.38190
  10  -4  -3 14.3402 4.29352
 -10   4   3 4.17260 3.32593
   9  -4  -3 6.09638 3.39386
  -9   4   3 7.18901 3.68562
   8  -4  -3 35.5287 5.89905
  -8   4   3 31.4205 6.36749
   7  -4  -3 50.7615 6.53268
  -7   4   3 52.3124 7.27049
   6  -4  -3 38.5891 5.12304
  -6   4   3 38.6275 5.58782
   5  -4  -3 16.6258 2.85286
  -5   4   3 18.4080 2.78744
   4  -4  -3 78.8837 4.18018
  -4   4   3 81.8666 3.89631
   3  -4  -3 91.3153 3.90101
  -3   4   3 93.5131 4.38355
   2  -4  -3 36.6166 1.94141
  -2   4   3 35.1162 2.68342
   1  -4  -3 15.3093 1.39696
  -1   4   3 17.6635 1.66399
   0  -4  -3 11.3577 1.92355
   0   4   3 11.6075 1.23870
  -1  -4  -3 41.5728 2.96275
   1   4   3 38.8884 2.30377
  -2  -4  -3 41.9656 3.01379
   2   4   3 45.4302 3.01644
  -3  -4  -3 35.0965 2.97199
   3   4   3 35.7061 2.83907
  -4  -4  -3 7.01011 1.65998
   4   4   3 12.7162 1.74688
  -5  -4  -3 3.31704 1.79549
   5   4   3 3.35895 1.68420
  -6  -4  -3 14.3903 2.74229
   6   4   3 12.2311 3.10077
  -7  -4  -3 48.9160 7.87248
   7   4   3 58.0221 9.85935
  -8  -4  -3 24.0033 5.72620
   8   4   3 24.5216 6.51990
  -9  -4  -3 7.96057 4.16733
   9   4   3 6.62189 5.05252
  10  -5  -3 26.3581 7.21277
 -10   5   3 14.9848 6.17899
   9  -5  -3 9.44743 3.60411
  -9   5   3 4.43918 3.33624
   8  -5  -3 4.61550 3.29915
  -8   5   3 4.76161 3.45459
   7  -5  -3 36.2646 5.50349
  -7   5   3 41.7102 6.29625
   6  -5  -3 30.6102 4.88486
  -6   5   3 29.2567 4.28886
   5  -5  -3 4.83703 2.75739
  -5   5   3 9.61108 2.31821
   4  -5  -3 9.11163 1.88306
  -4   5   3 8.50461 1.23947
   3  -5  -3 59.0461 3.92051
  -3   5   3 61.6089 3.82216
   2  -5  -3 128.689 4.81286
  -2   5   3 127.527 5.30421
   1  -5  -3 21.9874 1.73797
  -1   5   3 22.0817 1.81033
   0  -5  -3 67.6790 4.11598
   0   5   3 66.3531 2.89130
  -1  -5  -3 193.008 6.25451
   1   5   3 187.492 4.83857
  -2  -5  -3 187.195 6.15405
   2   5   3 185.317 5.54841
  -3  -5  -3 64.0121 4.01550
   3   5   3 54.5275 3.72213
  -4  -5  -3 39.8562 3.77494
   4   5   3 38.9905 3.22333
  -5  -5  -3 6.36103 2.54362
   5   5   3 6.62877 2.54558
  -6  -5  -3 39.7778 4.50191
   6   5   3 37.8544 5.02966
  -7  -5  -3 22.0981 4.36960
   7   5   3 21.2383 5.44893
  -8  -5  -3 150.026 12.6028
   8   5   3 154.565 14.9523
  -9  -5  -3 2.20057 2.98486
   9   5   3 12.2534 4.84638
   9  -6  -3 12.7702 4.43708
  -9   6   3 4.78578 3.40262
   8  -6  -3 10.1565 3.47035
  -8   6   3 9.01125 4.11746
   7  -6  -3 16.2140 3.99238
  -7   6   3 11.5610 4.10610
   6  -6  -3 14.9833 3.98051
  -6   6   3 8.70991 3.06306
   5  -6  -3 15.5524 3.11860
  -5   6   3 16.6889 3.10911
   4  -6  -3 10.4946 2.03627
  -4   6   3 9.06304 1.78866
   3  -6  -3 84.3453 4.84864
  -3   6   3 86.5201 4.73038
   2  -6  -3 93.2332 3.96903
  -2   6   3 95.9296 4.47184
   1  -6  -3 8.98656 1.29822
  -1   6   3 10.0296 1.26517
   0  -6  -3 58.6844 2.63121
   0   6   3 59.2595 2.95687
  -1  -6  -3 173.728 6.18456
   1   6   3 170.257 4.41357
  -2  -6  -3 94.1157 4.72981
   2   6   3 86.7531 4.15131
  -3  -6  -3 240.944 8.29541
   3   6   3 265.235 7.85804
  -4  -6  -3 21.4414 2.77051
   4   6   3 21.2612 2.56810
  -5  -6  -3 4.64072 2.49751
   5   6   3 6.08376 2.23469
  -6  -6  -3 50.4181 6.42488
   6   6   3 54.7024 6.32415
  -7  -6  -3 181.490 11.8157
   7   6   3 190.510 15.7217
  -8  -6  -3 18.4554 5.01613
   8   6   3 7.27938 4.20561
  -9  -6  -3 39.4016 5.88733
   9   6   3 24.2891 6.04069
   9  -7  -3 15.2101 3.73814
  -9   7   3 8.67141 3.98516
   8  -7  -3 29.7318 5.78807
  -8   7   3 31.4930 5.72517
   7  -7  -3 19.1821 6.01830
  -7   7   3 27.0087 7.00392
   6  -7  -3 25.7430 4.83735
  -6   7   3 31.2617 4.61581
   5  -7  -3 10.9596 2.38502
  -5   7   3 14.3885 2.95894
   4  -7  -3 7.95029 1.90112
  -4   7   3 9.71333 1.86584
   3  -7  -3 141.983 6.29064
  -3   7   3 147.167 6.56091
   2  -7  -3 275.674 7.18078
  -2   7   3 265.741 8.05046
   1  -7  -3 52.2722 2.97282
  -1   7   3 44.8458 2.52612
   0  -7  -3 32.2328 2.84670
   0   7   3 30.4561 1.86080
  -1  -7  -3 62.8432 4.22793
   1   7   3 69.3531 3.15669
  -2  -7  -3 130.225 6.07334
   2   7   3 123.835 4.88045
  -3  -7  -3 94.5127 5.02797
   3   7   3 94.2518 4.82718
  -4  -7  -3 128.674 7.80057
   4   7   3 133.742 6.73799
  -5  -7  -3 17.7150 3.13116
   5   7   3 18.1457 3.10423
  -6  -7  -3 43.3091 4.86508
   6   7   3 37.4793 4.88848
  -7  -7  -3 33.1916 4.63018
   7   7   3 27.8673 6.10731
  -8  -7  -3 84.0248 8.58282
   8   7   3 84.8232 10.5729
  -9  -7  -3 8.25176 4.39032
   9   7   3 6.58455 4.09903
   9  -8  -3 0.00000 5.43096
  -9   8   3 6.23952 4.06816
   8  -8  -3 81.1633 9.45316
  -8   8   3 84.4835 9.25804
   7  -8  -3 17.0565 3.52941
  -7   8   3 19.3548 4.26765
   6  -8  -3 26.3120 4.83194
  -6   8   3 29.7986 4.41441
   5  -8  -3 61.4251 6.41919
  -5   8   3 57.3903 5.55184
   4  -8  -3 17.1560 2.40401
  -4   8   3 13.8556 2.12304
   3  -8  -3 126.076 6.06199
  -3   8   3 121.945 6.19893
   2  -8  -3 327.721 7.40594
  -2   8   3 328.355 9.42817
   1  -8  -3 210.749 6.74961
  -1   8   3 206.750 6.39320
   0  -8  -3 25.4796 3.15984
   0   8   3 25.9227 1.77808
  -1  -8  -3 23.3516 2.59017
   1   8   3 27.2561 2.00951
  -2  -8  -3 32.6051 3.15680
   2   8   3 33.1125 2.58640
  -3  -8  -3 66.8412 4.40461
   3   8   3 66.4102 4.21076
  -4  -8  -3 42.1791 4.43654
   4   8   3 38.4437 3.77322
  -5  -8  -3 12.8753 3.11208
   5   8   3 9.79877 2.65093
  -6  -8  -3 36.7136 4.81726
   6   8   3 35.4323 5.35856
  -7  -8  -3 32.3529 4.63990
   7   8   3 31.3290 5.69664
  -8  -8  -3 6.77819 3.34141
   8   8   3 0.00000 3.06870
  -9  -8  -3 18.8776 5.21646
   9   8   3 17.9111 4.99617
   9  -9  -3 11.7983 4.71620
  -9   9   3 10.7230 3.96706
   8  -9  -3 14.1664 4.36198
  -8   9   3 16.3110 4.62177
   7  -9  -3 94.1720 8.83612
  -7   9   3 86.9831 10.7200
   6  -9  -3 122.880 10.9845
  -6   9   3 153.113 11.0367
   5  -9  -3 31.8269 4.05866
  -5   9   3 36.3874 5.08192
   4  -9  -3 17.8313 2.72285
  -4   9   3 15.5780 3.50903
   3  -9  -3 192.169 7.23084
  -3   9   3 199.481 8.75037
   2  -9  -3 172.857 6.48089
  -2   9   3 165.204 8.74320
   1  -9  -3 80.4074 4.50157
  -1   9   3 74.6868 4.69547
   0  -9  -3 22.9229 3.17381
   0   9   3 24.5880 1.77737
  -1  -9  -3 105.275 5.46951
   1   9   3 108.796 4.30448
  -2  -9  -3 11.3656 2.01195
   2   9   3 14.8178 1.89508
  -3  -9  -3 4.90318 2.16549
   3   9   3 6.10375 2.00849
  -4  -9  -3 49.1722 5.32565
   4   9   3 64.3987 5.17144
  -5  -9  -3 68.3097 5.98472
   5   9   3 81.4714 6.29712
  -6  -9  -3 69.3385 6.65724
   6   9   3 71.5432 6.75868
  -7  -9  -3 22.7091 4.15007
   7   9   3 29.7491 5.82685
  -8  -9  -3 21.4573 6.93571
   8   9   3 13.8143 4.87356
   8 -10  -3 77.7165 8.98510
  -8  10   3 60.7304 8.27157
   7 -10  -3 30.4620 4.93756
  -7  10   3 39.0954 7.17349
   6 -10  -3 100.952 9.88199
  -6  10   3 107.280 9.12523
   5 -10  -3 18.9003 4.29855
  -5  10   3 16.9404 4.19308
   4 -10  -3 57.6760 5.44640
  -4  10   3 54.2529 5.85053
   3 -10  -3 75.2594 5.58211
  -3  10   3 81.3619 6.18592
   2 -10  -3 85.7419 4.88592
  -2  10   3 83.8412 6.45154
   1 -10  -3 140.112 6.38740
  -1  10   3 124.280 6.10404
   0 -10  -3 4.14085 1.80677
   0  10   3 4.70654 1.61605
  -1 -10  -3 34.6203 3.80375
   1  10   3 40.5925 3.15535
  -2 -10  -3 54.6252 6.14320
   2  10   3 66.2707 4.41388
  -3 -10  -3 50.2642 4.78450
   3  10   3 48.1830 4.31490
  -4 -10  -3 19.1432 3.48223
   4  10   3 33.4061 4.12922
  -5 -10  -3 6.74482 2.57463
   5  10   3 11.7625 2.98744
  -6 -10  -3 59.2853 5.55776
   6  10   3 56.6215 6.19706
  -7 -10  -3 58.8753 6.80572
   7  10   3 56.7662 7.23501
  -8 -10  -3 16.8332 6.14467
   8  10   3 10.5271 4.44889
   8 -11  -3 9.75937 4.49430
  -8  11   3 6.04160 3.84167
   7 -11  -3 40.0392 6.56319
  -7  11   3 35.2194 7.04908
   6 -11  -3 64.9410 7.71431
  -6  11   3 76.4076 8.15272
   5 -11  -3 36.9474 5.81389
  -5  11   3 25.1628 4.53689
   4 -11  -3 40.3857 4.34647
  -4  11   3 41.9554 5.12782
   3 -11  -3 120.530 7.37013
  -3  11   3 126.849 8.54813
   2 -11  -3 43.7630 4.36809
  -2  11   3 40.0583 4.85407
   1 -11  -3 8.11168 2.36557
  -1  11   3 10.1746 2.03882
   0 -11  -3 30.8289 3.56541
   0  11   3 34.3485 3.70665
  -1 -11  -3 76.0951 5.15091
   1  11   3 73.4360 4.75926
  -2 -11  -3 106.860 8.95626
   2  11   3 90.2117 5.43860
  -3 -11  -3 73.6124 6.86378
   3  11   3 83.3975 5.88064
  -4 -11  -3 133.619 10.3460
   4  11   3 163.023 9.18910
  -5 -11  -3 32.4126 5.07731
   5  11   3 27.2178 3.88994
  -6 -11  -3 53.8660 8.08721
   6  11   3 48.7047 5.70103
  -7 -11  -3 46.7033 7.69280
   7  11   3 36.3799 5.92478
  -8 -11  -3 131.610 19.1658
   8  11   3 145.487 16.8192
   7 -12  -3 68.9504 8.15967
  -7  12   3 64.3452 8.83798
   6 -12  -3 40.8923 6.35731
  -6  12   3 54.3107 6.64335
   5 -12  -3 6.47157 4.03473
  -5  12   3 4.08538 2.39123
   4 -12  -3 87.9793 9.80060
  -4  12   3 78.7592 8.36034
   3 -12  -3 53.7580 5.45710
  -3  12   3 57.2348 5.85857
   2 -12  -3 88.8778 6.93636
  -2  12   3 79.6080 7.37700
   1 -12  -3 97.6689 7.36456
  -1  12   3 105.311 7.83887
   0 -12  -3 1.40521 2.01291
   0  12   3 1.15733 1.57788
  -1 -12  -3 71.6947 6.90397
   1  12   3 66.2987 5.35615
  -2 -12  -3 304.253 19.7788
   2  12   3 324.394 10.7077
  -3 -12  -3 345.143 16.7577
   3  12   3 357.534 12.5947
  -4 -12  -3 37.2679 5.96303
   4  12   3 37.4182 4.31264
  -5 -12  -3 44.4584 6.66339
   5  12   3 48.0597 5.74238
  -6 -12  -3 39.6361 6.34333
   6  12   3 42.5025 5.72587
  -7 -12  -3 154.075 14.8447
   7  12   3 178.430 15.8150
   7 -13  -3 81.0297 9.35363
  -7  13   3 73.9488 11.1508
   6 -13  -3 43.3410 6.62826
  -6  13   3 44.8526 7.36754
   5 -13  -3 1.69235 2.83328
  -5  13   3 5.41866 3.37120
   4 -13  -3 0.83842 4.10012
  -4  13   3 6.26507 3.76152
   3 -13  -3 127.732 8.97144
  -3  13   3 121.432 9.89231
   2 -13  -3 139.030 9.06470
  -2  13   3 137.589 10.0420
   1 -13  -3 49.9525 5.39456
  -1  13   3 55.0304 5.91058
   0 -13  -3 37.5147 5.11351
   0  13   3 45.5411 5.84987
  -1 -13  -3 124.085 9.39764
   1  13   3 136.138 8.99224
  -2 -13  -3 218.653 17.1168
   2  13   3 225.826 11.0352
  -3 -13  -3 106.994 9.51903
   3  13   3 122.193 8.17466
  -4 -13  -3 110.998 10.2653
   4  13   3 127.809 9.27330
  -5 -13  -3 11.4154 5.34388
   5  13   3 9.82041 3.67021
  -6 -13  -3 46.9176 7.11195
   6  13   3 57.8138 7.75901
  -7 -13  -3 30.9525 5.89611
   7  13   3 24.6344 5.99982
   6 -14  -3 47.5800 7.46442
  -6  14   3 71.6334 8.24519
   5 -14  -3 18.7330 5.46388
  -5  14   3 34.7259 5.31836
   4 -14  -3 19.2094 4.25976
  -4  14   3 17.8640 4.26720
   3 -14  -3 73.7598 7.40787
  -3  14   3 66.0205 7.12339
   2 -14  -3 120.529 8.78922
  -2  14   3 105.860 9.33367
   1 -14  -3 114.476 8.65976
  -1  14   3 84.9310 8.20360
   0 -14  -3 11.8726 4.97835
   0  14   3 8.07825 3.69587
  -1 -14  -3 13.9991 3.74735
   1  14   3 24.4659 5.48968
  -2 -14  -3 79.2656 7.78389
   2  14   3 69.7904 6.15240
  -3 -14  -3 147.709 12.2960
   3  14   3 140.834 10.6079
  -4 -14  -3 1.63244 3.25251
   4  14   3 5.71855 3.65863
  -5 -14  -3 9.75041 4.23727
   5  14   3 7.27070 3.53915
  -6 -14  -3 68.3654 7.86304
   6  14   3 86.6111 14.4539
   6 -15  -3 44.5657 6.62485
  -6  15   3 27.0263 5.31899
   5 -15  -3 14.1189 4.45965
  -5  15   3 0.37441 3.78951
   4 -15  -3 23.1579 4.52996
  -4  15   3 11.4819 3.81195
   3 -15  -3 54.1316 6.33622
  -3  15   3 51.7835 7.41416
   2 -15  -3 155.388 11.1653
  -2  15   3 135.578 10.9824
   1 -15  -3 27.3744 5.12147
  -1  15   3 28.2626 5.32720
   0 -15  -3 3.89864 3.43521
   0  15   3 9.17509 3.63211
  -1 -15  -3 30.3433 5.51652
   1  15   3 41.4589 6.61007
  -2 -15  -3 86.7112 8.76963
   2  15   3 73.0212 8.10422
  -3 -15  -3 10.2263 3.80385
   3  15   3 17.0717 3.70648
  -4 -15  -3 35.9494 6.21980
   4  15   3 31.8125 5.65338
  -5 -15  -3 11.9685 4.66107
   5  15   3 6.17003 3.86579
   5 -16  -3 43.8858 6.85780
  -5  16   3 37.3272 6.06872
   4 -16  -3 36.1561 5.13602
  -4  16   3 41.0993 5.73243
   3 -16  -3 99.3341 9.06371
  -3  16   3 126.634 12.2197
   2 -16  -3 98.3068 10.8694
  -2  16   3 91.8831 10.1973
   1 -16  -3 43.2427 6.76760
  -1  16   3 39.1023 6.59988
   0 -16  -3 8.83542 3.61176
   0  16   3 13.8147 3.74376
  -1 -16  -3 3.00071 3.07992
   1  16   3 1.79933 3.31006
  -2 -16  -3 8.60272 3.56450
   2  16   3 20.8595 5.83429
  -3 -16  -3 72.3835 10.4078
   3  16   3 88.5804 11.0626
  -4 -16  -3 6.57944 4.94049
   4  16   3 0.00000 6.06139
  -5 -16  -3 0.00000 7.01767
   5  16   3 3.81264 6.67324
   4 -17  -3 40.7042 9.00577
  -4  17   3 31.0480 6.46550
   3 -17  -3 109.464 14.3914
  -3  17   3 119.342 13.6137
   2 -17  -3 95.9472 13.3535
  -2  17   3 83.3593 10.0291
   1 -17  -3 25.1656 6.35904
  -1  17   3 28.4927 6.68592
   0 -17  -3 10.8787 5.27443
   0  17   3 2.73373 3.21004
  -1 -17  -3 31.0418 7.45972
   1  17   3 28.3344 6.06924
  -2 -17  -3 85.4186 12.6819
   2  17   3 71.3956 11.2232
  -3 -17  -3 99.4514 12.2594
   3  17   3 70.0776 9.86268
   2 -18  -3 104.606 12.0249
  -2  18   3 99.0288 10.4842
   1 -18  -3 94.5837 13.2794
  -1  18   3 71.7610 8.85228
   0 -18  -3 44.5578 9.40831
   0  18   3 32.4938 6.74779
  -1 -18  -3 31.5853 6.36664
   1  18   3 58.2088 9.91668
  -2 -18  -3 77.3385 9.42578
   2  18   3 91.6736 12.9152
  10   0  -4 39.7701 10.3947
 -10   0   4 17.5862 8.31912
   9   0  -4 16.3447 5.93526
  -9   0   4 6.27594 4.99884
   8   0  -4 730.749 32.7522
  -8   0   4 714.033 33.5891
   7   0  -4 0.58116 2.69112
  -7   0   4 0.31718 3.70535
   6   0  -4 175.446 14.6869
  -6   0   4 172.830 15.5647
   5   0  -4 0.79136 2.63548
  -5   0   4 2.40233 1.49205
   4   0  -4 1215.12 61.4973
  -4   0   4 1136.91 43.1782
   3   0  -4 14.7185 2.95325
  -3   0   4 16.3508 2.70096
   2   0  -4 605.265 16.5541
  -2   0   4 599.594 14.2807
   1   0  -4 8.30332 1.82278
  -1   0   4 9.94788 1.41878
   0   0  -4 5008.64 105.554
   0   0   4 5026.35 83.9493
  -1   0  -4 58.2334 3.50118
   1   0   4 61.8045 4.10311
  -2   0  -4 2894.80 56.4427
   2   0   4 2939.42 64.0177
  -3   0  -4 35.6771 3.40977
   3   0   4 31.0341 3.71050
  -4   0  -4 925.546 25.9680
   4   0   4 908.023 25.5153
  -5   0  -4 47.9364 5.72977
   5   0   4 51.4836 5.21188
  -6   0  -4 359.400 16.4503
   6   0   4 388.141 19.5520
  -7   0  -4 95.6051 11.9263
   7   0   4 81.4148 14.6089
  -8   0  -4 466.853 27.4805
   8   0   4 363.624 33.3306
  -9   0  -4 18.0606 6.21464
   9   0   4 12.7169 6.33907
 -10   0  -4 195.782 24.9200
  10   0   4 207.298 25.9897
  10  -1  -4 0.93994 4.66657
 -10   1   4 0.82612 4.16750
   9  -1  -4 208.733 15.6071
  -9   1   4 189.747 15.7711
   8  -1  -4 7.18159 3.25084
  -8   1   4 7.89847 4.52670
   7  -1  -4 597.809 17.9049
  -7   1   4 577.208 22.0796
   6  -1  -4 3.24451 2.71556
  -6   1   4 2.15347 3.23613
   5  -1  -4 247.592 10.6259
  -5   1   4 224.314 7.55909
   4  -1  -4 2.04660 1.21047
  -4   1   4 2.76681 0.76655
   3  -1  -4 2345.35 40.4899
  -3   1   4 2310.53 35.1197
   2  -1  -4 6.02908 1.31165
  -2   1   4 5.74543 1.44829
   1  -1  -4 826.795 14.3042
  -1   1   4 864.584 12.9237
   0  -1  -4 47.2722 2.24496
   0   1   4 45.1271 1.63734
  -1  -1  -4 2283.39 33.8167
   1   1   4 2187.58 33.0525
  -2  -1  -4 72.3755 3.13805
   2   1   4 71.1909 3.08805
  -3  -1  -4 660.502 13.6176
   3   1   4 651.200 12.4921
  -4  -1  -4 47.3389 3.75694
   4   1   4 43.8772 3.09192
  -5  -1  -4 337.631 10.9957
   5   1   4 331.162 9.54283
  -6  -1  -4 41.7893 4.10608
   6   1   4 35.8954 4.41881
  -7  -1  -4 826.830 24.3940
   7   1   4 806.127 30.5025
  -8  -1  -4 58.3909 6.78274
   8   1   4 44.9293 8.37029
  -9  -1  -4 109.501 11.9261
   9   1   4 115.421 14.5049
 -10  -1  -4 32.2729 5.40836
  10   1   4 40.1376 6.85716
  10  -2  -4 16.9796 6.03507
 -10   2   4 14.3512 4.56550
   9  -2  -4 2.16448 3.27412
  -9   2   4 6.62668 4.82001
   8  -2  -4 916.053 37.0589
  -8   2   4 770.667 38.6130
   7  -2  -4 7.11502 3.12562
  -7   2   4 2.78529 3.47313
   6  -2  -4 461.249 14.5761
  -6   2   4 432.675 17.1592
   5  -2  -4 2.08335 1.75762
  -5   2   4 0.31619 0.91643
   4  -2  -4 1253.09 23.5112
  -4   2   4 1197.74 22.0378
   3  -2  -4 6.05019 1.16509
  -3   2   4 5.33498 1.09179
   2  -2  -4 2161.47 31.8608
  -2   2   4 2089.41 35.7203
   1  -2  -4 1.56345 0.88361
  -1   2   4 1.95854 1.13605
   0  -2  -4 1058.00 19.8191
   0   2   4 1039.85 23.0995
  -1  -2  -4 17.9729 1.18707
   1   2   4 17.7561 1.72296
  -2  -2  -4 729.228 13.0921
   2   2   4 729.538 13.7960
  -3  -2  -4 28.9948 2.54308
   3   2   4 29.7683 2.53291
  -4  -2  -4 344.926 9.02596
   4   2   4 334.017 9.24303
  -5  -2  -4 24.0122 2.88912
   5   2   4 21.9752 2.39980
  -6  -2  -4 749.659 19.0213
   6   2   4 768.071 23.7391
  -7  -2  -4 74.6126 7.13868
   7   2   4 73.0816 9.97965
  -8  -2  -4 347.107 18.3269
   8   2   4 297.272 22.6288
  -9  -2  -4 23.3799 5.06104
   9   2   4 27.3573 5.93690
 -10  -2  -4 139.006 12.6291
  10   2   4 142.363 15.2850
  10  -3  -4 5.80358 4.38927
 -10   3   4 0.00000 3.39441
   9  -3  -4 175.705 12.7949
  -9   3   4 199.247 15.3488
   8  -3  -4 6.01788 3.43592
  -8   3   4 2.29365 2.62731
   7  -3  -4 1268.75 32.6683
  -7   3   4 1238.45 35.6228
   6  -3  -4 1.53186 2.19479
  -6   3   4 1.83432 2.01401
   5  -3  -4 56.5744 6.40134
  -5   3   4 60.7527 4.78402
   4  -3  -4 1.14448 0.82183
  -4   3   4 2.36082 0.87733
   3  -3  -4 2979.56 54.6587
  -3   3   4 3033.59 59.7221
   2  -3  -4 13.2521 1.54192
  -2   3   4 10.7521 1.65110
   1  -3  -4 326.401 6.27646
  -1   3   4 345.274 7.53427
   0  -3  -4 2.86949 0.88879
   0   3   4 2.04194 0.67382
  -1  -3  -4 279.004 5.68332
   1   3   4 289.200 6.78640
  -2  -3  -4 13.7009 1.77707
   2   3   4 11.4516 1.77342
  -3  -3  -4 323.575 8.16900
   3   3   4 326.992 8.41382
  -4  -3  -4 4.15993 1.55685
   4   3   4 7.01691 1.50655
  -5  -3  -4 413.844 11.3623
   5   3   4 411.950 12.8258
  -6  -3  -4 100.588 6.54580
   6   3   4 101.325 7.61826
  -7  -3  -4 719.814 22.1759
   7   3   4 687.971 27.8438
  -8  -3  -4 29.4872 5.58843
   8   3   4 24.7721 5.96909
  -9  -3  -4 71.1293 11.0828
   9   3   4 72.1422 10.2651
 -10  -3  -4 4.96622 4.86712
  10   3   4 19.1898 6.57370
  10  -4  -4 18.0383 4.44487
 -10   4   4 11.2276 4.17259
   9  -4  -4 5.78572 3.01042
  -9   4   4 14.9505 4.46257
   8  -4  -4 534.183 20.5750
  -8   4   4 510.450 23.1383
   7  -4  -4 6.21327 3.19661
  -7   4   4 3.71403 3.14118
   6  -4  -4 355.433 15.5826
  -6   4   4 374.445 15.1005
   5  -4  -4 0.65594 1.42183
  -5   4   4 2.72678 1.65076
   4  -4  -4 1059.83 19.2369
  -4   4   4 1038.48 20.2252
   3  -4  -4 3.65335 0.91407
  -3   4   4 4.84378 1.31361
   2  -4  -4 1602.68 24.8552
  -2   4   4 1562.98 26.7683
   1  -4  -4 4.82723 0.92875
  -1   4   4 3.40785 1.08215
   0  -4  -4 158.332 4.80402
   0   4   4 157.577 4.02871
  -1  -4  -4 22.6879 2.18698
   1   4   4 19.3668 1.43593
  -2  -4  -4 377.096 8.81816
   2   4   4 364.196 9.32244
  -3  -4  -4 10.8849 1.76844
   3   4   4 8.47495 1.66730
  -4  -4  -4 72.7704 6.10690
   4   4   4 80.9005 6.42966
  -5  -4  -4 29.0076 3.19924
   5   4   4 21.5136 3.20167
  -6  -4  -4 1250.42 24.9065
   6   4   4 1223.14 30.1940
  -7  -4  -4 62.1102 7.86055
   7   4   4 54.4998 8.40168
  -8  -4  -4 163.488 13.1984
   8   4   4 186.958 16.4109
  -9  -4  -4 11.3584 3.75693
   9   4   4 16.1082 5.62654
   9  -5  -4 96.6868 12.1178
  -9   5   4 102.616 12.8774
   8  -5  -4 7.01694 3.51255
  -8   5   4 4.28283 2.78295
   7  -5  -4 605.068 22.6561
  -7   5   4 544.783 25.9025
   6  -5  -4 1.36891 2.14331
  -6   5   4 1.04442 1.67656
   5  -5  -4 54.8366 5.23368
  -5   5   4 62.0112 5.14631
   4  -5  -4 10.4083 1.47724
  -4   5   4 9.58898 1.60380
   3  -5  -4 1681.78 27.2964
  -3   5   4 1703.20 29.4712
   2  -5  -4 6.60451 0.96417
  -2   5   4 10.1002 1.82639
   1  -5  -4 395.517 8.63515
  -1   5   4 366.321 8.40893
   0  -5  -4 5.26666 1.66824
   0   5   4 5.56444 1.17997
  -1  -5  -4 1911.69 31.9423
   1   5   4 1940.65 28.1152
  -2  -5  -4 35.0386 2.74687
   2   5   4 39.1875 2.55223
  -3  -5  -4 828.459 16.1850
   3   5   4 809.484 16.9448
  -4  -5  -4 18.0898 2.43685
   4   5   4 19.8992 2.55115
  -5  -5  -4 306.356 10.5886
   5   5   4 315.296 11.3767
  -6  -5  -4 107.321 7.28865
   6   5   4 102.309 8.14015
  -7  -5  -4 421.171 22.4786
   7   5   4 458.078 23.9281
  -8  -5  -4 18.6140 5.52742
   8   5   4 13.1157 5.36971
  -9  -5  -4 12.7007 4.04553
   9   5   4 16.4223 5.51023
   9  -6  -4 7.51965 3.85452
  -9   6   4 4.57782 4.07083
   8  -6  -4 284.908 16.3122
  -8   6   4 280.339 17.6810
   7  -6  -4 8.82651 4.33173
  -7   6   4 10.5752 4.03726
   6  -6  -4 73.9054 7.81129
  -6   6   4 75.6428 7.06491
   5  -6  -4 0.65008 1.70245
  -5   6   4 2.15146 1.72755
   4  -6  -4 1006.87 20.9242
  -4   6   4 1059.99 20.9647
   3  -6  -4 6.69350 1.60608
  -3   6   4 8.73459 1.54340
   2  -6  -4 1787.92 29.3941
  -2   6   4 1664.99 36.3725
   1  -6  -4 1.07600 0.70070
  -1   6   4 1.95607 1.14067
   0  -6  -4 328.495 9.42294
   0   6   4 327.551 6.84482
  -1  -6  -4 79.3419 5.02299
   1   6   4 79.4294 4.17373
  -2  -6  -4 1574.88 26.1938
   2   6   4 1571.50 25.9711
  -3  -6  -4 33.1422 3.02380
   3   6   4 34.9648 2.81532
  -4  -6  -4 171.800 7.31186
   4   6   4 176.879 7.68456
  -5  -6  -4 31.3320 3.98466
   5   6   4 30.7840 4.04405
  -6  -6  -4 629.124 18.0138
   6   6   4 673.258 24.0292
  -7  -6  -4 60.6839 7.53470
   7   6   4 50.2106 8.46577
  -8  -6  -4 189.213 18.3887
   8   6   4 212.697 18.9523
  -9  -6  -4 4.82116 4.08456
   9   6   4 8.13156 3.84179
   9  -7  -4 67.3174 8.78331
  -9   7   4 59.0640 7.82493
   8  -7  -4 5.87555 3.05431
  -8   7   4 5.28904 3.81121
   7  -7  -4 275.650 15.0040
  -7   7   4 260.496 16.2248
   6  -7  -4 0.51730 2.46093
  -6   7   4 2.34825 2.49282
   5  -7  -4 341.617 14.0873
  -5   7   4 361.566 13.3691
   4  -7  -4 4.22239 2.56407
  -4   7   4 0.00000 1.69947
   3  -7  -4 1327.14 23.8112
  -3   7   4 1349.08 25.2965
   2  -7  -4 1.58194 0.59157
  -2   7   4 0.54017 0.97979
   1  -7  -4 421.486 8.83129
  -1   7   4 422.442 11.0233
   0  -7  -4 10.2075 1.86167
   0   7   4 10.5477 1.44065
  -1  -7  -4 1716.96 29.9581
   1   7   4 1725.51 24.9834
  -2  -7  -4 72.7348 4.58763
   2   7   4 70.4982 3.50543
  -3  -7  -4 584.845 17.6995
   3   7   4 577.476 16.9084
  -4  -7  -4 19.1771 2.66762
   4   7   4 16.0157 2.68317
  -5  -7  -4 243.555 11.0815
   5   7   4 253.394 11.8386
  -6  -7  -4 33.8729 4.12376
   6   7   4 37.3676 5.89318
  -7  -7  -4 355.467 17.9853
   7   7   4 355.554 22.4139
  -8  -7  -4 32.3431 6.34726
   8   7   4 26.7123 6.64012
  -9  -7  -4 58.1269 8.01895
   9   7   4 81.5402 10.7209
   9  -8  -4 1.99500 2.91761
  -9   8   4 2.19567 4.11327
   8  -8  -4 286.615 18.2856
  -8   8   4 279.197 20.5011
   7  -8  -4 0.46568 2.63713
  -7   8   4 2.05270 2.75284
   6  -8  -4 193.241 11.5930
  -6   8   4 212.286 12.1477
   5  -8  -4 2.24633 1.64800
  -5   8   4 1.30941 1.73382
   4  -8  -4 486.593 12.1703
  -4   8   4 459.777 12.6901
   3  -8  -4 9.58235 1.83586
  -3   8   4 9.42017 1.91017
   2  -8  -4 1097.75 26.0871
  -2   8   4 1135.12 24.8612
   1  -8  -4 0.85751 0.77856
  -1   8   4 1.89726 1.12440
   0  -8  -4 136.500 6.65285
   0   8   4 134.511 5.12980
  -1  -8  -4 11.5533 1.81197
   1   8   4 5.55665 1.26411
  -2  -8  -4 354.542 11.4122
   2   8   4 348.347 8.62881
  -3  -8  -4 10.0713 1.94700
   3   8   4 8.26340 2.07555
  -4  -8  -4 101.946 7.10447
   4   8   4 92.7191 5.86468
  -5  -8  -4 57.5474 6.50358
   5   8   4 47.3905 6.15212
  -6  -8  -4 366.244 15.0143
   6   8   4 389.904 18.8122
  -7  -8  -4 16.7232 4.37933
   7   8   4 24.0572 4.80105
  -8  -8  -4 192.709 16.9443
   8   8   4 236.257 18.8214
  -9  -8  -4 35.2436 8.53384
   9   8   4 5.83150 6.94884
   9  -9  -4 76.7140 8.77404
  -9   9   4 80.1266 10.0903
   8  -9  -4 6.20233 4.11118
  -8   9   4 7.32722 5.12641
   7  -9  -4 246.385 16.4121
  -7   9   4 263.054 16.6689
   6  -9  -4 1.64590 2.94448
  -6   9   4 2.09567 2.83281
   5  -9  -4 367.227 15.3131
  -5   9   4 344.624 15.6255
   4  -9  -4 3.64045 1.58751
  -4   9   4 2.27828 2.25273
   3  -9  -4 575.504 13.4140
  -3   9   4 560.935 15.0017
   2  -9  -4 1.15426 1.12741
  -2   9   4 1.29644 1.44272
   1  -9  -4 282.011 8.60219
  -1   9   4 292.824 9.64927
   0  -9  -4 15.3960 3.31502
   0   9   4 12.9261 2.49856
  -1  -9  -4 210.548 7.82566
   1   9   4 209.904 6.88286
  -2  -9  -4 11.6501 2.24709
   2   9   4 13.5164 1.71219
  -3  -9  -4 163.684 8.59458
   3   9   4 156.030 7.58907
  -4  -9  -4 6.98653 2.20889
   4   9   4 6.09560 1.89994
  -5  -9  -4 544.592 16.0500
   5   9   4 570.038 16.2165
  -6  -9  -4 36.5175 4.35255
   6   9   4 30.0741 5.70862
  -7  -9  -4 383.357 32.8532
   7   9   4 403.194 26.8998
  -8  -9  -4 19.7780 5.20048
   8   9   4 15.1906 4.65712
   8 -10  -4 229.800 19.2404
  -8  10   4 241.679 19.2571
   7 -10  -4 5.33068 2.81816
  -7  10   4 8.22799 3.45195
   6 -10  -4 216.828 16.5292
  -6  10   4 194.734 17.4710
   5 -10  -4 12.1185 3.55894
  -5  10   4 15.1133 3.67557
   4 -10  -4 80.8819 6.48424
  -4  10   4 78.0085 6.76957
   3 -10  -4 13.2695 2.88591
  -3  10   4 14.7113 3.75637
   2 -10  -4 765.817 17.5963
  -2  10   4 772.217 19.8469
   1 -10  -4 2.37903 1.78346
  -1  10   4 2.64334 1.36389
   0 -10  -4 96.3319 5.65177
   0  10   4 97.3465 5.35672
  -1 -10  -4 4.68517 1.79421
   1  10   4 4.93290 1.47236
  -2 -10  -4 226.064 16.7880
   2  10   4 247.858 10.5649
  -3 -10  -4 6.95740 2.64660
   3  10   4 8.07426 2.25626
  -4 -10  -4 87.5279 6.76901
   4  10   4 91.4063 6.74533
  -5 -10  -4 76.1567 6.72415
   5  10   4 74.7964 7.76217
  -6 -10  -4 323.619 15.4957
   6  10   4 310.416 17.8491
  -7 -10  -4 25.1285 5.54473
   7  10   4 16.6911 4.22908
  -8 -10  -4 102.481 11.4485
   8  10   4 89.5019 10.6110
   8 -11  -4 1.49929 3.35824
  -8  11   4 5.08119 3.35681
   7 -11  -4 144.155 12.6538
  -7  11   4 142.288 12.3614
   6 -11  -4 13.5606 4.67583
  -6  11   4 15.5484 4.48262
   5 -11  -4 74.7029 9.33526
  -5  11   4 62.4396 7.67917
   4 -11  -4 15.7985 4.24435
  -4  11   4 17.8135 4.27573
   3 -11  -4 639.756 18.9121
  -3  11   4 661.211 20.6361
   2 -11  -4 6.90137 1.91042
  -2  11   4 4.45747 1.98297
   1 -11  -4 290.676 11.8884
  -1  11   4 276.505 9.89448
   0 -11  -4 31.4520 3.29430
   0  11   4 28.7928 3.25220
  -1 -11  -4 148.364 7.94158
   1  11   4 138.693 7.01335
  -2 -11  -4 16.4615 3.48638
   2  11   4 12.3703 2.16406
  -3 -11  -4 425.019 16.7146
   3  11   4 390.200 12.8375
  -4 -11  -4 12.8449 5.35169
   4  11   4 14.2381 3.65571
  -5 -11  -4 246.720 14.4097
   5  11   4 221.113 12.1079
  -6 -11  -4 41.1568 6.37085
   6  11   4 43.7958 6.72273
  -7 -11  -4 228.321 22.2414
   7  11   4 203.363 14.8223
  -8 -11  -4 11.3506 4.43324
   8  11   4 16.6535 5.48701
   7 -12  -4 12.0610 4.00151
  -7  12   4 14.5870 5.01407
   6 -12  -4 59.3892 9.07735
  -6  12   4 65.6317 7.36476
   5 -12  -4 16.6829 4.95536
  -5  12   4 1.35978 2.04449
   4 -12  -4 199.197 12.1012
  -4  12   4 179.090 11.0340
   3 -12  -4 4.90770 2.48924
  -3  12   4 1.07275 1.91105
   2 -12  -4 463.894 16.5411
  -2  12   4 432.859 16.4611
   1 -12  -4 10.3000 4.50573
  -1  12   4 14.6334 3.46006
   0 -12  -4 131.488 8.04058
   0  12   4 121.680 8.78415
  -1 -12  -4 49.5734 5.47163
   1  12   4 40.7284 5.61881
  -2 -12  -4 1023.78 34.6305
   2  12   4 949.076 24.3867
  -3 -12  -4 16.8476 3.69959
   3  12   4 20.8523 3.29507
  -4 -12  -4 49.1098 6.73961
   4  12   4 59.5131 5.52613
  -5 -12  -4 38.6563 6.09116
   5  12   4 28.1732 4.18237
  -6 -12  -4 123.131 15.1830
   6  12   4 130.779 13.2885
  -7 -12  -4 14.5426 5.24546
   7  12   4 18.8881 4.37921
   7 -13  -4 130.114 15.6071
  -7  13   4 137.556 16.9022
   6 -13  -4 7.07155 4.90088
  -6  13   4 9.78070 3.83404
   5 -13  -4 47.0506 7.78367
  -5  13   4 54.4073 7.36854
   4 -13  -4 5.61300 3.05903
  -4  13   4 1.66774 2.80369
   3 -13  -4 263.577 13.5484
  -3  13   4 280.988 15.1806
   2 -13  -4 15.6732 3.77271
  -2  13   4 16.0050 4.19238
   1 -13  -4 80.3483 7.42104
  -1  13   4 83.4263 7.36172
   0 -13  -4 33.9051 4.72458
   0  13   4 27.2987 4.87025
  -1 -13  -4 418.188 18.6100
   1  13   4 420.164 18.3804
  -2 -13  -4 10.0103 3.40497
   2  13   4 16.1678 3.21745
  -3 -13  -4 144.299 10.7147
   3  13   4 152.232 10.7415
  -4 -13  -4 23.2795 5.16407
   4  13   4 22.9728 4.52444
  -5 -13  -4 29.0444 5.32038
   5  13   4 23.5353 4.60909
  -6 -13  -4 21.2078 5.49294
   6  13   4 46.8002 9.58611
  -7 -13  -4 117.986 15.4191
   7  13   4 122.878 15.4624
   6 -14  -4 81.6175 9.33693
  -6  14   4 116.472 10.9492
   5 -14  -4 1.40125 5.25510
  -5  14   4 5.74137 4.50624
   4 -14  -4 139.225 15.9053
  -4  14   4 132.406 12.8385
   3 -14  -4 3.39235 2.56151
  -3  14   4 3.21300 2.55905
   2 -14  -4 89.5700 7.63383
  -2  14   4 73.4431 7.53397
   1 -14  -4 22.3133 3.85791
  -1  14   4 22.2954 4.28971
   0 -14  -4 13.1483 3.97204
   0  14   4 10.9025 3.58189
  -1 -14  -4 37.6301 5.25847
   1  14   4 38.1807 5.53652
  -2 -14  -4 186.450 13.4198
   2  14   4 191.492 11.2115
  -3 -14  -4 4.90993 4.94577
   3  14   4 4.32738 3.26740
  -4 -14  -4 5.11324 4.51651
   4  14   4 6.57428 4.83118
  -5 -14  -4 13.3863 4.14822
   5  14   4 25.4578 5.45814
  -6 -14  -4 149.661 13.6184
   6  14   4 150.122 20.7353
   6 -15  -4 22.7842 11.7266
  -6  15   4 7.54406 8.14676
   5 -15  -4 26.4458 5.38006
  -5  15   4 24.4235 4.65971
   4 -15  -4 17.2347 4.60033
  -4  15   4 16.6806 4.46317
   3 -15  -4 26.2856 5.16577
  -3  15   4 30.3638 7.87955
   2 -15  -4 1.30661 2.98399
  -2  15   4 8.66989 4.18580
   1 -15  -4 102.988 9.34559
  -1  15   4 105.728 10.7718
   0 -15  -4 15.0733 4.42519
   0  15   4 9.21630 3.08359
  -1 -15  -4 125.603 11.4603
   1  15   4 108.464 9.89826
  -2 -15  -4 4.40608 3.23473
   2  15   4 6.41503 4.83384
  -3 -15  -4 3.94872 2.68701
   3  15   4 2.17317 2.66481
  -4 -15  -4 13.7848 4.12132
   4  15   4 11.8073 3.89581
  -5 -15  -4 8.71194 4.16412
   5  15   4 9.26372 5.06359
   5 -16  -4 7.22659 3.90219
  -5  16   4 12.8713 3.92072
   4 -16  -4 35.4716 5.48268
  -4  16   4 40.0341 5.89923
   3 -16  -4 8.75858 3.23679
  -3  16   4 13.4450 5.38213
   2 -16  -4 95.0691 10.0168
  -2  16   4 103.162 10.9203
   1 -16  -4 23.0499 6.30174
  -1  16   4 27.8473 7.50563
   0 -16  -4 53.4905 8.85714
   0  16   4 30.6291 7.36545
  -1 -16  -4 4.83465 2.99340
   1  16   4 1.54430 3.45444
  -2 -16  -4 1.40300 2.94416
   2  16   4 6.03368 4.03997
  -3 -16  -4 1.50329 2.78585
   3  16   4 2.19136 3.34018
  -4 -16  -4 39.8938 6.31529
   4  16   4 56.3470 8.17552
   3 -17  -4 44.8610 14.9658
  -3  17   4 61.7291 10.9474
   2 -17  -4 10.6100 5.19493
  -2  17   4 14.9229 5.39468
   1 -17  -4 96.0687 11.0686
  -1  17   4 83.8742 9.94575
   0 -17  -4 16.2133 4.16639
   0  17   4 16.5448 5.24788
  -1 -17  -4 91.5334 12.4335
   1  17   4 126.952 16.1668
  -2 -17  -4 3.55838 5.45623
   2  17   4 1.78534 5.16057
  -3 -17  -4 85.3996 11.5637
   3  17   4 88.6208 13.0186
   2 -18  -4 73.7852 17.5689
  -2  18   4 60.5247 9.28919
   1 -18  -4 23.2079 6.71206
  -1  18   4 18.2717 4.83882
   0 -18  -4 106.032 14.1463
   0  18   4 88.7482 11.2851
  -1 -18  -4 11.6965 4.14500
   1  18   4 9.70930 4.69597
  10   0  -5 4.06757 4.74950
 -10   0   5 8.86303 6.09671
   8   0  -5 0.00000 3.11897
  -8   0   5 3.62354 5.16671
   7   0  -5 4.53613 3.46630
  -7   0   5 2.12013 3.64508
   6   0  -5 4.30423 3.58511
  -6   0   5 0.21103 3.20067
   5   0  -5 0.00000 2.28852
  -5   0   5 3.32614 1.66978
   4   0  -5 1.44928 1.95105
  -4   0   5 0.46600 1.29050
   3   0  -5 0.50185 1.48180
  -3   0   5 1.52699 0.92538
   2   0  -5 0.14011 1.44923
  -2   0   5 0.09784 1.07379
   1   0  -5 0.00000 1.09445
  -1   0   5 1.15641 0.97872
   0   0  -5 0.05095 0.82105
   0   0   5 0.26174 0.78506
  -1   0  -5 0.37564 0.76012
   1   0   5 0.03573 1.19799
  -2   0  -5 0.08113 1.50407
   2   0   5 3.30564 1.91565
  -3   0  -5 0.26133 1.00736
   3   0   5 0.02086 1.41300
  -4   0  -5 3.11741 1.49340
   4   0   5 0.36180 1.45187
  -5   0  -5 2.35797 2.03750
   5   0   5 0.26341 1.22087
  -7   0  -5 10.9876 5.50418
   7   0   5 2.36602 5.59656
  -8   0  -5 0.00000 3.38068
   8   0   5 0.23562 3.93239
  -9   0  -5 1.94169 4.41941
   9   0   5 0.00000 2.95258
 -10   0  -5 15.6544 6.75764
  10   0   5 0.50980 7.28397
  10  -1  -5 2.57867 3.34205
 -10   1   5 1.74627 3.41893
   9  -1  -5 5.57077 3.01178
  -9   1   5 9.67849 4.21419
   8  -1  -5 4.14274 2.67498
  -8   1   5 2.07025 2.63706
   7  -1  -5 0.04096 2.80336
  -7   1   5 0.00000 2.79134
   6  -1  -5 10.3975 2.95372
  -6   1   5 10.5421 3.59419
   5  -1  -5 12.9959 2.91711
  -5   1   5 14.3511 1.96790
   4  -1  -5 14.0275 2.40495
  -4   1   5 13.0271 1.50594
   3  -1  -5 156.859 5.08317
  -3   1   5 171.768 5.34048
   2  -1  -5 121.329 4.52857
  -2   1   5 117.925 3.79967
   1  -1  -5 38.0356 2.24651
  -1   1   5 40.4346 2.05415
   0  -1  -5 4.03234 1.05000
   0   1   5 5.87220 0.85034
  -1  -1  -5 70.7706 2.36865
   1   1   5 69.5456 2.82005
  -2  -1  -5 199.066 5.00408
   2   1   5 189.057 5.01219
  -3  -1  -5 312.988 7.62050
   3   1   5 310.245 7.53049
  -4  -1  -5 1.92627 1.42262
   4   1   5 1.47693 1.11487
  -5  -1  -5 4.38961 1.84465
   5   1   5 5.40163 1.28612
  -6  -1  -5 8.83096 2.53543
   6   1   5 11.0741 3.40342
  -7  -1  -5 10.5208 3.55560
   7   1   5 11.9626 5.24494
  -8  -1  -5 14.3187 5.42696
   8   1   5 6.34194 5.54607
  -9  -1  -5 10.3378 3.93883
   9   1   5 7.77272 4.48794
 -10  -1  -5 9.20411 3.55055
  10   1   5 14.4770 4.50461
  10  -2  -5 12.3917 4.39825
 -10   2   5 4.11559 2.97655
   9  -2  -5 2.48986 2.85382
  -9   2   5 9.32573 3.64085
   8  -2  -5 18.8635 4.43975
  -8   2   5 16.7434 4.85937
   7  -2  -5 4.96158 2.58569
  -7   2   5 10.6070 4.21519
   6  -2  -5 9.40250 2.77991
  -6   2   5 3.54069 3.15946
   5  -2  -5 26.5810 3.64963
  -5   2   5 25.4506 3.60112
   4  -2  -5 2.88122 1.27091
  -4   2   5 3.80910 1.06631
   3  -2  -5 133.137 4.74753
  -3   2   5 140.600 5.08450
   2  -2  -5 363.471 7.37215
  -2   2   5 362.741 8.31798
   1  -2  -5 5.24848 1.02582
  -1   2   5 7.18856 1.40746
   0  -2  -5 6.47203 1.21781
   0   2   5 6.01691 0.84236
  -1  -2  -5 48.6452 1.95183
   1   2   5 49.7835 2.63031
  -2  -2  -5 256.882 6.40939
   2   2   5 252.082 6.46687
  -3  -2  -5 210.652 6.68789
   3   2   5 208.411 6.38074
  -4  -2  -5 11.5072 1.88619
   4   2   5 10.2408 1.75456
  -5  -2  -5 3.37834 1.46648
   5   2   5 9.16939 1.60996
  -6  -2  -5 31.7329 4.27626
   6   2   5 29.9388 4.40567
  -7  -2  -5 5.35483 2.98543
   7   2   5 7.79725 4.56227
  -8  -2  -5 45.1810 6.11310
   8   2   5 39.7554 7.59219
  -9  -2  -5 6.17801 3.68427
   9   2   5 0.00000 3.79061
  10  -3  -5 0.93210 3.17834
 -10   3   5 0.82285 3.40988
   9  -3  -5 7.61199 3.43727
  -9   3   5 4.56210 3.31706
   8  -3  -5 53.4935 7.62452
  -8   3   5 53.6076 8.81343
   7  -3  -5 68.0528 7.39764
  -7   3   5 61.2623 7.91419
   6  -3  -5 2.20292 1.81789
  -6   3   5 3.16091 2.03141
   5  -3  -5 3.51624 1.62606
  -5   3   5 1.80902 1.39131
   4  -3  -5 22.8637 2.12032
  -4   3   5 21.2214 2.22416
   3  -3  -5 21.1271 2.35071
  -3   3   5 21.7947 2.60801
   2  -3  -5 248.000 6.03525
  -2   3   5 241.076 6.60162
   1  -3  -5 25.4805 1.54382
  -1   3   5 31.0816 2.35605
   0  -3  -5 5.35410 1.19096
   0   3   5 5.57193 1.05575
  -1  -3  -5 85.4209 2.91630
   1   3   5 92.3821 3.90295
  -2  -3  -5 16.5662 1.92314
   2   3   5 14.6767 1.89505
  -3  -3  -5 42.0820 3.13915
   3   3   5 45.3921 3.30885
  -4  -3  -5 21.1127 2.50684
   4   3   5 23.3721 2.57610
  -5  -3  -5 15.8535 3.02185
   5   3   5 19.1477 3.01079
  -6  -3  -5 9.24622 2.49740
   6   3   5 3.71343 2.08390
  -7  -3  -5 1.68922 3.18380
   7   3   5 1.93130 4.56353
  -8  -3  -5 9.82077 4.17919
   8   3   5 9.00655 4.84285
  -9  -3  -5 2.66331 3.83386
   9   3   5 11.0262 4.55364
  10  -4  -5 4.55922 3.78717
 -10   4   5 3.59848 3.14856
   9  -4  -5 5.12559 3.33224
  -9   4   5 11.9666 4.03771
   8  -4  -5 93.7659 8.91537
  -8   4   5 87.1345 9.15311
   7  -4  -5 54.0210 6.56474
  -7   4   5 37.7260 6.12054
   6  -4  -5 1.00809 2.24497
  -6   4   5 2.69012 2.15631
   5  -4  -5 21.5651 2.77554
  -5   4   5 22.9247 2.98257
   4  -4  -5 63.1759 3.75153
  -4   4   5 65.4495 4.06197
   3  -4  -5 152.656 5.27210
  -3   4   5 141.875 6.00602
   2  -4  -5 194.719 5.39061
  -2   4   5 191.973 6.23620
   1  -4  -5 86.0840 4.26030
  -1   4   5 78.2830 4.29923
   0  -4  -5 20.0232 1.94076
   0   4   5 19.3104 1.47503
  -1  -4  -5 87.1255 3.33389
   1   4   5 90.7710 3.62360
  -2  -4  -5 123.584 4.19390
   2   4   5 125.874 5.47123
  -3  -4  -5 1.47475 1.15159
   3   4   5 1.09711 0.88454
  -4  -4  -5 43.7914 3.60765
   4   4   5 48.8492 3.84589
  -5  -4  -5 31.0787 3.39666
   5   4   5 37.6611 4.00191
  -6  -4  -5 51.9836 4.80037
   6   4   5 54.6896 5.76418
  -7  -4  -5 5.58922 3.98584
   7   4   5 3.95347 4.28008
  -8  -4  -5 4.21462 3.25586
   8   4   5 2.05533 3.23199
  -9  -4  -5 2.17358 3.06946
   9   4   5 1.28625 3.05398
   9  -5  -5 11.8879 3.79312
  -9   5   5 12.3967 4.12496
   8  -5  -5 34.2915 5.58879
  -8   5   5 27.8507 5.61607
   7  -5  -5 30.7400 5.21670
  -7   5   5 31.3147 5.69915
   6  -5  -5 29.5042 5.19221
  -6   5   5 45.4715 5.90172
   5  -5  -5 19.8147 3.36380
  -5   5   5 12.4005 2.44523
   4  -5  -5 116.224 5.01503
  -4   5   5 106.451 5.29015
   3  -5  -5 158.593 5.31751
  -3   5   5 163.445 6.24709
   2  -5  -5 17.3778 1.52022
  -2   5   5 16.4888 2.09357
   1  -5  -5 17.3621 1.25935
  -1   5   5 18.2730 1.64775
   0  -5  -5 112.087 4.28918
   0   5   5 116.209 3.67867
  -1  -5  -5 188.778 6.04170
   1   5   5 183.911 5.66460
  -2  -5  -5 195.259 6.56319
   2   5   5 188.884 6.61796
  -3  -5  -5 48.9795 4.04096
   3   5   5 57.5149 4.50647
  -4  -5  -5 49.7673 3.93700
   4   5   5 49.4094 3.98422
  -5  -5  -5 33.1206 3.50338
   5   5   5 34.7262 4.02528
  -6  -5  -5 33.5619 4.03486
   6   5   5 23.8611 4.11363
  -7  -5  -5 31.9839 5.59394
   7   5   5 45.7320 8.04858
  -8  -5  -5 1.23991 2.82717
   8   5   5 5.32453 3.56102
  -9  -5  -5 14.2679 4.49202
   9   5   5 23.5001 5.83103
   9  -6  -5 28.2579 5.03197
  -9   6   5 26.0984 5.85359
   8  -6  -5 11.9932 3.86667
  -8   6   5 14.6914 4.32480
   7  -6  -5 7.54243 3.70159
  -7   6   5 7.62151 5.84615
   6  -6  -5 2.23294 2.61061
  -6   6   5 1.14013 2.26819
   5  -6  -5 36.2188 4.22261
  -5   6   5 37.5183 4.14202
   4  -6  -5 103.042 5.59628
  -4   6   5 100.742 5.15899
   3  -6  -5 131.137 4.55812
  -3   6   5 142.604 6.09685
   2  -6  -5 93.5557 3.48422
  -2   6   5 88.9645 4.61619
   1  -6  -5 81.3055 3.12988
  -1   6   5 80.1799 5.11926
   0  -6  -5 90.5478 5.37854
   0   6   5 92.4087 3.38602
  -1  -6  -5 55.7527 3.39374
   1   6   5 56.8041 2.89487
  -2  -6  -5 456.208 10.3062
   2   6   5 426.771 9.66805
  -3  -6  -5 0.00000 1.07909
   3   6   5 3.63154 1.03833
  -4  -6  -5 13.2783 2.32404
   4   6   5 11.1751 2.26383
  -5  -6  -5 77.2796 5.34813
   5   6   5 94.3920 6.76814
  -6  -6  -5 97.9065 7.02965
   6   6   5 99.8613 9.35069
  -7  -6  -5 10.4805 3.58056
   7   6   5 13.2330 4.65434
  -8  -6  -5 41.0491 8.11168
   8   6   5 10.1415 6.30230
  -9  -6  -5 15.5467 5.45468
   9   6   5 26.7343 6.13230
   9  -7  -5 15.4630 4.85835
  -9   7   5 13.7172 4.86119
   8  -7  -5 38.1332 6.14925
  -8   7   5 41.3238 6.24148
   7  -7  -5 11.3632 3.32041
  -7   7   5 13.3002 4.15550
   6  -7  -5 2.21815 1.82316
  -6   7   5 3.33612 2.44709
   5  -7  -5 19.0977 3.21385
  -5   7   5 16.5553 2.98264
   4  -7  -5 39.5904 3.72751
  -4   7   5 46.3513 3.89448
   3  -7  -5 203.367 7.12406
  -3   7   5 195.495 7.59078
   2  -7  -5 27.1612 2.78339
  -2   7   5 31.7471 3.13751
   1  -7  -5 25.1171 2.22145
  -1   7   5 20.9227 3.12662
   0  -7  -5 132.594 6.41632
   0   7   5 143.724 4.80151
  -1  -7  -5 96.5595 4.49701
   1   7   5 95.9400 3.28975
  -2  -7  -5 71.2074 4.23922
   2   7   5 72.7405 3.60975
  -3  -7  -5 20.3194 2.55946
   3   7   5 18.9541 2.78379
  -4  -7  -5 13.5268 2.33596
   4   7   5 15.5743 2.65332
  -5  -7  -5 148.110 8.44546
   5   7   5 136.988 8.54724
  -6  -7  -5 24.9674 5.72899
   6   7   5 43.6330 6.61472
  -7  -7  -5 64.2295 8.08948
   7   7   5 59.7073 9.04323
  -8  -7  -5 23.9393 5.83027
   8   7   5 19.7015 5.94860
  -9  -7  -5 6.39069 3.95861
   9   7   5 8.01544 4.35448
   9  -8  -5 70.1225 8.74611
  -9   8   5 77.7935 10.1131
   8  -8  -5 27.3189 5.65928
  -8   8   5 39.5418 7.40856
   7  -8  -5 53.6732 7.01495
  -7   8   5 69.8222 9.19295
   6  -8  -5 70.3675 8.00474
  -6   8   5 78.7213 7.40900
   5  -8  -5 22.4629 3.88789
  -5   8   5 23.8056 3.52149
   4  -8  -5 89.7208 5.42404
  -4   8   5 87.5942 5.69233
   3  -8  -5 96.5296 5.36542
  -3   8   5 96.8997 5.67857
   2  -8  -5 58.0234 3.18766
  -2   8   5 62.0072 3.45325
   1  -8  -5 2.45128 1.09490
  -1   8   5 3.03225 1.27243
   0  -8  -5 84.9486 4.91643
   0   8   5 77.1047 3.91958
  -1  -8  -5 43.2212 3.18789
   1   8   5 39.4055 2.12764
  -2  -8  -5 89.5356 5.29926
   2   8   5 93.0043 4.20987
  -3  -8  -5 1.68040 1.31531
   3   8   5 2.20449 1.31627
  -4  -8  -5 11.3000 2.81115
   4   8   5 7.35646 2.69759
  -5  -8  -5 23.7080 3.56382
   5   8   5 28.0162 3.96307
  -6  -8  -5 140.237 8.73462
   6   8   5 141.578 11.4134
  -7  -8  -5 5.04430 3.12876
   7   8   5 1.93851 2.74397
  -8  -8  -5 0.62420 3.50530
   8   8   5 0.34028 4.25615
  -9  -8  -5 37.4201 6.27796
   9   8   5 15.5338 5.32951
   9  -9  -5 20.6445 5.38105
  -9   9   5 26.0549 5.49413
   8  -9  -5 95.7893 10.1552
  -8   9   5 79.8302 10.3290
   7  -9  -5 86.9080 10.0295
  -7   9   5 75.8461 8.74447
   6  -9  -5 51.8444 7.12288
  -6   9   5 66.0205 8.45269
   5  -9  -5 81.2340 7.28419
  -5   9   5 72.5757 6.61775
   4  -9  -5 149.254 7.86954
  -4   9   5 123.812 8.94411
   3  -9  -5 129.672 7.07777
  -3   9   5 139.390 8.21210
   2  -9  -5 11.0293 2.14497
  -2   9   5 10.3202 2.50526
   1  -9  -5 44.8704 3.29573
  -1   9   5 41.4873 3.37606
   0  -9  -5 145.466 7.44248
   0   9   5 152.304 5.70818
  -1  -9  -5 97.0458 6.03466
   1   9   5 118.967 5.36214
  -2  -9  -5 36.6249 3.88321
   2   9   5 36.8462 4.24279
  -3  -9  -5 39.1406 3.91561
   3   9   5 40.7819 4.04741
  -4  -9  -5 4.07929 2.05069
   4   9   5 6.90021 2.33461
  -5  -9  -5 140.911 8.53625
   5   9   5 136.728 9.08750
  -6  -9  -5 23.8896 4.15896
   6   9   5 17.2757 4.55222
  -7  -9  -5 52.0230 7.75478
   7   9   5 52.6426 7.26789
  -8  -9  -5 8.30347 4.52846
   8   9   5 2.59348 3.97994
   8 -10  -5 84.9128 10.9433
  -8  10   5 95.5589 10.7838
   7 -10  -5 39.2123 7.68439
  -7  10   5 57.4120 7.73706
   6 -10  -5 42.5436 6.21927
  -6  10   5 34.8393 5.88171
   5 -10  -5 151.213 11.8924
  -5  10   5 154.522 10.7225
   4 -10  -5 131.814 8.43734
  -4  10   5 121.115 9.21952
   3 -10  -5 90.2886 5.32350
  -3  10   5 98.8116 6.62589
   2 -10  -5 84.8861 5.38984
  -2  10   5 85.3566 6.58750
   1 -10  -5 15.9784 2.99738
  -1  10   5 15.2780 2.25681
   0 -10  -5 74.9797 5.53868
   0  10   5 78.2246 6.62378
  -1 -10  -5 186.775 8.86604
   1  10   5 189.552 7.48896
  -2 -10  -5 187.426 9.30408
   2  10   5 184.606 7.88052
  -3 -10  -5 3.43352 2.10094
   3  10   5 9.32195 2.22213
  -4 -10  -5 5.18198 2.91848
   4  10   5 3.49406 2.47288
  -5 -10  -5 35.3541 4.85250
   5  10   5 25.7353 4.28747
  -6 -10  -5 118.036 9.10040
   6  10   5 129.928 11.4356
  -7 -10  -5 10.2940 4.68054
   7  10   5 7.73292 4.96265
  -8 -10  -5 13.8233 4.37134
   8  10   5 4.05441 4.18428
   8 -11  -5 61.3803 9.34773
  -8  11   5 73.2248 9.28421
   7 -11  -5 50.8610 8.40012
  -7  11   5 66.3195 7.83279
   6 -11  -5 1.33110 3.15778
  -6  11   5 9.50366 3.75597
   5 -11  -5 38.4798 5.96851
  -5  11   5 39.4340 5.55427
   4 -11  -5 274.162 14.5165
  -4  11   5 273.223 14.5973
   3 -11  -5 163.314 9.93932
  -3  11   5 178.103 10.2097
   2 -11  -5 18.8361 3.36596
  -2  11   5 14.3840 3.51811
   1 -11  -5 32.7401 3.97183
  -1  11   5 25.0041 3.41668
   0 -11  -5 121.626 6.66302
   0  11   5 118.456 7.75553
  -1 -11  -5 400.461 12.7415
   1  11   5 386.853 13.9063
  -2 -11  -5 17.7908 3.79406
   2  11   5 12.8082 2.52286
  -3 -11  -5 100.841 7.57437
   3  11   5 97.7587 6.61148
  -4 -11  -5 24.2794 4.49869
   4  11   5 28.5075 4.13907
  -5 -11  -5 20.2746 4.92860
   5  11   5 17.6007 4.69124
  -6 -11  -5 10.3890 3.66176
   6  11   5 23.6680 4.93939
  -7 -11  -5 91.3998 14.6769
   7  11   5 97.8871 9.80845
   7 -12  -5 55.6497 9.07492
  -7  12   5 54.2365 7.04659
   6 -12  -5 3.95826 4.03536
  -6  12   5 0.00000 3.23020
   5 -12  -5 121.671 12.5630
  -5  12   5 137.303 10.4953
   4 -12  -5 90.7205 7.80116
  -4  12   5 101.988 8.56162
   3 -12  -5 99.7233 8.01059
  -3  12   5 95.2849 7.40874
   2 -12  -5 175.526 10.5127
  -2  12   5 201.020 10.8033
   1 -12  -5 13.1923 3.08827
  -1  12   5 18.2639 2.95824
   0 -12  -5 54.8996 5.00515
   0  12   5 71.0117 7.07025
  -1 -12  -5 243.171 9.84223
   1  12   5 260.059 12.6503
  -2 -12  -5 291.000 13.9638
   2  12   5 294.772 13.0510
  -3 -12  -5 18.7154 4.74828
   3  12   5 27.3445 5.09815
  -4 -12  -5 11.0127 3.89979
   4  12   5 16.3244 3.97635
  -5 -12  -5 54.2679 7.70229
   5  12   5 46.3225 5.93945
  -6 -12  -5 153.976 13.4892
   6  12   5 163.584 14.8745
  -7 -12  -5 8.31151 4.82276
   7  12   5 18.9213 5.16551
   7 -13  -5 83.9632 9.56235
  -7  13   5 85.8161 9.02712
   6 -13  -5 13.6531 5.22365
  -6  13   5 8.15805 3.49829
   5 -13  -5 11.3865 4.09040
  -5  13   5 9.90973 3.24960
   4 -13  -5 131.408 9.71877
  -4  13   5 140.275 11.1396
   3 -13  -5 123.048 9.08174
  -3  13   5 116.945 9.53049
   2 -13  -5 66.1619 6.58145
  -2  13   5 73.0295 7.30942
   1 -13  -5 24.7015 4.29300
  -1  13   5 27.5155 4.76691
   0 -13  -5 134.758 9.85215
   0  13   5 118.048 9.47239
  -1 -13  -5 354.755 16.0241
   1  13   5 331.606 15.0301
  -2 -13  -5 71.5096 7.24460
   2  13   5 53.1156 5.76004
  -3 -13  -5 26.1599 5.14419
   3  13   5 26.1763 4.47401
  -4 -13  -5 56.8791 7.56904
   4  13   5 47.7752 6.48119
  -5 -13  -5 148.937 13.2293
   5  13   5 180.467 13.8203
  -6 -13  -5 53.7597 7.48061
   6  13   5 50.8630 8.87510
   6 -14  -5 14.3968 4.69077
  -6  14   5 14.8285 3.95317
   5 -14  -5 26.6059 6.00240
  -5  14   5 13.7890 4.07476
   4 -14  -5 67.7948 7.93535
  -4  14   5 68.9701 8.52550
   3 -14  -5 66.5949 6.63390
  -3  14   5 79.8899 7.71905
   2 -14  -5 102.018 7.99334
  -2  14   5 89.6880 8.14033
   1 -14  -5 37.3055 6.02530
  -1  14   5 25.8655 5.83632
   0 -14  -5 49.2218 6.91871
   0  14   5 62.0105 7.02829
  -1 -14  -5 86.8440 8.37126
   1  14   5 80.2307 7.98439
  -2 -14  -5 104.829 9.21491
   2  14   5 98.0218 9.02089
  -3 -14  -5 5.57533 3.53643
   3  14   5 11.2555 3.18396
  -4 -14  -5 80.4061 9.45663
   4  14   5 76.3658 8.48412
  -5 -14  -5 93.9802 9.07601
   5  14   5 89.1116 11.0440
  -6 -14  -5 238.640 17.0605
   6  14   5 238.686 24.3477
   5 -15  -5 11.2638 4.43090
  -5  15   5 4.71047 3.20798
   4 -15  -5 57.6207 7.57546
  -4  15   5 58.9587 7.72491
   3 -15  -5 100.617 9.38789
  -3  15   5 99.7394 11.8024
   2 -15  -5 29.2660 4.71919
  -2  15   5 29.1006 5.49688
   1 -15  -5 3.10604 2.45667
  -1  15   5 7.42240 3.28809
   0 -15  -5 111.523 10.3958
   0  15   5 98.5576 8.62997
  -1 -15  -5 117.952 11.2068
   1  15   5 126.779 11.5504
  -2 -15  -5 12.9281 3.39321
   2  15   5 9.93585 3.98387
  -3 -15  -5 14.2839 3.91235
   3  15   5 14.8513 4.57683
  -4 -15  -5 26.1581 5.68880
   4  15   5 20.1088 4.96279
  -5 -15  -5 125.250 12.0090
   5  15   5 155.226 16.2008
   5 -16  -5 43.6156 7.52863
  -5  16   5 25.9931 5.81839
   4 -16  -5 158.568 13.1347
  -4  16   5 136.237 12.3960
   3 -16  -5 121.860 10.3640
  -3  16   5 130.397 14.2494
   2 -16  -5 57.1476 7.42660
  -2  16   5 69.1113 8.42708
   1 -16  -5 13.0337 3.60981
  -1  16   5 22.3809 4.77162
   0 -16  -5 33.3978 5.60774
   0  16   5 30.0206 5.76799
  -1 -16  -5 19.6409 4.70256
   1  16   5 19.1291 5.65464
  -2 -16  -5 121.464 10.4508
   2  16   5 126.670 11.9351
  -3 -16  -5 2.02185 3.47572
   3  16   5 0.43967 3.50218
  -4 -16  -5 17.5205 3.73625
   4  16   5 25.0358 5.31758
   3 -17  -5 193.739 13.5411
  -3  17   5 194.463 19.1551
   2 -17  -5 28.9268 5.44837
  -2  17   5 38.1328 6.55116
   1 -17  -5 13.3815 4.68035
  -1  17   5 11.9754 5.31976
   0 -17  -5 70.6692 8.19593
   0  17   5 73.1890 10.0445
  -1 -17  -5 110.582 10.9253
   1  17   5 68.4308 9.50794
  -2 -17  -5 32.8334 6.13429
   2  17   5 37.7686 6.59601
  -3 -17  -5 54.2382 7.06929
   3  17   5 63.0991 11.3328
   1 -18  -5 30.3777 6.95785
  -1  18   5 15.8017 6.07300
   0 -18  -5 112.478 14.3673
   0  18   5 115.252 13.0574
  -1 -18  -5 65.9723 8.60346
   1  18   5 87.7034 11.1858
  10   0  -6 3.37731 6.18662
 -10   0   6 24.6789 8.68099
   9   0  -6 473.750 31.5584
  -9   0   6 445.773 37.6960
   8   0  -6 7.78798 4.36817
  -8   0   6 7.55533 5.22773
   7   0  -6 46.8437 8.04881
  -7   0   6 38.9688 8.20112
   6   0  -6 4.61655 4.76823
  -6   0   6 7.23623 5.27530
   5   0  -6 1905.93 56.7745
  -5   0   6 1948.52 48.8760
   4   0  -6 14.4681 3.32393
  -4   0   6 13.4414 3.02555
   3   0  -6 571.107 17.4700
  -3   0   6 554.673 14.8096
   2   0  -6 15.6251 2.75628
  -2   0   6 18.9215 2.62803
   1   0  -6 1078.45 30.5350
  -1   0   6 1122.50 21.9118
   0   0  -6 4.72355 1.41087
   0   0   6 4.86822 1.41422
  -1   0  -6 2756.75 53.6351
   1   0   6 2637.10 62.0136
  -2   0  -6 5.84073 1.97315
   2   0   6 11.8613 2.63002
  -3   0  -6 328.761 12.4494
   3   0   6 337.356 10.2850
  -4   0  -6 122.391 8.93394
   4   0   6 122.530 6.62098
  -5   0  -6 1768.59 55.1680
   5   0   6 1778.77 40.0743
  -6   0  -6 110.422 12.2775
   6   0   6 133.909 12.8725
  -7   0  -6 461.812 25.4956
   7   0   6 445.876 32.4295
  -8   0  -6 12.1563 5.75142
   8   0   6 7.35239 5.74933
  -9   0  -6 297.499 25.1050
   9   0   6 386.103 35.4137
  10  -1  -6 285.499 17.5265
 -10   1   6 251.588 20.3705
   9  -1  -6 2.39528 3.37491
  -9   1   6 3.69804 3.08191
   8  -1  -6 360.869 19.3223
  -8   1   6 389.134 21.7095
   7  -1  -6 2.20716 2.17608
  -7   1   6 2.22930 3.00908
   6  -1  -6 268.152 12.4841
  -6   1   6 259.402 13.7145
   5  -1  -6 3.99948 2.17814
  -5   1   6 5.66926 1.27470
   4  -1  -6 1684.57 36.3811
  -4   1   6 1666.68 33.0983
   3  -1  -6 8.13070 1.37082
  -3   1   6 8.16941 1.37482
   2  -1  -6 920.467 16.8971
  -2   1   6 923.967 15.0451
   1  -1  -6 22.5806 2.11548
  -1   1   6 26.0560 1.79205
   0  -1  -6 286.538 6.69180
   0   1   6 282.436 5.42715
  -1  -1  -6 98.8814 2.94567
   1   1   6 100.860 3.64613
  -2  -1  -6 44.3762 2.52640
   2   1   6 44.8155 3.29141
  -3  -1  -6 18.6234 1.93580
   3   1   6 18.5475 1.77060
  -4  -1  -6 950.933 19.2749
   4   1   6 935.317 17.7582
  -5  -1  -6 162.517 7.81524
   5   1   6 159.302 6.25756
  -6  -1  -6 1096.41 27.5449
   6   1   6 1096.06 30.9271
  -7  -1  -6 47.5029 6.23990
   7   1   6 52.0533 8.57178
  -8  -1  -6 134.680 10.7195
   8   1   6 124.897 13.1971
  -9  -1  -6 89.1346 10.0566
   9   1   6 84.1898 11.4633
  10  -2  -6 17.8137 5.22268
 -10   2   6 4.43274 5.96073
   9  -2  -6 379.969 21.5297
  -9   2   6 404.478 22.7138
   8  -2  -6 3.22486 3.22364
  -8   2   6 0.60405 2.41464
   7  -2  -6 234.385 12.6346
  -7   2   6 206.092 14.1880
   6  -2  -6 2.07616 1.68917
  -6   2   6 0.56392 1.85027
   5  -2  -6 1203.33 24.5225
  -5   2   6 1187.91 28.0825
   4  -2  -6 5.91012 0.95378
  -4   2   6 8.19634 1.45149
   3  -2  -6 817.199 18.3081
  -3   2   6 788.153 19.5591
   2  -2  -6 0.67387 0.93399
  -2   2   6 1.24441 1.36035
   1  -2  -6 135.306 3.80444
  -1   2   6 137.948 4.78545
   0  -2  -6 46.3545 2.80296
   0   2   6 45.8832 1.92130
  -1  -2  -6 2224.27 31.4318
   1   2   6 2204.23 33.2212
  -2  -2  -6 32.6754 2.12298
   2   2   6 32.4978 2.37813
  -3  -2  -6 54.9188 3.62977
   3   2   6 50.3478 3.15498
  -4  -2  -6 50.4762 3.76213
   4   2   6 52.9279 3.76783
  -5  -2  -6 1030.24 25.6677
   5   2   6 1085.75 24.8511
  -6  -2  -6 122.882 8.17834
   6   2   6 105.588 7.81504
  -7  -2  -6 108.484 9.20160
   7   2   6 110.004 11.8963
  -8  -2  -6 41.1568 6.16107
   8   2   6 40.2669 7.63211
  -9  -2  -6 230.661 16.4074
   9   2   6 234.673 19.2987
  10  -3  -6 208.484 14.2389
 -10   3   6 183.053 15.2923
   9  -3  -6 8.80101 3.50793
  -9   3   6 2.19246 3.10879
   8  -3  -6 433.901 20.8790
  -8   3   6 418.300 22.8225
   7  -3  -6 5.50165 3.40003
  -7   3   6 4.16305 3.83120
   6  -3  -6 298.864 12.3200
  -6   3   6 300.618 13.3007
   5  -3  -6 4.65550 1.75543
  -5   3   6 6.55317 1.58892
   4  -3  -6 1476.81 25.2835
  -4   3   6 1487.13 26.8129
   3  -3  -6 10.9235 1.54363
  -3   3   6 10.5249 1.67160
   2  -3  -6 74.0921 3.38415
  -2   3   6 72.8999 3.97661
   1  -3  -6 8.90081 1.02551
  -1   3   6 9.54976 1.58886
   0  -3  -6 1607.31 29.9064
   0   3   6 1607.30 30.8424
  -1  -3  -6 70.5767 2.27962
   1   3   6 68.9651 3.54029
  -2  -3  -6 965.444 18.4975
   2   3   6 982.836 18.8823
  -3  -3  -6 4.77194 1.41829
   3   3   6 1.53246 1.14009
  -4  -3  -6 391.247 10.2879
   4   3   6 385.709 10.3811
  -5  -3  -6 150.276 7.34235
   5   3   6 146.551 6.80237
  -6  -3  -6 498.755 14.8345
   6   3   6 512.759 17.2732
  -7  -3  -6 26.2824 4.69541
   7   3   6 35.0854 7.12700
  -8  -3  -6 80.4507 9.28516
   8   3   6 116.025 12.8376
  -9  -3  -6 46.5283 7.97019
   9   3   6 39.0304 6.51237
  10  -4  -6 6.88028 3.26107
 -10   4   6 9.13152 3.51010
   9  -4  -6 434.821 21.4090
  -9   4   6 413.483 23.0615
   8  -4  -6 5.66489 3.21725
  -8   4   6 2.08563 3.22157
   7  -4  -6 317.117 18.2268
  -7   4   6 290.462 20.7055
   6  -4  -6 9.18118 3.25135
  -6   4   6 3.02663 1.98118
   5  -4  -6 517.124 18.2120
  -5   4   6 485.621 18.1338
   4  -4  -6 4.31432 1.22436
  -4   4   6 2.99430 1.11844
   3  -4  -6 1053.35 18.7794
  -3   4   6 1084.38 20.3889
   2  -4  -6 0.55340 0.70648
  -2   4   6 0.93627 0.83438
   1  -4  -6 501.719 9.98121
  -1   4   6 519.490 11.0173
   0  -4  -6 62.6471 3.07999
   0   4   6 56.0329 2.75324
  -1  -4  -6 955.748 14.9282
   1   4   6 983.073 17.8468
  -2  -4  -6 34.9410 2.41572
   2   4   6 26.3065 2.83453
  -3  -4  -6 11.0012 1.81549
   3   4   6 11.5454 1.96203
  -4  -4  -6 56.8875 4.17853
   4   4   6 55.3071 4.08488
  -5  -4  -6 865.949 18.5683
   5   4   6 847.482 20.5416
  -6  -4  -6 105.730 7.16128
   6   4   6 110.483 8.32074
  -7  -4  -6 70.7859 8.28267
   7   4   6 64.9382 9.35286
  -8  -4  -6 7.06312 5.24878
   8   4   6 17.5262 6.84310
  -9  -4  -6 202.692 18.0377
   9   4   6 185.474 16.8961
   9  -5  -6 6.71859 3.85446
  -9   5   6 6.23311 4.00887
   8  -5  -6 496.780 19.9891
  -8   5   6 442.820 23.7059
   7  -5  -6 0.88738 2.49080
  -7   5   6 3.32464 3.08539
   6  -5  -6 231.212 11.6316
  -6   5   6 245.341 12.3689
   5  -5  -6 4.58922 2.00699
  -5   5   6 1.33058 1.53320
   4  -5  -6 1006.13 18.7485
  -4   5   6 975.723 20.1087
   3  -5  -6 12.7999 2.32784
  -3   5   6 16.4446 2.34487
   2  -5  -6 131.304 4.90524
  -2   5   6 134.836 7.08850
   1  -5  -6 8.39446 1.16657
  -1   5   6 7.70497 1.24936
   0  -5  -6 1062.73 19.4360
   0   5   6 1032.45 16.5595
  -1  -5  -6 34.1304 2.77919
   1   5   6 36.5874 2.50549
  -2  -5  -6 915.433 15.7562
   2   5   6 967.824 18.4963
  -3  -5  -6 8.37320 1.60710
   3   5   6 9.08158 1.79024
  -4  -5  -6 649.716 15.4473
   4   5   6 655.666 16.0378
  -5  -5  -6 80.8930 5.37828
   5   5   6 79.5189 6.29472
  -6  -5  -6 487.943 18.6012
   6   5   6 428.749 17.3360
  -7  -5  -6 13.4958 3.63849
   7   5   6 7.88366 4.39217
  -8  -5  -6 64.3508 9.44832
   8   5   6 47.0305 8.28095
  -9  -5  -6 60.4995 9.29441
   9   5   6 47.1780 8.27646
   9  -6  -6 427.810 25.6323
  -9   6   6 449.094 26.0922
   8  -6  -6 1.31700 2.99148
  -8   6   6 2.29438 3.30624
   7  -6  -6 271.336 14.8880
  -7   6   6 290.745 17.1579
   6  -6  -6 1.28748 2.00097
  -6   6   6 0.80624 2.19982
   5  -6  -6 349.168 12.6230
  -5   6   6 334.823 12.2683
   4  -6  -6 3.16638 1.88585
  -4   6   6 0.94280 1.66178
   3  -6  -6 854.655 16.0698
  -3   6   6 860.089 17.9494
   2  -6  -6 5.53964 0.95863
  -2   6   6 5.83507 1.35110
   1  -6  -6 129.001 9.41744
  -1   6   6 114.087 9.32627
   0  -6  -6 18.6401 1.60805
   0   6   6 22.0749 1.75920
  -1  -6  -6 907.390 17.0390
   1   6   6 902.042 16.3795
  -2  -6  -6 32.6265 2.79497
   2   6   6 36.4690 3.22130
  -3  -6  -6 131.542 6.24176
   3   6   6 130.379 6.73978
  -4  -6  -6 48.5396 4.15641
   4   6   6 47.5954 4.27040
  -5  -6  -6 577.809 14.4492
   5   6   6 557.367 16.4267
  -6  -6  -6 34.7959 4.59499
   6   6   6 24.2981 4.00421
  -7  -6  -6 128.628 11.7557
   7   6   6 118.940 12.3780
  -8  -6  -6 15.4111 5.76197
   8   6   6 9.51968 4.65797
  -9  -6  -6 378.766 25.4162
   9   6   6 362.858 25.0860
   9  -7  -6 7.25625 3.92815
  -9   7   6 7.48059 4.57241
   8  -7  -6 510.328 24.1756
  -8   7   6 512.008 24.3623
   7  -7  -6 5.21953 3.43602
  -7   7   6 1.12738 2.89193
   6  -7  -6 162.441 15.9074
  -6   7   6 172.593 14.5271
   5  -7  -6 2.26499 2.11062
  -5   7   6 3.50478 1.79197
   4  -7  -6 616.325 15.7567
  -4   7   6 608.475 14.8611
   3  -7  -6 2.71550 1.11797
  -3   7   6 1.19063 1.02478
   2  -7  -6 153.365 4.90149
  -2   7   6 149.552 6.11924
   1  -7  -6 19.4124 2.58744
  -1   7   6 19.8201 1.68485
   0  -7  -6 906.923 19.0677
   0   7   6 920.287 15.8871
  -1  -7  -6 51.8499 3.70154
   1   7   6 55.2503 3.20642
  -2  -7  -6 504.393 11.9125
   2   7   6 508.274 12.9765
  -3  -7  -6 16.0819 2.30604
   3   7   6 20.2140 2.78237
  -4  -7  -6 459.614 12.0323
   4   7   6 450.435 12.8095
  -5  -7  -6 39.2315 4.29952
   5   7   6 38.9305 4.88339
  -6  -7  -6 208.453 13.0848
   6   7   6 250.700 13.5862
  -7  -7  -6 3.17245 3.01221
   7   7   6 10.8800 4.47145
  -8  -7  -6 125.201 14.6215
   8   7   6 102.495 14.7251
  -9  -7  -6 78.5702 12.9105
   9   7   6 97.0178 13.5100
   9  -8  -6 203.890 18.5198
  -9   8   6 180.826 16.6231
   8  -8  -6 1.65520 3.29715
  -8   8   6 2.31475 3.58139
   7  -8  -6 257.328 16.4839
  -7   8   6 263.720 19.3364
   6  -8  -6 11.6486 3.01034
  -6   8   6 7.51497 3.38410
   5  -8  -6 555.893 18.4073
  -5   8   6 532.590 18.4817
   4  -8  -6 6.60717 2.31191
  -4   8   6 1.23255 1.66519
   3  -8  -6 336.900 10.8745
  -3   8   6 332.453 12.2876
   2  -8  -6 3.24106 1.13154
  -2   8   6 4.39371 1.89625
   1  -8  -6 235.166 9.39384
  -1   8   6 220.359 8.13515
   0  -8  -6 47.0989 4.14942
   0   8   6 50.1971 3.03566
  -1  -8  -6 936.126 18.1731
   1   8   6 942.427 16.7391
  -2  -8  -6 7.09529 1.53293
   2   8   6 8.95456 1.73443
  -3  -8  -6 28.3549 3.83852
   3   8   6 37.7311 4.87621
  -4  -8  -6 68.3381 5.45301
   4   8   6 66.1577 5.33855
  -5  -8  -6 229.069 12.0302
   5   8   6 227.899 12.5884
  -6  -8  -6 25.3682 4.79775
   6   8   6 33.9467 5.73404
  -7  -8  -6 131.531 12.8387
   7   8   6 132.055 13.3162
  -8  -8  -6 25.1119 5.89368
   8   8   6 24.5199 5.56399
   8  -9  -6 244.487 19.6131
  -8   9   6 248.084 19.5907
   7  -9  -6 2.02011 3.74030
  -7   9   6 1.81604 2.90601
   6  -9  -6 211.194 15.5747
  -6   9   6 269.615 16.4543
   5  -9  -6 16.6695 3.19987
  -5   9   6 6.63851 3.05906
   4  -9  -6 440.014 13.0812
  -4   9   6 440.739 16.2722
   3  -9  -6 0.00000 1.81939
  -3   9   6 0.93017 1.82639
   2  -9  -6 4.88186 1.80797
  -2   9   6 2.77995 2.81438
   1  -9  -6 35.3849 3.42888
  -1   9   6 29.7563 2.85822
   0  -9  -6 763.092 17.6945
   0   9   6 757.116 14.6261
  -1  -9  -6 26.8956 3.35228
   1   9   6 20.9203 2.13810
  -2  -9  -6 106.762 7.04667
   2   9   6 111.124 5.89990
  -3  -9  -6 3.54856 1.66543
   3   9   6 8.03517 2.19711
  -4  -9  -6 255.549 11.1483
   4   9   6 245.923 10.2594
  -5  -9  -6 70.2221 6.71433
   5   9   6 81.7407 7.70013
  -6  -9  -6 156.817 11.5183
   6   9   6 179.501 12.9930
  -7  -9  -6 22.2489 4.75781
   7   9   6 28.4039 5.50836
  -8  -9  -6 19.9983 4.42869
   8   9   6 34.5144 6.43911
   8 -10  -6 0.00000 4.13445
  -8  10   6 7.23009 5.07620
   7 -10  -6 140.230 15.5004
  -7  10   6 141.045 12.2364
   6 -10  -6 17.0259 4.56400
  -6  10   6 16.4062 4.32054
   5 -10  -6 338.620 21.5614
  -5  10   6 318.355 17.9287
   4 -10  -6 9.94582 2.67200
  -4  10   6 9.99396 3.23785
   3 -10  -6 258.248 11.0133
  -3  10   6 260.920 11.6810
   2 -10  -6 3.22747 1.87169
  -2  10   6 3.39316 1.91601
   1 -10  -6 156.975 9.08523
  -1  10   6 151.781 8.05571
   0 -10  -6 41.2823 4.05624
   0  10   6 26.5893 3.75707
  -1 -10  -6 298.034 10.9079
   1  10   6 315.133 12.6117
  -2 -10  -6 4.32007 1.84686
   2  10   6 1.77823 1.38905
  -3 -10  -6 29.2016 4.06297
   3  10   6 35.0430 4.18627
  -4 -10  -6 53.4355 6.32504
   4  10   6 50.6603 5.21622
  -5 -10  -6 284.070 15.7348
   5  10   6 302.347 15.4147
  -6 -10  -6 26.7012 5.81255
   6  10   6 16.9245 4.03599
  -7 -10  -6 93.4921 13.9930
   7  10   6 79.5301 10.0613
  -8 -10  -6 17.4230 4.91344
   8  10   6 24.6943 6.09809
   8 -11  -6 108.855 12.8395
  -8  11   6 120.581 12.1105
   7 -11  -6 9.55860 4.57478
  -7  11   6 9.49502 4.02312
   6 -11  -6 112.397 12.5902
  -6  11   6 96.9958 10.9090
   5 -11  -6 12.4667 4.13212
  -5  11   6 10.8440 4.01487
   4 -11  -6 565.964 19.7420
  -4  11   6 556.863 19.5233
   3 -11  -6 5.73013 2.25080
  -3  11   6 5.82355 2.51317
   2 -11  -6 85.9323 6.48909
  -2  11   6 87.4533 6.93382
   1 -11  -6 10.8504 2.81369
  -1  11   6 12.2346 2.63817
   0 -11  -6 203.839 9.35760
   0  11   6 191.755 12.0819
  -1 -11  -6 6.51505 2.15171
   1  11   6 7.25296 2.73063
  -2 -11  -6 59.4331 10.6462
   2  11   6 83.6665 10.8099
  -3 -11  -6 16.6072 3.64285
   3  11   6 17.3951 3.38541
  -4 -11  -6 277.277 15.0454
   4  11   6 261.501 14.3905
  -5 -11  -6 36.9090 5.62926
   5  11   6 41.8278 6.41193
  -6 -11  -6 127.509 12.0724
   6  11   6 155.968 14.7521
  -7 -11  -6 14.7514 4.25822
   7  11   6 23.4409 5.06222
   7 -12  -6 90.8562 11.6255
  -7  12   6 84.5444 9.07736
   6 -12  -6 0.44150 2.76787
  -6  12   6 9.78314 4.32476
   5 -12  -6 202.282 14.8330
  -5  12   6 196.199 13.0164
   4 -12  -6 1.20446 2.59656
  -4  12   6 6.93937 3.39646
   3 -12  -6 531.699 19.6077
  -3  12   6 525.982 21.6469
   2 -12  -6 28.5260 3.96445
  -2  12   6 12.5111 3.38661
   1 -12  -6 121.104 8.92903
  -1  12   6 121.408 7.59824
   0 -12  -6 12.4111 2.71037
   0  12   6 14.0733 3.31656
  -1 -12  -6 300.281 12.3479
   1  12   6 296.221 14.1318
  -2 -12  -6 15.9543 3.35942
   2  12   6 17.1651 3.40786
  -3 -12  -6 155.230 10.9907
   3  12   6 181.268 11.6859
  -4 -12  -6 22.7267 6.90509
   4  12   6 15.6725 4.97174
  -5 -12  -6 267.711 17.7855
   5  12   6 283.918 19.4329
  -6 -12  -6 13.3853 5.88014
   6  12   6 10.7569 5.44128
  -7 -12  -6 86.6585 10.4770
   7  12   6 95.7601 11.7156
   7 -13  -6 8.01148 4.62211
  -7  13   6 11.7380 3.79151
   6 -13  -6 50.5830 8.45817
  -6  13   6 62.5084 7.69774
   5 -13  -6 4.15381 3.41206
  -5  13   6 4.23171 3.03868
   4 -13  -6 489.975 22.3891
  -4  13   6 490.202 21.1099
   3 -13  -6 2.15439 2.09439
  -3  13   6 1.84169 2.13001
   2 -13  -6 82.5450 7.36076
  -2  13   6 85.2976 8.05984
   1 -13  -6 14.8994 4.73392
  -1  13   6 4.29415 3.83490
   0 -13  -6 174.739 10.4698
   0  13   6 168.711 11.5124
  -1 -13  -6 5.70855 3.02659
   1  13   6 14.5583 3.33320
  -2 -13  -6 151.466 11.0890
   2  13   6 155.695 11.0672
  -3 -13  -6 36.3947 5.97755
   3  13   6 30.5464 4.80919
  -4 -13  -6 92.2800 9.97967
   4  13   6 93.3437 9.23437
  -5 -13  -6 12.7509 4.15095
   5  13   6 11.6750 4.36809
  -6 -13  -6 135.110 16.5524
   6  13   6 152.997 19.2963
   6 -14  -6 0.00000 6.62744
  -6  14   6 13.2461 6.12931
   5 -14  -6 75.5904 10.1070
  -5  14   6 88.5276 9.68822
   4 -14  -6 3.15200 2.83065
  -4  14   6 2.61233 2.96220
   3 -14  -6 115.468 9.13978
  -3  14   6 121.474 10.9090
   2 -14  -6 9.70594 2.98564
  -2  14   6 13.9979 3.89246
   1 -14  -6 7.44507 3.17005
  -1  14   6 5.30756 3.02503
   0 -14  -6 17.6576 3.62612
   0  14   6 25.2937 4.74411
  -1 -14  -6 186.401 15.8714
   1  14   6 177.363 19.0408
  -2 -14  -6 10.8339 4.59201
   2  14   6 21.0928 5.52885
  -3 -14  -6 52.5942 6.62420
   3  14   6 68.4069 7.40029
  -4 -14  -6 19.5431 5.11259
   4  14   6 24.2267 4.88709
  -5 -14  -6 92.4722 10.1989
   5  14   6 99.7781 11.5066
  -6 -14  -6 15.5314 4.34513
   6  14   6 15.1923 6.96747
   5 -15  -6 21.7059 7.58058
  -5  15   6 11.2304 4.64522
   4 -15  -6 59.5446 8.47596
  -4  15   6 60.9105 8.78455
   3 -15  -6 4.96668 2.95721
  -3  15   6 4.86944 3.65321
   2 -15  -6 12.0594 2.92479
  -2  15   6 13.6881 4.13553
   1 -15  -6 10.2446 3.46976
  -1  15   6 6.21643 3.68401
   0 -15  -6 101.198 11.1881
   0  15   6 102.046 13.5670
  -1 -15  -6 6.98142 3.39754
   1  15   6 6.73220 3.70398
  -2 -15  -6 16.7259 3.92200
   2  15   6 14.1106 4.05098
  -3 -15  -6 27.3450 8.02925
   3  15   6 19.4054 5.32691
  -4 -15  -6 11.3383 4.24854
   4  15   6 16.0901 4.50730
  -5 -15  -6 10.0953 4.50009
   5  15   6 20.4017 5.77164
   4 -16  -6 4.52537 3.49281
  -4  16   6 9.76611 3.68152
   3 -16  -6 46.2020 10.5117
  -3  16   6 46.3545 15.2406
   2 -16  -6 9.97870 6.75121
  -2  16   6 15.1411 7.53750
   1 -16  -6 13.6181 3.80558
  -1  16   6 7.92788 4.31593
   0 -16  -6 6.67428 3.65449
   0  16   6 8.45806 3.69011
  -1 -16  -6 50.7763 6.86791
   1  16   6 40.4003 6.35121
  -2 -16  -6 10.4695 3.76696
   2  16   6 11.9991 4.91164
  -3 -16  -6 23.9436 4.80392
   3  16   6 27.4345 5.68920
  -4 -16  -6 43.4646 5.46061
   4  16   6 23.4757 5.22167
   3 -17  -6 34.3827 5.04766
  -3  17   6 8.69918 5.06823
   2 -17  -6 81.3724 9.41035
  -2  17   6 54.2171 8.57479
   1 -17  -6 9.34680 4.57033
  -1  17   6 15.1176 10.0530
   0 -17  -6 64.3672 9.05091
   0  17   6 67.9804 10.1883
  -1 -17  -6 8.96773 3.61968
   1  17   6 7.06476 4.00620
  -2 -17  -6 4.39356 3.52727
   2  17   6 7.14647 4.75319
  -3 -17  -6 15.2895 6.07794
   3  17   6 24.5971 8.79488
   1 -18  -6 59.0082 8.16353
  -1  18   6 38.3868 7.60239
   0 -18  -6 18.0575 3.93858
   0  18   6 4.02386 4.47414
  10   0  -7 1.47102 4.13626
 -10   0   7 0.00000 4.95964
   9   0  -7 5.67225 4.28001
  -9   0   7 2.75137 5.27080
   8   0  -7 8.54136 3.45188
  -8   0   7 0.00000 3.51662
   7   0  -7 0.70180 2.59628
  -7   0   7 3.32626 3.94306
   6   0  -7 1.54674 2.71924
  -6   0   7 0.69271 3.15478
   5   0  -7 1.44410 2.05574
  -5   0   7 0.57883 1.32463
   4   0  -7 0.00000 1.81238
  -4   0   7 0.00000 0.96610
   3   0  -7 0.48875 1.27746
  -3   0   7 0.43761 0.96992
   2   0  -7 0.00897 1.22435
  -2   0   7 1.44936 1.37111
   1   0  -7 0.51284 1.44431
  -1   0   7 0.96395 1.15649
   0   0  -7 1.71310 1.30981
   0   0   7 0.65529 1.16022
  -1   0  -7 1.43957 0.95876
   1   0   7 1.37100 1.43700
  -2   0  -7 0.86531 1.14299
   2   0   7 0.43671 1.48870
  -3   0  -7 2.59481 1.68383
   3   0   7 1.41842 1.68852
  -5   0  -7 1.09351 2.05829
   5   0   7 5.03272 2.08679
  -6   0  -7 2.06528 3.59255
   6   0   7 0.82300 3.14654
  -7   0  -7 1.48698 3.05309
   7   0   7 6.04098 5.28220
  -8   0  -7 2.17150 4.06894
   8   0   7 0.00000 4.21327
  -9   0  -7 0.00000 3.27458
   9   0   7 10.7865 5.39072
  10  -1  -7 19.5881 4.50108
 -10   1   7 1.55673 3.77713
   9  -1  -7 9.29962 3.82218
  -9   1   7 2.67106 4.18410
   8  -1  -7 0.45805 2.34641
  -8   1   7 2.15711 3.42128
   7  -1  -7 55.0921 5.83724
  -7   1   7 55.3576 6.98099
   6  -1  -7 12.0318 3.36152
  -6   1   7 5.83336 3.63306
   5  -1  -7 25.6606 3.54311
  -5   1   7 28.5469 2.97239
   4  -1  -7 14.4179 1.58057
  -4   1   7 13.8991 1.73785
   3  -1  -7 20.3944 2.37028
  -3   1   7 21.9909 1.95333
   2  -1  -7 27.3361 2.49111
  -2   1   7 27.1784 2.23491
   1  -1  -7 316.388 8.18384
  -1   1   7 347.366 6.83411
   0  -1  -7 77.0376 3.76607
   0   1   7 73.6789 2.80977
  -1  -1  -7 167.119 4.11413
   1   1   7 164.649 4.87675
  -2  -1  -7 17.4926 1.65845
   2   1   7 17.9078 2.35436
  -3  -1  -7 24.1342 2.02554
   3   1   7 21.8036 2.59872
  -4  -1  -7 12.4746 1.79150
   4   1   7 13.6370 1.78677
  -5  -1  -7 1.94358 1.86928
   5   1   7 4.07226 1.55136
  -6  -1  -7 37.3688 4.94497
   6   1   7 29.4764 5.26416
  -7  -1  -7 8.53550 3.41051
   7   1   7 5.20311 3.67349
  -8  -1  -7 1.42943 2.48158
   8   1   7 1.96429 3.72507
  -9  -1  -7 0.11081 3.88147
   9   1   7 3.26972 3.27452
  10  -2  -7 7.77983 4.08496
 -10   2   7 9.87024 4.11047
   9  -2  -7 13.7713 4.02144
  -9   2   7 10.6916 4.55487
   8  -2  -7 6.51471 3.85074
  -8   2   7 2.44556 3.97236
   7  -2  -7 37.5101 6.18885
  -7   2   7 37.3471 7.10670
   6  -2  -7 19.5503 3.39157
  -6   2   7 16.3628 4.41600
   5  -2  -7 67.0174 5.16148
  -5   2   7 66.0692 5.92064
   4  -2  -7 35.5794 2.65083
  -4   2   7 32.7058 2.84812
   3  -2  -7 70.2063 3.64279
  -3   2   7 70.7053 4.14118
   2  -2  -7 1.21405 0.93895
  -2   2   7 1.33599 0.91755
   1  -2  -7 505.231 10.4493
  -1   2   7 508.641 9.43610
   0  -2  -7 39.9686 3.01892
   0   2   7 41.4707 2.38695
  -1  -2  -7 579.103 10.6306
   1   2   7 592.999 11.4130
  -2  -2  -7 6.83879 1.07197
   2   2   7 4.63764 1.09115
  -3  -2  -7 123.369 4.76402
   3   2   7 109.942 4.56882
  -4  -2  -7 25.7252 2.87843
   4   2   7 26.8739 2.40521
  -5  -2  -7 18.9612 3.14654
   5   2   7 22.0579 3.18181
  -6  -2  -7 9.70089 2.59149
   6   2   7 8.72214 2.69098
  -7  -2  -7 20.1330 5.35673
   7   2   7 33.5359 8.36156
  -8  -2  -7 2.62649 3.40234
   8   2   7 6.44348 4.61538
  -9  -2  -7 19.9858 5.91964
   9   2   7 30.1372 6.54778
  10  -3  -7 5.33183 3.42452
 -10   3   7 14.0362 4.79682
   9  -3  -7 13.3808 3.98545
  -9   3   7 16.3384 5.27944
   8  -3  -7 16.5256 4.32786
  -8   3   7 11.1621 4.11849
   7  -3  -7 12.9195 3.65165
  -7   3   7 8.40930 3.43930
   6  -3  -7 3.24211 1.78070
  -6   3   7 4.81452 2.05096
   5  -3  -7 18.1035 3.26922
  -5   3   7 18.0399 3.67189
   4  -3  -7 5.73658 1.29755
  -4   3   7 7.66481 1.55617
   3  -3  -7 11.3918 1.58872
  -3   3   7 14.9774 2.01221
   2  -3  -7 173.471 5.22142
  -2   3   7 169.472 6.19984
   1  -3  -7 34.0941 1.91612
  -1   3   7 33.1126 2.63803
   0  -3  -7 295.410 7.06010
   0   3   7 289.794 5.94207
  -1  -3  -7 36.2841 2.14168
   1   3   7 35.2136 2.62927
  -2  -3  -7 13.4199 1.29941
   2   3   7 14.0781 1.84397
  -3  -3  -7 14.3406 2.46252
   3   3   7 13.1954 2.11122
  -4  -3  -7 154.795 6.60219
   4   3   7 156.548 6.48096
  -5  -3  -7 1.56797 2.68712
   5   3   7 5.25923 2.01672
  -6  -3  -7 27.5375 3.88893
   6   3   7 17.5324 3.29210
  -7  -3  -7 3.04437 2.50735
   7   3   7 1.74975 3.34248
  -8  -3  -7 16.8976 5.42325
   8   3   7 17.7483 5.33410
  -9  -3  -7 6.35569 3.43133
   9   3   7 14.2300 4.20484
   9  -4  -7 8.89297 3.20029
  -9   4   7 5.94881 3.72946
   8  -4  -7 49.7531 6.49249
  -8   4   7 40.9792 6.39669
   7  -4  -7 7.59149 3.32949
  -7   4   7 8.18781 3.72383
   6  -4  -7 8.25727 2.77056
  -6   4   7 4.69641 2.39326
   5  -4  -7 25.7746 3.16523
  -5   4   7 23.4099 3.21473
   4  -4  -7 21.6969 2.25890
  -4   4   7 23.0451 2.49341
   3  -4  -7 127.654 5.05748
  -3   4   7 112.756 5.50766
   2  -4  -7 90.2171 3.84917
  -2   4   7 91.0954 4.53111
   1  -4  -7 90.9713 4.44711
  -1   4   7 94.9366 4.37768
   0  -4  -7 50.1041 3.04028
   0   4   7 44.9955 2.57982
  -1  -4  -7 39.2548 1.82396
   1   4   7 44.9674 3.00755
  -2  -4  -7 18.4141 1.76853
   2   4   7 18.4728 2.26529
  -3  -4  -7 37.4367 3.75385
   3   4   7 39.5810 4.64023
  -4  -4  -7 32.5866 3.18402
   4   4   7 27.8723 3.04529
  -5  -4  -7 10.6267 3.02315
   5   4   7 13.1566 3.50461
  -6  -4  -7 13.9658 2.83108
   6   4   7 16.5812 3.45967
  -7  -4  -7 3.78913 3.06351
   7   4   7 5.89643 4.47070
  -8  -4  -7 22.6804 5.59555
   8   4   7 8.55414 4.87992
  -9  -4  -7 86.5846 11.2477
   9   4   7 60.6454 9.56825
   9  -5  -7 23.2130 5.16553
  -9   5   7 14.8545 4.71214
   8  -5  -7 24.2342 4.70920
  -8   5   7 21.9305 5.39070
   7  -5  -7 11.4590 4.10202
  -7   5   7 7.72039 4.66808
   6  -5  -7 13.8566 3.10177
  -6   5   7 9.81312 2.89369
   5  -5  -7 14.7911 3.04137
  -5   5   7 11.2953 2.62492
   4  -5  -7 58.3439 3.73967
  -4   5   7 58.2611 4.23754
   3  -5  -7 5.60032 1.14987
  -3   5   7 7.06194 1.65559
   2  -5  -7 9.78681 1.24730
  -2   5   7 5.09756 1.32217
   1  -5  -7 32.9313 3.30517
  -1   5   7 38.1309 2.86501
   0  -5  -7 6.96987 1.24359
   0   5   7 6.11169 1.21531
  -1  -5  -7 5.62706 1.89755
   1   5   7 8.60157 1.60931
  -2  -5  -7 39.2896 2.23425
   2   5   7 41.7436 3.37724
  -3  -5  -7 76.9152 3.83660
   3   5   7 79.6582 4.92858
  -4  -5  -7 186.677 7.55772
   4   5   7 192.358 7.84931
  -5  -5  -7 1.45813 1.39705
   5   5   7 2.85408 2.07289
  -6  -5  -7 5.82812 2.41308
   6   5   7 5.21122 2.41228
  -7  -5  -7 9.76495 5.09449
   7   5   7 6.44662 4.50165
  -8  -5  -7 8.02659 6.63940
   8   5   7 6.15246 6.37906
  -9  -5  -7 4.54266 3.66128
   9   5   7 7.40985 3.93475
   9  -6  -7 14.8988 5.98130
  -9   6   7 14.6366 4.83249
   8  -6  -7 7.25672 3.60764
  -8   6   7 1.68331 3.21856
   7  -6  -7 15.7148 4.31473
  -7   6   7 17.3116 4.70802
   6  -6  -7 35.8971 6.02896
  -6   6   7 26.7165 5.94401
   5  -6  -7 21.8118 3.53681
  -5   6   7 31.9644 3.86011
   4  -6  -7 38.5058 3.56891
  -4   6   7 37.1790 3.56556
   3  -6  -7 23.2847 2.10598
  -3   6   7 26.0532 2.79521
   2  -6  -7 142.378 4.53199
  -2   6   7 150.039 6.25899
   1  -6  -7 86.1584 3.71137
  -1   6   7 75.8410 3.46713
   0  -6  -7 80.3172 3.91116
   0   6   7 73.5879 2.82345
  -1  -6  -7 27.0820 2.76943
   1   6   7 32.0324 2.51681
  -2  -6  -7 7.34064 1.66529
   2   6   7 6.97282 1.61062
  -3  -6  -7 50.9302 3.78681
   3   6   7 52.5744 4.18413
  -4  -6  -7 56.2561 4.39149
   4   6   7 61.2730 4.73718
  -5  -6  -7 65.8225 4.94611
   5   6   7 58.2777 6.20337
  -6  -6  -7 3.95665 4.28500
   6   6   7 9.06146 3.64561
  -7  -6  -7 3.57839 3.08314
   7   6   7 4.39229 3.88063
  -8  -6  -7 19.7133 5.25200
   8   6   7 17.1610 5.88049
  -9  -6  -7 36.7539 5.96611
   9   6   7 23.2843 5.61810
   9  -7  -7 10.9634 3.77133
  -9   7   7 2.14674 3.58052
   8  -7  -7 12.4065 4.12261
  -8   7   7 7.95435 4.16400
   7  -7  -7 0.12170 2.62355
  -7   7   7 2.83719 2.93549
   6  -7  -7 49.5693 5.61120
  -6   7   7 51.2046 5.95034
   5  -7  -7 57.9368 5.90090
  -5   7   7 52.6663 5.10681
   4  -7  -7 59.4511 4.97314
  -4   7   7 67.8607 4.75868
   3  -7  -7 36.1183 3.19297
  -3   7   7 38.2387 3.54725
   2  -7  -7 141.166 4.55246
  -2   7   7 150.377 6.11013
   1  -7  -7 46.6494 3.88207
  -1   7   7 47.4679 2.95335
   0  -7  -7 248.152 9.03378
   0   7   7 231.943 6.22314
  -1  -7  -7 20.4296 2.35619
   1   7   7 21.0162 2.19683
  -2  -7  -7 92.6430 4.97855
   2   7   7 89.7315 5.38109
  -3  -7  -7 111.263 6.07776
   3   7   7 104.037 6.17624
  -4  -7  -7 69.4399 5.13258
   4   7   7 69.2624 5.83629
  -5  -7  -7 65.5497 6.25683
   5   7   7 61.1207 6.42508
  -6  -7  -7 14.2700 3.78118
   6   7   7 18.1552 3.79700
  -7  -7  -7 2.28543 2.47414
   7   7   7 8.45659 4.76894
  -8  -7  -7 39.7521 7.12119
   8   7   7 51.9556 8.51078
  -9  -7  -7 7.93719 3.85680
   9   7   7 11.3493 4.68097
   9  -8  -7 31.3974 6.51172
  -9   8   7 19.2043 4.96011
   8  -8  -7 0.47267 2.73029
  -8   8   7 10.2535 5.44408
   7  -8  -7 53.0225 8.08373
  -7   8   7 42.6625 7.91607
   6  -8  -7 47.7683 5.68347
  -6   8   7 43.0077 6.75253
   5  -8  -7 62.6112 6.28721
  -5   8   7 62.3898 6.41854
   4  -8  -7 17.2855 2.81909
  -4   8   7 15.3940 2.38152
   3  -8  -7 0.50694 1.53049
  -3   8   7 1.59376 1.58848
   2  -8  -7 19.3175 2.67060
  -2   8   7 20.3453 3.95915
   1  -8  -7 104.123 6.12107
  -1   8   7 114.975 5.27517
   0  -8  -7 79.1209 5.47306
   0   8   7 74.8459 3.49460
  -1  -8  -7 161.104 6.83817
   1   8   7 162.218 6.11309
  -2  -8  -7 14.1397 2.53785
   2   8   7 12.9271 3.08588
  -3  -8  -7 47.5511 3.85937
   3   8   7 46.4132 4.30115
  -4  -8  -7 59.3041 5.77500
   4   8   7 57.9086 4.94044
  -5  -8  -7 293.269 13.4484
   5   8   7 327.268 15.0162
  -6  -8  -7 24.2590 4.88538
   6   8   7 16.6665 4.31308
  -7  -8  -7 2.60471 2.64329
   7   8   7 0.86526 2.75020
  -8  -8  -7 39.3759 6.40157
   8   8   7 41.2638 7.24131
   8  -9  -7 13.6756 8.47627
  -8   9   7 17.4669 5.86735
   7  -9  -7 11.7586 5.21126
  -7   9   7 0.00000 4.32769
   6  -9  -7 44.4173 8.26584
  -6   9   7 39.3653 6.41174
   5  -9  -7 133.005 9.82343
  -5   9   7 136.140 9.80887
   4  -9  -7 169.094 9.74654
  -4   9   7 165.931 10.6032
   3  -9  -7 33.9619 4.30002
  -3   9   7 30.0635 4.03078
   2  -9  -7 0.73173 1.58948
  -2   9   7 0.93429 1.64682
   1  -9  -7 45.4812 4.21610
  -1   9   7 58.8062 5.27100
   0  -9  -7 304.757 10.6379
   0   9   7 337.793 12.9411
  -1  -9  -7 13.6866 2.67167
   1   9   7 10.5797 2.06596
  -2  -9  -7 37.0965 4.11685
   2   9   7 31.6073 3.14475
  -3  -9  -7 3.54263 2.15504
   3   9   7 5.92960 2.07860
  -4  -9  -7 150.398 9.29595
   4   9   7 124.395 7.58289
  -5  -9  -7 34.3770 4.46869
   5   9   7 30.8864 4.70623
  -6  -9  -7 94.5610 8.65993
   6   9   7 108.940 9.20859
  -7  -9  -7 3.02795 4.89675
   7   9   7 6.21184 4.46123
  -8  -9  -7 68.8096 9.33909
   8   9   7 51.6447 8.53844
   8 -10  -7 32.6049 6.52058
  -8  10   7 24.0036 5.32354
   7 -10  -7 3.61413 3.04742
  -7  10   7 0.99775 2.57616
   6 -10  -7 100.584 10.2579
  -6  10   7 112.435 10.5476
   5 -10  -7 173.865 12.1676
  -5  10   7 153.690 10.2287
   4 -10  -7 45.3704 5.23839
  -4  10   7 48.8131 5.83473
   3 -10  -7 70.1203 5.89199
  -3  10   7 65.7028 5.93699
   2 -10  -7 15.9620 3.58956
  -2  10   7 13.4557 3.48997
   1 -10  -7 47.9255 5.05006
  -1  10   7 47.8500 5.01192
   0 -10  -7 61.8662 4.82425
   0  10   7 58.3222 5.89153
  -1 -10  -7 172.392 8.77519
   1  10   7 164.201 9.15785
  -2 -10  -7 0.00000 2.11042
   2  10   7 0.00000 2.73636
  -3 -10  -7 19.0871 4.33414
   3  10   7 15.0941 3.22780
  -4 -10  -7 29.1883 4.77999
   4  10   7 36.7935 5.21490
  -5 -10  -7 174.473 12.1591
   5  10   7 167.437 11.1546
  -6 -10  -7 1.16401 2.60985
   6  10   7 2.93851 2.77729
  -7 -10  -7 1.51425 3.10140
   7  10   7 4.00924 3.44492
  -8 -10  -7 8.54421 3.58232
   8  10   7 12.0775 5.55923
   8 -11  -7 58.4922 10.8550
  -8  11   7 25.3460 6.26803
   7 -11  -7 14.4882 4.89181
  -7  11   7 18.8968 4.32856
   6 -11  -7 8.38140 3.57459
  -6  11   7 6.56033 3.15493
   5 -11  -7 140.345 11.9679
  -5  11   7 133.436 10.2843
   4 -11  -7 151.168 11.7120
  -4  11   7 159.402 11.3934
   3 -11  -7 3.53077 2.70644
  -3  11   7 11.0039 4.01123
   2 -11  -7 21.3769 3.61114
  -2  11   7 24.3944 3.84934
   1 -11  -7 94.9317 7.38931
  -1  11   7 104.644 7.55006
   0 -11  -7 114.770 6.70351
   0  11   7 113.514 8.60815
  -1 -11  -7 5.15784 2.16106
   1  11   7 6.03726 2.19829
  -2 -11  -7 2.21702 2.03796
   2  11   7 2.48659 2.33673
  -3 -11  -7 12.2209 3.62704
   3  11   7 12.3622 3.76650
  -4 -11  -7 105.458 8.73380
   4  11   7 98.3929 9.29565
  -5 -11  -7 8.99123 3.89495
   5  11   7 12.8166 4.85053
  -6 -11  -7 103.659 10.6827
   6  11   7 104.511 11.6343
  -7 -11  -7 6.52596 3.49707
   7  11   7 5.35402 3.58163
   7 -12  -7 23.4240 5.74344
  -7  12   7 9.82759 4.34688
   6 -12  -7 50.6089 8.84632
  -6  12   7 43.7525 6.77894
   5 -12  -7 54.9479 7.62915
  -5  12   7 57.9185 6.82740
   4 -12  -7 4.38024 2.69002
  -4  12   7 7.35780 3.37503
   3 -12  -7 90.0147 7.70586
  -3  12   7 94.1005 8.04758
   2 -12  -7 61.2473 5.60298
  -2  12   7 53.2263 6.05814
   1 -12  -7 76.1344 6.83845
  -1  12   7 76.9567 6.79355
   0 -12  -7 29.5850 3.97752
   0  12   7 27.8105 4.36409
  -1 -12  -7 130.371 7.90482
   1  12   7 130.482 10.3404
  -2 -12  -7 68.2928 6.62177
   2  12   7 71.4160 7.52668
  -3 -12  -7 99.5564 8.10098
   3  12   7 85.1275 7.94186
  -4 -12  -7 95.3837 8.93002
   4  12   7 110.576 10.2899
  -5 -12  -7 68.7271 7.89559
   5  12   7 76.2812 9.67638
  -6 -12  -7 9.49060 5.22239
   6  12   7 7.55071 4.72708
  -7 -12  -7 10.6911 4.75049
   7  12   7 11.2625 4.87120
   7 -13  -7 16.9476 6.46003
  -7  13   7 23.5597 4.05408
   6 -13  -7 12.6925 4.65227
  -6  13   7 6.73799 3.07724
   5 -13  -7 25.4631 5.26006
  -5  13   7 38.9739 5.51020
   4 -13  -7 93.1193 8.70967
  -4  13   7 83.1593 8.37889
   3 -13  -7 6.22205 2.69031
  -3  13   7 6.86442 2.62338
   2 -13  -7 5.90605 2.66018
  -2  13   7 7.95422 2.64925
   1 -13  -7 70.2794 6.49505
  -1  13   7 55.3120 5.57043
   0 -13  -7 134.283 8.43229
   0  13   7 146.480 10.3828
  -1 -13  -7 65.3007 7.18323
   1  13   7 64.7150 8.09036
  -2 -13  -7 22.5324 4.30310
   2  13   7 32.8868 5.32805
  -3 -13  -7 87.0855 8.43496
   3  13   7 89.4287 8.25376
  -4 -13  -7 327.257 19.5573
   4  13   7 312.731 18.6048
  -5 -13  -7 49.6995 7.14029
   5  13   7 40.3217 7.10827
  -6 -13  -7 85.1446 10.7783
   6  13   7 75.6382 11.2584
   6 -14  -7 23.4958 5.65000
  -6  14   7 32.0325 5.29288
   5 -14  -7 63.0866 9.14499
  -5  14   7 72.5023 8.56167
   4 -14  -7 56.4860 5.90584
  -4  14   7 54.0737 7.10483
   3 -14  -7 86.6225 8.49999
  -3  14   7 86.4845 10.0930
   2 -14  -7 34.3644 4.58919
  -2  14   7 21.6629 4.63116
   1 -14  -7 65.2442 7.14577
  -1  14   7 68.3212 7.41162
   0 -14  -7 48.4340 6.46184
   0  14   7 52.2431 7.38241
  -1 -14  -7 139.714 10.9422
   1  14   7 141.766 12.4040
  -2 -14  -7 10.9835 3.45730
   2  14   7 24.3334 4.34865
  -3 -14  -7 54.3448 6.72531
   3  14   7 68.9643 7.83231
  -4 -14  -7 80.8303 9.42606
   4  14   7 62.6345 9.10623
  -5 -14  -7 137.457 12.7292
   5  14   7 135.420 13.5916
  -6 -14  -7 24.6725 4.39235
   6  14   7 5.35769 4.73530
   5 -15  -7 82.2090 10.2690
  -5  15   7 108.643 10.1263
   4 -15  -7 152.509 14.4763
  -4  15   7 146.174 13.0488
   3 -15  -7 5.36734 2.98557
  -3  15   7 2.93417 3.48995
   2 -15  -7 4.61675 2.68619
  -2  15   7 6.40859 3.63428
   1 -15  -7 52.0032 7.28164
  -1  15   7 24.9660 5.18271
   0 -15  -7 99.9324 10.3637
   0  15   7 105.322 10.8360
  -1 -15  -7 20.4568 3.96658
   1  15   7 26.2679 5.09154
  -2 -15  -7 40.8236 6.19981
   2  15   7 38.1541 7.62730
  -3 -15  -7 24.2655 4.83409
   3  15   7 19.2300 4.92834
  -4 -15  -7 127.918 10.8850
   4  15   7 132.864 13.6174
  -5 -15  -7 22.8698 5.89637
   5  15   7 32.7058 7.25985
   4 -16  -7 101.160 11.9142
  -4  16   7 82.9256 9.59124
   3 -16  -7 62.9405 7.59646
  -3  16   7 45.5084 8.65340
   2 -16  -7 18.0479 4.16323
  -2  16   7 26.6362 6.56049
   1 -16  -7 60.8896 7.75885
  -1  16   7 64.0724 8.60471
   0 -16  -7 44.3724 6.43952
   0  16   7 21.5614 6.31836
  -1 -16  -7 40.8524 6.73916
   1  16   7 52.2785 8.01000
  -2 -16  -7 3.30058 3.24110
   2  16   7 8.37675 3.36644
  -3 -16  -7 5.09824 3.76486
   3  16   7 10.8035 3.90033
  -4 -16  -7 13.4473 3.58530
   4  16   7 0.65540 4.56254
   3 -17  -7 20.3802 4.50284
  -3  17   7 17.7917 6.97295
   2 -17  -7 0.32754 3.63126
  -2  17   7 10.0515 6.40961
   1 -17  -7 37.2181 5.70553
  -1  17   7 47.8520 7.92228
   0 -17  -7 109.314 10.8130
   0  17   7 101.387 11.0319
  -1 -17  -7 5.52956 3.45234
   1  17   7 0.26119 3.33680
  -2 -17  -7 21.8718 4.98989
   2  17   7 38.1131 6.48033
  10   0  -8 327.701 27.1388
 -10   0   8 295.020 31.6714
   9   0  -8 10.8329 6.91475
  -9   0   8 1.00508 3.79532
   8   0  -8 369.971 33.8716
  -8   0   8 299.928 32.9787
   7   0  -8 10.7739 4.11991
  -7   0   8 2.92328 4.27387
   6   0  -8 679.853 28.1319
  -6   0   8 686.533 30.4815
   5   0  -8 5.61861 2.95578
  -5   0   8 8.94585 2.57180
   4   0  -8 73.2029 6.96843
  -4   0   8 66.6210 4.51642
   3   0  -8 3.91159 1.91511
  -3   0   8 1.07237 1.25799
   2   0  -8 385.446 13.0462
  -2   0   8 376.269 11.7594
   1   0  -8 196.484 10.2858
  -1   0   8 197.664 7.37428
   0   0  -8 3355.18 73.7958
   0   0   8 3449.51 61.0509
  -1   0  -8 0.53973 0.97458
   1   0   8 0.35993 1.33715
  -2   0  -8 901.893 21.7324
   2   0   8 898.718 25.2531
  -3   0  -8 259.379 11.5461
   3   0   8 250.689 12.0409
  -4   0  -8 3138.40 73.1562
   4   0   8 3134.65 73.5491
  -5   0  -8 173.151 12.2283
   5   0   8 178.224 12.0362
  -6   0  -8 41.8419 10.1186
   6   0   8 20.4081 6.21190
  -7   0  -8 36.6744 7.78224
   7   0   8 38.0192 10.6652
  -8   0  -8 239.966 20.5856
   8   0   8 235.990 26.9811
  -9   0  -8 120.343 18.9987
   9   0   8 100.023 17.4485
  10  -1  -8 0.00000 4.22134
 -10   1   8 2.33997 2.94047
   9  -1  -8 107.219 11.2449
  -9   1   8 100.057 10.7354
   8  -1  -8 4.88198 2.78018
  -8   1   8 3.98509 3.32690
   7  -1  -8 349.892 15.3993
  -7   1   8 350.065 17.5168
   6  -1  -8 10.1721 3.09545
  -6   1   8 5.31569 3.36176
   5  -1  -8 565.262 15.5269
  -5   1   8 573.802 14.3877
   4  -1  -8 0.65323 0.92328
  -4   1   8 1.97465 1.17475
   3  -1  -8 77.9884 6.15074
  -3   1   8 82.0507 5.58521
   2  -1  -8 5.84255 1.41149
  -2   1   8 1.90947 1.03774
   1  -1  -8 3342.27 55.1485
  -1   1   8 3324.69 44.0624
   0  -1  -8 152.424 5.29525
   0   1   8 141.302 4.05645
  -1  -1  -8 112.225 4.92751
   1   1   8 122.612 5.14866
  -2  -1  -8 69.1494 2.87231
   2   1   8 65.1102 4.18434
  -3  -1  -8 1628.10 26.6494
   3   1   8 1645.76 29.5181
  -4  -1  -8 349.220 9.38818
   4   1   8 350.722 10.5001
  -5  -1  -8 726.468 20.6992
   5   1   8 730.833 17.9652
  -6  -1  -8 4.41468 2.76360
   6   1   8 6.70005 2.77292
  -7  -1  -8 285.423 15.2250
   7   1   8 238.036 17.9611
  -8  -1  -8 75.4355 7.46980
   8   1   8 73.1902 10.2968
  -9  -1  -8 331.879 22.8535
   9   1   8 321.978 27.2501
  10  -2  -8 291.489 19.3216
 -10   2   8 234.634 17.8207
   9  -2  -8 3.20778 2.78402
  -9   2   8 1.73077 3.19891
   8  -2  -8 108.974 9.72569
  -8   2   8 114.281 10.9857
   7  -2  -8 0.37910 2.45044
  -7   2   8 0.28737 1.99065
   6  -2  -8 663.075 18.2529
  -6   2   8 616.364 24.6322
   5  -2  -8 6.63157 2.10686
  -5   2   8 6.03903 1.92612
   4  -2  -8 371.480 9.95597
  -4   2   8 383.050 10.9683
   3  -2  -8 0.59176 0.88561
  -3   2   8 1.63049 1.01147
   2  -2  -8 184.505 5.60786
  -2   2   8 187.872 5.62281
   1  -2  -8 40.5011 2.76322
  -1   2   8 40.6648 2.45553
   0  -2  -8 1108.84 20.2273
   0   2   8 1137.29 16.7603
  -1  -2  -8 22.4215 1.88480
   1   2   8 22.1798 2.05612
  -2  -2  -8 174.420 6.01381
   2   2   8 171.866 6.01582
  -3  -2  -8 111.762 4.50230
   3   2   8 96.5672 4.03298
  -4  -2  -8 1468.45 27.1664
   4   2   8 1437.25 27.7992
  -5  -2  -8 94.8766 6.36288
   5   2   8 84.0930 6.11312
  -6  -2  -8 24.6969 3.55107
   6   2   8 23.2876 3.80023
  -7  -2  -8 80.4562 7.84250
   7   2   8 63.8601 9.31429
  -8  -2  -8 359.329 20.6628
   8   2   8 365.221 23.8721
  -9  -2  -8 62.9056 9.40546
   9   2   8 64.3949 10.0494
  10  -3  -8 10.8151 4.00115
 -10   3   8 8.77206 4.47980
   9  -3  -8 118.932 11.3300
  -9   3   8 122.139 11.7953
   8  -3  -8 4.88036 3.01158
  -8   3   8 3.70339 3.07996
   7  -3  -8 268.233 18.2581
  -7   3   8 268.285 21.5872
   6  -3  -8 3.86003 2.07492
  -6   3   8 3.31278 2.09131
   5  -3  -8 778.604 18.0732
  -5   3   8 748.025 20.9755
   4  -3  -8 13.8842 1.81074
  -4   3   8 14.7219 2.10165
   3  -3  -8 278.809 7.29037
  -3   3   8 278.833 8.34389
   2  -3  -8 21.7646 2.33240
  -2   3   8 26.7544 2.78669
   1  -3  -8 538.925 9.50369
  -1   3   8 523.346 11.5985
   0  -3  -8 71.6288 3.71252
   0   3   8 59.9092 2.49311
  -1  -3  -8 249.998 5.80368
   1   3   8 240.957 6.81020
  -2  -3  -8 5.45603 0.88314
   2   3   8 4.59898 1.28731
  -3  -3  -8 722.714 13.6755
   3   3   8 700.662 15.1995
  -4  -3  -8 88.6284 5.03663
   4   3   8 79.8025 5.85585
  -5  -3  -8 374.756 13.2386
   5   3   8 382.137 14.1134
  -6  -3  -8 32.5873 4.04391
   6   3   8 36.3390 4.95460
  -7  -3  -8 240.465 15.6908
   7   3   8 203.277 16.7365
  -8  -3  -8 93.5697 10.8726
   8   3   8 107.048 12.0412
  -9  -3  -8 235.856 19.6152
   9   3   8 236.602 19.8155
   9  -4  -8 3.05292 3.79762
  -9   4   8 0.52452 3.75911
   8  -4  -8 25.9179 5.45158
  -8   4   8 32.6383 6.33783
   7  -4  -8 3.90291 3.03338
  -7   4   8 3.34292 3.76034
   6  -4  -8 290.723 13.2001
  -6   4   8 265.739 12.9700
   5  -4  -8 4.88348 1.73581
  -5   4   8 7.64119 2.67078
   4  -4  -8 1190.27 21.6447
  -4   4   8 1170.84 23.1596
   3  -4  -8 9.74829 1.62994
  -3   4   8 7.34274 1.64350
   2  -4  -8 817.012 19.3526
  -2   4   8 843.483 22.3453
   1  -4  -8 24.1188 1.58743
  -1   4   8 32.2461 2.68544
   0  -4  -8 474.433 11.9692
   0   4   8 463.691 14.7874
  -1  -4  -8 41.9672 2.22782
   1   4   8 38.0016 2.83020
  -2  -4  -8 99.0914 3.79518
   2   4   8 95.5359 4.95369
  -3  -4  -8 130.713 5.10833
   3   4   8 129.274 5.94549
  -4  -4  -8 650.373 14.5523
   4   4   8 618.609 16.4294
  -5  -4  -8 98.2044 6.57020
   5   4   8 99.7242 7.85594
  -6  -4  -8 120.743 8.34620
   6   4   8 123.466 9.20449
  -7  -4  -8 26.6998 6.30984
   7   4   8 38.8413 7.35326
  -8  -4  -8 338.910 23.6826
   8   4   8 277.943 21.7921
  -9  -4  -8 64.5887 9.56701
   9   4   8 39.6852 7.54662
   9  -5  -8 277.528 18.3370
  -9   5   8 270.035 18.4910
   8  -5  -8 2.41487 2.95921
  -8   5   8 1.79623 3.14045
   7  -5  -8 256.002 14.2819
  -7   5   8 241.295 15.9507
   6  -5  -8 6.09342 2.60761
  -6   5   8 2.53677 2.16277
   5  -5  -8 149.331 11.0668
  -5   5   8 145.105 10.4210
   4  -5  -8 17.3904 1.98175
  -4   5   8 16.2231 2.41876
   3  -5  -8 248.638 7.26828
  -3   5   8 247.463 8.36075
   2  -5  -8 77.8656 3.18700
  -2   5   8 75.9317 4.36546
   1  -5  -8 1072.77 21.2740
  -1   5   8 1106.62 20.6131
   0  -5  -8 17.9827 1.99796
   0   5   8 16.2898 1.65837
  -1  -5  -8 354.933 6.89426
   1   5   8 357.073 9.02722
  -2  -5  -8 29.9913 2.65322
   2   5   8 27.2342 3.35895
  -3  -5  -8 1470.05 25.3643
   3   5   8 1515.20 28.6825
  -4  -5  -8 123.768 6.31973
   4   5   8 114.294 6.52695
  -5  -5  -8 636.000 17.1868
   5   5   8 667.720 19.9367
  -6  -5  -8 74.0747 6.66381
   6   5   8 63.2740 6.68384
  -7  -5  -8 67.7578 7.73532
   7   5   8 55.0944 8.45557
  -8  -5  -8 82.5310 10.7437
   8   5   8 60.4916 9.49557
  -9  -5  -8 152.463 16.4424
   9   5   8 123.955 14.5327
   9  -6  -8 7.49543 3.59683
  -9   6   8 3.81989 3.10329
   8  -6  -8 39.3978 6.58217
  -8   6   8 41.9881 6.99476
   7  -6  -8 2.83340 2.63577
  -7   6   8 2.02029 3.13271
   6  -6  -8 179.723 13.0813
  -6   6   8 190.537 13.2044
   5  -6  -8 4.72674 2.14183
  -5   6   8 2.22395 1.83608
   4  -6  -8 156.116 7.09832
  -4   6   8 157.916 7.28151
   3  -6  -8 6.19962 1.95417
  -3   6   8 6.73229 1.99896
   2  -6  -8 1176.78 21.1132
  -2   6   8 1203.59 23.0794
   1  -6  -8 46.7428 3.07903
  -1   6   8 42.2598 3.94372
   0  -6  -8 407.273 10.2515
   0   6   8 405.120 9.27650
  -1  -6  -8 21.6919 2.53433
   1   6   8 22.3322 2.01593
  -2  -6  -8 370.562 8.19024
   2   6   8 389.054 10.6707
  -3  -6  -8 178.743 7.19063
   3   6   8 180.931 7.77969
  -4  -6  -8 1227.33 30.5132
   4   6   8 1204.03 29.4436
  -5  -6  -8 86.4087 7.02278
   5   6   8 92.6813 7.85915
  -6  -6  -8 316.203 16.1644
   6   6   8 295.508 15.0049
  -7  -6  -8 24.8368 4.83795
   7   6   8 18.6698 5.57217
  -8  -6  -8 289.874 21.1488
   8   6   8 296.611 21.6093
  -9  -6  -8 102.150 11.8612
   9   6   8 78.6744 11.4708
   9  -7  -8 226.669 20.0728
  -9   7   8 240.034 19.5982
   8  -7  -8 7.32731 8.12395
  -8   7   8 0.00000 4.61253
   7  -7  -8 210.807 13.0941
  -7   7   8 185.034 16.2299
   6  -7  -8 3.76440 2.38348
  -6   7   8 2.70639 2.48088
   5  -7  -8 226.610 12.6320
  -5   7   8 232.193 10.7614
   4  -7  -8 1.55620 1.38860
  -4   7   8 3.53345 1.48212
   3  -7  -8 86.0295 5.44863
  -3   7   8 91.2114 5.51058
   2  -7  -8 32.5358 2.64269
  -2   7   8 30.0817 2.71625
   1  -7  -8 748.696 23.4789
  -1   7   8 710.882 24.7399
   0  -7  -8 3.28595 0.97552
   0   7   8 1.75914 0.51987
  -1  -7  -8 149.840 6.34889
   1   7   8 152.870 5.37978
  -2  -7  -8 59.8407 3.84320
   2   7   8 62.7813 4.44832
  -3  -7  -8 1015.65 20.0695
   3   7   8 971.008 20.9365
  -4  -7  -8 147.131 8.03832
   4   7   8 131.123 7.33094
  -5  -7  -8 642.140 20.9116
   5   7   8 663.101 20.3683
  -6  -7  -8 38.1701 6.10686
   6   7   8 33.0449 5.18983
  -7  -7  -8 92.3746 10.8301
   7   7   8 72.1916 11.9254
  -8  -7  -8 76.8910 8.76666
   8   7   8 89.8148 11.7928
   9  -8  -8 10.3621 4.07635
  -9   8   8 8.82874 4.28073
   8  -8  -8 65.8750 9.64426
  -8   8   8 64.1153 9.62348
   7  -8  -8 5.04325 5.02803
  -7   8   8 4.93882 4.66520
   6  -8  -8 423.956 23.9662
  -6   8   8 485.724 23.1465
   5  -8  -8 1.28484 2.16038
  -5   8   8 3.82672 2.36460
   4  -8  -8 103.190 7.41221
  -4   8   8 95.0140 6.85763
   3  -8  -8 5.06539 2.85036
  -3   8   8 7.44097 2.51524
   2  -8  -8 196.641 9.97218
  -2   8   8 207.494 9.99898
   1  -8  -8 39.1116 3.95989
  -1   8   8 34.5451 4.03382
   0  -8  -8 264.740 10.0956
   0   8   8 284.618 10.8887
  -1  -8  -8 3.80336 2.58134
   1   8   8 3.44213 3.26170
  -2  -8  -8 101.655 5.22714
   2   8   8 110.395 6.22158
  -3  -8  -8 50.8079 4.53851
   3   8   8 55.7894 4.61274
  -4  -8  -8 548.414 16.7019
   4   8   8 527.984 14.7884
  -5  -8  -8 82.4731 8.24238
   5   8   8 56.9742 6.78250
  -6  -8  -8 150.354 11.3064
   6   8   8 152.259 10.6915
  -7  -8  -8 27.3414 4.89215
   7   8   8 29.8379 5.26034
  -8  -8  -8 194.721 18.1279
   8   8   8 209.349 18.1515
   8  -9  -8 4.01126 3.45392
  -8   9   8 9.33231 4.25858
   7  -9  -8 46.0546 8.08541
  -7   9   8 57.6464 7.54681
   6  -9  -8 6.15236 3.16565
  -6   9   8 2.27561 3.01422
   5  -9  -8 607.576 24.9903
  -5   9   8 635.564 23.1864
   4  -9  -8 8.14975 3.35655
  -4   9   8 15.5435 3.91241
   3  -9  -8 75.0202 6.60614
  -3   9   8 74.7332 6.15386
   2  -9  -8 7.40504 2.48936
  -2   9   8 15.9471 3.02824
   1  -9  -8 276.374 10.4866
  -1   9   8 295.295 11.9162
   0  -9  -8 1.04280 1.72262
   0   9   8 1.47731 1.72842
  -1  -9  -8 28.1329 3.77055
   1   9   8 23.5339 3.43425
  -2  -9  -8 37.6012 4.18739
   2   9   8 43.6641 4.66538
  -3  -9  -8 123.700 13.2207
   3   9   8 89.9129 10.7471
  -4  -9  -8 91.4356 8.21951
   4   9   8 84.7163 6.44888
  -5  -9  -8 180.435 11.2766
   5   9   8 177.374 11.3516
  -6  -9  -8 4.49054 2.98049
   6   9   8 3.22146 2.38086
  -7  -9  -8 69.2129 7.74285
   7   9   8 70.7248 8.33302
  -8  -9  -8 33.7795 6.22613
   8   9   8 23.5669 5.70797
   8 -10  -8 44.4366 8.18591
  -8  10   8 56.1936 7.96819
   7 -10  -8 4.07601 3.74719
  -7  10   8 7.82288 3.80424
   6 -10  -8 292.069 18.3557
  -6  10   8 315.236 18.5636
   5 -10  -8 3.41777 2.45681
  -5  10   8 2.14406 2.34419
   4 -10  -8 51.8009 5.35040
  -4  10   8 56.4569 6.41158
   3 -10  -8 22.2997 3.53292
  -3  10   8 13.5991 3.34627
   2 -10  -8 285.714 15.2696
  -2  10   8 312.070 14.5938
   1 -10  -8 16.8710 3.31541
  -1  10   8 18.2774 3.20004
   0 -10  -8 108.484 6.50430
   0  10   8 117.282 8.64904
  -1 -10  -8 14.2121 2.77226
   1  10   8 9.93364 2.52562
  -2 -10  -8 113.987 7.32746
   2  10   8 123.799 9.11953
  -3 -10  -8 33.4060 5.05261
   3  10   8 29.7134 4.46782
  -4 -10  -8 360.339 17.4814
   4  10   8 365.378 17.9493
  -5 -10  -8 28.0961 5.64638
   5  10   8 28.3567 5.43336
  -6 -10  -8 34.9591 6.31013
   6  10   8 27.1555 5.16143
  -7 -10  -8 22.6937 4.94213
   7  10   8 25.7616 5.61925
   8 -11  -8 15.5973 5.77020
  -8  11   8 16.0549 4.55558
   7 -11  -8 56.5319 10.6775
  -7  11   8 41.6580 7.04684
   6 -11  -8 4.34058 3.16696
  -6  11   8 4.13548 3.26959
   5 -11  -8 189.284 14.0694
  -5  11   8 189.855 12.4955
   4 -11  -8 4.46755 2.38960
  -4  11   8 4.01777 2.71972
   3 -11  -8 79.7759 6.51166
  -3  11   8 68.1666 6.87849
   2 -11  -8 38.9771 5.14137
  -2  11   8 45.5618 5.58879
   1 -11  -8 474.004 16.5394
  -1  11   8 498.416 16.4409
   0 -11  -8 9.89510 3.26987
   0  11   8 6.33371 3.74330
  -1 -11  -8 107.272 7.18043
   1  11   8 111.664 9.08545
  -2 -11  -8 32.4107 4.54598
   2  11   8 40.7051 5.51758
  -3 -11  -8 244.110 12.9380
   3  11   8 267.673 14.2448
  -4 -11  -8 56.5837 6.93723
   4  11   8 52.5087 8.15037
  -5 -11  -8 222.012 14.2452
   5  11   8 215.287 16.4673
  -6 -11  -8 14.5579 4.97056
   6  11   8 12.1080 6.82005
  -7 -11  -8 52.6075 8.50104
   7  11   8 56.6755 9.17865
   7 -12  -8 6.17566 5.10751
  -7  12   8 8.73054 3.51234
   6 -12  -8 108.252 15.2017
  -6  12   8 132.810 14.5531
   5 -12  -8 2.64102 3.35790
  -5  12   8 1.90701 3.62299
   4 -12  -8 91.4109 10.2599
  -4  12   8 97.9672 9.49494
   3 -12  -8 35.8986 4.73429
  -3  12   8 35.1599 4.83867
   2 -12  -8 263.990 12.7652
  -2  12   8 251.696 12.6675
   1 -12  -8 9.53602 2.74767
  -1  12   8 8.94642 2.42809
   0 -12  -8 231.382 11.1885
   0  12   8 223.619 14.9437
  -1 -12  -8 32.5069 3.87126
   1  12   8 37.3605 6.19783
  -2 -12  -8 355.131 14.6605
   2  12   8 339.960 15.7395
  -3 -12  -8 50.4035 5.77486
   3  12   8 56.3413 6.75305
  -4 -12  -8 433.943 21.1750
   4  12   8 475.439 26.9302
  -5 -12  -8 32.0008 5.08916
   5  12   8 28.3629 6.57058
  -6 -12  -8 68.0274 8.82096
   6  12   8 95.5320 13.1106
  -7 -12  -8 29.8921 5.69099
   7  12   8 9.48478 5.24642
   6 -13  -8 5.21897 4.54343
  -6  13   8 3.34013 3.32864
   5 -13  -8 101.213 10.2651
  -5  13   8 82.2591 8.40397
   4 -13  -8 5.00849 5.16215
  -4  13   8 19.2445 5.72741
   3 -13  -8 15.2702 4.13354
  -3  13   8 3.24276 3.25553
   2 -13  -8 34.4345 4.96883
  -2  13   8 33.2332 4.79857
   1 -13  -8 202.740 11.7022
  -1  13   8 194.542 12.5272
   0 -13  -8 17.6237 3.28674
   0  13   8 15.6357 4.28345
  -1 -13  -8 171.959 10.7529
   1  13   8 170.653 13.3861
  -2 -13  -8 27.4116 4.75413
   2  13   8 14.0887 4.38402
  -3 -13  -8 180.079 12.9730
   3  13   8 200.088 12.9776
  -4 -13  -8 1.46586 3.58761
   4  13   8 6.73687 5.00380
  -5 -13  -8 208.320 15.9720
   5  13   8 207.578 17.3787
  -6 -13  -8 39.2932 6.54412
   6  13   8 23.8202 7.09422
   6 -14  -8 139.733 14.8981
  -6  14   8 100.873 10.8820
   5 -14  -8 6.15949 3.58306
  -5  14   8 4.51842 3.17206
   4 -14  -8 108.835 10.8656
  -4  14   8 99.4415 10.5538
   3 -14  -8 9.34399 2.78422
  -3  14   8 16.7785 4.29217
   2 -14  -8 22.9705 4.41827
  -2  14   8 24.3353 5.46878
   1 -14  -8 2.46043 3.69388
  -1  14   8 6.79849 3.72345
   0 -14  -8 114.156 10.1220
   0  14   8 112.069 12.8721
  -1 -14  -8 30.3308 4.83830
   1  14   8 31.9068 5.54532
  -2 -14  -8 68.4610 8.43592
   2  14   8 82.8168 8.38002
  -3 -14  -8 32.4961 5.13791
   3  14   8 28.2910 4.67039
  -4 -14  -8 55.4831 7.13995
   4  14   8 46.0842 7.35639
  -5 -14  -8 5.82127 3.60320
   5  14   8 5.77664 3.43177
   5 -15  -8 96.7932 11.4279
  -5  15   8 106.617 10.4401
   4 -15  -8 9.35789 3.91012
  -4  15   8 13.8342 3.78083
   3 -15  -8 26.2006 5.38254
  -3  15   8 14.1774 5.73341
   2 -15  -8 13.5988 4.08305
  -2  15   8 4.45302 4.38203
   1 -15  -8 42.1698 6.58813
  -1  15   8 24.4191 5.55041
   0 -15  -8 9.38925 3.72089
   0  15   8 8.66324 3.76268
  -1 -15  -8 21.3656 5.79788
   1  15   8 27.2763 5.75850
  -2 -15  -8 40.8993 5.93356
   2  15   8 47.5892 7.00937
  -3 -15  -8 36.9810 6.02487
   3  15   8 41.7794 6.19269
  -4 -15  -8 5.66169 2.80041
   4  15   8 4.65123 3.59773
  -5 -15  -8 71.9336 8.19673
   5  15   8 59.5843 9.42224
   4 -16  -8 40.1553 9.03550
  -4  16   8 31.0563 7.30119
   3 -16  -8 19.6828 3.80972
  -3  16   8 22.3944 7.95069
   2 -16  -8 21.9291 4.28189
  -2  16   8 17.7710 5.49730
   1 -16  -8 8.69223 3.43170
  -1  16   8 14.5810 3.98687
   0 -16  -8 53.1060 7.22148
   0  16   8 69.5395 9.02266
  -1 -16  -8 15.4123 4.11100
   1  16   8 11.8001 4.07015
  -2 -16  -8 67.7756 7.12236
   2  16   8 61.6486 7.79553
  -3 -16  -8 22.4553 8.80949
   3  16   8 33.7438 8.47023
  -4 -16  -8 20.0135 4.50587
   4  16   8 19.1925 5.31988
   3 -17  -8 25.3213 4.90719
  -3  17   8 20.0648 6.58188
   2 -17  -8 6.53011 4.51367
  -2  17   8 11.4554 4.78001
   1 -17  -8 32.9750 5.13926
  -1  17   8 55.6606 7.97877
   0 -17  -8 4.40501 3.04724
   0  17   8 1.29445 3.54597
  -1 -17  -8 66.4884 8.45142
   1  17   8 75.9897 9.33231
  -2 -17  -8 43.3698 6.60761
   2  17   8 41.0536 7.36956
  10   0  -9 0.00000 4.64628
 -10   0   9 2.32767 4.76865
   9   0  -9 0.86316 3.75610
  -9   0   9 1.93877 4.24669
   8   0  -9 2.83855 3.03687
  -8   0   9 3.83653 3.83108
   7   0  -9 1.71916 2.57010
  -7   0   9 4.59840 4.27359
   5   0  -9 2.16013 2.29473
  -5   0   9 3.19260 2.19549
   4   0  -9 3.80483 2.36461
  -4   0   9 0.53074 1.36658
   3   0  -9 1.28382 1.48137
  -3   0   9 1.10516 1.35760
   2   0  -9 1.17601 1.75500
  -2   0   9 1.29772 1.42379
   1   0  -9 1.86688 1.83931
  -1   0   9 0.68829 1.18346
   0   0  -9 2.22503 1.25094
   0   0   9 0.35415 0.89422
  -1   0  -9 0.71593 0.92037
   1   0   9 1.04906 1.69256
   2   0   9 19.5848 5.99472
  -3   0  -9 2.28793 2.38279
   3   0   9 2.74253 2.14821
  -4   0  -9 1.13305 1.92460
   4   0   9 0.16730 2.09806
  -5   0  -9 1.33120 2.38853
   5   0   9 0.11790 1.78901
  -6   0  -9 2.27942 3.46329
   6   0   9 2.43831 3.63709
  -7   0  -9 5.30587 4.25375
   7   0   9 5.60378 5.23581
  -8   0  -9 8.66266 4.80364
   8   0   9 3.39433 4.81922
  10  -1  -9 12.8194 3.75687
 -10   1   9 19.8093 5.80119
   9  -1  -9 2.19515 3.43806
  -9   1   9 4.76067 3.74954
   8  -1  -9 19.1440 4.57977
  -8   1   9 18.4538 5.08788
   7  -1  -9 64.1489 6.32650
  -7   1   9 72.6348 8.63261
   6  -1  -9 9.69810 2.87138
  -6   1   9 11.6531 3.64287
   5  -1  -9 9.12936 2.47813
  -5   1   9 9.96890 1.97036
   4  -1  -9 37.6779 3.15465
  -4   1   9 35.6067 3.19298
   3  -1  -9 1.37292 1.16010
  -3   1   9 5.52686 1.31345
   2  -1  -9 33.5339 2.96593
  -2   1   9 30.4863 2.43265
   1  -1  -9 114.538 5.21791
  -1   1   9 121.232 4.47626
   0  -1  -9 8.75223 1.98903
   0   1   9 10.2240 1.45957
  -1  -1  -9 234.790 5.36821
   1   1   9 236.457 6.47517
  -2  -1  -9 22.0724 1.70099
   2   1   9 22.6766 2.70191
  -3  -1  -9 2.79240 1.06400
   3   1   9 2.19789 1.44618
  -4  -1  -9 7.17840 2.41445
   4   1   9 2.96620 1.99697
  -5  -1  -9 2.79590 1.73341
   5   1   9 7.75550 2.19329
  -6  -1  -9 16.2495 3.42354
   6   1   9 17.6978 4.05275
  -7  -1  -9 75.3789 7.34972
   7   1   9 75.5188 10.0608
  -8  -1  -9 10.7641 4.28804
   8   1   9 12.3026 4.79673
  -9  -1  -9 4.66529 3.53647
   9   1   9 6.28300 4.23257
  10  -2  -9 12.5057 5.80016
 -10   2   9 3.71075 6.19287
   9  -2  -9 8.30727 3.74432
  -9   2   9 6.61351 4.30496
   8  -2  -9 7.59068 3.33778
  -8   2   9 11.7408 4.19306
   7  -2  -9 66.0838 6.96987
  -7   2   9 63.4733 8.10395
   6  -2  -9 10.3542 2.63993
  -6   2   9 11.6609 4.04521
   5  -2  -9 8.53660 2.45947
  -5   2   9 3.17550 1.31957
   4  -2  -9 99.7298 4.70968
  -4   2   9 103.873 5.68421
   3  -2  -9 4.50041 1.27227
  -3   2   9 6.71431 1.66334
   2  -2  -9 115.373 5.30414
  -2   2   9 113.886 5.13136
   1  -2  -9 18.9966 2.72038
  -1   2   9 22.0193 2.39701
   0  -2  -9 84.8351 4.47809
   0   2   9 83.5097 3.14248
  -1  -2  -9 85.5052 3.85355
   1   2   9 86.3637 4.17836
  -2  -2  -9 106.300 3.66011
   2   2   9 105.804 4.40306
  -3  -2  -9 8.13553 1.21943
   3   2   9 6.11899 1.70875
  -4  -2  -9 11.1656 2.11834
   4   2   9 5.26108 1.77793
  -5  -2  -9 4.30702 2.70303
   5   2   9 10.5111 3.14720
  -6  -2  -9 158.401 9.51087
   6   2   9 154.526 10.0291
  -7  -2  -9 10.9026 4.12054
   7   2   9 4.80284 4.18197
  -8  -2  -9 90.6906 9.92034
   8   2   9 97.8783 12.2309
  -9  -2  -9 5.88790 4.74973
   9   2   9 1.64919 3.27471
   9  -3  -9 4.37574 2.85552
  -9   3   9 10.4779 4.53502
   8  -3  -9 17.6419 4.29881
  -8   3   9 29.0718 5.80926
   7  -3  -9 23.5957 4.41896
  -7   3   9 29.9973 5.71164
   6  -3  -9 8.30476 2.86632
  -6   3   9 5.03801 2.43175
   5  -3  -9 31.8814 3.69364
  -5   3   9 32.8629 4.56489
   4  -3  -9 16.4416 2.01557
  -4   3   9 13.9379 2.17313
   3  -3  -9 4.30893 1.25677
  -3   3   9 6.11485 1.55604
   2  -3  -9 122.436 4.70448
  -2   3   9 118.058 5.38031
   1  -3  -9 28.4076 2.15474
  -1   3   9 29.4522 2.35044
   0  -3  -9 66.6754 3.81389
   0   3   9 66.0263 2.57813
  -1  -3  -9 42.1198 2.80096
   1   3   9 43.8802 3.04944
  -2  -3  -9 21.0359 1.56934
   2   3   9 19.1322 2.09057
  -3  -3  -9 80.8815 4.77303
   3   3   9 69.0714 5.70618
  -4  -3  -9 6.01869 2.01715
   4   3   9 8.31282 2.22060
  -5  -3  -9 65.9587 5.43515
   5   3   9 59.7645 5.34108
  -6  -3  -9 19.7536 3.86765
   6   3   9 12.7452 3.29750
  -7  -3  -9 19.9523 3.83668
   7   3   9 18.7602 5.42803
  -8  -3  -9 6.36582 4.43483
   8   3   9 8.70856 4.54605
  -9  -3  -9 6.53662 3.98688
   9   3   9 7.86693 3.78552
   9  -4  -9 1.38397 2.82686
  -9   4   9 8.30477 3.52008
   8  -4  -9 12.7395 4.00400
  -8   4   9 8.20777 4.01181
   7  -4  -9 30.5423 5.22716
  -7   4   9 36.6926 6.85962
   6  -4  -9 50.4045 5.39067
  -6   4   9 49.5055 5.80897
   5  -4  -9 15.0785 3.53681
  -5   4   9 8.15141 2.96884
   4  -4  -9 11.4824 1.68124
  -4   4   9 9.35922 1.86471
   3  -4  -9 30.4337 2.60499
  -3   4   9 29.7224 3.02917
   2  -4  -9 264.294 7.02297
  -2   4   9 276.913 7.96386
   1  -4  -9 36.5093 2.27308
  -1   4   9 34.2959 2.94658
   0  -4  -9 89.5427 3.31682
   0   4   9 92.6816 3.67496
  -1  -4  -9 21.3426 2.65192
   1   4   9 20.1386 2.93833
  -2  -4  -9 37.6823 2.31779
   2   4   9 36.0213 3.08441
  -3  -4  -9 9.60312 1.61778
   3   4   9 9.72283 1.82152
  -4  -4  -9 58.2905 3.92749
   4   4   9 52.2894 4.88798
  -5  -4  -9 3.34921 2.08934
   5   4   9 2.32019 2.19467
  -6  -4  -9 56.4175 5.95988
   6   4   9 58.6238 6.25745
  -7  -4  -9 13.9127 3.38265
   7   4   9 2.42511 3.73569
  -8  -4  -9 25.8158 7.67094
   8   4   9 7.74166 5.26944
  -9  -4  -9 4.75663 4.13186
   9   4   9 2.91266 4.04436
   9  -5  -9 11.0180 5.02643
  -9   5   9 31.8528 6.66504
   8  -5  -9 2.02408 3.29533
  -8   5   9 3.28306 3.51483
   7  -5  -9 56.2998 6.72535
  -7   5   9 70.9906 8.45901
   6  -5  -9 42.0952 4.95069
  -6   5   9 54.5946 5.97637
   5  -5  -9 24.1961 3.49581
  -5   5   9 20.8705 3.47213
   4  -5  -9 1.44936 1.02820
  -4   5   9 2.15673 1.44844
   3  -5  -9 1.24145 1.08453
  -3   5   9 0.91284 1.44313
   2  -5  -9 78.9318 3.23204
  -2   5   9 80.6324 4.63081
   1  -5  -9 187.034 6.94766
  -1   5   9 202.644 8.19620
   0  -5  -9 18.0640 2.10049
   0   5   9 13.3734 1.56845
  -1  -5  -9 15.3227 1.14043
   1   5   9 14.6546 1.83870
  -2  -5  -9 17.3115 1.69969
   2   5   9 19.6292 2.37362
  -3  -5  -9 101.123 4.41514
   3   5   9 103.351 5.79118
  -4  -5  -9 0.69910 1.59829
   4   5   9 5.18822 2.01711
  -5  -5  -9 7.47452 2.91542
   5   5   9 7.98410 3.96570
  -6  -5  -9 21.4562 4.70686
   6   5   9 11.9045 4.01816
  -7  -5  -9 12.8825 3.55370
   7   5   9 31.7248 6.74024
  -8  -5  -9 5.49397 4.21011
   8   5   9 7.41603 3.90608
  -9  -5  -9 22.4317 5.71490
   9   5   9 22.5978 4.67699
   9  -6  -9 4.71354 3.12135
  -9   6   9 4.90141 4.06066
   8  -6  -9 3.44474 3.39821
  -8   6   9 4.03741 4.00931
   7  -6  -9 34.8790 5.27891
  -7   6   9 37.7136 6.27629
   6  -6  -9 125.707 9.44230
  -6   6   9 125.346 9.29280
   5  -6  -9 13.4509 3.28385
  -5   6   9 14.2799 2.81051
   4  -6  -9 23.3517 3.07031
  -4   6   9 23.0276 2.94702
   3  -6  -9 29.3238 2.71208
  -3   6   9 31.2587 3.69340
   2  -6  -9 66.5225 3.54261
  -2   6   9 72.6415 4.58362
   1  -6  -9 45.7795 3.35288
  -1   6   9 42.0517 4.15189
   0  -6  -9 58.6097 3.69557
   0   6   9 56.0526 2.91251
  -1  -6  -9 38.9474 1.96198
   1   6   9 41.6649 2.62324
  -2  -6  -9 79.3238 4.07504
   2   6   9 80.7269 4.99994
  -3  -6  -9 12.4035 2.65246
   3   6   9 11.2847 2.15543
  -4  -6  -9 39.7949 4.18508
   4   6   9 40.0614 4.48308
  -5  -6  -9 25.7568 3.89077
   5   6   9 26.0104 4.35992
  -6  -6  -9 19.6487 4.23981
   6   6   9 13.7554 3.40926
  -7  -6  -9 11.7447 4.43216
   7   6   9 14.1361 5.78531
  -8  -6  -9 42.6891 6.96222
   8   6   9 49.9550 8.34651
   9  -7  -9 7.27096 4.17106
  -9   7   9 2.82082 3.59550
   8  -7  -9 30.0765 6.70453
  -8   7   9 28.9272 6.58540
   7  -7  -9 24.4197 5.05993
  -7   7   9 31.9374 6.97050
   6  -7  -9 79.8441 9.80109
  -6   7   9 89.0684 9.73054
   5  -7  -9 24.7357 5.00911
  -5   7   9 20.7695 4.07384
   4  -7  -9 4.35193 2.24612
  -4   7   9 4.10140 1.53203
   3  -7  -9 36.2401 4.43566
  -3   7   9 41.9292 4.10744
   2  -7  -9 12.4156 2.20063
  -2   7   9 11.7837 2.60488
   1  -7  -9 242.211 9.52330
  -1   7   9 248.163 10.1198
   0  -7  -9 30.0863 2.63631
   0   7   9 29.4952 3.18551
  -1  -7  -9 3.42947 1.63331
   1   7   9 2.51483 1.16578
  -2  -7  -9 68.9812 4.75941
   2   7   9 81.7045 4.94038
  -3  -7  -9 152.750 7.98848
   3   7   9 152.358 7.58718
  -4  -7  -9 9.88003 2.42087
   4   7   9 12.1894 2.66118
  -5  -7  -9 43.8615 5.77662
   5   7   9 39.2047 5.36000
  -6  -7  -9 32.7398 5.46772
   6   7   9 42.0300 5.84861
  -7  -7  -9 36.0960 6.04988
   7   7   9 26.0492 6.13646
  -8  -7  -9 1.85403 3.29214
   8   7   9 10.4380 4.48855
   8  -8  -9 0.58108 3.55949
  -8   8   9 9.69492 6.21374
   7  -8  -9 62.2384 7.81469
  -7   8   9 55.8376 8.85646
   6  -8  -9 116.993 10.6931
  -6   8   9 103.366 10.1616
   5  -8  -9 2.29775 2.43090
  -5   8   9 2.93404 2.16573
   4  -8  -9 3.97499 2.31129
  -4   8   9 1.22910 1.77979
   3  -8  -9 49.7160 5.22191
  -3   8   9 50.3867 4.97954
   2  -8  -9 47.7519 5.06048
  -2   8   9 52.6249 4.98857
   1  -8  -9 37.2904 4.04360
  -1   8   9 34.3332 4.04641
   0  -8  -9 8.86881 2.64381
   0   8   9 10.2570 2.55523
  -1  -8  -9 20.0951 3.21757
   1   8   9 23.4243 3.15917
  -2  -8  -9 154.054 8.23350
   2   8   9 139.953 8.07333
  -3  -8  -9 84.8334 6.02050
   3   8   9 85.0449 5.86391
  -4  -8  -9 265.396 11.0498
   4   8   9 243.429 11.3846
  -5  -8  -9 7.15552 2.72911
   5   8   9 8.35603 2.60777
  -6  -8  -9 17.9312 4.21743
   6   8   9 16.0349 3.80268
  -7  -8  -9 24.5391 5.04612
   7   8   9 22.2194 5.25300
  -8  -8  -9 106.434 11.0471
   8   8   9 107.597 12.6185
   8  -9  -9 43.1000 7.54929
  -8   9   9 55.2965 8.24634
   7  -9  -9 24.0005 6.17015
  -7   9   9 32.9603 5.38505
   6  -9  -9 39.7999 5.97080
  -6   9   9 19.4376 4.63117
   5  -9  -9 66.8027 7.12218
  -5   9   9 69.7587 7.37922
   4  -9  -9 16.5151 3.40208
  -4   9   9 11.1534 3.21292
   3  -9  -9 47.9816 5.32431
  -3   9   9 52.7804 5.19648
   2  -9  -9 39.3432 5.76523
  -2   9   9 30.6963 5.92104
   1  -9  -9 172.107 8.62459
  -1   9   9 169.696 9.23853
   0  -9  -9 1.95174 1.73665
   0   9   9 1.08563 1.50714
  -1  -9  -9 8.68561 2.42991
   1   9   9 6.58093 2.73657
  -2  -9  -9 65.0545 5.52484
   2   9   9 65.4376 6.54216
  -3  -9  -9 105.222 7.22778
   3   9   9 117.417 7.93846
  -4  -9  -9 45.5640 5.96929
   4   9   9 40.6166 5.08200
  -5  -9  -9 120.793 11.8611
   5   9   9 141.700 12.1027
  -6  -9  -9 14.9515 5.52374
   6   9   9 3.58658 4.54945
  -7  -9  -9 61.3590 8.05533
   7   9   9 76.8580 10.1869
  -8  -9  -9 7.18404 4.32010
   8   9   9 4.91808 5.09590
   8 -10  -9 18.5621 5.56487
  -8  10   9 38.1487 6.34204
   7 -10  -9 99.3992 10.3133
  -7  10   9 124.080 10.7878
   6 -10  -9 86.1156 9.68013
  -6  10   9 92.3493 9.79088
   5 -10  -9 0.58614 1.81167
  -5  10   9 3.57686 2.48444
   4 -10  -9 3.82304 2.74697
  -4  10   9 6.14195 3.09581
   3 -10  -9 63.2151 5.77782
  -3  10   9 70.6165 6.50180
   2 -10  -9 130.137 8.69816
  -2  10   9 130.227 8.51643
   1 -10  -9 54.6437 5.60236
  -1  10   9 58.9290 5.58536
   0 -10  -9 64.6668 4.82405
   0  10   9 67.8228 7.50383
  -1 -10  -9 27.8142 3.90668
   1  10   9 20.1557 3.97879
  -2 -10  -9 127.794 7.94806
   2  10   9 139.608 9.86537
  -3 -10  -9 55.5167 6.00402
   3  10   9 42.4035 5.96235
  -4 -10  -9 164.123 11.3488
   4  10   9 161.025 14.1236
  -5 -10  -9 2.52742 2.99266
   5  10   9 9.33715 3.98847
  -6 -10  -9 5.45122 2.82332
   6  10   9 7.83493 3.60983
  -7 -10  -9 22.9064 5.15439
   7  10   9 18.7636 4.88266
   7 -11  -9 79.3947 10.1765
  -7  11   9 97.3703 10.0019
   6 -11  -9 69.9374 8.89360
  -6  11   9 53.5572 7.67632
   5 -11  -9 124.741 11.1896
  -5  11   9 148.956 10.2203
   4 -11  -9 23.1873 3.50107
  -4  11   9 16.7298 3.92116
   3 -11  -9 61.3251 5.81205
  -3  11   9 68.7297 6.78843
   2 -11  -9 166.557 10.2335
  -2  11   9 180.703 10.3621
   1 -11  -9 219.726 11.7582
  -1  11   9 217.572 10.8674
   0 -11  -9 23.7678 3.68160
   0  11   9 27.6447 5.21528
  -1 -11  -9 85.4879 7.47461
   1  11   9 73.5389 8.82093
  -2 -11  -9 39.4437 6.92826
   2  11   9 40.2941 6.59727
  -3 -11  -9 94.2807 7.81804
   3  11   9 90.8118 8.04325
  -4 -11  -9 10.5167 3.33838
   4  11   9 14.3219 4.57340
  -5 -11  -9 47.6988 7.05860
   5  11   9 55.1745 8.37565
  -6 -11  -9 6.89695 3.58815
   6  11   9 19.3785 4.52747
  -7 -11  -9 53.5277 6.91197
   7  11   9 57.4173 9.83750
   7 -12  -9 98.3693 12.0585
  -7  12   9 84.8696 8.83311
   6 -12  -9 68.3763 8.47252
  -6  12   9 75.5973 8.76740
   5 -12  -9 4.53539 3.17582
  -5  12   9 3.57772 2.81594
   4 -12  -9 5.72770 2.92108
  -4  12   9 6.98126 2.85944
   3 -12  -9 98.7946 8.15391
  -3  12   9 79.0069 8.96669
   2 -12  -9 336.622 14.7571
  -2  12   9 305.847 14.2747
   1 -12  -9 76.7484 7.58082
  -1  12   9 64.1562 7.58509
   0 -12  -9 118.488 8.02240
   0  12   9 137.556 11.6294
  -1 -12  -9 19.3897 3.00549
   1  12   9 13.0265 4.15655
  -2 -12  -9 98.3514 8.17629
   2  12   9 99.7678 8.83119
  -3 -12  -9 71.0965 7.29678
   3  12   9 63.1509 6.97454
  -4 -12  -9 82.5915 7.16992
   4  12   9 71.4012 9.09788
  -5 -12  -9 1.00469 3.35645
   5  12   9 3.94436 4.36940
  -6 -12  -9 10.5364 5.03358
   6  12   9 29.6260 12.4929
   6 -13  -9 11.2375 4.67325
  -6  13   9 7.11568 3.45933
   5 -13  -9 52.1579 7.40135
  -5  13   9 67.9677 7.48324
   4 -13  -9 14.7753 3.91955
  -4  13   9 19.4146 4.24251
   3 -13  -9 24.8233 6.43299
  -3  13   9 17.6557 4.73247
   2 -13  -9 84.4934 7.50069
  -2  13   9 75.0628 7.61164
   1 -13  -9 158.435 9.53290
  -1  13   9 127.926 11.2108
   0 -13  -9 2.91560 1.98598
   0  13   9 2.27782 2.51205
  -1 -13  -9 42.2386 5.27463
   1  13   9 44.1227 6.62465
  -2 -13  -9 43.4412 5.30644
   2  13   9 33.9107 5.24524
  -3 -13  -9 157.556 10.7015
   3  13   9 169.805 11.9548
  -4 -13  -9 23.9863 4.51256
   4  13   9 35.6791 6.85373
  -5 -13  -9 34.3980 6.90576
   5  13   9 50.1959 8.18970
  -6 -13  -9 33.7894 6.68381
   6  13   9 41.1749 8.37578
   6 -14  -9 72.0265 9.46872
  -6  14   9 86.8779 8.10032
   5 -14  -9 5.47406 3.55124
  -5  14   9 2.54621 2.95986
   4 -14  -9 7.34707 3.56247
  -4  14   9 8.07720 3.33945
   3 -14  -9 30.4864 4.56858
  -3  14   9 31.9947 5.60859
   2 -14  -9 120.646 9.53942
  -2  14   9 101.108 11.6686
   1 -14  -9 18.6667 3.43436
  -1  14   9 24.3122 5.08029
   0 -14  -9 61.2511 7.16990
   0  14   9 46.6254 7.15069
  -1 -14  -9 17.0277 5.72250
   1  14   9 23.3124 5.47971
  -2 -14  -9 49.8917 9.13413
   2  14   9 54.1018 8.02985
  -3 -14  -9 14.9400 3.75844
   3  14   9 22.2970 3.97236
  -4 -14  -9 76.9783 8.33394
   4  14   9 66.2589 9.41314
  -5 -14  -9 0.63126 3.28753
   5  14   9 2.88947 3.61432
   5 -15  -9 40.3376 6.65083
  -5  15   9 23.8411 4.83675
   4 -15  -9 14.0020 4.83860
  -4  15   9 5.12214 4.09441
   3 -15  -9 32.1470 4.72855
  -3  15   9 24.5469 6.47305
   2 -15  -9 32.0125 4.53087
  -2  15   9 15.2838 4.97149
   1 -15  -9 78.2524 9.30228
  -1  15   9 86.1860 9.87257
   0 -15  -9 19.0588 4.12402
   0  15   9 23.4932 5.08534
  -1 -15  -9 12.4327 3.41730
   1  15   9 14.4582 4.65667
  -2 -15  -9 29.0362 4.90929
   2  15   9 19.7069 4.84917
  -3 -15  -9 158.090 12.6729
   3  15   9 190.613 16.9113
  -4 -15  -9 24.3054 4.56553
   4  15   9 17.4956 4.92819
   4 -16  -9 17.2628 5.24649
  -4  16   9 10.7772 4.57133
   3 -16  -9 49.9255 5.72312
  -3  16   9 65.3032 10.6869
   2 -16  -9 133.246 10.0988
  -2  16   9 148.632 13.2327
   1 -16  -9 56.1577 7.24178
  -1  16   9 42.6334 6.72762
   0 -16  -9 41.0907 6.30820
   0  16   9 57.7273 7.76515
  -1 -16  -9 22.5021 4.30157
   1  16   9 29.0331 5.50860
  -2 -16  -9 53.9599 6.71162
   2  16   9 47.5068 6.84589
  -3 -16  -9 24.3669 4.93198
   3  16   9 18.2459 4.84757
   2 -17  -9 102.537 9.68286
  -2  17   9 89.1783 11.3115
   1 -17  -9 235.980 16.9312
  -1  17   9 224.952 17.3630
   0 -17  -9 9.33304 5.76416
   0  17   9 16.9019 4.30661
  -1 -17  -9 14.1177 4.13685
   1  17   9 10.8223 3.99398
  -2 -17  -9 23.3022 5.32209
   2  17   9 24.2258 4.44229
   9   0 -10 95.7973 13.1652
  -9   0  10 102.392 17.5707
   8   0 -10 6.44558 4.02666
  -8   0  10 16.8632 6.89461
   7   0 -10 736.923 31.0920
  -7   0  10 674.212 32.6349
   6   0 -10 23.8068 5.55632
  -6   0  10 17.5210 5.98788
   5   0 -10 98.5642 9.06029
  -5   0  10 106.637 9.25853
   4   0 -10 6.66759 2.57317
  -4   0  10 7.10843 2.03604
   3   0 -10 612.567 39.5816
  -3   0  10 621.885 37.4677
   2   0 -10 120.665 9.20400
  -2   0  10 143.040 7.32181
   1   0 -10 2568.03 67.5586
  -1   0  10 2485.89 46.9363
   0   0 -10 7.39772 2.48371
   0   0  10 10.2480 1.74709
  -1   0 -10 827.812 18.2950
   1   0  10 843.134 24.0174
  -2   0 -10 310.103 10.5212
   2   0  10 304.474 13.1739
  -3   0 -10 1150.38 27.8683
   3   0  10 1099.87 32.2529
  -4   0 -10 65.7696 6.43896
   4   0  10 83.0127 7.94023
  -5   0 -10 414.474 20.9678
   5   0  10 391.697 19.0658
  -6   0 -10 55.5811 8.70258
   6   0  10 58.0183 8.99644
  -7   0 -10 390.798 28.3820
   7   0  10 349.178 31.4609
  -8   0 -10 26.9773 8.49931
   8   0  10 24.4612 8.12606
  -9   0 -10 33.0886 10.4306
   9   0  10 33.4858 9.53792
   9  -1 -10 1.13565 3.43403
  -9   1  10 4.32469 3.31666
   8  -1 -10 320.028 19.8283
  -8   1  10 291.952 19.7590
   7  -1 -10 14.8605 3.29265
  -7   1  10 6.43175 3.47079
   6  -1 -10 578.299 16.9537
  -6   1  10 575.331 21.5475
   5  -1 -10 2.24411 1.96081
  -5   1  10 1.23671 2.04958
   4  -1 -10 287.716 9.47875
  -4   1  10 296.722 8.19406
   3  -1 -10 44.0254 3.59762
  -3   1  10 40.1724 3.07911
   2  -1 -10 1783.77 32.5652
  -2   1  10 1751.06 26.1024
   1  -1 -10 192.415 7.56956
  -1   1  10 185.499 6.08992
   0  -1 -10 58.4086 3.52062
   0   1  10 62.8293 3.07533
  -1  -1 -10 78.4146 3.20139
   1   1  10 72.7904 3.94857
  -2  -1 -10 1581.42 27.7567
   2   1  10 1679.51 30.5856
  -3  -1 -10 174.371 6.32029
   3   1  10 180.373 8.14019
  -4  -1 -10 172.565 7.67462
   4   1  10 167.348 8.33863
  -5  -1 -10 56.3035 4.79919
   5   1  10 35.6770 3.99183
  -6  -1 -10 337.197 16.3223
   6   1  10 324.040 16.1470
  -7  -1 -10 101.518 8.48207
   7   1  10 100.240 11.2304
  -8  -1 -10 172.988 15.7584
   8   1  10 142.002 14.8364
  -9  -1 -10 25.2784 6.11834
   9   1  10 22.6620 6.34598
   9  -2 -10 96.9449 9.18534
  -9   2  10 64.3060 8.69407
   8  -2 -10 3.77305 2.78474
  -8   2  10 1.12055 3.08023
   7  -2 -10 523.881 24.1505
  -7   2  10 455.232 27.6320
   6  -2 -10 7.39967 3.72618
  -6   2  10 10.0620 5.07201
   5  -2 -10 111.656 6.87040
  -5   2  10 117.776 7.20791
   4  -2 -10 5.26284 1.33736
  -4   2  10 4.59630 1.63370
   3  -2 -10 1050.25 18.3536
  -3   2  10 1021.90 20.5851
   2  -2 -10 83.8889 4.56375
  -2   2  10 85.6958 4.41107
   1  -2 -10 949.100 18.4132
  -1   2  10 962.374 15.7367
   0  -2 -10 5.88759 1.57223
   0   2  10 3.78908 0.94588
  -1  -2 -10 643.050 13.1271
   1   2  10 658.615 13.8100
  -2  -2 -10 203.826 5.35126
   2   2  10 199.817 6.58602
  -3  -2 -10 836.695 14.3689
   3   2  10 805.825 18.1748
  -4  -2 -10 32.7485 3.24174
   4   2  10 25.8251 3.28899
  -5  -2 -10 83.1761 6.46084
   5   2  10 90.0020 6.27415
  -6  -2 -10 97.4078 7.79265
   6   2  10 95.4626 8.18634
  -7  -2 -10 287.822 15.5496
   7   2  10 262.169 19.0577
  -8  -2 -10 68.3334 8.21917
   8   2  10 54.0143 8.62515
  -9  -2 -10 54.2189 14.5316
   9   2  10 52.2993 10.7540
   9  -3 -10 3.10737 3.57422
  -9   3  10 4.41507 4.79210
   8  -3 -10 249.766 14.7575
  -8   3  10 228.860 16.3543
   7  -3 -10 5.07156 2.85785
  -7   3  10 1.11832 2.98198
   6  -3 -10 497.245 16.3022
  -6   3  10 522.549 18.0515
   5  -3 -10 6.00946 1.76362
  -5   3  10 5.53815 2.67325
   4  -3 -10 100.928 6.65715
  -4   3  10 95.2634 7.75935
   3  -3 -10 82.9727 4.35471
  -3   3  10 81.3525 5.06185
   2  -3 -10 1636.52 30.6792
  -2   3  10 1616.68 33.0899
   1  -3 -10 24.9693 2.11824
  -1   3  10 30.6540 2.52954
   0  -3 -10 168.135 6.35231
   0   3  10 165.222 4.63939
  -1  -3 -10 113.237 4.51841
   1   3  10 117.791 4.91185
  -2  -3 -10 1228.41 19.0297
   2   3  10 1265.40 22.2864
  -3  -3 -10 98.1058 3.98337
   3   3  10 106.651 6.02074
  -4  -3 -10 269.228 9.30855
   4   3  10 265.408 11.1951
  -5  -3 -10 34.4598 4.60716
   5   3  10 46.8874 4.84933
  -6  -3 -10 221.104 14.4034
   6   3  10 234.980 13.7904
  -7  -3 -10 142.343 11.0754
   7   3  10 116.672 12.4013
  -8  -3 -10 129.593 13.7986
   8   3  10 116.138 13.2282
  -9  -3 -10 14.3306 5.82458
   9   3  10 15.0655 4.81682
   9  -4 -10 75.6946 10.0914
  -9   4  10 78.2086 9.33995
   8  -4 -10 8.47046 3.56910
  -8   4  10 5.75138 3.44491
   7  -4 -10 431.400 17.2341
  -7   4  10 377.801 20.5607
   6  -4 -10 6.30966 2.46786
  -6   4  10 4.71351 2.74121
   5  -4 -10 328.897 11.5811
  -5   4  10 298.635 13.1451
   4  -4 -10 11.4481 1.94117
  -4   4  10 9.81203 2.25937
   3  -4 -10 1350.58 22.6666
  -3   4  10 1371.07 25.9756
   2  -4 -10 90.8968 4.09655
  -2   4  10 99.2492 5.22444
   1  -4 -10 427.176 8.41449
  -1   4  10 437.543 10.7877
   0  -4 -10 56.4131 2.72974
   0   4  10 57.0495 2.92577
  -1  -4 -10 1257.32 19.9428
   1   4  10 1259.18 23.2884
  -2  -4 -10 179.971 5.44519
   2   4  10 194.697 7.13021
  -3  -4 -10 692.310 14.9826
   3   4  10 698.053 16.0477
  -4  -4 -10 42.6469 4.07819
   4   4  10 41.7247 4.49764
  -5  -4 -10 117.169 9.12237
   5   4  10 122.206 9.59214
  -6  -4 -10 109.192 8.33761
   6   4  10 110.876 8.97574
  -7  -4 -10 298.332 14.9821
   7   4  10 303.879 20.8847
  -8  -4 -10 55.9398 8.90412
   8   4  10 65.2132 9.46361
  -9  -4 -10 23.9924 5.75003
   9   4  10 23.4629 5.70733
   9  -5 -10 9.60463 4.11545
  -9   5  10 12.9490 3.71400
   8  -5 -10 287.190 18.6581
  -8   5  10 288.947 19.3589
   7  -5 -10 24.4571 5.64999
  -7   5  10 8.90016 4.28805
   6  -5 -10 374.788 17.3880
  -6   5  10 338.254 16.7600
   5  -5 -10 10.1872 2.79296
  -5   5  10 2.71614 2.08561
   4  -5 -10 150.290 6.21835
  -4   5  10 146.150 7.42334
   3  -5 -10 66.4960 3.94674
  -3   5  10 59.3472 4.49580
   2  -5 -10 1093.07 18.7331
  -2   5  10 1133.19 20.7456
   1  -5 -10 35.7907 2.90761
  -1   5  10 34.8995 3.54972
   0  -5 -10 531.052 13.4862
   0   5  10 492.576 16.6688
  -1  -5 -10 155.166 4.97027
   1   5  10 141.031 5.67285
  -2  -5 -10 1332.99 22.7540
   2   5  10 1247.32 24.3584
  -3  -5 -10 159.981 7.55578
   3   5  10 149.555 6.86725
  -4  -5 -10 287.688 12.4418
   4   5  10 275.952 11.4192
  -5  -5 -10 56.7512 5.82885
   5   5  10 57.3223 6.40813
  -6  -5 -10 344.710 15.1751
   6   5  10 320.152 16.0356
  -7  -5 -10 78.0854 7.65950
   7   5  10 56.7108 8.71008
  -8  -5 -10 128.722 15.0248
   8   5  10 132.752 14.7520
   9  -6 -10 43.7384 7.81183
  -9   6  10 65.0118 9.21272
   8  -6 -10 15.0374 5.74856
  -8   6  10 14.6841 6.00269
   7  -6 -10 710.499 26.9049
  -7   6  10 742.061 26.7102
   6  -6 -10 6.06775 2.87821
  -6   6  10 4.20008 2.34781
   5  -6 -10 111.261 9.38898
  -5   6  10 99.1481 8.64008
   4  -6 -10 10.6183 2.18276
  -4   6  10 4.64098 1.45261
   3  -6 -10 397.910 11.0550
  -3   6  10 414.910 11.5184
   2  -6 -10 64.5860 4.92829
  -2   6  10 70.9940 4.71384
   1  -6 -10 554.552 13.5902
  -1   6  10 571.932 15.4595
   0  -6 -10 56.2000 3.74707
   0   6  10 47.0438 2.62494
  -1  -6 -10 671.452 13.6981
   1   6  10 686.659 14.8503
  -2  -6 -10 167.917 7.78193
   2   6  10 153.021 6.93183
  -3  -6 -10 578.620 14.5489
   3   6  10 610.354 14.7999
  -4  -6 -10 63.7226 5.89480
   4   6  10 56.4937 5.23320
  -5  -6 -10 133.369 8.99467
   5   6  10 140.630 9.81710
  -6  -6 -10 64.7458 7.14575
   6   6  10 61.5160 6.64285
  -7  -6 -10 243.019 19.5515
   7   6  10 310.611 25.7262
  -8  -6 -10 54.0312 7.12082
   8   6  10 33.6229 6.99218
   9  -7 -10 5.12501 3.53196
  -9   7  10 6.83272 4.94985
   8  -7 -10 282.641 21.5098
  -8   7  10 257.839 20.5005
   7  -7 -10 11.3619 3.78511
  -7   7  10 19.3213 5.43752
   6  -7 -10 369.417 18.7221
  -6   7  10 351.521 18.8721
   5  -7 -10 1.41119 2.56494
  -5   7  10 2.96301 2.09127
   4  -7 -10 87.7866 6.92654
  -4   7  10 91.6070 6.65251
   3  -7 -10 1.27973 3.58405
  -3   7  10 16.2730 3.78597
   2  -7 -10 284.789 10.4260
  -2   7  10 292.734 11.3751
   1  -7 -10 18.5034 3.06962
  -1   7  10 14.0260 2.61729
   0  -7 -10 299.286 10.7176
   0   7  10 297.774 10.5429
  -1  -7 -10 106.929 5.80967
   1   7  10 101.247 6.45479
  -2  -7 -10 729.059 16.2149
   2   7  10 707.208 18.4013
  -3  -7 -10 93.9752 5.94622
   3   7  10 94.5892 5.91096
  -4  -7 -10 288.401 13.9425
   4   7  10 272.156 13.9402
  -5  -7 -10 14.1787 5.11176
   5   7  10 6.83838 3.42608
  -6  -7 -10 131.986 10.6892
   6   7  10 138.828 10.3559
  -7  -7 -10 54.8882 6.89379
   7   7  10 50.0400 8.04040
  -8  -7 -10 165.702 14.1415
   8   7  10 171.459 16.2049
   8  -8 -10 5.48687 4.45722
  -8   8  10 2.94025 3.40520
   7  -8 -10 599.455 26.1316
  -7   8  10 618.101 29.6106
   6  -8 -10 5.38946 2.93541
  -6   8  10 2.63914 3.35385
   5  -8 -10 49.6671 6.57259
  -5   8  10 41.3847 5.27776
   4  -8 -10 10.3081 2.78611
  -4   8  10 6.32032 2.15881
   3  -8 -10 80.1855 6.80287
  -3   8  10 88.1905 6.65752
   2  -8 -10 21.1618 3.71711
  -2   8  10 22.1969 3.50044
   1  -8 -10 142.537 8.46018
  -1   8  10 133.936 8.83416
   0  -8 -10 12.5583 2.66896
   0   8  10 10.5519 2.14959
  -1  -8 -10 509.047 14.2979
   1   8  10 502.832 16.5986
  -2  -8 -10 74.2029 5.81964
   2   8  10 73.8854 6.75240
  -3  -8 -10 502.410 15.1581
   3   8  10 503.015 15.4931
  -4  -8 -10 24.3174 3.39622
   4   8  10 29.0393 4.45877
  -5  -8 -10 22.6399 4.34216
   5   8  10 18.4805 4.39495
  -6  -8 -10 25.8501 5.47016
   6   8  10 25.7454 5.47113
  -7  -8 -10 136.936 11.9676
   7   8  10 125.627 11.3770
  -8  -8 -10 51.3081 7.16765
   8   8  10 26.2356 6.02282
   8  -9 -10 167.128 15.9330
  -8   9  10 165.222 15.8165
   7  -9 -10 11.7768 6.39406
  -7   9  10 1.98124 4.13863
   6  -9 -10 334.463 19.2172
  -6   9  10 362.378 20.3022
   5  -9 -10 5.80768 2.59219
  -5   9  10 4.24251 2.72462
   4  -9 -10 157.287 9.93244
  -4   9  10 162.995 10.7275
   3  -9 -10 8.19537 2.80223
  -3   9  10 7.85775 2.29007
   2  -9 -10 296.274 13.2246
  -2   9  10 288.003 12.3438
   1  -9 -10 4.52053 1.82557
  -1   9  10 6.40471 2.30814
   0  -9 -10 154.035 8.14330
   0   9  10 159.375 11.9438
  -1  -9 -10 69.6095 7.10498
   1   9  10 72.1496 8.48580
  -2  -9 -10 481.351 14.7303
   2   9  10 496.561 17.3049
  -3  -9 -10 84.6148 6.59258
   3   9  10 86.9706 7.60616
  -4  -9 -10 147.052 10.6023
   4   9  10 150.391 10.5428
  -5  -9 -10 18.2171 4.40575
   5   9  10 15.2191 4.05184
  -6  -9 -10 21.4296 5.04581
   6   9  10 18.4053 4.44078
  -7  -9 -10 61.7993 7.69902
   7   9  10 58.8373 8.40470
   8 -10 -10 1.86372 3.53015
  -8  10  10 6.73792 3.89496
   7 -10 -10 329.686 20.7344
  -7  10  10 326.495 19.8788
   6 -10 -10 1.52438 2.75980
  -6  10  10 5.10514 2.76633
   5 -10 -10 20.3922 4.08285
  -5  10  10 25.8158 4.48018
   4 -10 -10 18.6092 4.67279
  -4  10  10 13.6993 4.55001
   3 -10 -10 398.356 15.7131
  -3  10  10 400.041 15.0998
   2 -10 -10 30.6045 4.42186
  -2  10  10 45.2695 5.38116
   1 -10 -10 157.615 9.92876
  -1  10  10 158.278 9.92040
   0 -10 -10 22.0645 3.16187
   0  10  10 15.3628 4.47650
  -1 -10 -10 241.171 11.1244
   1  10  10 224.651 12.8590
  -2 -10 -10 79.7382 6.34375
   2  10  10 77.0399 7.30614
  -3 -10 -10 511.299 23.8301
   3  10  10 515.926 21.6970
  -4 -10 -10 47.3548 5.99535
   4  10  10 35.9344 6.85344
  -5 -10 -10 9.73365 4.20899
   5  10  10 10.4485 3.63653
  -6 -10 -10 28.5332 5.27447
   6  10  10 5.27162 4.07810
  -7 -10 -10 99.3270 10.5325
   7  10  10 95.7134 13.0385
   7 -11 -10 2.34279 3.27077
  -7  11  10 12.6986 3.81141
   6 -11 -10 175.624 14.4866
  -6  11  10 174.110 13.8213
   5 -11 -10 8.39728 3.46009
  -5  11  10 11.3942 3.68002
   4 -11 -10 84.6384 9.25847
  -4  11  10 83.9996 9.16753
   3 -11 -10 61.4421 5.84092
  -3  11  10 50.4971 5.65150
   2 -11 -10 502.563 21.5310
  -2  11  10 532.040 20.6685
   1 -11 -10 9.76778 2.93993
  -1  11  10 13.1007 3.65719
   0 -11 -10 115.854 7.83047
   0  11  10 113.408 10.2326
  -1 -11 -10 35.4861 4.10267
   1  11  10 38.7295 5.54259
  -2 -11 -10 184.238 11.1301
   2  11  10 176.654 11.5681
  -3 -11 -10 64.8848 6.59947
   3  11  10 55.4940 7.24855
  -4 -11 -10 227.252 13.4090
   4  11  10 211.256 17.6746
  -5 -11 -10 23.2118 5.84279
   5  11  10 11.7754 5.76132
  -6 -11 -10 73.1960 8.91693
   6  11  10 73.4308 9.26968
  -7 -11 -10 66.5165 8.32661
   7  11  10 35.5393 8.33920
   7 -12 -10 93.3529 12.6011
  -7  12  10 126.415 12.3852
   6 -12 -10 4.92981 3.91585
  -6  12  10 15.7162 4.99463
   5 -12 -10 5.50123 3.06600
  -5  12  10 11.6543 3.62974
   4 -12 -10 18.9938 4.69395
  -4  12  10 10.0701 3.30666
   3 -12 -10 281.325 13.3460
  -3  12  10 268.690 14.7173
   2 -12 -10 21.7757 3.81816
  -2  12  10 21.3631 4.30017
   1 -12 -10 249.865 13.1381
  -1  12  10 247.871 14.3077
   0 -12 -10 53.7143 7.63195
   0  12  10 48.3292 8.21363
  -1 -12 -10 102.227 6.87166
   1  12  10 99.8533 9.95157
  -2 -12 -10 29.3115 4.88774
   2  12  10 41.2389 6.02175
  -3 -12 -10 231.610 13.0491
   3  12  10 209.437 14.7548
  -4 -12 -10 17.1484 3.62368
   4  12  10 34.3917 6.58394
  -5 -12 -10 58.9263 8.05987
   5  12  10 76.5350 10.0918
  -6 -12 -10 73.3450 8.74776
   6  12  10 62.8463 8.51241
   6 -13 -10 84.9216 12.5422
  -6  13  10 75.4681 9.56764
   5 -13 -10 10.7012 4.66930
  -5  13  10 9.85140 4.59020
   4 -13 -10 64.8325 8.07727
  -4  13  10 59.3850 6.94252
   3 -13 -10 34.5384 5.07362
  -3  13  10 31.2867 5.10483
   2 -13 -10 140.525 9.85461
  -2  13  10 135.679 10.6132
   1 -13 -10 23.8513 3.87542
  -1  13  10 12.8538 3.56210
   0 -13 -10 179.800 10.2838
   0  13  10 182.173 13.0180
  -1 -13 -10 21.9615 3.87285
   1  13  10 19.1856 4.49772
  -2 -13 -10 132.767 14.4773
   2  13  10 134.596 14.2073
  -3 -13 -10 4.68948 2.52460
   3  13  10 4.38799 2.58013
  -4 -13 -10 102.343 8.92679
   4  13  10 104.738 11.9853
  -5 -13 -10 33.5091 5.79672
   5  13  10 27.2752 6.15490
  -6 -13 -10 94.4591 11.1808
   6  13  10 102.000 14.1243
   5 -14 -10 18.9242 4.61656
  -5  14  10 19.4638 3.94733
   4 -14 -10 26.6368 7.25368
  -4  14  10 8.66061 4.37236
   3 -14 -10 155.143 15.2371
  -3  14  10 148.563 15.4214
   2 -14 -10 4.17904 2.66794
  -2  14  10 1.14861 3.08495
   1 -14 -10 116.286 8.43439
  -1  14  10 120.061 11.5064
   0 -14 -10 11.3582 3.62390
   0  14  10 19.1541 4.44600
  -1 -14 -10 70.1092 7.65203
   1  14  10 81.5577 9.45504
  -2 -14 -10 30.4768 5.69898
   2  14  10 27.9527 4.84383
  -3 -14 -10 83.7617 8.40350
   3  14  10 71.1516 8.87250
  -4 -14 -10 0.18514 3.68475
   4  14  10 7.97320 4.89727
  -5 -14 -10 40.7738 6.76449
   5  14  10 64.6574 8.97275
   5 -15 -10 5.20486 4.14502
  -5  15  10 19.8324 4.28549
   4 -15 -10 84.1261 9.55547
  -4  15  10 89.6394 12.2321
   3 -15 -10 9.66866 3.15831
  -3  15  10 7.45513 3.88363
   2 -15 -10 61.8912 6.77235
  -2  15  10 55.9122 9.06273
   1 -15 -10 9.31101 4.50433
  -1  15  10 4.92608 3.95933
   0 -15 -10 68.0533 7.76026
   0  15  10 65.4325 8.45499
  -1 -15 -10 38.2733 5.58820
   1  15  10 39.0924 6.53649
  -2 -15 -10 110.458 10.2471
   2  15  10 129.361 11.8432
  -3 -15 -10 12.3893 4.90267
   3  15  10 4.49054 4.68000
  -4 -15 -10 53.9853 6.38524
   4  15  10 69.6100 9.55922
   3 -16 -10 49.0065 5.92560
  -3  16  10 47.0789 10.4094
   2 -16 -10 5.36558 2.78944
  -2  16  10 1.27402 3.25727
   1 -16 -10 58.8628 7.58795
  -1  16  10 40.4859 6.68535
   0 -16 -10 15.6859 4.57256
   0  16  10 7.82694 3.64724
  -1 -16 -10 49.3120 9.74844
   1  16  10 66.2070 12.6337
  -2 -16 -10 28.6746 4.73688
   2  16  10 31.5449 5.72169
  -3 -16 -10 28.3149 4.70604
   3  16  10 37.8071 5.84365
   1 -17 -10 26.2906 5.50708
  -1  17  10 34.5706 8.71672
   0 -17 -10 28.9769 5.29646
   0  17  10 43.0982 6.11765
  -1 -17 -10 34.2466 6.09788
   1  17  10 24.9696 5.12623
   9   0 -11 1.54738 4.38414
  -9   0  11 5.27770 5.99639
   7   0 -11 5.03998 3.25228
  -7   0  11 5.74341 5.12073
   6   0 -11 4.58132 3.91386
  -6   0  11 0.00000 3.69198
   5   0 -11 1.56925 2.11183
  -5   0  11 2.79371 2.32377
   4   0 -11 2.83028 2.26043
  -4   0  11 0.45698 1.60162
   3   0 -11 2.65235 1.85000
  -3   0  11 0.10242 1.39723
   2   0 -11 0.61975 1.70773
  -2   0  11 0.29504 1.04243
   1   0 -11 2.00264 1.71078
  -1   0  11 0.43304 1.01669
   0   0  11 0.00000 1.42236
  -1   0 -11 2.37097 0.93432
   1   0  11 0.49576 1.52935
  -2   0 -11 1.74026 0.67625
   2   0  11 1.87713 2.06772
  -3   0 -11 2.60250 1.57533
   3   0  11 1.68072 2.19944
  -4   0 -11 2.99377 1.87238
   4   0  11 0.64168 2.32780
  -5   0 -11 0.68447 2.12092
   5   0  11 0.01576 2.06466
  -6   0 -11 3.01858 5.27450
   6   0  11 4.19486 3.55635
  -8   0 -11 10.3605 7.41615
   8   0  11 2.07043 5.16776
  -9   0 -11 4.49467 5.68806
   9   0  11 5.97896 5.92363
   9  -1 -11 2.38009 3.04233
  -9   1  11 2.26894 3.25725
   8  -1 -11 10.8297 3.51362
  -8   1  11 5.41981 3.53347
   7  -1 -11 23.3342 3.74134
  -7   1  11 23.7992 5.06146
   6  -1 -11 70.6605 7.03708
  -6   1  11 68.4048 8.64487
   5  -1 -11 4.39269 2.07165
  -5   1  11 4.56495 1.90934
   4  -1 -11 2.98429 1.53267
  -4   1  11 1.92167 1.24359
   3  -1 -11 1.23132 1.24693
  -3   1  11 1.31331 1.17483
   2  -1 -11 28.0418 2.90174
  -2   1  11 26.5675 2.60010
   1  -1 -11 34.0442 3.17267
  -1   1  11 43.3643 2.86858
   0  -1 -11 16.5577 1.97580
   0   1  11 19.2559 1.80181
  -1  -1 -11 31.1143 2.11890
   1   1  11 30.4573 2.61549
  -2  -1 -11 68.0566 2.63953
   2   1  11 74.9502 5.08524
  -3  -1 -11 4.58598 1.38492
   3   1  11 2.30827 1.63905
  -4  -1 -11 3.29313 1.41028
   4   1  11 0.59941 1.60249
  -5  -1 -11 19.1365 4.61480
   5   1  11 22.2753 3.77621
  -6  -1 -11 71.1058 7.02706
   6   1  11 68.4740 7.22720
  -7  -1 -11 9.31003 3.83802
   7   1  11 10.5704 3.97913
  -8  -1 -11 9.19816 4.78461
   8   1  11 9.83931 4.40612
  -9  -1 -11 5.87828 5.42417
   9   1  11 4.49776 4.16677
   9  -2 -11 4.41504 2.61410
  -9   2  11 1.49303 3.06920
   8  -2 -11 7.02883 3.40815
  -8   2  11 10.8719 4.79796
   7  -2 -11 9.18218 3.13536
  -7   2  11 0.60119 3.05366
   6  -2 -11 61.0397 5.43637
  -6   2  11 58.1432 7.48373
   5  -2 -11 26.1895 3.55847
  -5   2  11 25.9065 4.18308
   4  -2 -11 4.61798 1.65755
  -4   2  11 6.06355 2.06231
   3  -2 -11 12.8686 2.18872
  -3   2  11 17.3317 2.30248
   2  -2 -11 13.4255 1.99439
  -2   2  11 13.4822 1.94591
   1  -2 -11 131.086 5.74890
  -1   2  11 134.886 5.06895
   0  -2 -11 16.9597 2.22453
   0   2  11 10.7028 1.30808
  -1  -2 -11 140.377 5.11855
   1   2  11 133.849 5.43086
  -2  -2 -11 38.4108 2.28701
   2   2  11 35.7724 2.64058
  -3  -2 -11 7.17418 1.52278
   3   2  11 9.45178 2.33930
  -4  -2 -11 9.21001 2.29629
   4   2  11 8.17389 2.67620
  -5  -2 -11 157.009 10.2230
   5   2  11 148.133 8.38748
  -6  -2 -11 6.21254 2.48199
   6   2  11 5.44902 2.78747
  -7  -2 -11 80.0568 7.25937
   7   2  11 86.3252 10.8640
  -8  -2 -11 5.91070 3.82474
   8   2  11 5.64513 3.76547
  -9  -2 -11 51.9245 9.69035
   9   2  11 34.9127 7.11767
   9  -3 -11 15.9506 4.46249
  -9   3  11 7.39553 5.13660
   8  -3 -11 31.6645 5.36664
  -8   3  11 20.6593 5.07844
   7  -3 -11 11.1904 3.77795
  -7   3  11 3.63093 4.31840
   6  -3 -11 45.4227 5.15292
  -6   3  11 40.6647 5.28438
   5  -3 -11 4.63702 1.97311
  -5   3  11 1.97886 1.96863
   4  -3 -11 4.53627 1.44552
  -4   3  11 5.69919 1.84988
   3  -3 -11 22.0412 2.30205
  -3   3  11 19.4039 2.69378
   2  -3 -11 23.4280 2.38565
  -2   3  11 26.6246 2.73238
   1  -3 -11 14.6604 1.91111
  -1   3  11 12.5872 2.03769
   0  -3 -11 6.82550 1.60044
   0   3  11 8.28665 1.06637
  -1  -3 -11 6.11964 1.65304
   1   3  11 7.69204 1.93184
  -2  -3 -11 20.4648 1.99111
   2   3  11 17.1782 2.12634
  -3  -3 -11 0.67476 1.13800
   3   3  11 1.35719 1.63715
  -4  -3 -11 30.7824 3.75325
   4   3  11 33.6216 3.84701
  -5  -3 -11 25.9354 3.68614
   5   3  11 30.7500 4.03983
  -6  -3 -11 38.2750 5.89712
   6   3  11 33.3376 5.78193
  -7  -3 -11 9.90488 3.11738
   7   3  11 9.66109 4.39341
  -8  -3 -11 5.86450 5.50913
   8   3  11 3.97718 4.72744
  -9  -3 -11 24.0833 5.98455
   9   3  11 8.14751 3.89471
   9  -4 -11 5.80071 4.41946
  -9   4  11 0.00000 5.07967
   8  -4 -11 33.0260 5.65620
  -8   4  11 33.0022 6.29612
   7  -4 -11 64.2680 7.56664
  -7   4  11 54.6011 7.34102
   6  -4 -11 9.64515 2.99829
  -6   4  11 17.6396 3.51443
   5  -4 -11 22.0920 3.42503
  -5   4  11 27.9315 4.28186
   4  -4 -11 28.7904 2.81669
  -4   4  11 28.5484 3.19324
   3  -4 -11 88.3100 4.56974
  -3   4  11 91.4757 5.62735
   2  -4 -11 24.2304 2.15662
  -2   4  11 17.1792 2.43067
   1  -4 -11 28.2900 3.78962
  -1   4  11 32.1761 2.83028
   0  -4 -11 20.6288 1.85474
   0   4  11 17.5162 1.76714
  -1  -4 -11 28.3133 2.43390
   1   4  11 28.2767 2.79779
  -2  -4 -11 0.52248 1.31918
   2   4  11 1.02527 0.99936
  -3  -4 -11 54.7672 3.80845
   3   4  11 54.1150 4.90667
  -4  -4 -11 6.68069 2.54814
   4   4  11 2.55420 1.81171
  -5  -4 -11 14.3567 3.44736
   5   4  11 18.5327 3.26417
  -6  -4 -11 2.90077 3.21806
   6   4  11 0.98999 2.94125
  -7  -4 -11 5.58883 2.40118
   7   4  11 5.95314 4.51479
  -8  -4 -11 0.59189 4.30552
   8   4  11 1.13222 3.67377
   9  -5 -11 5.34557 3.83389
  -9   5  11 2.48977 3.58961
   8  -5 -11 23.9769 6.26309
  -8   5  11 22.1598 5.21224
   7  -5 -11 90.0668 8.84037
  -7   5  11 83.9679 9.31810
   6  -5 -11 105.726 8.67553
  -6   5  11 100.652 8.36506
   5  -5 -11 55.4101 5.74351
  -5   5  11 52.4811 5.84180
   4  -5 -11 39.3794 3.74427
  -4   5  11 44.0459 4.21943
   3  -5 -11 44.1392 3.66851
  -3   5  11 43.3725 4.50924
   2  -5 -11 190.432 6.68308
  -2   5  11 188.113 7.24589
   1  -5 -11 4.15748 0.85138
  -1   5  11 7.39040 1.78676
   0  -5 -11 154.428 6.30952
   0   5  11 161.687 5.44151
  -1  -5 -11 32.9225 2.39616
   1   5  11 28.6907 2.62366
  -2  -5 -11 79.4794 4.51105
   2   5  11 75.0673 4.79976
  -3  -5 -11 5.30494 2.33225
   3   5  11 13.1256 3.18240
  -4  -5 -11 52.0953 6.46174
   4   5  11 59.1673 5.66042
  -5  -5 -11 12.7758 3.07942
   5   5  11 13.2550 3.39159
  -6  -5 -11 11.2825 3.04812
   6   5  11 11.4770 3.47857
  -7  -5 -11 1.16814 2.53816
   7   5  11 2.78394 3.70325
  -8  -5 -11 32.4832 6.29374
   8   5  11 52.7524 8.82029
   9  -6 -11 7.07145 4.06677
  -9   6  11 0.94793 3.05184
   8  -6 -11 32.3684 6.53405
  -8   6  11 17.0849 5.51786
   7  -6 -11 136.304 12.0393
  -7   6  11 121.498 13.3075
   6  -6 -11 43.0887 7.05999
  -6   6  11 43.2343 5.70774
   5  -6 -11 14.5194 4.36791
  -5   6  11 15.7046 3.53618
   4  -6 -11 13.7439 2.84787
  -4   6  11 12.7975 2.48547
   3  -6 -11 91.4806 5.69368
  -3   6  11 91.0119 5.63525
   2  -6 -11 32.9084 3.62725
  -2   6  11 31.9575 3.55286
   1  -6 -11 14.0140 1.92507
  -1   6  11 11.2863 2.21947
   0  -6 -11 115.324 5.46173
   0   6  11 115.594 5.47490
  -1  -6 -11 105.173 5.22001
   1   6  11 111.327 6.61209
  -2  -6 -11 10.1063 2.75251
   2   6  11 9.21743 2.56713
  -3  -6 -11 104.803 6.35992
   3   6  11 95.5324 6.50987
  -4  -6 -11 7.93313 2.58101
   4   6  11 8.87289 2.48923
  -5  -6 -11 136.137 9.65474
   5   6  11 124.169 9.86464
  -6  -6 -11 5.93173 3.17423
   6   6  11 6.09354 2.94013
  -7  -6 -11 77.9322 8.24483
   7   6  11 57.6657 8.83498
  -8  -6 -11 6.96266 3.64616
   8   6  11 0.98933 3.45093
   8  -7 -11 53.2913 8.49412
  -8   7  11 45.0884 7.32499
   7  -7 -11 19.1040 4.89289
  -7   7  11 20.7388 5.96400
   6  -7 -11 70.0493 8.29359
  -6   7  11 72.2301 8.32439
   5  -7 -11 37.7247 6.11788
  -5   7  11 29.4404 5.28563
   4  -7 -11 29.2947 4.16863
  -4   7  11 26.6454 3.54254
   3  -7 -11 18.8205 3.59893
  -3   7  11 22.7712 3.45445
   2  -7 -11 58.6678 5.01732
  -2   7  11 70.2890 5.77123
   1  -7 -11 3.30395 2.53602
  -1   7  11 5.22396 2.88814
   0  -7 -11 49.7707 5.32244
   0   7  11 45.9138 7.33907
  -1  -7 -11 54.6655 4.63021
   1   7  11 51.1136 5.65536
  -2  -7 -11 242.991 9.17917
   2   7  11 226.976 9.85279
  -3  -7 -11 15.9295 2.66717
   3   7  11 12.0568 3.35544
  -4  -7 -11 27.4910 3.93830
   4   7  11 23.8963 3.93178
  -5  -7 -11 40.3638 4.96663
   5   7  11 45.0277 5.16634
  -6  -7 -11 26.2994 5.15267
   6   7  11 27.5019 4.45721
  -7  -7 -11 6.21921 5.57175
   7   7  11 4.78961 6.28555
  -8  -7 -11 43.1435 6.90545
   8   7  11 31.7529 6.37199
   8  -8 -11 20.8409 5.50788
  -8   8  11 27.0775 6.34330
   7  -8 -11 42.5981 6.69120
  -7   8  11 40.3477 7.62853
   6  -8 -11 7.60725 3.62166
  -6   8  11 5.94725 3.82002
   5  -8 -11 69.9089 7.47709
  -5   8  11 51.4296 6.08634
   4  -8 -11 66.9169 6.64985
  -4   8  11 52.8981 5.22006
   3  -8 -11 61.0156 5.97611
  -3   8  11 56.9337 5.43968
   2  -8 -11 7.68445 3.35904
  -2   8  11 5.74949 2.60919
   1  -8 -11 14.1344 2.88437
  -1   8  11 10.8799 2.58378
   0  -8 -11 14.8681 2.82129
   0   8  11 16.5808 3.73049
  -1  -8 -11 49.2886 5.03374
   1   8  11 57.7273 6.00489
  -2  -8 -11 36.3843 4.73892
   2   8  11 35.8384 4.77391
  -3  -8 -11 112.687 7.55893
   3   8  11 129.853 10.4102
  -4  -8 -11 15.2010 3.47122
   4   8  11 18.3168 3.89439
  -5  -8 -11 46.1318 7.76531
   5   8  11 43.9248 8.31997
  -6  -8 -11 15.7508 3.69842
   6   8  11 17.8151 4.51420
  -7  -8 -11 87.9851 8.50471
   7   8  11 80.8975 9.92905
  -8  -8 -11 8.17541 3.48942
   8   8  11 2.27304 4.73866
   8  -9 -11 30.2343 6.54254
  -8   9  11 11.8728 4.72986
   7  -9 -11 3.87074 3.47705
  -7   9  11 7.63424 3.67401
   6  -9 -11 54.7174 6.90024
  -6   9  11 70.3741 8.60164
   5  -9 -11 10.5413 3.32785
  -5   9  11 20.5464 4.24200
   4  -9 -11 90.1282 8.06693
  -4   9  11 62.0172 7.20723
   3  -9 -11 60.7439 6.16032
  -3   9  11 62.6499 5.82953
   2  -9 -11 69.0026 6.36692
  -2   9  11 78.7410 6.47241
   1  -9 -11 3.05610 1.88198
  -1   9  11 2.03678 2.37447
   0  -9 -11 11.8908 2.48887
   0   9  11 14.4762 4.00989
  -1  -9 -11 59.3143 5.49033
   1   9  11 45.7542 5.60406
  -2  -9 -11 184.561 9.79017
   2   9  11 190.644 11.5372
  -3  -9 -11 25.2001 4.36097
   3   9  11 9.53215 3.93395
  -4  -9 -11 26.9731 4.93999
   4   9  11 13.6363 4.18727
  -5  -9 -11 4.28566 3.59657
   5   9  11 6.66578 3.30384
  -6  -9 -11 42.9243 7.05994
   6   9  11 43.9983 6.65189
  -7  -9 -11 6.52599 3.49046
   7   9  11 10.0820 4.58876
   8 -10 -11 57.8472 8.44068
  -8  10  11 39.3405 6.13632
   7 -10 -11 33.6940 6.12445
  -7  10  11 24.5336 4.79822
   6 -10 -11 1.34128 2.80609
  -6  10  11 2.52441 3.36678
   5 -10 -11 6.05305 2.92629
  -5  10  11 1.48651 2.33864
   4 -10 -11 106.518 9.16431
  -4  10  11 101.639 8.77582
   3 -10 -11 187.368 11.0358
  -3  10  11 195.589 10.8419
   2 -10 -11 22.7249 5.07724
  -2  10  11 11.2693 4.34050
   1 -10 -11 49.1079 5.48522
  -1  10  11 43.0435 5.70072
   0 -10 -11 3.43092 1.84079
   0  10  11 0.11420 2.28427
  -1 -10 -11 208.208 11.3728
   1  10  11 191.461 13.6192
  -2 -10 -11 78.5085 6.40146
   2  10  11 83.7791 7.83176
  -3 -10 -11 66.8937 6.48461
   3  10  11 54.5413 6.95692
  -4 -10 -11 25.9949 5.00036
   4  10  11 28.4091 5.75426
  -5 -10 -11 28.0035 5.63255
   5  10  11 30.8678 6.25362
  -6 -10 -11 27.8204 5.48718
   6  10  11 13.7999 5.45998
  -7 -10 -11 135.803 11.9938
   7  10  11 119.004 15.4192
   7 -11 -11 35.8360 6.87912
  -7  11  11 41.2080 7.33178
   6 -11 -11 68.1220 8.95180
  -6  11  11 67.1999 8.18110
   5 -11 -11 27.8709 5.10514
  -5  11  11 36.6476 5.34630
   4 -11 -11 170.708 12.0362
  -4  11  11 191.435 12.3773
   3 -11 -11 73.6043 6.59900
  -3  11  11 82.1501 6.92951
   2 -11 -11 181.633 10.9825
  -2  11  11 165.721 11.5079
   1 -11 -11 17.3740 4.03289
  -1  11  11 20.0878 4.91385
   0 -11 -11 22.6616 4.10315
   0  11  11 32.1534 5.80022
  -1 -11 -11 86.2563 6.80275
   1  11  11 85.7130 8.22659
  -2 -11 -11 167.142 9.84826
   2  11  11 171.300 11.6369
  -3 -11 -11 4.65415 2.47973
   3  11  11 3.74802 2.93372
  -4 -11 -11 1.54279 2.60663
   4  11  11 5.25046 3.10585
  -5 -11 -11 15.0811 3.85542
   5  11  11 21.6803 5.44465
  -6 -11 -11 206.269 17.2194
   6  11  11 162.401 17.2103
   7 -12 -11 125.468 12.5503
  -7  12  11 116.229 10.7407
   6 -12 -11 30.1470 5.55803
  -6  12  11 27.2814 5.00435
   5 -12 -11 32.1465 6.03981
  -5  12  11 16.9238 4.21474
   4 -12 -11 57.4239 6.68578
  -4  12  11 50.2180 6.29489
   3 -12 -11 215.393 11.6804
  -3  12  11 210.777 13.2465
   2 -12 -11 15.1473 3.25996
  -2  12  11 15.8763 4.13698
   1 -12 -11 37.8217 4.92615
  -1  12  11 34.7235 5.31722
   0 -12 -11 23.4840 3.74300
   0  12  11 24.0217 5.22705
  -1 -12 -11 192.868 9.99470
   1  12  11 188.583 13.8130
  -2 -12 -11 66.3417 6.41451
   2  12  11 83.5161 8.48034
  -3 -12 -11 52.0246 5.78941
   3  12  11 38.6533 6.13050
  -4 -12 -11 21.2857 4.50181
   4  12  11 12.6404 5.09957
  -5 -12 -11 28.5151 4.87293
   5  12  11 43.9948 7.66590
  -6 -12 -11 25.7536 4.93552
   6  12  11 48.1768 6.92797
   6 -13 -11 56.7700 7.96323
  -6  13  11 58.5343 7.04970
   5 -13 -11 8.96562 3.98676
  -5  13  11 14.5958 3.53972
   4 -13 -11 50.8173 7.28350
  -4  13  11 69.5505 8.35751
   3 -13 -11 36.9209 5.51215
  -3  13  11 31.9465 6.00252
   2 -13 -11 76.5272 7.13262
  -2  13  11 65.7898 7.52792
   1 -13 -11 2.90339 2.38105
  -1  13  11 3.29813 3.32845
   0 -13 -11 4.56504 2.21415
   0  13  11 5.87283 3.38943
  -1 -13 -11 76.0987 7.25915
   1  13  11 64.2309 8.13060
  -2 -13 -11 165.382 11.0770
   2  13  11 141.595 11.7607
  -3 -13 -11 24.0516 4.22980
   3  13  11 25.5196 6.18326
  -4 -13 -11 4.43009 2.91969
   4  13  11 8.09174 4.36727
  -5 -13 -11 30.8372 5.21421
   5  13  11 29.6126 6.62530
   5 -14 -11 4.08758 3.17025
  -5  14  11 1.66031 2.97355
   4 -14 -11 45.0891 7.11214
  -4  14  11 37.3825 5.78310
   3 -14 -11 149.386 10.9684
  -3  14  11 142.954 12.7670
   2 -14 -11 22.8547 4.31481
  -2  14  11 22.4385 4.09454
   1 -14 -11 33.3122 4.67769
  -1  14  11 41.2373 6.48726
   0 -14 -11 42.6243 5.23816
   0  14  11 36.5322 5.86066
  -1 -14 -11 96.1773 8.40891
   1  14  11 93.8790 10.0025
  -2 -14 -11 22.8182 4.73913
   2  14  11 29.0697 4.62698
  -3 -14 -11 116.858 10.2830
   3  14  11 116.823 11.3754
  -4 -14 -11 0.38588 2.59783
   4  14  11 9.80005 3.99710
  -5 -14 -11 7.57520 3.00371
   5  14  11 19.7576 4.81013
   4 -15 -11 57.0681 7.55662
  -4  15  11 26.3257 6.62288
   3 -15 -11 19.4104 4.35749
  -3  15  11 26.5948 7.42035
   2 -15 -11 118.260 9.95419
  -2  15  11 94.6028 12.6326
   1 -15 -11 6.24929 3.12135
  -1  15  11 8.67563 3.55222
   0 -15 -11 18.2389 4.40500
   0  15  11 17.4100 4.72176
  -1 -15 -11 51.6642 6.77012
   1  15  11 50.1984 7.31038
  -2 -15 -11 188.523 12.8231
   2  15  11 169.270 13.9856
  -3 -15 -11 13.1999 3.35011
   3  15  11 14.0590 4.05955
  -4 -15 -11 7.69509 3.14096
   4  15  11 3.15471 4.03468
   3 -16 -11 153.729 11.1532
  -3  16  11 140.381 17.7656
   2 -16 -11 42.3849 5.40019
  -2  16  11 45.4956 7.91065
   1 -16 -11 46.8037 6.38971
  -1  16  11 46.8006 6.60341
   0 -16 -11 51.0583 6.93786
   0  16  11 39.9974 6.19437
  -1 -16 -11 114.080 9.97670
   1  16  11 120.608 11.7227
  -2 -16 -11 9.77734 2.92567
   2  16  11 10.9876 3.83921
   9   0 -12 5.94034 5.48372
  -9   0  12 0.00000 3.73816
   8   0 -12 288.688 27.9618
  -8   0  12 251.508 22.9034
   7   0 -12 5.14498 3.70966
  -7   0  12 10.5365 6.33835
   6   0 -12 32.1552 5.72799
  -6   0  12 25.9122 6.97759
   5   0 -12 16.6260 3.98617
  -5   0  12 9.77182 4.15303
   4   0 -12 804.651 25.6370
  -4   0  12 807.249 22.9697
   3   0 -12 40.3849 5.20463
  -3   0  12 37.1914 4.57465
   2   0 -12 369.567 16.4807
  -2   0  12 364.141 11.6628
   1   0 -12 2.61891 1.71760
  -1   0  12 2.57958 1.42457
   0   0 -12 915.115 23.5886
   0   0  12 876.337 22.0823
  -1   0 -12 354.984 10.3653
   1   0  12 347.966 14.4209
  -2   0 -12 2405.80 66.0207
   2   0  12 2641.69 73.0808
  -3   0 -12 46.5171 4.65022
   3   0  12 37.5820 5.76920
  -4   0 -12 252.095 11.5956
   4   0  12 226.726 14.8390
  -5   0 -12 112.100 11.7653
   5   0  12 109.030 10.3108
  -6   0 -12 220.874 23.8733
   6   0  12 195.177 17.5116
  -7   0 -12 96.0380 16.3353
   7   0  12 98.8698 12.8027
  -8   0 -12 21.3713 7.90883
   8   0  12 24.7646 8.14447
   9   0  12 84.1352 19.2953
   9  -1 -12 145.033 12.9516
  -9   1  12 163.065 14.3669
   8  -1 -12 5.68895 3.11545
  -8   1  12 8.14400 4.16883
   7  -1 -12 250.628 12.3927
  -7   1  12 256.134 16.2455
   6  -1 -12 5.58888 2.29433
  -6   1  12 4.93226 3.50604
   5  -1 -12 144.425 7.98081
  -5   1  12 153.035 8.37689
   4  -1 -12 62.3381 4.79900
  -4   1  12 57.7309 4.05854
   3  -1 -12 538.078 15.9278
  -3   1  12 508.583 14.6551
   2  -1 -12 16.6568 2.56191
  -2   1  12 16.1538 2.00191
   1  -1 -12 51.3178 3.84325
  -1   1  12 51.5306 3.29623
   0  -1 -12 136.115 5.84492
   0   1  12 131.815 5.36064
  -1  -1 -12 1970.39 28.4407
   1   1  12 1939.59 32.0779
  -2  -1 -12 314.151 7.22526
   2   1  12 306.587 10.0395
  -3  -1 -12 151.544 6.04421
   3   1  12 139.051 7.52162
  -4  -1 -12 76.5085 4.92758
   4   1  12 62.7067 5.27257
  -5  -1 -12 176.137 10.4765
   5   1  12 175.335 10.8768
  -6  -1 -12 62.0667 7.41427
   6   1  12 67.5937 7.43417
  -7  -1 -12 202.428 14.8981
   7   1  12 170.536 12.0589
  -8  -1 -12 14.2981 5.35713
   8   1  12 6.61717 4.96257
   9  -2 -12 8.45780 4.71856
  -9   2  12 14.6866 6.06650
   8  -2 -12 334.022 19.0247
  -8   2  12 295.119 19.8544
   7  -2 -12 7.83185 2.87751
  -7   2  12 7.85962 3.74461
   6  -2 -12 83.1265 6.34700
  -6   2  12 77.9605 8.70449
   5  -2 -12 6.85743 2.13588
  -5   2  12 5.35106 2.17040
   4  -2 -12 883.830 17.3261
  -4   2  12 909.993 19.7274
   3  -2 -12 82.2330 4.91434
  -3   2  12 80.1048 4.89256
   2  -2 -12 148.789 7.04697
  -2   2  12 150.270 7.00716
   1  -2 -12 30.7168 3.39083
  -1   2  12 27.8482 2.85774
   0  -2 -12 783.284 14.9166
   0   2  12 775.193 13.6465
  -1  -2 -12 234.415 7.01034
   1   2  12 222.918 7.38359
  -2  -2 -12 606.750 12.3451
   2   2  12 601.320 13.1788
  -3  -2 -12 20.7990 2.54743
   3   2  12 17.1437 2.89853
  -4  -2 -12 162.928 8.37145
   4   2  12 157.893 8.55183
  -5  -2 -12 77.4403 6.28303
   5   2  12 72.9118 5.87943
  -6  -2 -12 248.536 21.6687
   6   2  12 239.284 19.1204
  -7  -2 -12 54.6346 7.55870
   7   2  12 52.7024 8.73728
  -8  -2 -12 28.6322 6.27714
   8   2  12 19.9505 5.06864
   9  -3 -12 193.474 14.9195
  -9   3  12 185.144 15.4287
   8  -3 -12 2.77187 2.97674
  -8   3  12 11.4230 4.37140
   7  -3 -12 203.049 12.8311
  -7   3  12 189.498 14.2496
   6  -3 -12 1.47365 2.79741
  -6   3  12 0.00000 3.05630
   5  -3 -12 203.369 9.24002
  -5   3  12 200.901 11.4445
   4  -3 -12 84.4602 4.82927
  -4   3  12 84.3718 5.33504
   3  -3 -12 1529.68 25.4427
  -3   3  12 1524.32 28.8070
   2  -3 -12 49.4676 3.43482
  -2   3  12 50.5579 3.86700
   1  -3 -12 399.336 9.79184
  -1   3  12 419.926 9.58654
   0  -3 -12 141.947 5.35349
   0   3  12 125.835 4.79742
  -1  -3 -12 680.659 16.3062
   1   3  12 664.430 16.9445
  -2  -3 -12 100.850 4.45755
   2   3  12 104.291 5.03102
  -3  -3 -12 58.5732 5.01013
   3   3  12 59.0154 5.12191
  -4  -3 -12 31.1185 3.94021
   4   3  12 27.1197 3.73219
  -5  -3 -12 251.758 12.6733
   5   3  12 277.406 12.3938
  -6  -3 -12 104.941 8.20663
   6   3  12 89.9261 8.24089
  -7  -3 -12 88.6658 8.14695
   7   3  12 77.3672 10.0374
  -8  -3 -12 8.93836 6.65770
   8   3  12 20.1810 5.50698
   9  -4 -12 3.45602 3.89173
  -9   4  12 4.02566 3.57402
   8  -4 -12 209.712 17.5133
  -8   4  12 181.185 14.7321
   7  -4 -12 5.28235 2.56384
  -7   4  12 4.40726 3.06877
   6  -4 -12 20.0887 5.70047
  -6   4  12 24.9864 5.47695
   5  -4 -12 21.7958 3.68160
  -5   4  12 17.4920 3.44121
   4  -4 -12 1013.46 26.7146
  -4   4  12 1054.81 27.6290
   3  -4 -12 93.8131 4.84475
  -3   4  12 93.1680 5.83068
   2  -4 -12 611.099 12.3835
  -2   4  12 608.743 13.7928
   1  -4 -12 42.5421 2.51444
  -1   4  12 41.7573 3.03593
   0  -4 -12 898.290 15.5514
   0   4  12 876.799 16.8208
  -1  -4 -12 135.024 5.19122
   1   4  12 134.831 5.83091
  -2  -4 -12 254.458 8.15765
   2   4  12 279.390 9.00028
  -3  -4 -12 53.3195 4.20445
   3   4  12 49.5123 4.84627
  -4  -4 -12 123.244 7.70639
   4   4  12 118.724 7.80426
  -5  -4 -12 118.072 8.43473
   5   4  12 120.456 8.31070
  -6  -4 -12 391.640 17.1796
   6   4  12 392.385 17.6714
  -7  -4 -12 26.8615 4.83365
   7   4  12 23.9568 6.02500
  -8  -4 -12 41.5276 7.81356
   8   4  12 41.5153 7.29253
   9  -5 -12 169.761 17.9318
  -9   5  12 155.158 17.0391
   8  -5 -12 7.25161 4.30400
  -8   5  12 5.56518 4.42743
   7  -5 -12 103.835 10.6202
  -7   5  12 88.5434 9.55297
   6  -5 -12 1.34588 2.67113
  -6   5  12 2.84682 2.90939
   5  -5 -12 303.975 16.8635
  -5   5  12 274.730 13.4350
   4  -5 -12 47.8738 4.94833
  -4   5  12 59.7514 4.83762
   3  -5 -12 740.833 17.8045
  -3   5  12 757.898 17.5024
   2  -5 -12 57.5669 6.22782
  -2   5  12 62.6744 5.25460
   1  -5 -12 135.396 7.17882
  -1   5  12 138.038 7.24451
   0  -5 -12 106.297 5.42472
   0   5  12 108.317 5.56644
  -1  -5 -12 862.932 16.8199
   1   5  12 865.425 20.2237
  -2  -5 -12 48.1197 3.61877
   2   5  12 53.3117 4.03752
  -3  -5 -12 352.104 12.2840
   3   5  12 346.190 12.1729
  -4  -5 -12 35.6298 4.29841
   4   5  12 36.5983 4.38942
  -5  -5 -12 572.390 19.5371
   5   5  12 566.374 21.7035
  -6  -5 -12 185.047 11.2116
   6   5  12 179.121 11.8242
  -7  -5 -12 99.6868 10.1815
   7   5  12 99.3926 13.1872
  -8  -5 -12 25.2095 5.56524
   8   5  12 16.8505 5.09297
   9  -6 -12 13.1745 4.11407
  -9   6  12 3.68708 3.50482
   8  -6 -12 125.892 15.4670
  -8   6  12 143.642 15.9980
   7  -6 -12 0.02675 4.03182
  -7   6  12 4.55369 4.26905
   6  -6 -12 3.54079 2.64572
  -6   6  12 4.69507 2.89662
   5  -6 -12 21.9853 4.93317
  -5   6  12 17.1314 3.84492
   4  -6 -12 353.822 17.4149
  -4   6  12 344.938 11.6220
   3  -6 -12 29.6184 3.49684
  -3   6  12 24.2334 2.99906
   2  -6 -12 203.095 8.63414
  -2   6  12 206.694 7.97398
   1  -6 -12 6.62701 1.68605
  -1   6  12 9.12689 2.18474
   0  -6 -12 545.553 14.0058
   0   6  12 544.891 21.7200
  -1  -6 -12 134.346 5.96818
   1   6  12 127.406 6.97337
  -2  -6 -12 341.249 10.8251
   2   6  12 348.753 12.2246
  -3  -6 -12 31.8662 3.99656
   3   6  12 37.9833 4.88142
  -4  -6 -12 147.283 8.76901
   4   6  12 145.469 8.75856
  -5  -6 -12 156.670 10.6908
   5   6  12 173.315 11.3345
  -6  -6 -12 453.473 20.6299
   6   6  12 387.429 18.4792
  -7  -6 -12 40.1064 6.14081
   7   6  12 56.6367 8.89870
  -8  -6 -12 13.4553 6.06804
   8   6  12 7.80268 3.84626
   8  -7 -12 2.94958 3.18761
  -8   7  12 5.57700 3.94763
   7  -7 -12 97.9851 10.2799
  -7   7  12 83.6332 10.9374
   6  -7 -12 8.51680 4.00741
  -6   7  12 7.47920 4.22381
   5  -7 -12 154.082 27.0142
  -5   7  12 163.262 26.7107
   4  -7 -12 15.4793 3.69567
  -4   7  12 17.7677 3.04112
   3  -7 -12 193.000 10.7035
  -3   7  12 180.695 9.75990
   2  -7 -12 18.5691 2.99013
  -2   7  12 18.9065 3.15101
   1  -7 -12 62.7773 5.33189
  -1   7  12 58.1347 6.26871
   0  -7 -12 62.7019 4.58110
   0   7  12 57.9139 6.16696
  -1  -7 -12 585.758 15.7688
   1   7  12 579.331 18.3249
  -2  -7 -12 77.5830 5.70258
   2   7  12 58.2259 6.47889
  -3  -7 -12 95.8337 6.28112
   3   7  12 98.6375 7.99939
  -4  -7 -12 41.0492 4.60195
   4   7  12 34.6817 4.81838
  -5  -7 -12 388.923 16.3095
   5   7  12 392.896 20.2356
  -6  -7 -12 108.313 9.72807
   6   7  12 122.449 11.0095
  -7  -7 -12 57.7716 7.14935
   7   7  12 79.2507 12.1358
  -8  -7 -12 2.05708 3.24519
   8   7  12 4.39772 4.59891
   8  -8 -12 187.605 15.1675
  -8   8  12 198.309 17.6537
   7  -8 -12 5.81715 3.71691
  -7   8  12 3.21628 4.54806
   6  -8 -12 16.2316 4.52733
  -6   8  12 18.1800 4.76744
   5  -8 -12 18.0105 4.05495
  -5   8  12 20.2917 4.37563
   4  -8 -12 348.295 16.5582
  -4   8  12 373.310 14.0107
   3  -8 -12 31.6912 5.81621
  -3   8  12 32.5416 5.38082
   2  -8 -12 215.173 11.2932
  -2   8  12 234.677 10.8429
   1  -8 -12 15.9546 2.97169
  -1   8  12 14.8551 3.58595
   0  -8 -12 165.561 8.48545
   0   8  12 172.542 11.8825
  -1  -8 -12 94.3215 6.82669
   1   8  12 99.2638 8.03584
  -2  -8 -12 418.331 13.8467
   2   8  12 404.301 16.3293
  -3  -8 -12 4.83724 2.05695
   3   8  12 1.09566 2.50210
  -4  -8 -12 75.6645 7.74777
   4   8  12 61.3528 8.98872
  -5  -8 -12 59.1386 7.76685
   5   8  12 64.0560 8.02796
  -6  -8 -12 99.0364 10.6149
   6   8  12 119.202 11.1208
  -7  -8 -12 43.1113 6.84359
   7   8  12 37.1963 6.93651
   8  -9 -12 2.47069 3.91166
  -8   9  12 4.67701 4.13724
   7  -9 -12 78.6614 9.04571
  -7   9  12 80.8604 9.04234
   6  -9 -12 8.60340 3.00836
  -6   9  12 20.0767 4.34395
   5  -9 -12 130.088 10.3184
  -5   9  12 123.319 10.8928
   4  -9 -12 22.2611 4.49690
  -4   9  12 20.8924 3.79594
   3  -9 -12 596.298 21.6554
  -3   9  12 568.012 17.3797
   2  -9 -12 17.3931 3.94371
  -2   9  12 25.8344 4.58774
   1  -9 -12 133.438 8.02211
  -1   9  12 145.672 10.7508
   0  -9 -12 27.3254 3.68486
   0   9  12 27.9129 5.00737
  -1  -9 -12 330.512 13.3097
   1   9  12 373.869 16.2602
  -2  -9 -12 95.6466 7.13253
   2   9  12 94.8219 8.23878
  -3  -9 -12 16.1641 2.87244
   3   9  12 19.1914 4.66091
  -4  -9 -12 43.0075 5.94634
   4   9  12 49.1518 6.84565
  -5  -9 -12 138.369 11.1744
   5   9  12 138.218 13.4137
  -6  -9 -12 50.0141 7.36909
   6   9  12 42.7406 8.29407
  -7  -9 -12 75.5921 11.1363
   7   9  12 89.9745 12.2904
   7 -10 -12 7.84575 4.24649
  -7  10  12 7.08554 4.27835
   6 -10 -12 29.7009 7.31772
  -6  10  12 38.3882 7.30567
   5 -10 -12 11.2480 3.33145
  -5  10  12 17.1727 4.09362
   4 -10 -12 286.304 16.8639
  -4  10  12 260.434 15.5503
   3 -10 -12 48.1312 5.61978
  -3  10  12 37.5853 5.32252
   2 -10 -12 261.355 13.2290
  -2  10  12 272.814 14.7844
   1 -10 -12 27.7040 4.36081
  -1  10  12 22.7642 4.41710
   0 -10 -12 112.183 7.17836
   0  10  12 110.695 10.2317
  -1 -10 -12 66.8521 5.78348
   1  10  12 58.3758 7.40755
  -2 -10 -12 505.012 16.7563
   2  10  12 551.634 19.4426
  -3 -10 -12 15.7608 3.65055
   3  10  12 10.8571 3.66945
  -4 -10 -12 82.4888 9.91339
   4  10  12 79.8026 12.2764
  -5 -10 -12 40.2379 6.10871
   5  10  12 46.9113 7.58731
  -6 -10 -12 120.579 11.5305
   6  10  12 101.190 11.3855
  -7 -10 -12 35.8764 5.25467
   7  10  12 16.4817 5.66767
   7 -11 -12 47.8948 7.53390
  -7  11  12 54.1925 7.45486
   6 -11 -12 14.4023 5.02077
  -6  11  12 18.5945 4.29897
   5 -11 -12 24.7286 5.56443
  -5  11  12 19.5358 4.91454
   4 -11 -12 12.8920 4.59702
  -4  11  12 14.1924 5.11304
   3 -11 -12 262.845 13.8157
  -3  11  12 264.863 14.6136
   2 -11 -12 13.0428 3.16304
  -2  11  12 12.9984 3.41296
   1 -11 -12 178.088 10.9786
  -1  11  12 187.593 12.2576
   0 -11 -12 66.3610 6.25506
   0  11  12 64.0432 7.98398
  -1 -11 -12 227.186 10.6893
   1  11  12 220.695 13.7312
  -2 -11 -12 69.8046 6.57200
   2  11  12 53.6282 7.39394
  -3 -11 -12 111.736 10.0754
   3  11  12 107.609 11.6784
  -4 -11 -12 20.8392 4.65519
   4  11  12 23.5718 5.79899
  -5 -11 -12 102.797 9.87874
   5  11  12 101.404 11.9371
  -6 -11 -12 43.9991 6.47115
   6  11  12 60.5949 8.83136
   6 -12 -12 66.5136 9.16691
  -6  12  12 84.9728 9.48358
   5 -12 -12 21.1529 4.73785
  -5  12  12 10.6649 3.48331
   4 -12 -12 39.9777 5.54191
  -4  12  12 34.6519 5.81299
   3 -12 -12 18.2062 3.31783
  -3  12  12 8.65162 3.08443
   2 -12 -12 48.5918 6.94078
  -2  12  12 35.2474 6.43102
   1 -12 -12 29.1699 4.64165
  -1  12  12 35.1085 5.39793
   0 -12 -12 163.063 10.2582
   0  12  12 192.317 14.9950
  -1 -12 -12 46.9354 5.20453
   1  12  12 55.0443 7.57807
  -2 -12 -12 303.077 15.1927
   2  12  12 293.608 16.8320
  -3 -12 -12 11.4273 3.21297
   3  12  12 8.42731 3.48527
  -4 -12 -12 33.6516 5.55048
   4  12  12 36.5422 7.62013
  -5 -12 -12 91.6514 9.78940
   5  12  12 81.0409 11.2004
  -6 -12 -12 151.473 11.9877
   6  12  12 180.689 16.3171
   6 -13 -12 3.13085 3.01410
  -6  13  12 6.92581 3.86429
   5 -13 -12 71.3507 8.97370
  -5  13  12 87.6428 9.39756
   4 -13 -12 9.27202 3.80918
  -4  13  12 17.2253 4.23903
   3 -13 -12 44.2206 5.19039
  -3  13  12 43.9099 5.83629
   2 -13 -12 12.3222 3.34242
  -2  13  12 19.5912 4.59424
   1 -13 -12 22.4776 3.77612
  -1  13  12 14.3862 3.71212
   0 -13 -12 62.5649 6.53888
   0  13  12 45.5528 7.91925
  -1 -13 -12 224.265 13.0018
   1  13  12 237.548 16.6222
  -2 -13 -12 11.8991 3.30030
   2  13  12 20.8315 4.27372
  -3 -13 -12 124.369 9.69734
   3  13  12 105.290 10.5147
  -4 -13 -12 6.62685 3.00477
   4  13  12 5.65751 3.81960
  -5 -13 -12 52.7021 6.88413
   5  13  12 47.9952 9.60183
   5 -14 -12 7.57192 5.85566
  -5  14  12 14.4484 5.42576
   4 -14 -12 134.173 12.8912
  -4  14  12 138.786 12.3483
   3 -14 -12 6.74205 2.72633
  -3  14  12 3.65218 3.25206
   2 -14 -12 65.4568 6.78016
  -2  14  12 57.7724 6.99956
   1 -14 -12 7.49974 2.68602
  -1  14  12 4.75932 3.42315
   0 -14 -12 58.4583 6.26379
   0  14  12 55.8679 7.62555
  -1 -14 -12 38.0934 5.08681
   1  14  12 42.6089 6.33402
  -2 -14 -12 116.716 14.4200
   2  14  12 98.3240 14.7907
  -3 -14 -12 15.3715 4.26179
   3  14  12 13.8049 4.58256
  -4 -14 -12 24.8717 4.68925
   4  14  12 13.2693 4.80867
   4 -15 -12 21.3388 6.14790
  -4  15  12 16.9003 6.29222
   3 -15 -12 87.8667 9.26769
  -3  15  12 95.1548 11.9725
   2 -15 -12 12.6177 2.98774
  -2  15  12 13.9088 4.50931
   1 -15 -12 59.5603 6.79597
  -1  15  12 63.7026 8.33877
   0 -15 -12 13.6936 3.65275
   0  15  12 10.7093 4.16006
  -1 -15 -12 130.581 11.3430
   1  15  12 135.630 12.5605
  -2 -15 -12 11.0213 3.48661
   2  15  12 13.2698 4.05970
  -3 -15 -12 27.7530 4.75385
   3  15  12 47.9992 8.00603
   3 -16 -12 9.59838 3.99972
  -3  16  12 8.22992 4.28176
   2 -16 -12 79.4951 7.97360
  -2  16  12 90.7619 10.8645
   1 -16 -12 69.5799 10.8009
  -1  16  12 50.4885 10.3151
   0 -16 -12 35.5308 5.04395
   0  16  12 35.0448 5.83716
  -1 -16 -12 22.6935 4.16132
   1  16  12 18.2866 4.42034
  -2 -16 -12 21.9812 3.94577
   2  16  12 28.8920 5.58952
   9   0 -13 9.63763 4.93640
  -9   0  13 0.68081 5.43447
   8   0 -13 6.96707 4.71097
  -8   0  13 4.33073 4.71695
   7   0 -13 3.23340 3.36563
  -7   0  13 0.60157 4.01320
   6   0 -13 2.92711 2.75616
  -6   0  13 0.16295 2.72040
   5   0 -13 3.02067 2.78134
  -5   0  13 4.71836 2.99939
   4   0 -13 0.70153 1.87964
  -4   0  13 2.43133 1.96101
   3   0 -13 1.84418 2.17080
  -3   0  13 0.91243 1.93079
  -2   0  13 6.04416 4.55483
   1   0 -13 1.51616 2.13631
  -1   0  13 0.87273 1.43109
   0   0 -13 3.38946 1.89288
   0   0  13 0.83166 1.21356
  -1   0 -13 0.00000 0.84230
   1   0  13 0.95956 1.55644
  -2   0 -13 0.00000 1.15452
   2   0  13 1.30708 1.91909
  -3   0 -13 0.98070 1.27209
   3   0  13 0.39220 1.96360
  -4   0 -13 8.26958 2.76457
   4   0  13 1.23020 2.26178
  -6   0 -13 0.00000 5.08003
   6   0  13 0.97114 3.38372
  -7   0 -13 0.00000 4.47293
   7   0  13 0.56463 3.47505
  -8   0 -13 2.38386 4.17519
   8   0  13 3.94578 4.96556
   9  -1 -13 0.95069 3.01857
  -9   1  13 1.39159 3.73503
   8  -1 -13 3.47466 3.55772
  -8   1  13 0.01437 4.37698
   7  -1 -13 25.2133 4.06412
  -7   1  13 28.1847 5.86231
   6  -1 -13 24.0253 3.46530
  -6   1  13 23.1289 5.03032
   5  -1 -13 39.4832 4.06359
  -5   1  13 35.4247 4.30085
   4  -1 -13 7.88016 2.19928
  -4   1  13 13.5927 2.25942
   3  -1 -13 3.47090 1.49115
  -3   1  13 3.44143 1.56596
   2  -1 -13 1.34879 1.38383
  -2   1  13 1.40845 1.05795
   1  -1 -13 1.74538 1.14839
  -1   1  13 2.87778 1.13002
   0  -1 -13 1.29931 1.42267
   0   1  13 6.30954 1.69198
  -1  -1 -13 57.0607 3.32311
   1   1  13 59.8776 3.75770
  -2  -1 -13 15.8747 2.17418
   2   1  13 13.1560 2.58768
  -3  -1 -13 0.60310 1.94551
   3   1  13 3.32315 2.35827
  -4  -1 -13 4.40837 1.91710
   4   1  13 4.87751 2.12101
  -5  -1 -13 100.019 7.66442
   5   1  13 95.0256 7.02665
  -6  -1 -13 16.2448 5.11287
   6   1  13 3.23117 2.67095
  -7  -1 -13 25.8857 6.65805
   7   1  13 23.6395 4.71161
  -8  -1 -13 5.83377 4.16398
   8   1  13 3.16418 3.46821
   9  -2 -13 2.99414 2.98928
  -9   2  13 9.79526 4.05065
   8  -2 -13 4.43410 2.96048
  -8   2  13 2.15536 3.18425
   7  -2 -13 10.7661 3.63760
  -7   2  13 25.4116 6.37189
   6  -2 -13 110.448 7.29264
  -6   2  13 78.7763 9.16462
   5  -2 -13 19.2466 2.91921
  -5   2  13 23.3779 3.61180
   4  -2 -13 18.8547 2.50308
  -4   2  13 19.7847 2.92907
   3  -2 -13 14.5957 2.30239
  -3   2  13 9.00352 1.95657
   2  -2 -13 6.31783 1.52660
  -2   2  13 7.69367 1.69264
   1  -2 -13 3.05082 1.31598
  -1   2  13 1.87268 1.06734
   0  -2 -13 4.47910 1.43318
   0   2  13 6.04025 1.13262
  -1  -2 -13 25.6393 3.23720
   1   2  13 20.8419 3.48651
  -2  -2 -13 24.2005 2.82385
   2   2  13 25.2787 3.71048
  -3  -2 -13 1.79688 1.54508
   3   2  13 2.74875 1.75781
  -4  -2 -13 8.94042 2.24695
   4   2  13 6.87294 2.24874
  -5  -2 -13 4.70800 2.15626
   5   2  13 3.48021 2.04940
  -6  -2 -13 147.518 10.8582
   6   2  13 134.952 9.45146
  -7  -2 -13 3.10002 3.13619
   7   2  13 4.09262 3.30811
  -8  -2 -13 7.05794 5.84411
   8   2  13 2.51031 5.10850
   9  -3 -13 13.3337 4.77530
  -9   3  13 15.5681 5.63222
   8  -3 -13 8.59165 3.77219
  -8   3  13 3.91610 3.36134
   7  -3 -13 4.23879 2.68211
  -7   3  13 0.54884 2.11364
   6  -3 -13 8.15635 2.83736
  -6   3  13 7.73999 2.58260
   5  -3 -13 23.8267 3.13453
  -5   3  13 23.6020 3.98001
   4  -3 -13 5.31707 2.22770
  -4   3  13 8.33942 2.57843
   3  -3 -13 50.4160 4.13809
  -3   3  13 47.6017 4.73028
   2  -3 -13 12.3475 1.84740
  -2   3  13 13.1592 2.05843
   1  -3 -13 5.80029 2.29405
  -1   3  13 4.81113 1.49233
   0  -3 -13 1.79641 0.94022
   0   3  13 0.69755 0.71741
  -1  -3 -13 6.87572 1.38066
   1   3  13 4.17133 1.33513
  -2  -3 -13 1.81023 1.03094
   2   3  13 0.63510 1.27015
  -3  -3 -13 19.2290 2.84119
   3   3  13 8.21142 2.26828
  -4  -3 -13 2.32211 1.87097
   4   3  13 5.09920 2.17082
  -5  -3 -13 136.244 8.63492
   5   3  13 147.392 9.26401
  -6  -3 -13 3.35684 3.97534
   6   3  13 7.72894 4.16108
  -7  -3 -13 4.94393 3.04436
   7   3  13 7.14714 3.42900
  -8  -3 -13 12.2047 4.77713
   8   3  13 1.83126 3.40372
   9  -4 -13 3.26055 4.57364
  -9   4  13 2.00224 3.96318
   8  -4 -13 31.0836 6.87815
  -8   4  13 37.0744 6.46386
   7  -4 -13 0.57488 2.38047
  -7   4  13 1.76744 3.28309
   6  -4 -13 12.5535 4.12335
  -6   4  13 13.3241 3.36903
   5  -4 -13 37.6011 6.09995
  -5   4  13 31.6155 4.67902
   4  -4 -13 97.6667 7.13759
  -4   4  13 98.6059 6.36345
   3  -4 -13 46.6159 5.39663
  -3   4  13 33.7188 4.57068
   2  -4 -13 4.06049 2.27963
  -2   4  13 5.75120 1.59003
   1  -4 -13 17.9225 2.46637
  -1   4  13 18.2072 2.34936
   0  -4 -13 58.1744 3.41687
   0   4  13 59.8338 4.81732
  -1  -4 -13 9.88951 1.61959
   1   4  13 7.89822 1.59432
  -2  -4 -13 11.2138 1.85788
   2   4  13 9.23094 2.13945
  -3  -4 -13 8.98774 2.20585
   3   4  13 11.1169 2.55372
  -4  -4 -13 5.25498 2.99102
   4   4  13 0.90499 2.21660
  -5  -4 -13 6.97982 2.59554
   5   4  13 4.33631 2.31799
  -6  -4 -13 3.18872 2.55297
   6   4  13 6.54888 3.09540
  -7  -4 -13 1.95477 2.71722
   7   4  13 4.57872 3.51208
  -8  -4 -13 4.53973 6.18148
   8   4  13 10.3054 5.41415
   9  -5 -13 31.0376 6.24439
  -9   5  13 19.3626 5.99884
   8  -5 -13 6.13824 3.70446
  -8   5  13 10.7677 4.75396
   7  -5 -13 27.1810 5.46029
  -7   5  13 15.9891 4.66485
   6  -5 -13 62.7900 8.55696
  -6   5  13 64.8116 6.96352
   5  -5 -13 161.000 12.6094
  -5   5  13 139.608 10.0547
   4  -5 -13 29.0669 4.44097
  -4   5  13 36.6946 3.83104
   3  -5 -13 76.5288 5.40485
  -3   5  13 72.3568 5.07659
   2  -5 -13 8.29551 2.26678
  -2   5  13 10.0162 2.06716
   1  -5 -13 66.8497 4.42835
  -1   5  13 65.0588 5.04354
   0  -5 -13 17.4500 2.38930
   0   5  13 11.5519 3.14975
  -1  -5 -13 69.6341 4.33339
   1   5  13 62.6901 5.07578
  -2  -5 -13 8.75753 2.49167
   2   5  13 8.97724 2.87251
  -3  -5 -13 27.6373 3.71793
   3   5  13 28.8922 3.76027
  -4  -5 -13 16.7461 3.13335
   4   5  13 18.5919 3.23840
  -5  -5 -13 41.0823 4.91003
   5   5  13 49.4519 5.88132
  -6  -5 -13 8.83210 3.08323
   6   5  13 11.2376 3.17603
  -7  -5 -13 27.8750 5.07516
   7   5  13 12.7008 5.21852
  -8  -5 -13 2.99138 5.33722
   8   5  13 2.17648 4.00983
   8  -6 -13 28.2872 5.72896
  -8   6  13 30.1822 8.08842
   7  -6 -13 3.46428 2.94141
  -7   6  13 0.02171 3.26351
   6  -6 -13 63.0812 8.00788
  -6   6  13 76.1216 8.57143
   5  -6 -13 58.2218 9.79056
  -5   6  13 64.2698 9.41036
   4  -6 -13 33.9666 5.85438
  -4   6  13 30.8339 3.90060
   3  -6 -13 23.7604 3.32183
  -3   6  13 18.6238 2.99392
   2  -6 -13 6.50853 2.29223
  -2   6  13 11.8957 2.16791
   1  -6 -13 74.5230 4.98060
  -1   6  13 62.9002 6.47231
   0  -6 -13 117.586 6.24132
   0   6  13 110.802 10.0574
  -1  -6 -13 6.87867 2.03815
   1   6  13 4.19636 2.24680
  -2  -6 -13 134.815 7.16471
   2   6  13 115.024 9.72128
  -3  -6 -13 5.86754 2.44955
   3   6  13 14.6167 4.15285
  -4  -6 -13 102.709 7.45020
   4   6  13 96.3414 8.10197
  -5  -6 -13 6.10870 2.55377
   5   6  13 14.5418 4.14781
  -6  -6 -13 63.5951 7.51220
   6   6  13 74.8910 8.70899
  -7  -6 -13 4.88111 3.99509
   7   6  13 11.3723 6.82586
  -8  -6 -13 3.55892 4.29309
   8   6  13 3.36467 5.11350
   8  -7 -13 3.12813 2.94975
  -8   7  13 11.5569 4.56649
   7  -7 -13 5.20551 2.76697
  -7   7  13 2.53352 3.48181
   6  -7 -13 21.9177 4.75372
  -6   7  13 22.5368 4.53545
   5  -7 -13 50.6265 6.96030
  -5   7  13 54.4414 7.07080
   4  -7 -13 3.47128 2.85144
  -4   7  13 2.80362 2.03052
   3  -7 -13 57.8952 5.85393
  -3   7  13 60.1362 5.38732
   2  -7 -13 19.5058 3.31849
  -2   7  13 16.5579 4.22174
   1  -7 -13 52.9941 4.63610
  -1   7  13 45.6652 5.57645
   0  -7 -13 36.5085 3.71728
   0   7  13 38.7019 5.64450
  -1  -7 -13 59.3142 5.44200
   1   7  13 49.8845 5.72699
  -2  -7 -13 7.88857 2.46873
   2   7  13 2.37415 2.49930
  -3  -7 -13 5.46227 2.30613
   3   7  13 8.10042 3.56917
  -4  -7 -13 33.4131 4.22337
   4   7  13 20.7066 3.94255
  -5  -7 -13 75.9291 6.78188
   5   7  13 74.2178 8.62460
  -6  -7 -13 2.90015 2.78405
   6   7  13 5.64959 3.31851
  -7  -7 -13 36.6765 5.86987
   7   7  13 16.9645 6.80001
   8  -8 -13 4.22419 4.79082
  -8   8  13 5.80561 4.30108
   7  -8 -13 17.0483 4.13154
  -7   8  13 9.52710 4.50911
   6  -8 -13 10.1733 3.28658
  -6   8  13 6.39259 3.25813
   5  -8 -13 14.7125 3.92746
  -5   8  13 12.2738 4.18108
   4  -8 -13 17.1227 4.26630
  -4   8  13 20.8157 3.80879
   3  -8 -13 3.63770 2.48696
  -3   8  13 3.25222 2.05116
   2  -8 -13 26.8008 4.31463
  -2   8  13 23.6246 4.35534
   1  -8 -13 29.1926 4.06566
  -1   8  13 25.2970 4.95962
   0  -8 -13 13.9545 2.91249
   0   8  13 12.7291 3.57599
  -1  -8 -13 5.62162 2.49702
   1   8  13 7.72940 2.97363
  -2  -8 -13 20.0812 3.50427
   2   8  13 17.3740 4.89932
  -3  -8 -13 33.0608 4.72309
   3   8  13 28.0701 5.19197
  -4  -8 -13 149.081 9.97191
   4   8  13 146.733 11.8456
  -5  -8 -13 9.00746 3.53364
   5   8  13 10.8300 4.56318
  -6  -8 -13 118.522 11.2318
   6   8  13 103.251 11.7961
  -7  -8 -13 4.18660 3.99637
   7   8  13 4.44681 3.67228
   8  -9 -13 12.4116 4.60581
  -8   9  13 10.2041 3.99018
   7  -9 -13 3.12686 2.85933
  -7   9  13 10.1875 4.03220
   6  -9 -13 22.4287 5.71581
  -6   9  13 18.1633 5.87288
   5  -9 -13 30.8272 5.12060
  -5   9  13 35.4878 5.73026
   4  -9 -13 43.5443 5.97299
  -4   9  13 49.7415 6.05213
   3  -9 -13 68.7522 6.71293
  -3   9  13 70.1286 6.66187
   2  -9 -13 7.62958 2.89847
  -2   9  13 8.44127 3.14437
   1  -9 -13 13.8430 2.93606
  -1   9  13 11.3462 3.44764
   0  -9 -13 37.9995 4.29404
   0   9  13 23.3079 4.91386
  -1  -9 -13 148.949 8.70712
   1   9  13 156.118 12.5780
  -2  -9 -13 28.8969 5.00723
   2   9  13 21.5415 5.06133
  -3  -9 -13 6.50723 2.85410
   3   9  13 6.49849 3.30541
  -4  -9 -13 9.80684 3.73716
   4   9  13 15.3576 4.08790
  -5  -9 -13 54.0468 6.92287
   5   9  13 63.8441 9.03149
  -6  -9 -13 7.41755 3.28878
   6   9  13 0.61586 3.26282
  -7  -9 -13 8.74319 3.37589
   7   9  13 11.3301 5.16626
   7 -10 -13 8.02070 4.06213
  -7  10  13 12.3093 3.61064
   6 -10 -13 3.57192 2.71850
  -6  10  13 4.99176 3.54680
   5 -10 -13 30.2612 5.04627
  -5  10  13 30.4871 5.21428
   4 -10 -13 209.653 12.5536
  -4  10  13 228.714 14.4450
   3 -10 -13 3.53062 2.16055
  -3  10  13 1.86072 2.41982
   2 -10 -13 12.6933 3.08155
  -2  10  13 8.92791 3.14408
   1 -10 -13 29.1179 4.72697
  -1  10  13 34.7010 5.45989
   0 -10 -13 203.667 9.95945
   0  10  13 209.088 14.1531
  -1 -10 -13 47.7815 5.13992
   1  10  13 38.8235 5.43638
  -2 -10 -13 87.9023 7.34996
   2  10  13 56.6159 7.62703
  -3 -10 -13 41.3156 6.63754
   3  10  13 32.5386 5.47085
  -4 -10 -13 34.0842 5.96029
   4  10  13 37.4259 6.71762
  -5 -10 -13 14.8362 3.83172
   5  10  13 19.6649 5.05774
  -6 -10 -13 128.045 11.2425
   6  10  13 148.354 13.1815
   7 -11 -13 2.16432 2.99214
  -7  11  13 6.96125 2.88573
   6 -11 -13 3.51591 3.42661
  -6  11  13 2.58517 2.79403
   5 -11 -13 134.280 11.0669
  -5  11  13 148.580 14.6096
   4 -11 -13 77.0368 8.10143
  -4  11  13 87.3643 9.41429
   3 -11 -13 57.8771 6.86174
  -3  11  13 50.9744 7.11311
   2 -11 -13 17.0552 5.07842
  -2  11  13 10.8940 4.40939
   1 -11 -13 49.2327 5.71378
  -1  11  13 50.4583 6.47125
   0 -11 -13 65.0242 6.17093
   0  11  13 54.6815 7.16826
  -1 -11 -13 426.781 14.6064
   1  11  13 410.717 18.6799
  -2 -11 -13 19.3875 3.35436
   2  11  13 15.2079 4.16632
  -3 -11 -13 1.77506 2.70054
   3  11  13 1.66767 2.18965
  -4 -11 -13 16.5601 4.48152
   4  11  13 13.4788 5.23024
  -5 -11 -13 191.374 13.4504
   5  11  13 181.321 16.4765
  -6 -11 -13 9.64923 4.14201
   6  11  13 10.0784 5.15358
   6 -12 -13 16.7651 5.15657
  -6  12  13 26.1434 5.20030
   5 -12 -13 23.6850 5.69061
  -5  12  13 37.9295 8.22917
   4 -12 -13 184.082 13.0904
  -4  12  13 169.003 13.8430
   3 -12 -13 5.06765 2.57601
  -3  12  13 11.9151 3.26625
   2 -12 -13 20.1203 3.77610
  -2  12  13 14.1142 3.71643
   1 -12 -13 63.9898 6.75824
  -1  12  13 66.3415 7.30759
   0 -12 -13 212.117 10.8913
   0  12  13 245.263 15.2691
  -1 -12 -13 32.1638 4.79646
   1  12  13 18.1056 4.51004
  -2 -12 -13 113.530 9.50431
   2  12  13 105.902 11.6962
  -3 -12 -13 17.2573 3.79215
   3  12  13 26.5004 5.12410
  -4 -12 -13 30.9060 5.16843
   4  12  13 27.5336 6.05196
  -5 -12 -13 10.8882 3.75401
   5  12  13 13.6647 5.02232
   5 -13 -13 65.0750 8.61960
  -5  13  13 59.1992 8.45535
   4 -13 -13 33.4957 5.49065
  -4  13  13 58.0789 7.69814
   3 -13 -13 47.1555 5.21019
  -3  13  13 29.1373 4.80443
   2 -13 -13 19.0807 3.81728
  -2  13  13 7.54822 3.44992
   1 -13 -13 45.8432 5.35006
  -1  13  13 29.9190 5.46512
   0 -13 -13 51.7360 5.58057
   0  13  13 47.5947 7.04004
  -1 -13 -13 114.637 9.27977
   1  13  13 122.681 11.6795
  -2 -13 -13 5.94537 3.76409
   2  13  13 1.64672 4.86177
  -3 -13 -13 8.27182 3.75164
   3  13  13 12.5354 4.14430
  -4 -13 -13 39.7104 5.69966
   4  13  13 27.8635 5.99195
  -5 -13 -13 165.681 12.7650
   5  13  13 187.055 16.6101
   5 -14 -13 50.4439 7.23364
  -5  14  13 80.4208 9.65960
   4 -14 -13 71.9911 8.52884
  -4  14  13 71.4981 8.58530
   3 -14 -13 50.0673 6.24727
  -3  14  13 49.8261 8.35446
   2 -14 -13 19.1685 4.46627
  -2  14  13 14.7148 4.89008
   1 -14 -13 53.7828 5.69916
  -1  14  13 70.2945 8.85875
   0 -14 -13 74.6463 7.24094
   0  14  13 78.6551 9.44619
  -1 -14 -13 7.20678 2.66419
   1  14  13 10.7215 4.10870
  -2 -14 -13 97.4462 8.62406
   2  14  13 113.854 11.2031
  -3 -14 -13 12.1843 3.83338
   3  14  13 8.54450 4.15621
  -4 -14 -13 63.9981 7.47831
   4  14  13 65.4480 9.59032
   4 -15 -13 10.7882 4.18178
  -4  15  13 16.9998 4.72209
   3 -15 -13 123.715 9.85314
  -3  15  13 115.994 11.4978
   2 -15 -13 13.4352 3.37201
  -2  15  13 8.73689 3.77680
   1 -15 -13 59.9275 5.96169
  -1  15  13 58.3798 7.67647
   0 -15 -13 52.3316 6.60372
   0  15  13 64.3950 9.35580
  -1 -15 -13 71.2201 7.54550
   1  15  13 65.6132 8.08083
  -2 -15 -13 7.72826 2.74898
   2  15  13 9.86681 3.43636
  -3 -15 -13 9.51335 5.16301
   3  15  13 3.83025 4.51517
   2 -16 -13 46.5019 5.80960
  -2  16  13 41.4935 6.89858
   1 -16 -13 33.5667 6.11767
  -1  16  13 35.2237 6.36277
   0 -16 -13 204.570 14.1288
   0  16  13 236.602 17.4136
  -1 -16 -13 5.31136 5.39968
   1  16  13 1.25697 5.13625
   9   0 -14 356.471 27.5983
  -9   0  14 342.088 34.2159
   8   0 -14 1.02902 4.05257
  -8   0  14 0.99800 5.64565
   7   0 -14 60.0030 18.0890
  -7   0  14 58.6501 24.2181
   6   0 -14 67.7822 8.24361
  -6   0  14 41.2073 8.34338
   5   0 -14 788.279 27.1367
  -5   0  14 773.399 27.6903
   4   0 -14 109.566 9.33191
  -4   0  14 99.2496 8.16875
   3   0 -14 312.167 14.0536
  -3   0  14 286.918 13.2227
   2   0 -14 132.401 11.1725
  -2   0  14 140.774 8.27671
   1   0 -14 1320.97 42.5437
  -1   0  14 1367.44 29.8544
   0   0 -14 290.243 12.0202
   0   0  14 291.398 13.0337
  -1   0 -14 1284.50 27.9610
   1   0  14 1321.13 36.3360
  -2   0 -14 91.8636 8.30402
   2   0  14 82.8437 8.17468
  -3   0 -14 139.793 10.7944
   3   0  14 151.420 11.8275
  -4   0 -14 96.4671 9.35685
   4   0  14 90.3517 9.51190
  -5   0 -14 438.449 25.4777
   5   0  14 447.996 21.6667
  -6   0 -14 111.224 13.4773
   6   0  14 128.777 14.8884
  -7   0 -14 95.8622 20.0222
   7   0  14 106.356 13.4265
  -8   0 -14 131.212 16.8527
   8   0  14 135.966 17.8084
   9  -1 -14 27.5451 7.07096
  -9   1  14 14.5725 7.30905
   8  -1 -14 50.6835 6.27615
  -8   1  14 43.5655 7.30814
   7  -1 -14 8.07890 2.40749
  -7   1  14 11.0555 4.42495
   6  -1 -14 524.830 14.9066
  -6   1  14 516.857 21.7311
   5  -1 -14 86.3776 6.50397
  -5   1  14 78.7596 7.15598
   4  -1 -14 633.923 15.2119
  -4   1  14 652.188 14.5637
   3  -1 -14 28.0662 3.27331
  -3   1  14 31.1360 3.26121
   2  -1 -14 776.625 18.9157
  -2   1  14 786.079 15.0882
   1  -1 -14 272.188 9.32779
  -1   1  14 261.251 7.86450
   0  -1 -14 1238.50 23.2201
   0   1  14 1228.13 19.9395
  -1  -1 -14 255.754 7.25037
   1   1  14 247.332 8.29152
  -2  -1 -14 118.372 5.82264
   2   1  14 114.260 6.62061
  -3  -1 -14 34.7044 3.54342
   3   1  14 29.9862 3.81756
  -4  -1 -14 166.419 9.67580
   4   1  14 152.281 8.77602
  -5  -1 -14 138.293 8.89112
   5   1  14 126.095 8.27550
  -6  -1 -14 262.963 18.3921
   6   1  14 271.191 17.6859
  -7  -1 -14 13.9711 4.81784
   7   1  14 17.0425 3.95935
  -8  -1 -14 243.156 20.0223
   8   1  14 197.754 17.6392
   9  -2 -14 296.268 25.7104
  -9   2  14 296.663 20.1901
   8  -2 -14 8.05233 3.21083
  -8   2  14 4.04837 3.97454
   7  -2 -14 214.699 13.4190
  -7   2  14 188.103 14.6914
   6  -2 -14 35.5405 4.01031
  -6   2  14 28.1219 5.62537
   5  -2 -14 538.208 14.4516
  -5   2  14 545.835 16.7751
   4  -2 -14 46.3979 4.04312
  -4   2  14 35.8717 4.00358
   3  -2 -14 141.138 6.76519
  -3   2  14 140.797 7.04329
   2  -2 -14 102.768 5.78695
  -2   2  14 107.755 5.24989
   1  -2 -14 1366.68 26.1988
  -1   2  14 1316.62 21.7587
   0  -2 -14 183.716 6.28638
   0   2  14 188.901 6.76661
  -1  -2 -14 345.020 9.18642
   1   2  14 350.821 9.92124
  -2  -2 -14 10.6233 1.91167
   2   2  14 10.3313 2.38311
  -3  -2 -14 88.7140 6.91636
   3   2  14 95.7954 6.71498
  -4  -2 -14 81.4640 5.94207
   4   2  14 86.5732 6.63575
  -5  -2 -14 491.763 21.2104
   5   2  14 450.471 15.9740
  -6  -2 -14 80.0504 9.20439
   6   2  14 77.3647 7.19848
  -7  -2 -14 4.45549 3.39137
   7   2  14 6.29101 3.78612
  -8  -2 -14 67.0417 9.95876
   8   2  14 84.7731 10.9529
   9  -3 -14 3.81565 3.76107
  -9   3  14 12.5201 4.99253
   8  -3 -14 116.103 14.5591
  -8   3  14 141.842 14.2992
   7  -3 -14 3.65254 3.20854
  -7   3  14 5.36780 3.73286
   6  -3 -14 459.056 23.3945
  -6   3  14 352.976 18.8452
   5  -3 -14 46.1704 4.61106
  -5   3  14 44.7353 5.19740
   4  -3 -14 192.983 9.27490
  -4   3  14 228.820 10.0630
   3  -3 -14 12.6061 1.96214
  -3   3  14 13.5377 2.60726
   2  -3 -14 772.615 16.2820
  -2   3  14 796.215 16.1281
   1  -3 -14 188.551 7.21723
  -1   3  14 184.826 6.41519
   0  -3 -14 585.686 11.9034
   0   3  14 596.802 14.8577
  -1  -3 -14 18.0797 2.35974
   1   3  14 13.9281 2.20546
  -2  -3 -14 14.7835 3.10666
   2   3  14 14.0096 2.65002
  -3  -3 -14 25.2435 3.32249
   3   3  14 22.6512 3.26902
  -4  -3 -14 393.210 14.2363
   4   3  14 406.564 14.4094
  -5  -3 -14 159.478 10.3612
   5   3  14 164.452 9.96940
  -6  -3 -14 156.523 13.5433
   6   3  14 117.368 11.2447
  -7  -3 -14 24.6516 5.31863
   7   3  14 21.3571 5.26613
  -8  -3 -14 47.8033 7.08068
   8   3  14 62.1685 8.91728
   9  -4 -14 191.839 17.5506
  -9   4  14 207.975 16.9020
   8  -4 -14 0.00027 5.03732
  -8   4  14 3.00916 3.65011
   7  -4 -14 123.540 11.5487
  -7   4  14 105.309 10.9736
   6  -4 -14 29.0511 6.70185
  -6   4  14 19.8683 4.76419
   5  -4 -14 532.400 20.8408
  -5   4  14 474.822 17.5860
   4  -4 -14 8.83044 2.48954
  -4   4  14 12.0652 2.34231
   3  -4 -14 274.866 10.7480
  -3   4  14 269.934 9.81782
   2  -4 -14 87.3569 6.18807
  -2   4  14 87.9269 5.41401
   1  -4 -14 750.549 19.4223
  -1   4  14 708.296 22.1085
   0  -4 -14 94.3004 5.34807
   0   4  14 108.258 6.62972
  -1  -4 -14 81.3974 5.86835
   1   4  14 85.3179 7.29373
  -2  -4 -14 20.6356 2.74732
   2   4  14 16.0814 2.85391
  -3  -4 -14 124.150 7.73745
   3   4  14 136.307 8.23041
  -4  -4 -14 195.549 10.1232
   4   4  14 193.536 10.4558
  -5  -4 -14 278.832 12.9182
   5   4  14 301.154 13.5273
  -6  -4 -14 42.6064 5.40367
   6   4  14 39.1930 5.32208
  -7  -4 -14 34.7642 6.01304
   7   4  14 32.0493 6.65412
  -8  -4 -14 72.3187 11.4304
   8   4  14 64.8622 9.42640
   8  -5 -14 84.7417 9.58931
  -8   5  14 72.0428 10.5881
   7  -5 -14 20.2237 4.86947
  -7   5  14 17.1980 5.09671
   6  -5 -14 440.977 21.5154
  -6   5  14 413.350 17.5678
   5  -5 -14 61.3895 7.64618
  -5   5  14 65.9272 6.71985
   4  -5 -14 279.948 18.7817
  -4   5  14 283.383 12.9371
   3  -5 -14 48.4063 4.87062
  -3   5  14 58.2214 4.72393
   2  -5 -14 205.636 9.68001
  -2   5  14 197.639 7.92470
   1  -5 -14 93.8784 5.35906
  -1   5  14 75.0419 6.90044
   0  -5 -14 495.350 11.8451
   0   5  14 484.276 16.0096
  -1  -5 -14 42.7787 3.66570
   1   5  14 42.4654 4.39926
  -2  -5 -14 218.613 10.1267
   2   5  14 214.579 11.6933
  -3  -5 -14 98.3249 6.99853
   3   5  14 96.0942 8.11865
  -4  -5 -14 477.636 15.9922
   4   5  14 516.674 18.2638
  -5  -5 -14 149.777 8.67615
   5   5  14 165.508 12.0109
  -6  -5 -14 79.4819 6.93169
   6   5  14 82.7142 8.28588
  -7  -5 -14 32.7749 5.81682
   7   5  14 12.6396 5.09790
  -8  -5 -14 97.7911 13.4186
   8   5  14 130.955 15.7154
   8  -6 -14 6.56323 3.22207
  -8   6  14 5.22394 4.67442
   7  -6 -14 115.630 11.3219
  -7   6  14 98.5852 12.2044
   6  -6 -14 42.7316 6.91497
  -6   6  14 43.0736 6.58868
   5  -6 -14 734.864 27.8923
  -5   6  14 675.595 26.4274
   4  -6 -14 43.7422 6.00916
  -4   6  14 48.7336 5.12900
   3  -6 -14 291.127 12.4764
  -3   6  14 311.336 12.1396
   2  -6 -14 39.1185 5.14007
  -2   6  14 42.3083 5.63458
   1  -6 -14 476.614 12.9534
  -1   6  14 491.458 17.1652
   0  -6 -14 161.068 7.43941
   0   6  14 159.830 11.1358
  -1  -6 -14 316.123 10.7728
   1   6  14 336.792 14.4019
  -2  -6 -14 74.9582 5.33538
   2   6  14 69.4095 7.64317
  -3  -6 -14 198.793 11.6250
   3   6  14 187.516 11.9948
  -4  -6 -14 144.603 8.80285
   4   6  14 148.381 10.3892
  -5  -6 -14 268.911 15.3528
   5   6  14 291.354 21.7610
  -6  -6 -14 24.9547 4.38654
   6   6  14 30.6320 5.42567
  -7  -6 -14 28.9943 5.19710
   7   6  14 27.0373 7.60193
   8  -7 -14 99.5830 12.0894
  -8   7  14 102.328 12.9929
   7  -7 -14 16.0738 5.96707
  -7   7  14 17.6050 6.29226
   6  -7 -14 439.894 22.3043
  -6   7  14 474.594 22.5306
   5  -7 -14 43.5926 6.85980
  -5   7  14 49.9490 6.74867
   4  -7 -14 341.426 17.2138
  -4   7  14 368.017 14.4339
   3  -7 -14 30.9141 4.61460
  -3   7  14 39.2650 4.43872
   2  -7 -14 124.351 7.74344
  -2   7  14 115.930 8.30104
   1  -7 -14 77.7248 5.57193
  -1   7  14 87.2653 7.82636
   0  -7 -14 830.153 26.6413
   0   7  14 926.102 33.5350
  -1  -7 -14 120.679 7.67059
   1   7  14 120.770 8.86611
  -2  -7 -14 135.448 8.21217
   2   7  14 110.783 10.1833
  -3  -7 -14 69.8535 6.60804
   3   7  14 76.1729 8.40202
  -4  -7 -14 331.195 15.5902
   4   7  14 393.859 19.2958
  -5  -7 -14 84.5666 6.95986
   5   7  14 75.6536 8.96982
  -6  -7 -14 59.4675 6.63229
   6   7  14 35.6213 6.24343
  -7  -7 -14 4.03916 3.70015
   7   7  14 4.98966 6.55817
   8  -8 -14 7.64342 3.49136
  -8   8  14 5.56618 3.82404
   7  -8 -14 143.712 13.1342
  -7   8  14 120.492 13.5783
   6  -8 -14 26.9714 5.88569
  -6   8  14 23.0116 4.88307
   5  -8 -14 459.763 23.7400
  -5   8  14 441.518 24.8512
   4  -8 -14 40.9551 5.84416
  -4   8  14 52.0773 5.30964
   3  -8 -14 143.057 10.2745
  -3   8  14 156.501 10.0499
   2  -8 -14 34.7778 5.34996
  -2   8  14 36.2270 5.62260
   1  -8 -14 469.947 14.9043
  -1   8  14 448.526 17.9635
   0  -8 -14 116.718 7.28812
   0   8  14 110.526 9.90492
  -1  -8 -14 475.878 15.0715
   1   8  14 463.181 17.1736
  -2  -8 -14 9.81854 3.60919
   2   8  14 14.7894 6.20524
  -3  -8 -14 99.4392 7.99382
   3   8  14 103.115 9.95768
  -4  -8 -14 62.3824 6.41022
   4   8  14 59.5325 7.51868
  -5  -8 -14 142.106 11.4164
   5   8  14 156.541 14.6636
  -6  -8 -14 26.2246 4.96397
   6   8  14 24.9143 5.71750
  -7  -8 -14 2.41319 2.95141
   7   8  14 10.6762 4.69254
   7  -9 -14 13.3122 3.40519
  -7   9  14 5.55552 3.80011
   6  -9 -14 139.412 11.6593
  -6   9  14 141.283 12.2448
   5  -9 -14 17.4984 4.09568
  -5   9  14 15.7380 4.14501
   4  -9 -14 378.693 18.8073
  -4   9  14 411.305 21.0523
   3  -9 -14 10.7831 3.76091
  -3   9  14 16.9302 4.15403
   2  -9 -14 117.130 8.79478
  -2   9  14 111.659 9.25700
   1  -9 -14 117.321 8.66219
  -1   9  14 129.427 10.0739
   0  -9 -14 378.779 13.4841
   0   9  14 374.497 18.7279
  -1  -9 -14 26.7457 3.89450
   1   9  14 26.0887 4.70155
  -2  -9 -14 67.1593 5.90319
   2   9  14 50.5486 6.88515
  -3  -9 -14 81.6828 7.49171
   3   9  14 76.2383 8.55201
  -4  -9 -14 124.001 21.7209
   4   9  14 122.690 22.5906
  -5  -9 -14 45.7527 6.42941
   5   9  14 42.8346 7.65627
  -6  -9 -14 34.9097 5.52663
   6   9  14 56.7083 8.10841
   7 -10 -14 77.2795 9.84126
  -7  10  14 89.9685 9.64362
   6 -10 -14 11.4680 3.69391
  -6  10  14 27.8933 5.52684
   5 -10 -14 70.1814 7.85399
  -5  10  14 56.2915 8.64108
   4 -10 -14 18.7214 3.96159
  -4  10  14 22.6305 5.05755
   3 -10 -14 85.9923 7.52889
  -3  10  14 91.0055 7.95967
   2 -10 -14 45.9099 5.42762
  -2  10  14 46.6722 6.03329
   1 -10 -14 305.276 16.5571
  -1  10  14 290.172 19.2228
   0 -10 -14 49.0298 4.90241
   0  10  14 54.2660 7.24691
  -1 -10 -14 142.265 9.17582
   1  10  14 152.227 11.1584
  -2 -10 -14 30.6159 4.43701
   2  10  14 21.4219 5.50177
  -3 -10 -14 76.2369 7.21727
   3  10  14 89.0982 9.34342
  -4 -10 -14 74.2668 7.97421
   4  10  14 73.5325 10.1175
  -5 -10 -14 139.575 11.8527
   5  10  14 146.165 14.3292
  -6 -10 -14 19.6815 4.97428
   6  10  14 6.84895 4.88667
   6 -11 -14 94.2711 14.5236
  -6  11  14 99.2414 16.0494
   5 -11 -14 29.9856 5.42339
  -5  11  14 34.9867 6.91895
   4 -11 -14 152.147 11.8291
  -4  11  14 139.120 12.1374
   3 -11 -14 3.44878 2.71902
  -3  11  14 6.78069 3.06942
   2 -11 -14 133.150 9.67289
  -2  11  14 113.273 9.89205
   1 -11 -14 96.3164 8.14595
  -1  11  14 100.920 9.70926
   0 -11 -14 206.698 11.5031
   0  11  14 210.396 15.4659
  -1 -11 -14 7.27568 3.97063
   1  11  14 6.02762 4.49008
  -2 -11 -14 6.02400 2.45621
   2  11  14 2.96023 2.57204
  -3 -11 -14 25.6566 5.24434
   3  11  14 11.8823 3.36911
  -4 -11 -14 111.274 10.0532
   4  11  14 85.7742 10.7015
  -5 -11 -14 50.8469 6.54168
   5  11  14 50.2737 8.38707
  -6 -11 -14 82.6507 8.51453
   6  11  14 77.1577 10.2482
   6 -12 -14 9.00340 3.85265
  -6  12  14 20.3616 5.04221
   5 -12 -14 159.566 14.8382
  -5  12  14 158.149 15.8917
   4 -12 -14 16.1319 4.96837
  -4  12  14 13.2184 4.63355
   3 -12 -14 80.6359 8.30397
  -3  12  14 97.4683 9.84333
   2 -12 -14 15.5397 3.61817
  -2  12  14 11.9140 3.86836
   1 -12 -14 269.788 14.4903
  -1  12  14 258.085 15.5561
   0 -12 -14 63.2784 6.27644
   0  12  14 55.4234 7.77455
  -1 -12 -14 113.509 8.48368
   1  12  14 125.682 11.6964
  -2 -12 -14 6.43577 2.69925
   2  12  14 4.05490 2.83986
  -3 -12 -14 28.4163 6.23313
   3  12  14 28.4568 7.22191
  -4 -12 -14 51.5635 6.61278
   4  12  14 50.7349 7.68497
  -5 -12 -14 108.920 10.2776
   5  12  14 124.102 13.3484
   5 -13 -14 10.9945 4.17494
  -5  13  14 32.0805 5.97061
   4 -13 -14 143.324 13.1885
  -4  13  14 163.354 13.5586
   3 -13 -14 11.1341 3.20681
  -3  13  14 8.82528 3.37487
   2 -13 -14 116.952 11.1636
  -2  13  14 125.940 11.4632
   1 -13 -14 40.4640 4.85341
  -1  13  14 37.4684 6.28290
   0 -13 -14 289.668 14.2819
   0  13  14 284.586 18.3546
  -1 -13 -14 25.7987 4.31991
   1  13  14 17.7316 5.23099
  -2 -13 -14 36.8453 5.40161
   2  13  14 56.7868 7.42065
  -3 -13 -14 20.6716 4.53176
   3  13  14 14.7756 4.03617
  -4 -13 -14 65.4130 7.69743
   4  13  14 67.3801 9.00876
   4 -14 -14 14.8071 3.90351
  -4  14  14 3.08852 3.32574
   3 -14 -14 153.819 12.0973
  -3  14  14 136.428 12.7544
   2 -14 -14 46.2157 5.54888
  -2  14  14 38.3451 5.67849
   1 -14 -14 131.470 9.21185
  -1  14  14 108.889 11.0911
   0 -14 -14 50.7110 7.94081
   0  14  14 40.8386 7.29923
  -1 -14 -14 141.913 10.1523
   1  14  14 150.554 13.9446
  -2 -14 -14 11.4926 3.10175
   2  14  14 20.3589 5.83129
  -3 -14 -14 54.3502 7.55804
   3  14  14 65.8012 7.74449
   3 -15 -14 50.8504 6.10882
  -3  15  14 47.6953 7.04252
   2 -15 -14 97.6574 9.06090
  -2  15  14 100.697 9.00103
   1 -15 -14 20.6615 3.94039
  -1  15  14 13.8621 5.68586
   0 -15 -14 210.437 13.6301
   0  15  14 205.138 15.9334
  -1 -15 -14 11.5009 3.21140
   1  15  14 4.76647 3.80357
  -2 -15 -14 20.4949 4.84907
   2  15  14 3.32619 4.57560
   9   0 -15 7.24614 6.56109
  -9   0  15 4.48498 5.76400
   8   0 -15 0.07171 2.99198
  -8   0  15 5.00812 6.29361
   7   0 -15 6.57533 3.33600
  -7   0  15 2.89584 4.43192
   6   0 -15 4.48993 2.95200
  -6   0  15 4.41622 4.14814
   5   0 -15 4.10867 4.59125
  -5   0  15 4.29206 4.01284
  -4   0  15 5.00168 3.76429
   3   0 -15 0.06820 1.70143
  -3   0  15 0.87198 1.90570
   2   0 -15 0.47389 1.84882
  -2   0  15 1.72854 1.87307
   1   0 -15 0.69664 1.64106
  -1   0  15 3.42666 1.87092
   0   0 -15 0.17915 1.34836
   0   0  15 2.80244 1.50406
  -1   0 -15 0.37406 1.37843
   1   0  15 2.52106 2.37818
  -2   0 -15 4.66818 2.47415
   2   0  15 1.49094 2.47224
  -4   0 -15 4.70430 3.71133
   4   0  15 1.09160 2.93961
  -5   0 -15 0.91711 2.90640
   5   0  15 1.68310 2.69014
  -6   0 -15 1.33173 4.10110
   6   0  15 3.56169 3.57850
  -7   0 -15 0.20314 4.74563
   7   0  15 9.41463 6.16534
  -8   0 -15 0.00000 5.41538
   8   0  15 1.39593 4.65328
   9  -1 -15 3.87652 3.66718
  -9   1  15 2.01698 4.04610
   8  -1 -15 2.04210 2.67326
  -8   1  15 1.27691 2.80608
   7  -1 -15 1.02499 2.56886
  -7   1  15 0.70717 4.54920
   6  -1 -15 5.15803 2.26623
  -6   1  15 16.8619 4.63165
   5  -1 -15 14.9410 2.55660
  -5   1  15 11.4674 3.05398
   4  -1 -15 7.73451 2.09499
  -4   1  15 4.22458 1.91710
   3  -1 -15 3.90533 1.92434
  -3   1  15 4.80663 1.75296
   2  -1 -15 69.3533 5.77696
  -2   1  15 61.5316 4.52888
   1  -1 -15 5.34315 1.66652
  -1   1  15 7.00240 1.59027
   0  -1 -15 1.56636 1.35858
   0   1  15 1.25871 0.95229
  -1  -1 -15 2.15702 1.59837
   1   1  15 1.46013 1.99691
  -2  -1 -15 17.2059 2.67443
   2   1  15 12.8969 2.59401
  -3  -1 -15 2.67593 1.89335
   3   1  15 1.66923 1.94825
  -4  -1 -15 9.60939 2.63260
   4   1  15 13.1864 2.99040
  -5  -1 -15 5.75638 3.40097
   5   1  15 12.7245 4.15845
  -6  -1 -15 53.9030 7.55157
   6   1  15 63.0474 7.28878
  -7  -1 -15 2.27407 3.48651
   7   1  15 5.99199 3.37212
  -8  -1 -15 11.6656 6.65393
   8   1  15 4.08866 4.89852
   9  -2 -15 1.90348 5.29927
  -9   2  15 2.52230 5.49411
   8  -2 -15 4.94448 4.63497
  -8   2  15 1.26939 4.17310
   7  -2 -15 10.5313 3.55689
  -7   2  15 4.55577 3.20193
   6  -2 -15 5.90353 2.18164
  -6   2  15 2.31028 2.68058
   5  -2 -15 128.425 7.97758
  -5   2  15 147.231 9.18810
   4  -2 -15 1.33583 1.48691
  -4   2  15 5.50768 2.16473
   3  -2 -15 23.5394 2.84695
  -3   2  15 22.3151 2.90226
   2  -2 -15 15.7148 2.68497
  -2   2  15 18.2568 2.43797
   1  -2 -15 15.1965 2.68389
  -1   2  15 14.0448 2.38761
   0  -2 -15 3.48166 1.49979
   0   2  15 2.10897 2.87891
  -1  -2 -15 8.09595 1.57696
   1   2  15 7.53053 1.63849
  -2  -2 -15 30.7717 3.47972
   2   2  15 26.0364 3.51901
  -3  -2 -15 54.8878 5.44398
   3   2  15 61.9894 5.43553
  -4  -2 -15 10.5278 2.65407
   4   2  15 6.11225 2.51739
  -5  -2 -15 79.1235 7.51155
   5   2  15 72.7580 6.37774
  -6  -2 -15 0.35371 2.72024
   6   2  15 9.71661 4.84864
  -7  -2 -15 10.2254 5.55885
   7   2  15 7.62815 4.83963
  -8  -2 -15 2.24032 3.63153
   8   2  15 7.63071 3.90170
   8  -3 -15 0.00000 3.18274
  -8   3  15 2.02580 3.23635
   7  -3 -15 12.7733 4.33413
  -7   3  15 13.3221 4.37028
   6  -3 -15 17.5007 4.92902
  -6   3  15 24.3851 4.60274
   5  -3 -15 21.3376 4.93434
  -5   3  15 22.4665 3.68715
   4  -3 -15 51.7597 5.54289
  -4   3  15 40.2056 4.26540
   3  -3 -15 10.1500 2.74580
  -3   3  15 11.7488 2.36294
   2  -3 -15 19.4924 3.48734
  -2   3  15 25.0999 2.89681
   1  -3 -15 11.2159 2.36525
  -1   3  15 7.91918 1.87968
   0  -3 -15 30.4765 2.86905
   0   3  15 27.0764 3.36779
  -1  -3 -15 2.57529 1.25862
   1   3  15 3.11542 1.29301
  -2  -3 -15 66.3286 5.55786
   2   3  15 71.6070 5.88475
  -3  -3 -15 12.6193 2.47967
   3   3  15 11.5415 2.59601
  -4  -3 -15 48.1933 6.44815
   4   3  15 41.0397 5.79402
  -5  -3 -15 3.68773 2.28355
   5   3  15 3.80080 2.10941
  -6  -3 -15 32.4626 5.09861
   6   3  15 37.4533 5.48307
  -7  -3 -15 5.23365 3.03288
   7   3  15 8.12574 4.06465
  -8  -3 -15 20.0439 5.49974
   8   3  15 31.6558 6.58788
   8  -4 -15 9.66186 3.94700
  -8   4  15 9.28237 4.39982
   7  -4 -15 21.4431 4.53431
  -7   4  15 19.5055 5.08856
   6  -4 -15 28.2879 6.18097
  -6   4  15 17.5512 3.88527
   5  -4 -15 71.4730 8.21233
  -5   4  15 84.2915 7.64596
   4  -4 -15 44.6148 6.77720
  -4   4  15 31.8109 4.57508
   3  -4 -15 51.9303 5.02621
  -3   4  15 46.7718 4.51876
   2  -4 -15 11.3743 2.74847
  -2   4  15 19.8087 2.68243
   1  -4 -15 46.6050 3.94590
  -1   4  15 47.6208 5.63521
   0  -4 -15 3.62761 1.31679
   0   4  15 2.63942 1.90355
  -1  -4 -15 43.9097 3.80230
   1   4  15 42.7763 4.46440
  -2  -4 -15 8.30274 2.28806
   2   4  15 6.26052 2.89978
  -3  -4 -15 32.1607 4.11087
   3   4  15 34.1464 4.83684
  -4  -4 -15 1.41480 2.24338
   4   4  15 6.43927 4.36818
  -5  -4 -15 34.9625 4.89074
   5   4  15 45.2506 5.40511
  -6  -4 -15 11.6687 3.07106
   6   4  15 5.95053 2.75001
  -7  -4 -15 12.5321 3.84412
   7   4  15 9.80452 3.45637
   8  -5 -15 5.44699 3.87511
  -8   5  15 1.41441 5.71848
   7  -5 -15 20.6121 5.87902
  -7   5  15 21.7404 5.61874
   6  -5 -15 87.2488 9.84466
  -6   5  15 97.0042 9.58534
   5  -5 -15 41.9574 6.47095
  -5   5  15 34.4550 4.99730
   4  -5 -15 49.6476 6.16488
  -4   5  15 53.4773 4.99179
   3  -5 -15 7.60323 2.21378
  -3   5  15 3.72765 1.60555
   2  -5 -15 46.1179 5.11338
  -2   5  15 55.1815 4.89080
   1  -5 -15 21.6709 3.03282
  -1   5  15 5.80175 2.96145
   0  -5 -15 81.5349 5.09028
   0   5  15 80.7306 8.15400
  -1  -5 -15 1.33936 1.25153
   1   5  15 0.98776 2.10341
  -2  -5 -15 55.4024 5.08442
   2   5  15 56.6910 6.12524
  -3  -5 -15 6.47346 2.43957
   3   5  15 7.93070 2.76680
  -4  -5 -15 45.8653 4.91656
   4   5  15 45.4812 5.77202
  -5  -5 -15 1.75931 1.88295
   5   5  15 2.23608 2.79172
  -6  -5 -15 25.4246 5.17709
   6   5  15 21.8766 5.07355
  -7  -5 -15 3.55857 3.15741
   7   5  15 7.82140 3.90640
   8  -6 -15 1.65706 3.24610
  -8   6  15 8.07225 4.99431
   7  -6 -15 53.3634 7.56576
  -7   6  15 49.9762 8.29665
   6  -6 -15 20.0856 5.02187
  -6   6  15 26.6309 5.16748
   5  -6 -15 29.6195 5.67168
  -5   6  15 25.0777 5.03449
   4  -6 -15 2.01274 2.73866
  -4   6  15 3.18618 2.05532
   3  -6 -15 29.7003 3.73789
  -3   6  15 25.3559 3.91259
   2  -6 -15 25.2222 3.86454
  -2   6  15 29.9710 4.62839
   1  -6 -15 93.6777 6.18645
  -1   6  15 85.9270 7.80499
   0  -6 -15 7.42159 2.08880
   0   6  15 3.31361 2.30933
  -1  -6 -15 35.0968 4.56177
   1   6  15 32.2571 6.05250
  -2  -6 -15 0.96459 1.67336
   2   6  15 4.93455 3.03785
  -3  -6 -15 69.6877 5.99157
   3   6  15 77.8106 8.54895
  -4  -6 -15 4.67521 2.32379
   4   6  15 1.23591 2.32297
  -5  -6 -15 36.4854 5.57918
   5   6  15 36.9825 6.40829
  -6  -6 -15 2.12766 2.52933
   6   6  15 6.54021 3.50125
  -7  -6 -15 29.1331 5.00231
   7   6  15 24.0500 6.82726
   8  -7 -15 8.23784 3.38117
  -8   7  15 10.8642 4.71759
   7  -7 -15 18.6132 4.43754
  -7   7  15 14.8171 5.19924
   6  -7 -15 111.331 11.1512
  -6   7  15 116.938 10.9358
   5  -7 -15 26.2548 6.90378
  -5   7  15 15.1057 5.68409
   4  -7 -15 117.942 10.4982
  -4   7  15 116.749 10.2517
   3  -7 -15 21.9394 4.18427
  -3   7  15 20.5754 3.60218
   2  -7 -15 83.8110 6.35155
  -2   7  15 81.6995 7.07782
   1  -7 -15 22.3555 3.17122
  -1   7  15 17.8928 3.84876
   0  -7 -15 33.5033 4.02801
   0   7  15 35.2144 5.62540
  -1  -7 -15 16.3258 3.22827
   1   7  15 19.4265 4.51169
  -2  -7 -15 14.0998 3.39131
   2   7  15 5.53732 3.20359
  -3  -7 -15 20.6134 4.49575
   3   7  15 23.6773 5.48896
  -4  -7 -15 128.449 9.29180
   4   7  15 112.668 10.3753
  -5  -7 -15 6.86406 2.97381
   5   7  15 6.18428 4.42642
  -6  -7 -15 30.4231 5.35318
   6   7  15 36.2479 6.52160
  -7  -7 -15 4.55193 3.65283
   7   7  15 7.58544 5.11177
   7  -8 -15 44.0476 7.15519
  -7   8  15 29.8920 8.45949
   6  -8 -15 34.9092 5.64177
  -6   8  15 33.2333 6.76556
   5  -8 -15 19.5844 4.22855
  -5   8  15 16.0058 4.35339
   4  -8 -15 14.3219 3.85444
  -4   8  15 12.2685 3.36543
   3  -8 -15 9.00217 3.06211
  -3   8  15 5.15742 3.09817
   2  -8 -15 67.0991 6.42284
  -2   8  15 68.7826 7.26319
   1  -8 -15 190.539 10.1236
  -1   8  15 167.964 11.4152
   0  -8 -15 8.83935 2.56423
   0   8  15 5.02456 2.86268
  -1  -8 -15 7.80833 3.05506
   1   8  15 2.93744 3.21075
  -2  -8 -15 17.9879 3.77131
   2   8  15 17.7337 4.51876
  -3  -8 -15 95.6010 8.05422
   3   8  15 97.1814 9.60259
  -4  -8 -15 10.4990 3.03326
   4   8  15 17.2315 4.39278
  -5  -8 -15 33.4218 5.65916
   5   8  15 31.9061 6.78838
  -6  -8 -15 13.9988 4.09330
   6   8  15 8.21045 4.08238
  -7  -8 -15 111.389 10.0402
   7   8  15 113.074 17.4221
   7  -9 -15 13.9229 3.86993
  -7   9  15 20.3854 5.83209
   6  -9 -15 65.3816 7.55687
  -6   9  15 72.8209 8.54175
   5  -9 -15 26.4838 4.61527
  -5   9  15 22.7118 5.62839
   4  -9 -15 46.5497 6.17064
  -4   9  15 41.4598 6.53819
   3  -9 -15 34.3169 5.33931
  -3   9  15 21.2449 3.87224
   2  -9 -15 87.6118 7.62931
  -2   9  15 98.3311 8.75660
   1  -9 -15 52.1076 6.62905
  -1   9  15 63.7502 9.86304
   0  -9 -15 182.822 9.38967
   0   9  15 171.823 12.8613
  -1  -9 -15 27.7835 4.13992
   1   9  15 30.0443 5.36185
  -2  -9 -15 90.3139 7.80820
   2   9  15 89.9972 9.34202
  -3  -9 -15 1.20987 2.07067
   3   9  15 2.40093 2.36494
  -4  -9 -15 37.0740 5.62291
   4   9  15 33.1810 5.86466
  -5  -9 -15 6.96383 3.02623
   5   9  15 3.09904 3.32939
  -6  -9 -15 14.7961 4.37815
   6   9  15 13.7172 5.45624
   7 -10 -15 9.35410 3.04817
  -7  10  15 19.2491 5.22271
   6 -10 -15 25.2850 5.81048
  -6  10  15 30.7274 7.37559
   5 -10 -15 117.814 10.5935
  -5  10  15 132.262 13.3642
   4 -10 -15 6.82419 2.74209
  -4  10  15 12.0384 3.43474
   3 -10 -15 59.2574 7.96001
  -3  10  15 51.9988 8.03787
   2 -10 -15 29.4301 4.51276
  -2  10  15 41.3926 5.92084
   1 -10 -15 208.826 12.1267
  -1  10  15 205.762 13.3873
   0 -10 -15 8.99817 2.36210
   0  10  15 8.99995 3.97537
  -1 -10 -15 31.3864 4.55072
   1  10  15 28.1849 7.30473
  -2 -10 -15 19.7394 3.98523
   2  10  15 15.8171 4.77807
  -3 -10 -15 38.4550 5.09290
   3  10  15 40.0296 6.17051
  -4 -10 -15 4.37060 3.35788
   4  10  15 3.18558 3.77868
  -5 -10 -15 35.3871 5.79642
   5  10  15 48.7138 8.11290
  -6 -10 -15 9.58605 2.90593
   6  10  15 15.3239 4.93213
   6 -11 -15 61.1185 7.12462
  -6  11  15 64.5453 9.44709
   5 -11 -15 55.2992 7.42031
  -5  11  15 50.4163 8.58908
   4 -11 -15 99.1179 8.97093
  -4  11  15 87.2648 9.28107
   3 -11 -15 24.8105 4.05262
  -3  11  15 21.9641 3.86740
   2 -11 -15 47.2572 5.79548
  -2  11  15 50.7199 6.46351
   1 -11 -15 20.3452 3.88323
  -1  11  15 17.7766 4.01518
   0 -11 -15 250.541 12.7723
   0  11  15 264.531 17.2001
  -1 -11 -15 6.35288 2.29349
   1  11  15 5.36539 3.37675
  -2 -11 -15 64.3239 7.83135
   2  11  15 45.2146 8.13696
  -3 -11 -15 6.41726 3.55474
   3  11  15 0.20520 2.86076
  -4 -11 -15 56.6541 7.70294
   4  11  15 56.5111 8.56251
  -5 -11 -15 2.89367 3.02881
   5  11  15 2.16125 3.38724
   5 -12 -15 162.818 12.7236
  -5  12  15 164.850 15.7796
   4 -12 -15 5.70914 3.26177
  -4  12  15 1.97349 2.78063
   3 -12 -15 56.0354 6.31542
  -3  12  15 59.4560 6.94488
   2 -12 -15 24.3492 5.30602
  -2  12  15 31.6402 6.81897
   1 -12 -15 130.295 9.31008
  -1  12  15 127.994 11.9289
   0 -12 -15 8.65567 3.47244
   0  12  15 9.48408 5.14405
  -1 -12 -15 59.8767 6.05135
   1  12  15 58.8662 8.96297
  -2 -12 -15 22.3932 4.52482
   2  12  15 19.9550 4.25538
  -3 -12 -15 70.1011 7.61878
   3  12  15 59.2392 7.56343
  -4 -12 -15 8.78799 3.60514
   4  12  15 6.61432 3.76854
  -5 -12 -15 97.8950 9.16946
   5  12  15 96.5364 11.6099
   5 -13 -15 30.4655 5.46417
  -5  13  15 31.8204 6.27726
   4 -13 -15 14.2756 3.59812
  -4  13  15 17.0867 4.24018
   3 -13 -15 38.9826 5.17715
  -3  13  15 48.8112 6.10251
   2 -13 -15 31.2340 5.57570
  -2  13  15 48.7064 7.16612
   1 -13 -15 16.1361 3.02541
  -1  13  15 11.7455 3.62940
   0 -13 -15 78.0900 7.17891
   0  13  15 83.0701 9.19548
  -1 -13 -15 21.4424 4.11506
   1  13  15 12.0212 4.83097
  -2 -13 -15 28.0910 5.51308
   2  13  15 13.4571 3.77996
  -3 -13 -15 21.0806 4.66255
   3  13  15 29.1970 5.41863
  -4 -13 -15 138.162 11.7491
   4  13  15 142.478 13.9550
   4 -14 -15 0.83946 3.31777
  -4  14  15 7.82805 3.52877
   3 -14 -15 10.3595 2.82096
  -3  14  15 5.52915 3.41754
   2 -14 -15 57.9285 6.17619
  -2  14  15 55.2036 6.74742
   1 -14 -15 83.1956 7.29701
  -1  14  15 100.277 10.4837
   0 -14 -15 17.5544 3.39982
   0  14  15 22.1233 4.50607
  -1 -14 -15 1.12718 2.05298
   1  14  15 1.43396 3.38525
  -2 -14 -15 36.4053 5.54479
   2  14  15 36.6970 7.65215
  -3 -14 -15 118.194 12.8351
   3  14  15 134.236 14.3014
   2 -15 -15 157.144 10.7904
  -2  15  15 141.241 11.0630
   1 -15 -15 27.0164 3.79240
  -1  15  15 33.2675 5.23883
   0 -15 -15 62.2107 6.37399
   0  15  15 61.2879 8.27886
  -1 -15 -15 13.7008 3.52635
   1  15  15 25.5023 5.92226
   8   0 -16 133.592 19.7668
  -8   0  16 110.479 18.7018
   7   0 -16 58.0951 7.14994
  -7   0  16 53.1175 10.4483
   6   0 -16 555.852 23.4703
  -6   0  16 510.982 28.7196
   5   0 -16 53.8003 7.08980
  -5   0  16 57.6445 7.89382
   4   0 -16 312.173 16.4776
  -4   0  16 348.401 17.6195
   3   0 -16 119.810 9.79681
  -3   0  16 114.789 9.07782
   2   0 -16 211.815 21.2866
  -2   0  16 182.188 16.4240
   1   0 -16 99.6935 8.02558
  -1   0  16 104.835 7.93263
   0   0 -16 73.6728 5.94318
   0   0  16 58.6448 6.62684
  -1   0 -16 6.78231 3.26641
   1   0  16 2.80860 2.34423
  -2   0 -16 933.591 30.2660
   2   0  16 917.156 33.7901
  -3   0 -16 148.942 11.6140
   3   0  16 152.249 12.4750
  -4   0 -16 374.218 23.4768
   4   0  16 460.782 20.7712
  -5   0 -16 40.8946 8.47490
   5   0  16 46.3699 7.29353
  -6   0 -16 68.9760 15.8546
   6   0  16 83.6725 14.7239
  -7   0 -16 238.669 27.8540
   7   0  16 234.063 21.3384
  -8   0 -16 193.127 24.8985
   8   0  16 166.617 22.2723
   8  -1 -16 6.76750 3.42586
  -8   1  16 5.06169 3.62949
   7  -1 -16 449.267 23.5010
  -7   1  16 424.310 25.4109
   6  -1 -16 79.3195 6.57596
  -6   1  16 76.5651 8.94467
   5  -1 -16 340.777 12.2973
  -5   1  16 360.876 14.3838
   4  -1 -16 25.8773 3.15503
  -4   1  16 23.3893 3.51324
   3  -1 -16 455.306 12.4234
  -3   1  16 471.255 12.8319
   2  -1 -16 83.1211 6.12735
  -2   1  16 86.2818 4.92892
   1  -1 -16 352.049 10.4041
  -1   1  16 332.923 9.27641
   0  -1 -16 29.6550 2.89734
   0   1  16 27.7707 3.44214
  -1  -1 -16 85.8880 5.98934
   1   1  16 79.7138 5.75816
  -2  -1 -16 213.930 9.59926
   2   1  16 230.750 10.4495
  -3  -1 -16 383.926 15.6585
   3   1  16 423.345 15.2064
  -4  -1 -16 132.427 8.42760
   4   1  16 134.131 8.51070
  -5  -1 -16 57.0134 6.54547
   5   1  16 64.7474 6.02090
  -6  -1 -16 17.9715 4.61655
   6   1  16 26.7692 4.97120
  -7  -1 -16 236.790 17.6520
   7   1  16 259.090 15.6959
   8  -2 -16 170.192 15.4721
  -8   2  16 138.035 13.1666
   7  -2 -16 52.7688 7.36774
  -7   2  16 34.1953 6.19270
   6  -2 -16 636.438 22.7376
  -6   2  16 641.442 26.7809
   5  -2 -16 34.3011 5.33114
  -5   2  16 33.0882 5.07616
   4  -2 -16 52.7496 5.53519
  -4   2  16 55.8897 5.09660
   3  -2 -16 41.9801 4.21681
  -3   2  16 43.3021 4.05432
   2  -2 -16 492.575 13.9957
  -2   2  16 494.852 11.4840
   1  -2 -16 116.724 6.27899
  -1   2  16 111.982 6.02118
   0  -2 -16 228.385 7.31617
   0   2  16 213.467 10.1666
  -1  -2 -16 13.8206 2.35974
   1   2  16 14.1952 2.48169
  -2  -2 -16 282.761 14.7509
   2   2  16 270.941 13.4267
  -3  -2 -16 137.938 8.74763
   3   2  16 145.526 8.55690
  -4  -2 -16 229.164 11.8613
   4   2  16 221.864 11.1650
  -5  -2 -16 11.5299 3.85713
   5   2  16 22.8719 3.68567
  -6  -2 -16 63.5630 8.14879
   6   2  16 87.3774 7.87635
  -7  -2 -16 155.789 12.0971
   7   2  16 149.903 13.1898
   8  -3 -16 8.38472 4.28233
  -8   3  16 5.14815 4.71106
   7  -3 -16 460.455 23.7243
  -7   3  16 417.731 22.7083
   6  -3 -16 57.2625 7.52886
  -6   3  16 69.7324 7.15234
   5  -3 -16 205.069 11.4981
  -5   3  16 198.349 11.2804
   4  -3 -16 5.20362 2.50428
  -4   3  16 1.54821 1.68395
   3  -3 -16 160.114 9.85528
  -3   3  16 182.563 9.07522
   2  -3 -16 128.572 8.33014
  -2   3  16 128.285 7.17373
   1  -3 -16 518.429 16.2805
  -1   3  16 540.331 15.0015
   0  -3 -16 42.6803 3.45648
   0   3  16 40.7303 4.47145
  -1  -3 -16 20.9021 2.95096
   1   3  16 21.5473 3.62471
  -2  -3 -16 43.4710 4.27096
   2   3  16 39.5705 4.87626
  -3  -3 -16 314.103 13.2010
   3   3  16 297.416 13.3688
  -4  -3 -16 74.6894 7.50280
   4   3  16 96.3864 7.08614
  -5  -3 -16 5.13963 2.81009
   5   3  16 10.3477 2.69677
  -6  -3 -16 58.0772 7.17873
   6   3  16 51.2315 6.13181
  -7  -3 -16 198.194 15.6201
   7   3  16 226.377 16.9539
   8  -4 -16 95.7713 13.7372
  -8   4  16 63.5888 13.0190
   7  -4 -16 25.3313 5.35797
  -7   4  16 44.4649 6.98960
   6  -4 -16 287.230 17.8084
  -6   4  16 265.583 14.9181
   5  -4 -16 16.1496 4.07391
  -5   4  16 23.4578 4.10536
   4  -4 -16 5.98040 2.65911
  -4   4  16 8.80768 2.28202
   3  -4 -16 23.1539 3.56991
  -3   4  16 24.6344 3.41249
   2  -4 -16 560.688 15.7849
  -2   4  16 580.797 15.7740
   1  -4 -16 111.044 6.94747
  -1   4  16 116.362 8.50359
   0  -4 -16 55.7115 4.14386
   0   4  16 69.6185 6.86762
  -1  -4 -16 24.4124 2.61838
   1   4  16 19.0153 3.91198
  -2  -4 -16 69.3468 5.29764
   2   4  16 75.4042 6.86252
  -3  -4 -16 196.976 10.1538
   3   4  16 195.228 11.9292
  -4  -4 -16 69.4471 7.26484
   4   4  16 86.0186 8.05650
  -5  -4 -16 9.85266 3.46627
   5   4  16 6.22032 3.07216
  -6  -4 -16 81.6167 7.93159
   6   4  16 93.1591 10.2019
  -7  -4 -16 138.841 11.4301
   7   4  16 121.371 12.5207
   8  -5 -16 4.87717 3.02712
  -8   5  16 2.82201 4.07590
   7  -5 -16 221.211 16.5438
  -7   5  16 185.063 17.0866
   6  -5 -16 28.4049 6.16612
  -6   5  16 50.2064 7.21907
   5  -5 -16 140.474 12.1763
  -5   5  16 134.057 11.6023
   4  -5 -16 5.78324 2.91591
  -4   5  16 6.18083 2.45210
   3  -5 -16 151.548 8.74472
  -3   5  16 139.475 8.38970
   2  -5 -16 130.494 8.00952
  -2   5  16 127.753 7.78456
   1  -5 -16 256.369 9.27342
  -1   5  16 229.655 12.9173
   0  -5 -16 45.8151 3.73917
   0   5  16 34.9306 5.30417
  -1  -5 -16 22.7348 3.49934
   1   5  16 27.0134 7.38911
  -2  -5 -16 63.1535 5.73737
   2   5  16 56.2521 7.15868
  -3  -5 -16 475.150 18.8602
   3   5  16 491.666 21.4491
  -4  -5 -16 30.1223 3.90622
   4   5  16 38.9918 5.54364
  -5  -5 -16 5.41027 2.51776
   5   5  16 5.74297 3.43414
  -6  -5 -16 86.1741 8.30754
   6   5  16 89.0000 9.42333
  -7  -5 -16 158.838 14.1601
   7   5  16 190.953 17.0012
   8  -6 -16 61.9541 8.12678
  -8   6  16 74.8466 10.4462
   7  -6 -16 22.9629 4.90050
  -7   6  16 19.1677 6.12841
   6  -6 -16 362.668 21.1113
  -6   6  16 408.740 19.9063
   5  -6 -16 20.3211 4.98073
  -5   6  16 16.6463 4.40712
   4  -6 -16 77.8911 9.35364
  -4   6  16 97.1616 8.94857
   3  -6 -16 89.0951 6.61029
  -3   6  16 79.6737 6.99602
   2  -6 -16 474.443 14.7296
  -2   6  16 467.089 16.2539
   1  -6 -16 87.2335 6.12815
  -1   6  16 81.0571 7.66520
   0  -6 -16 139.734 7.54638
   0   6  16 114.533 10.1929
  -1  -6 -16 35.8845 4.59915
   1   6  16 31.4861 5.76879
  -2  -6 -16 208.356 11.5935
   2   6  16 213.723 14.2374
  -3  -6 -16 212.089 10.3006
   3   6  16 207.509 13.4907
  -4  -6 -16 105.874 7.57573
   4   6  16 99.3466 9.67018
  -5  -6 -16 9.22400 3.13604
   5   6  16 12.5840 4.48595
  -6  -6 -16 72.0865 7.31030
   6   6  16 76.3456 9.35979
  -7  -6 -16 111.153 10.4337
   7   6  16 91.1068 10.8983
   7  -7 -16 270.598 18.4993
  -7   7  16 260.816 20.3432
   6  -7 -16 30.7744 5.68389
  -6   7  16 22.6185 4.70634
   5  -7 -16 263.841 15.7198
  -5   7  16 284.519 19.7328
   4  -7 -16 31.6608 5.39957
  -4   7  16 35.8232 5.04881
   3  -7 -16 344.922 17.0588
  -3   7  16 394.811 15.8000
   2  -7 -16 116.877 7.25178
  -2   7  16 111.879 8.25852
   1  -7 -16 543.322 14.7689
  -1   7  16 550.447 19.5996
   0  -7 -16 51.6988 4.92436
   0   7  16 57.1637 6.99428
  -1  -7 -16 83.3699 6.61044
   1   7  16 62.5465 7.83216
  -2  -7 -16 121.091 8.85176
   2   7  16 121.146 10.6611
  -3  -7 -16 290.708 14.4442
   3   7  16 256.202 16.5698
  -4  -7 -16 14.2185 3.50505
   4   7  16 22.3211 5.59223
  -5  -7 -16 71.4173 8.79485
   5   7  16 89.4135 13.0179
  -6  -7 -16 68.1355 9.38871
   6   7  16 82.7436 10.3725
  -7  -7 -16 76.2578 9.73979
   7   7  16 69.3798 13.7589
   7  -8 -16 36.5238 6.00210
  -7   8  16 23.4563 6.93355
   6  -8 -16 432.724 21.7404
  -6   8  16 434.520 26.7688
   5  -8 -16 14.7893 4.18176
  -5   8  16 31.8454 6.24025
   4  -8 -16 148.768 12.0650
  -4   8  16 165.483 12.0707
   3  -8 -16 78.0865 7.71251
  -3   8  16 74.9095 7.01307
   2  -8 -16 429.089 16.3628
  -2   8  16 443.683 16.9783
   1  -8 -16 83.2866 6.80635
  -1   8  16 97.1185 8.66184
   0  -8 -16 261.800 13.6844
   0   8  16 265.736 18.0625
  -1  -8 -16 15.7893 3.03319
   1   8  16 8.10395 3.27611
  -2  -8 -16 206.970 12.0982
   2   8  16 226.063 15.1071
  -3  -8 -16 43.2847 5.49311
   3   8  16 45.4665 6.68648
  -4  -8 -16 18.2500 4.66218
   4   8  16 17.3141 4.90689
  -5  -8 -16 21.8700 4.42073
   5   8  16 12.1559 4.61051
  -6  -8 -16 85.2494 8.58733
   6   8  16 72.9016 10.0301
   7  -9 -16 87.2023 9.08646
  -7   9  16 77.2270 12.9168
   6  -9 -16 38.3150 6.71128
  -6   9  16 40.4415 6.62921
   5  -9 -16 149.715 12.9665
  -5   9  16 143.463 15.3973
   4  -9 -16 7.78744 2.99132
  -4   9  16 12.7469 4.21157
   3  -9 -16 146.030 10.8415
  -3   9  16 143.507 10.0106
   2  -9 -16 86.3388 7.60660
  -2   9  16 86.3622 8.28639
   1  -9 -16 466.506 16.8669
  -1   9  16 427.783 19.1960
   0  -9 -16 0.98867 1.72749
   0   9  16 2.83898 2.98282
  -1  -9 -16 46.1847 5.05408
   1   9  16 47.0170 6.91451
  -2  -9 -16 81.7972 7.71037
   2   9  16 111.430 10.4876
  -3  -9 -16 35.6361 4.98857
   3   9  16 44.7355 6.78994
  -4  -9 -16 15.5567 4.02590
   4   9  16 22.8355 4.85802
  -5  -9 -16 10.9043 4.19364
   5   9  16 17.4678 4.99045
  -6  -9 -16 41.6772 6.10561
   6   9  16 51.3093 7.75374
   6 -10 -16 124.175 10.9113
  -6  10  16 137.196 14.2151
   5 -10 -16 6.24518 3.08444
  -5  10  16 13.7548 4.82853
   4 -10 -16 21.8584 4.57720
  -4  10  16 23.6206 5.14272
   3 -10 -16 16.6416 5.06701
  -3  10  16 22.0555 4.89850
   2 -10 -16 168.289 11.0156
  -2  10  16 153.595 11.5782
   1 -10 -16 93.0122 7.85242
  -1  10  16 87.1080 8.54710
   0 -10 -16 10.6149 3.05689
   0  10  16 25.4922 5.22072
  -1 -10 -16 37.7738 4.41079
   1  10  16 43.1178 6.77390
  -2 -10 -16 113.115 9.01521
   2  10  16 105.182 10.6034
  -3 -10 -16 15.9413 3.95964
   3  10  16 26.2348 4.83624
  -4 -10 -16 66.3644 9.73593
   4  10  16 71.9911 12.3367
  -5 -10 -16 16.1244 3.82227
   5  10  16 16.6266 5.06390
   6 -11 -16 28.0272 4.32480
  -6  11  16 22.2839 5.02475
   5 -11 -16 79.9619 8.76084
  -5  11  16 79.7979 10.3215
   4 -11 -16 3.16369 2.68069
  -4  11  16 6.75807 3.58309
   3 -11 -16 15.9120 3.81080
  -3  11  16 19.6150 4.45790
   2 -11 -16 59.7861 6.88898
  -2  11  16 48.5406 6.46348
   1 -11 -16 102.292 10.1461
  -1  11  16 103.634 11.8252
   0 -11 -16 3.66302 2.17728
   0  11  16 8.61339 3.63314
  -1 -11 -16 14.4147 2.82425
   1  11  16 15.0024 4.93422
  -2 -11 -16 45.3313 5.64407
   2  11  16 46.1686 7.20441
  -3 -11 -16 76.6909 8.24786
   3  11  16 67.5392 8.57071
  -4 -11 -16 39.0286 5.32121
   4  11  16 39.2606 6.98492
  -5 -11 -16 18.8106 5.44257
   5  11  16 20.1730 4.71132
   5 -12 -16 5.28019 3.41821
  -5  12  16 25.2514 5.76399
   4 -12 -16 20.0179 4.36160
  -4  12  16 28.1296 5.22772
   3 -12 -16 2.29532 2.47845
  -3  12  16 4.67485 2.81638
   2 -12 -16 144.054 10.5623
  -2  12  16 152.152 11.8470
   1 -12 -16 25.4861 4.05860
  -1  12  16 20.8756 4.82223
   0 -12 -16 3.82942 2.56176
   0  12  16 2.39586 2.68099
  -1 -12 -16 39.7771 6.48111
   1  12  16 58.8417 9.96301
  -2 -12 -16 95.5690 9.03688
   2  12  16 73.8139 8.71098
  -3 -12 -16 49.5321 6.43119
   3  12  16 29.3832 5.91061
  -4 -12 -16 106.683 9.79783
   4  12  16 85.5535 11.1040
   4 -13 -16 0.67546 5.29262
  -4  13  16 15.8064 5.47715
   3 -13 -16 84.5326 7.88734
  -3  13  16 85.9269 8.35020
   2 -13 -16 23.2323 3.93629
  -2  13  16 26.1146 4.23278
   1 -13 -16 48.0660 5.29797
  -1  13  16 44.8349 6.52754
   0 -13 -16 8.50732 2.76467
   0  13  16 8.42241 3.45895
  -1 -13 -16 10.7431 3.59529
   1  13  16 13.1702 6.11181
  -2 -13 -16 55.6301 6.66456
   2  13  16 36.8348 6.17165
  -3 -13 -16 136.768 13.6769
   3  13  16 155.551 17.9264
   3 -14 -16 33.9020 5.46366
  -3  14  16 27.6761 5.01251
[truncated: 2,215,153 more chars]
