# Supplementary material for: Non-merohedral twinning: from minerals to proteins
Source: Acta Crystallogr D Struct Biol. 2019 Nov 19;75(Pt 12):1040–50. doi: 10.1107/S2059798319010179 (PMC6889912; doi:10.1107/S2059798319010179)
Supplement: Supplementary file 3 [file d-75-01040-chromite_4sup3.hkl]

data_chromite_4                                                                 
_shelx_title ' chromite_0m in Fd-3m'                                            
_shelx_refln_list_code          4                                               
_shelx_F_calc_maximum      400.60                                               
_exptl_crystal_F_000       810.26                                               
_reflns_d_resolution_high  0.7033                                               
                                                                                
loop_                                                                           
 _space_group_symop_operation_xyz                                               
 'x, y, z'                                                                      
 '-x+3/4, -y+1/4, z+1/2'                                                        
 '-x+1/4, y+1/2, -z+3/4'                                                        
 'x+1/2, -y+3/4, -z+1/4'                                                        
 'z, x, y'                                                                      
 'z+1/2, -x+3/4, -y+1/4'                                                        
 '-z+3/4, -x+1/4, y+1/2'                                                        
 '-z+1/4, x+1/2, -y+3/4'                                                        
 'y, z, x'                                                                      
 '-y+1/4, z+1/2, -x+3/4'                                                        
 'y+1/2, -z+3/4, -x+1/4'                                                        
 '-y+3/4, -z+1/4, x+1/2'                                                        
 'y+3/4, x+1/4, -z+1/2'                                                         
 '-y, -x, -z'                                                                   
 'y+1/4, -x+1/2, z+3/4'                                                         
 '-y+1/2, x+3/4, z+1/4'                                                         
 'x+3/4, z+1/4, -y+1/2'                                                         
 '-x+1/2, z+3/4, y+1/4'                                                         
 '-x, -z, -y'                                                                   
 'x+1/4, -z+1/2, y+3/4'                                                         
 'z+3/4, y+1/4, -x+1/2'                                                         
 'z+1/4, -y+1/2, x+3/4'                                                         
 '-z+1/2, y+3/4, x+1/4'                                                         
 '-z, -y, -x'                                                                   
 'x, y+1/2, z+1/2'                                                              
 '-x+3/4, -y+3/4, z+1'                                                          
 '-x+1/4, y+1, -z+5/4'                                                          
 'x+1/2, -y+5/4, -z+3/4'                                                        
 'z, x+1/2, y+1/2'                                                              
 'z+1/2, -x+5/4, -y+3/4'                                                        
 '-z+3/4, -x+3/4, y+1'                                                          
 '-z+1/4, x+1, -y+5/4'                                                          
 'y, z+1/2, x+1/2'                                                              
 '-y+1/4, z+1, -x+5/4'                                                          
 'y+1/2, -z+5/4, -x+3/4'                                                        
 '-y+3/4, -z+3/4, x+1'                                                          
 'y+3/4, x+3/4, -z+1'                                                           
 '-y, -x+1/2, -z+1/2'                                                           
 'y+1/4, -x+1, z+5/4'                                                           
 '-y+1/2, x+5/4, z+3/4'                                                         
 'x+3/4, z+3/4, -y+1'                                                           
 '-x+1/2, z+5/4, y+3/4'                                                         
 '-x, -z+1/2, -y+1/2'                                                           
 'x+1/4, -z+1, y+5/4'                                                           
 'z+3/4, y+3/4, -x+1'                                                           
 'z+1/4, -y+1, x+5/4'                                                           
 '-z+1/2, y+5/4, x+3/4'                                                         
 '-z, -y+1/2, -x+1/2'                                                           
 'x+1/2, y, z+1/2'                                                              
 '-x+5/4, -y+1/4, z+1'                                                          
 '-x+3/4, y+1/2, -z+5/4'                                                        
 'x+1, -y+3/4, -z+3/4'                                                          
 'z+1/2, x, y+1/2'                                                              
 'z+1, -x+3/4, -y+3/4'                                                          
 '-z+5/4, -x+1/4, y+1'                                                          
 '-z+3/4, x+1/2, -y+5/4'                                                        
 'y+1/2, z, x+1/2'                                                              
 '-y+3/4, z+1/2, -x+5/4'                                                        
 'y+1, -z+3/4, -x+3/4'                                                          
 '-y+5/4, -z+1/4, x+1'                                                          
 'y+5/4, x+1/4, -z+1'                                                           
 '-y+1/2, -x, -z+1/2'                                                           
 'y+3/4, -x+1/2, z+5/4'                                                         
 '-y+1, x+3/4, z+3/4'                                                           
 'x+5/4, z+1/4, -y+1'                                                           
 '-x+1, z+3/4, y+3/4'                                                           
 '-x+1/2, -z, -y+1/2'                                                           
 'x+3/4, -z+1/2, y+5/4'                                                         
 'z+5/4, y+1/4, -x+1'                                                           
 'z+3/4, -y+1/2, x+5/4'                                                         
 '-z+1, y+3/4, x+3/4'                                                           
 '-z+1/2, -y, -x+1/2'                                                           
 'x+1/2, y+1/2, z'                                                              
 '-x+5/4, -y+3/4, z+1/2'                                                        
 '-x+3/4, y+1, -z+3/4'                                                          
 'x+1, -y+5/4, -z+1/4'                                                          
 'z+1/2, x+1/2, y'                                                              
 'z+1, -x+5/4, -y+1/4'                                                          
 '-z+5/4, -x+3/4, y+1/2'                                                        
 '-z+3/4, x+1, -y+3/4'                                                          
 'y+1/2, z+1/2, x'                                                              
 '-y+3/4, z+1, -x+3/4'                                                          
 'y+1, -z+5/4, -x+1/4'                                                          
 '-y+5/4, -z+3/4, x+1/2'                                                        
 'y+5/4, x+3/4, -z+1/2'                                                         
 '-y+1/2, -x+1/2, -z'                                                           
 'y+3/4, -x+1, z+3/4'                                                           
 '-y+1, x+5/4, z+1/4'                                                           
 'x+5/4, z+3/4, -y+1/2'                                                         
 '-x+1, z+5/4, y+1/4'                                                           
 '-x+1/2, -z+1/2, -y'                                                           
 'x+3/4, -z+1, y+3/4'                                                           
 'z+5/4, y+3/4, -x+1/2'                                                         
 'z+3/4, -y+1, x+3/4'                                                           
 '-z+1, y+5/4, x+1/4'                                                           
 '-z+1/2, -y+1/2, -x'                                                           
 '-x, -y, -z'                                                                   
 'x-3/4, y-1/4, -z-1/2'                                                         
 'x-1/4, -y-1/2, z-3/4'                                                         
 '-x-1/2, y-3/4, z-1/4'                                                         
 '-z, -x, -y'                                                                   
 '-z-1/2, x-3/4, y-1/4'                                                         
 'z-3/4, x-1/4, -y-1/2'                                                         
 'z-1/4, -x-1/2, y-3/4'                                                         
 '-y, -z, -x'                                                                   
 'y-1/4, -z-1/2, x-3/4'                                                         
 '-y-1/2, z-3/4, x-1/4'                                                         
 'y-3/4, z-1/4, -x-1/2'                                                         
 '-y-3/4, -x-1/4, z-1/2'                                                        
 'y, x, z'                                                                      
 '-y-1/4, x-1/2, -z-3/4'                                                        
 'y-1/2, -x-3/4, -z-1/4'                                                        
 '-x-3/4, -z-1/4, y-1/2'                                                        
 'x-1/2, -z-3/4, -y-1/4'                                                        
 'x, z, y'                                                                      
 '-x-1/4, z-1/2, -y-3/4'                                                        
 '-z-3/4, -y-1/4, x-1/2'                                                        
 '-z-1/4, y-1/2, -x-3/4'                                                        
 'z-1/2, -y-3/4, -x-1/4'                                                        
 'z, y, x'                                                                      
 '-x, -y+1/2, -z+1/2'                                                           
 'x-3/4, y+1/4, -z'                                                             
 'x-1/4, -y, z-1/4'                                                             
 '-x-1/2, y-1/4, z+1/4'                                                         
 '-z, -x+1/2, -y+1/2'                                                           
 '-z-1/2, x-1/4, y+1/4'                                                         
 'z-3/4, x+1/4, -y'                                                             
 'z-1/4, -x, y-1/4'                                                             
 '-y, -z+1/2, -x+1/2'                                                           
 'y-1/4, -z, x-1/4'                                                             
 '-y-1/2, z-1/4, x+1/4'                                                         
 'y-3/4, z+1/4, -x'                                                             
 '-y-3/4, -x+1/4, z'                                                            
 'y, x+1/2, z+1/2'                                                              
 '-y-1/4, x, -z-1/4'                                                            
 'y-1/2, -x-1/4, -z+1/4'                                                        
 '-x-3/4, -z+1/4, y'                                                            
 'x-1/2, -z-1/4, -y+1/4'                                                        
 'x, z+1/2, y+1/2'                                                              
 '-x-1/4, z, -y-1/4'                                                            
 '-z-3/4, -y+1/4, x'                                                            
 '-z-1/4, y, -x-1/4'                                                            
 'z-1/2, -y-1/4, -x+1/4'                                                        
 'z, y+1/2, x+1/2'                                                              
 '-x+1/2, -y, -z+1/2'                                                           
 'x-1/4, y-1/4, -z'                                                             
 'x+1/4, -y-1/2, z-1/4'                                                         
 '-x, y-3/4, z+1/4'                                                             
 '-z+1/2, -x, -y+1/2'                                                           
 '-z, x-3/4, y+1/4'                                                             
 'z-1/4, x-1/4, -y'                                                             
 'z+1/4, -x-1/2, y-1/4'                                                         
 '-y+1/2, -z, -x+1/2'                                                           
 'y+1/4, -z-1/2, x-1/4'                                                         
 '-y, z-3/4, x+1/4'                                                             
 'y-1/4, z-1/4, -x'                                                             
 '-y-1/4, -x-1/4, z'                                                            
 'y+1/2, x, z+1/2'                                                              
 '-y+1/4, x-1/2, -z-1/4'                                                        
 'y, -x-3/4, -z+1/4'                                                            
 '-x-1/4, -z-1/4, y'                                                            
 'x, -z-3/4, -y+1/4'                                                            
 'x+1/2, z, y+1/2'                                                              
 '-x+1/4, z-1/2, -y-1/4'                                                        
 '-z-1/4, -y-1/4, x'                                                            
 '-z+1/4, y-1/2, -x-1/4'                                                        
 'z, -y-3/4, -x+1/4'                                                            
 'z+1/2, y, x+1/2'                                                              
 '-x+1/2, -y+1/2, -z'                                                           
 'x-1/4, y+1/4, -z-1/2'                                                         
 'x+1/4, -y, z-3/4'                                                             
 '-x, y-1/4, z-1/4'                                                             
 '-z+1/2, -x+1/2, -y'                                                           
 '-z, x-1/4, y-1/4'                                                             
 'z-1/4, x+1/4, -y-1/2'                                                         
 'z+1/4, -x, y-3/4'                                                             
 '-y+1/2, -z+1/2, -x'                                                           
 'y+1/4, -z, x-3/4'                                                             
 '-y, z-1/4, x-1/4'                                                             
 'y-1/4, z+1/4, -x-1/2'                                                         
 '-y-1/4, -x+1/4, z-1/2'                                                        
 'y+1/2, x+1/2, z'                                                              
 '-y+1/4, x, -z-3/4'                                                            
 'y, -x-1/4, -z-1/4'                                                            
 '-x-1/4, -z+1/4, y-1/2'                                                        
 'x, -z-1/4, -y-1/4'                                                            
 'x+1/2, z+1/2, y'                                                              
 '-x+1/4, z, -y-3/4'                                                            
 '-z-1/4, -y+1/4, x-1/2'                                                        
 '-z+1/4, y, -x-3/4'                                                            
 'z, -y-1/4, -x-1/4'                                                            
 'z+1/2, y+1/2, x'                                                              
                                                                                
_cell_length_a     8.3210                                                       
_cell_length_b     8.3210                                                       
_cell_length_c     8.3210                                                       
_cell_angle_alpha  90.000                                                       
_cell_angle_beta   90.000                                                       
_cell_angle_gamma  90.000                                                       
                                                                                
_shelx_F_squared_multiplier     1.000                                           
                                                                                
loop_                                                                           
 _refln_index_h                                                                 
 _refln_index_k                                                                 
 _refln_index_l                                                                 
 _refln_F_squared_calc                                                          
 _refln_F_squared_meas                                                          
 _refln_F_squared_sigma                                                         
 _refln_observed_status                                                         
   1   1   1       8662.08       8997.34        96.35 o                         
   0   2   2      19392.40      20258.85       225.93 o                         
   1   1   3      52067.78      49584.40       372.55 o                         
   1   3   3        381.70        259.56         5.35 o                         
   3   3   3      19576.72      17973.57       253.69 o                         
   0   0   4      86829.80      90130.62      1198.91 o                         
   2   2   4      10265.30      10276.93        69.84 o                         
   0   4   4     160480.98     161203.94      1818.59 o                         
   2   4   4        106.74        127.53         5.08 o                         
   4   4   4      28626.51      30799.03       427.32 o                         
   1   1   5      45774.86      44865.57       303.77 o                         
   1   3   5       2420.96       2493.14        16.75 o                         
   3   3   5      21789.12      21438.82       150.58 o                         
   1   5   5       3985.15       4295.00        37.51 o                         
   3   5   5      20584.52      20703.88       175.00 o                         
   5   5   5      19767.90      19770.28       327.28 o                         
   0   2   6       6167.72       6194.06        49.69 o                         
   2   2   6      10680.03       9928.42        79.10 o                         
   2   4   6       5572.15       5678.97        40.61 o                         
   4   4   6         41.98         51.21         8.56 o                         
   0   6   6       5047.46       5030.36        68.25 o                         
   2   6   6       7410.23       7504.26        71.34 o                         
   4   6   6       1814.19       1777.69        30.21 o                         
   6   6   6       5438.71       5559.61       142.02 o                         
   1   1   7        257.15        303.89        11.15 o                         
   1   3   7      10361.60      10480.55        62.33 o                         
   3   3   7         26.71         37.46         6.46 o                         
   1   5   7      11361.43      11496.87        69.80 o                         
   3   5   7        294.70        322.71        10.38 o                         
   5   5   7        746.75        780.00        20.81 o                         
   1   7   7          2.70         35.56        13.07 o                         
   3   7   7       3136.15       3320.62        46.07 o                         
   5   7   7       4533.71       4632.08        62.44 o                         
   0   0   8      72802.05      71593.63      1097.05 o                         
   2   2   8       3722.81       3774.70        40.55 o                         
   0   4   8      14649.49      15319.42       133.86 o                         
   2   4   8        134.55        131.60         7.16 o                         
   4   4   8      41693.61      42140.03       415.32 o                         
   2   6   8       1858.02       1866.57        23.18 o                         
   4   6   8         78.92         85.56        14.71 o                         
   6   6   8       1814.85       1737.04        47.27 o                         
   0   8   8      26962.62      27335.85       381.24 o                         
   2   8   8        283.92        217.28        20.75 o                         
   1   1   9       2323.34       2235.33        32.92 o                         
   1   3   9      12239.24      11923.54        99.93 o                         
   3   3   9       1043.75       1012.28        22.15 o                         
   1   5   9      12059.60      11673.45        90.80 o                         
   3   5   9       1478.78       1407.01        23.77 o                         
   5   5   9       2146.89       2066.58        51.71 o                         
   1   7   9        692.49        670.26        18.12 o                         
   3   7   9       5402.87       5295.00        58.75 o                         
   0   2  10       2534.32       2536.65        58.92 o                         
   2   2  10       5520.27       5352.66        77.40 o                         
   2   4  10       1326.70       1357.04        24.59 o                         
   4   4  10         13.86         48.11        26.35 o                         
   0   6  10        614.49        639.73        28.53 o                         
   2   6  10       4296.34       4254.58        55.46 o                         
   1   1  11       3971.93       3987.48        75.67 o                         
   1   3  11          5.90         24.26        13.68 o                         
   3   3  11       2185.42       2295.84        56.25 o                         
                                                                                
