# Supplementary material for: Non-merohedral twinning: from minerals to proteins
Source: Acta Crystallogr D Struct Biol. 2019 Nov 19;75(Pt 12):1040–50. doi: 10.1107/S2059798319010179 (PMC6889912; doi:10.1107/S2059798319010179)
Supplement: Supplementary file 4 [file d-75-01040-chromite_5_1sup4.hkl]

data_chromite_5_1                                                               
_shelx_title ' chromite_0m in Fd-3m'                                            
_shelx_refln_list_code          4                                               
_shelx_F_calc_maximum      294.41                                               
_exptl_crystal_F_000       810.26                                               
_reflns_d_resolution_high  0.7033                                               
                                                                                
loop_                                                                           
 _space_group_symop_operation_xyz                                               
 'x, y, z'                                                                      
 '-x+3/4, -y+1/4, z+1/2'                                                        
 '-x+1/4, y+1/2, -z+3/4'                                                        
 'x+1/2, -y+3/4, -z+1/4'                                                        
 'z, x, y'                                                                      
 'z+1/2, -x+3/4, -y+1/4'                                                        
 '-z+3/4, -x+1/4, y+1/2'                                                        
 '-z+1/4, x+1/2, -y+3/4'                                                        
 'y, z, x'                                                                      
 '-y+1/4, z+1/2, -x+3/4'                                                        
 'y+1/2, -z+3/4, -x+1/4'                                                        
 '-y+3/4, -z+1/4, x+1/2'                                                        
 'y+3/4, x+1/4, -z+1/2'                                                         
 '-y, -x, -z'                                                                   
 'y+1/4, -x+1/2, z+3/4'                                                         
 '-y+1/2, x+3/4, z+1/4'                                                         
 'x+3/4, z+1/4, -y+1/2'                                                         
 '-x+1/2, z+3/4, y+1/4'                                                         
 '-x, -z, -y'                                                                   
 'x+1/4, -z+1/2, y+3/4'                                                         
 'z+3/4, y+1/4, -x+1/2'                                                         
 'z+1/4, -y+1/2, x+3/4'                                                         
 '-z+1/2, y+3/4, x+1/4'                                                         
 '-z, -y, -x'                                                                   
 'x, y+1/2, z+1/2'                                                              
 '-x+3/4, -y+3/4, z+1'                                                          
 '-x+1/4, y+1, -z+5/4'                                                          
 'x+1/2, -y+5/4, -z+3/4'                                                        
 'z, x+1/2, y+1/2'                                                              
 'z+1/2, -x+5/4, -y+3/4'                                                        
 '-z+3/4, -x+3/4, y+1'                                                          
 '-z+1/4, x+1, -y+5/4'                                                          
 'y, z+1/2, x+1/2'                                                              
 '-y+1/4, z+1, -x+5/4'                                                          
 'y+1/2, -z+5/4, -x+3/4'                                                        
 '-y+3/4, -z+3/4, x+1'                                                          
 'y+3/4, x+3/4, -z+1'                                                           
 '-y, -x+1/2, -z+1/2'                                                           
 'y+1/4, -x+1, z+5/4'                                                           
 '-y+1/2, x+5/4, z+3/4'                                                         
 'x+3/4, z+3/4, -y+1'                                                           
 '-x+1/2, z+5/4, y+3/4'                                                         
 '-x, -z+1/2, -y+1/2'                                                           
 'x+1/4, -z+1, y+5/4'                                                           
 'z+3/4, y+3/4, -x+1'                                                           
 'z+1/4, -y+1, x+5/4'                                                           
 '-z+1/2, y+5/4, x+3/4'                                                         
 '-z, -y+1/2, -x+1/2'                                                           
 'x+1/2, y, z+1/2'                                                              
 '-x+5/4, -y+1/4, z+1'                                                          
 '-x+3/4, y+1/2, -z+5/4'                                                        
 'x+1, -y+3/4, -z+3/4'                                                          
 'z+1/2, x, y+1/2'                                                              
 'z+1, -x+3/4, -y+3/4'                                                          
 '-z+5/4, -x+1/4, y+1'                                                          
 '-z+3/4, x+1/2, -y+5/4'                                                        
 'y+1/2, z, x+1/2'                                                              
 '-y+3/4, z+1/2, -x+5/4'                                                        
 'y+1, -z+3/4, -x+3/4'                                                          
 '-y+5/4, -z+1/4, x+1'                                                          
 'y+5/4, x+1/4, -z+1'                                                           
 '-y+1/2, -x, -z+1/2'                                                           
 'y+3/4, -x+1/2, z+5/4'                                                         
 '-y+1, x+3/4, z+3/4'                                                           
 'x+5/4, z+1/4, -y+1'                                                           
 '-x+1, z+3/4, y+3/4'                                                           
 '-x+1/2, -z, -y+1/2'                                                           
 'x+3/4, -z+1/2, y+5/4'                                                         
 'z+5/4, y+1/4, -x+1'                                                           
 'z+3/4, -y+1/2, x+5/4'                                                         
 '-z+1, y+3/4, x+3/4'                                                           
 '-z+1/2, -y, -x+1/2'                                                           
 'x+1/2, y+1/2, z'                                                              
 '-x+5/4, -y+3/4, z+1/2'                                                        
 '-x+3/4, y+1, -z+3/4'                                                          
 'x+1, -y+5/4, -z+1/4'                                                          
 'z+1/2, x+1/2, y'                                                              
 'z+1, -x+5/4, -y+1/4'                                                          
 '-z+5/4, -x+3/4, y+1/2'                                                        
 '-z+3/4, x+1, -y+3/4'                                                          
 'y+1/2, z+1/2, x'                                                              
 '-y+3/4, z+1, -x+3/4'                                                          
 'y+1, -z+5/4, -x+1/4'                                                          
 '-y+5/4, -z+3/4, x+1/2'                                                        
 'y+5/4, x+3/4, -z+1/2'                                                         
 '-y+1/2, -x+1/2, -z'                                                           
 'y+3/4, -x+1, z+3/4'                                                           
 '-y+1, x+5/4, z+1/4'                                                           
 'x+5/4, z+3/4, -y+1/2'                                                         
 '-x+1, z+5/4, y+1/4'                                                           
 '-x+1/2, -z+1/2, -y'                                                           
 'x+3/4, -z+1, y+3/4'                                                           
 'z+5/4, y+3/4, -x+1/2'                                                         
 'z+3/4, -y+1, x+3/4'                                                           
 '-z+1, y+5/4, x+1/4'                                                           
 '-z+1/2, -y+1/2, -x'                                                           
 '-x, -y, -z'                                                                   
 'x-3/4, y-1/4, -z-1/2'                                                         
 'x-1/4, -y-1/2, z-3/4'                                                         
 '-x-1/2, y-3/4, z-1/4'                                                         
 '-z, -x, -y'                                                                   
 '-z-1/2, x-3/4, y-1/4'                                                         
 'z-3/4, x-1/4, -y-1/2'                                                         
 'z-1/4, -x-1/2, y-3/4'                                                         
 '-y, -z, -x'                                                                   
 'y-1/4, -z-1/2, x-3/4'                                                         
 '-y-1/2, z-3/4, x-1/4'                                                         
 'y-3/4, z-1/4, -x-1/2'                                                         
 '-y-3/4, -x-1/4, z-1/2'                                                        
 'y, x, z'                                                                      
 '-y-1/4, x-1/2, -z-3/4'                                                        
 'y-1/2, -x-3/4, -z-1/4'                                                        
 '-x-3/4, -z-1/4, y-1/2'                                                        
 'x-1/2, -z-3/4, -y-1/4'                                                        
 'x, z, y'                                                                      
 '-x-1/4, z-1/2, -y-3/4'                                                        
 '-z-3/4, -y-1/4, x-1/2'                                                        
 '-z-1/4, y-1/2, -x-3/4'                                                        
 'z-1/2, -y-3/4, -x-1/4'                                                        
 'z, y, x'                                                                      
 '-x, -y+1/2, -z+1/2'                                                           
 'x-3/4, y+1/4, -z'                                                             
 'x-1/4, -y, z-1/4'                                                             
 '-x-1/2, y-1/4, z+1/4'                                                         
 '-z, -x+1/2, -y+1/2'                                                           
 '-z-1/2, x-1/4, y+1/4'                                                         
 'z-3/4, x+1/4, -y'                                                             
 'z-1/4, -x, y-1/4'                                                             
 '-y, -z+1/2, -x+1/2'                                                           
 'y-1/4, -z, x-1/4'                                                             
 '-y-1/2, z-1/4, x+1/4'                                                         
 'y-3/4, z+1/4, -x'                                                             
 '-y-3/4, -x+1/4, z'                                                            
 'y, x+1/2, z+1/2'                                                              
 '-y-1/4, x, -z-1/4'                                                            
 'y-1/2, -x-1/4, -z+1/4'                                                        
 '-x-3/4, -z+1/4, y'                                                            
 'x-1/2, -z-1/4, -y+1/4'                                                        
 'x, z+1/2, y+1/2'                                                              
 '-x-1/4, z, -y-1/4'                                                            
 '-z-3/4, -y+1/4, x'                                                            
 '-z-1/4, y, -x-1/4'                                                            
 'z-1/2, -y-1/4, -x+1/4'                                                        
 'z, y+1/2, x+1/2'                                                              
 '-x+1/2, -y, -z+1/2'                                                           
 'x-1/4, y-1/4, -z'                                                             
 'x+1/4, -y-1/2, z-1/4'                                                         
 '-x, y-3/4, z+1/4'                                                             
 '-z+1/2, -x, -y+1/2'                                                           
 '-z, x-3/4, y+1/4'                                                             
 'z-1/4, x-1/4, -y'                                                             
 'z+1/4, -x-1/2, y-1/4'                                                         
 '-y+1/2, -z, -x+1/2'                                                           
 'y+1/4, -z-1/2, x-1/4'                                                         
 '-y, z-3/4, x+1/4'                                                             
 'y-1/4, z-1/4, -x'                                                             
 '-y-1/4, -x-1/4, z'                                                            
 'y+1/2, x, z+1/2'                                                              
 '-y+1/4, x-1/2, -z-1/4'                                                        
 'y, -x-3/4, -z+1/4'                                                            
 '-x-1/4, -z-1/4, y'                                                            
 'x, -z-3/4, -y+1/4'                                                            
 'x+1/2, z, y+1/2'                                                              
 '-x+1/4, z-1/2, -y-1/4'                                                        
 '-z-1/4, -y-1/4, x'                                                            
 '-z+1/4, y-1/2, -x-1/4'                                                        
 'z, -y-3/4, -x+1/4'                                                            
 'z+1/2, y, x+1/2'                                                              
 '-x+1/2, -y+1/2, -z'                                                           
 'x-1/4, y+1/4, -z-1/2'                                                         
 'x+1/4, -y, z-3/4'                                                             
 '-x, y-1/4, z-1/4'                                                             
 '-z+1/2, -x+1/2, -y'                                                           
 '-z, x-1/4, y-1/4'                                                             
 'z-1/4, x+1/4, -y-1/2'                                                         
 'z+1/4, -x, y-3/4'                                                             
 '-y+1/2, -z+1/2, -x'                                                           
 'y+1/4, -z, x-3/4'                                                             
 '-y, z-1/4, x-1/4'                                                             
 'y-1/4, z+1/4, -x-1/2'                                                         
 '-y-1/4, -x+1/4, z-1/2'                                                        
 'y+1/2, x+1/2, z'                                                              
 '-y+1/4, x, -z-3/4'                                                            
 'y, -x-1/4, -z-1/4'                                                            
 '-x-1/4, -z+1/4, y-1/2'                                                        
 'x, -z-1/4, -y-1/4'                                                            
 'x+1/2, z+1/2, y'                                                              
 '-x+1/4, z, -y-3/4'                                                            
 '-z-1/4, -y+1/4, x-1/2'                                                        
 '-z+1/4, y, -x-3/4'                                                            
 'z, -y-1/4, -x-1/4'                                                            
 'z+1/2, y+1/2, x'                                                              
                                                                                
_cell_length_a     8.3210                                                       
_cell_length_b     8.3210                                                       
_cell_length_c     8.3210                                                       
_cell_angle_alpha  90.000                                                       
_cell_angle_beta   90.000                                                       
_cell_angle_gamma  90.000                                                       
                                                                                
_shelx_F_squared_multiplier     1.000                                           
                                                                                
loop_                                                                           
 _refln_index_h                                                                 
 _refln_index_k                                                                 
 _refln_index_l                                                                 
 _refln_F_squared_calc                                                          
 _refln_F_squared_meas                                                          
 _refln_F_squared_sigma                                                         
 _refln_observed_status                                                         
   1   1   1       8711.88       9471.62       362.37 o                         
   0   2   2      19447.56      19846.39       434.54 o                         
   1   1   3      52207.53      52406.18       801.95 o                         
   1   3   3        199.27        143.16         3.44 o                         
   3   3   3      19505.69      17009.75       643.58 o                         
   0   0   4      46712.23      47018.01       785.94 o                         
   2   2   4       5540.42       5552.93        52.20 o                         
   0   4   4      86675.30      86228.60      1313.01 o                         
   2   4   4         64.20         79.88         3.48 o                         
   4   4   4      28898.32      32710.54      1230.60 o                         
   1   1   5      24777.87      23777.68       217.42 o                         
   1   3   5       2468.89       2518.75        43.75 o                         
   3   3   5      11848.87      11655.45       119.09 o                         
   1   5   5       2169.96       2346.01        27.28 o                         
   3   5   5      11223.11      11325.22       131.38 o                         
   5   5   5      20065.10      20320.38       774.73 o                         
   0   2   6       3340.90       3340.09        35.73 o                         
   2   2   6       5829.31       5483.61        60.33 o                         
   2   4   6       5633.11       5639.00       101.56 o                         
   4   4   6         25.48         23.60         6.02 o                         
   0   6   6       4492.45       4425.57       188.01 o                         
   2   6   6       4085.08       4072.54        46.81 o                         
   4   6   6        997.73        949.78        21.03 o                         
   6   6   6       5641.96       5342.47       225.88 o                         
   1   1   7       2013.34       2223.45       104.15 o                         
   1   3   7       5607.72       5726.27        53.24 o                         
   3   3   7         17.62         21.14         4.18 o                         
   1   5   7       6224.50       6280.33        51.54 o                         
   3   5   7        309.49        321.40        22.32 o                         
   5   5   7        417.47        427.29        16.15 o                         
   1   7   7        511.97        575.63        80.24 o                         
   3   7   7       1686.60       1778.66        32.08 o                         
   5   7   7       2517.28       2494.20        50.04 o                         
   0   0   8      39574.63      39663.32      1051.54 o                         
   2   2   8       4394.93       4284.47       183.16 o                         
   0   4   8       7988.71       8526.79       107.25 o                         
   2   4   8         82.17         69.50         4.67 o                         
   4   4   8      22824.83      23017.70       309.21 o                         
   2   6   8       1022.07       1001.40        16.04 o                         
   4   6   8         90.32         71.78        29.34 o                         
   6   6   8        992.98        934.29        30.08 o                         
   0   8   8      14863.23      15024.83       292.52 o                         
   2   8   8        182.54        157.82        73.09 o                         
   1   1   9       1280.57       1273.22        23.02 o                         
   1   3   9       6741.52       6858.12        83.23 o                         
   3   3   9        592.36        556.16        63.20 o                         
   1   5   9      12334.55      10628.29       413.15 o                         
   3   5   9        821.07        779.42        16.17 o                         
   5   5   9       1174.28       1143.46        33.08 o                         
   1   7   9        395.07        385.06        12.65 o                         
   3   7   9       3031.31       2877.77        48.91 o                         
   0   2  10       1386.54       1454.70        50.10 o                         
   2   2  10       3075.89       3083.25        55.20 o                         
   2   4  10        732.51        766.93        16.71 o                         
   4   4  10          8.50         29.70        15.94 o                         
   0   6  10        343.46        388.34        18.96 o                         
   2   6  10       2415.78       2391.34        40.27 o                         
   1   1  11       2189.45       2288.48        51.82 o                         
   1   3  11          3.09         15.79         9.15 o                         
   3   3  11       1189.28       1321.33        44.62 o                         
                                                                                
