# Supplementary material for: Non-merohedral twinning: from minerals to proteins
Source: Acta Crystallogr D Struct Biol. 2019 Nov 19;75(Pt 12):1040–50. doi: 10.1107/S2059798319010179 (PMC6889912; doi:10.1107/S2059798319010179)
Supplement: Supplementary file 5 [file d-75-01040-chromite_5_2sup5.hkl]

data_chromite_5_2                                                               
_shelx_title ' chromite_0m in Fd-3m'                                            
_shelx_refln_list_code          4                                               
_shelx_F_calc_maximum      255.98                                               
_exptl_crystal_F_000       808.45                                               
_reflns_d_resolution_high  0.7033                                               
                                                                                
loop_                                                                           
 _space_group_symop_operation_xyz                                               
 'x, y, z'                                                                      
 '-x+3/4, -y+1/4, z+1/2'                                                        
 '-x+1/4, y+1/2, -z+3/4'                                                        
 'x+1/2, -y+3/4, -z+1/4'                                                        
 'z, x, y'                                                                      
 'z+1/2, -x+3/4, -y+1/4'                                                        
 '-z+3/4, -x+1/4, y+1/2'                                                        
 '-z+1/4, x+1/2, -y+3/4'                                                        
 'y, z, x'                                                                      
 '-y+1/4, z+1/2, -x+3/4'                                                        
 'y+1/2, -z+3/4, -x+1/4'                                                        
 '-y+3/4, -z+1/4, x+1/2'                                                        
 'y+3/4, x+1/4, -z+1/2'                                                         
 '-y, -x, -z'                                                                   
 'y+1/4, -x+1/2, z+3/4'                                                         
 '-y+1/2, x+3/4, z+1/4'                                                         
 'x+3/4, z+1/4, -y+1/2'                                                         
 '-x+1/2, z+3/4, y+1/4'                                                         
 '-x, -z, -y'                                                                   
 'x+1/4, -z+1/2, y+3/4'                                                         
 'z+3/4, y+1/4, -x+1/2'                                                         
 'z+1/4, -y+1/2, x+3/4'                                                         
 '-z+1/2, y+3/4, x+1/4'                                                         
 '-z, -y, -x'                                                                   
 'x, y+1/2, z+1/2'                                                              
 '-x+3/4, -y+3/4, z+1'                                                          
 '-x+1/4, y+1, -z+5/4'                                                          
 'x+1/2, -y+5/4, -z+3/4'                                                        
 'z, x+1/2, y+1/2'                                                              
 'z+1/2, -x+5/4, -y+3/4'                                                        
 '-z+3/4, -x+3/4, y+1'                                                          
 '-z+1/4, x+1, -y+5/4'                                                          
 'y, z+1/2, x+1/2'                                                              
 '-y+1/4, z+1, -x+5/4'                                                          
 'y+1/2, -z+5/4, -x+3/4'                                                        
 '-y+3/4, -z+3/4, x+1'                                                          
 'y+3/4, x+3/4, -z+1'                                                           
 '-y, -x+1/2, -z+1/2'                                                           
 'y+1/4, -x+1, z+5/4'                                                           
 '-y+1/2, x+5/4, z+3/4'                                                         
 'x+3/4, z+3/4, -y+1'                                                           
 '-x+1/2, z+5/4, y+3/4'                                                         
 '-x, -z+1/2, -y+1/2'                                                           
 'x+1/4, -z+1, y+5/4'                                                           
 'z+3/4, y+3/4, -x+1'                                                           
 'z+1/4, -y+1, x+5/4'                                                           
 '-z+1/2, y+5/4, x+3/4'                                                         
 '-z, -y+1/2, -x+1/2'                                                           
 'x+1/2, y, z+1/2'                                                              
 '-x+5/4, -y+1/4, z+1'                                                          
 '-x+3/4, y+1/2, -z+5/4'                                                        
 'x+1, -y+3/4, -z+3/4'                                                          
 'z+1/2, x, y+1/2'                                                              
 'z+1, -x+3/4, -y+3/4'                                                          
 '-z+5/4, -x+1/4, y+1'                                                          
 '-z+3/4, x+1/2, -y+5/4'                                                        
 'y+1/2, z, x+1/2'                                                              
 '-y+3/4, z+1/2, -x+5/4'                                                        
 'y+1, -z+3/4, -x+3/4'                                                          
 '-y+5/4, -z+1/4, x+1'                                                          
 'y+5/4, x+1/4, -z+1'                                                           
 '-y+1/2, -x, -z+1/2'                                                           
 'y+3/4, -x+1/2, z+5/4'                                                         
 '-y+1, x+3/4, z+3/4'                                                           
 'x+5/4, z+1/4, -y+1'                                                           
 '-x+1, z+3/4, y+3/4'                                                           
 '-x+1/2, -z, -y+1/2'                                                           
 'x+3/4, -z+1/2, y+5/4'                                                         
 'z+5/4, y+1/4, -x+1'                                                           
 'z+3/4, -y+1/2, x+5/4'                                                         
 '-z+1, y+3/4, x+3/4'                                                           
 '-z+1/2, -y, -x+1/2'                                                           
 'x+1/2, y+1/2, z'                                                              
 '-x+5/4, -y+3/4, z+1/2'                                                        
 '-x+3/4, y+1, -z+3/4'                                                          
 'x+1, -y+5/4, -z+1/4'                                                          
 'z+1/2, x+1/2, y'                                                              
 'z+1, -x+5/4, -y+1/4'                                                          
 '-z+5/4, -x+3/4, y+1/2'                                                        
 '-z+3/4, x+1, -y+3/4'                                                          
 'y+1/2, z+1/2, x'                                                              
 '-y+3/4, z+1, -x+3/4'                                                          
 'y+1, -z+5/4, -x+1/4'                                                          
 '-y+5/4, -z+3/4, x+1/2'                                                        
 'y+5/4, x+3/4, -z+1/2'                                                         
 '-y+1/2, -x+1/2, -z'                                                           
 'y+3/4, -x+1, z+3/4'                                                           
 '-y+1, x+5/4, z+1/4'                                                           
 'x+5/4, z+3/4, -y+1/2'                                                         
 '-x+1, z+5/4, y+1/4'                                                           
 '-x+1/2, -z+1/2, -y'                                                           
 'x+3/4, -z+1, y+3/4'                                                           
 'z+5/4, y+3/4, -x+1/2'                                                         
 'z+3/4, -y+1, x+3/4'                                                           
 '-z+1, y+5/4, x+1/4'                                                           
 '-z+1/2, -y+1/2, -x'                                                           
 '-x, -y, -z'                                                                   
 'x-3/4, y-1/4, -z-1/2'                                                         
 'x-1/4, -y-1/2, z-3/4'                                                         
 '-x-1/2, y-3/4, z-1/4'                                                         
 '-z, -x, -y'                                                                   
 '-z-1/2, x-3/4, y-1/4'                                                         
 'z-3/4, x-1/4, -y-1/2'                                                         
 'z-1/4, -x-1/2, y-3/4'                                                         
 '-y, -z, -x'                                                                   
 'y-1/4, -z-1/2, x-3/4'                                                         
 '-y-1/2, z-3/4, x-1/4'                                                         
 'y-3/4, z-1/4, -x-1/2'                                                         
 '-y-3/4, -x-1/4, z-1/2'                                                        
 'y, x, z'                                                                      
 '-y-1/4, x-1/2, -z-3/4'                                                        
 'y-1/2, -x-3/4, -z-1/4'                                                        
 '-x-3/4, -z-1/4, y-1/2'                                                        
 'x-1/2, -z-3/4, -y-1/4'                                                        
 'x, z, y'                                                                      
 '-x-1/4, z-1/2, -y-3/4'                                                        
 '-z-3/4, -y-1/4, x-1/2'                                                        
 '-z-1/4, y-1/2, -x-3/4'                                                        
 'z-1/2, -y-3/4, -x-1/4'                                                        
 'z, y, x'                                                                      
 '-x, -y+1/2, -z+1/2'                                                           
 'x-3/4, y+1/4, -z'                                                             
 'x-1/4, -y, z-1/4'                                                             
 '-x-1/2, y-1/4, z+1/4'                                                         
 '-z, -x+1/2, -y+1/2'                                                           
 '-z-1/2, x-1/4, y+1/4'                                                         
 'z-3/4, x+1/4, -y'                                                             
 'z-1/4, -x, y-1/4'                                                             
 '-y, -z+1/2, -x+1/2'                                                           
 'y-1/4, -z, x-1/4'                                                             
 '-y-1/2, z-1/4, x+1/4'                                                         
 'y-3/4, z+1/4, -x'                                                             
 '-y-3/4, -x+1/4, z'                                                            
 'y, x+1/2, z+1/2'                                                              
 '-y-1/4, x, -z-1/4'                                                            
 'y-1/2, -x-1/4, -z+1/4'                                                        
 '-x-3/4, -z+1/4, y'                                                            
 'x-1/2, -z-1/4, -y+1/4'                                                        
 'x, z+1/2, y+1/2'                                                              
 '-x-1/4, z, -y-1/4'                                                            
 '-z-3/4, -y+1/4, x'                                                            
 '-z-1/4, y, -x-1/4'                                                            
 'z-1/2, -y-1/4, -x+1/4'                                                        
 'z, y+1/2, x+1/2'                                                              
 '-x+1/2, -y, -z+1/2'                                                           
 'x-1/4, y-1/4, -z'                                                             
 'x+1/4, -y-1/2, z-1/4'                                                         
 '-x, y-3/4, z+1/4'                                                             
 '-z+1/2, -x, -y+1/2'                                                           
 '-z, x-3/4, y+1/4'                                                             
 'z-1/4, x-1/4, -y'                                                             
 'z+1/4, -x-1/2, y-1/4'                                                         
 '-y+1/2, -z, -x+1/2'                                                           
 'y+1/4, -z-1/2, x-1/4'                                                         
 '-y, z-3/4, x+1/4'                                                             
 'y-1/4, z-1/4, -x'                                                             
 '-y-1/4, -x-1/4, z'                                                            
 'y+1/2, x, z+1/2'                                                              
 '-y+1/4, x-1/2, -z-1/4'                                                        
 'y, -x-3/4, -z+1/4'                                                            
 '-x-1/4, -z-1/4, y'                                                            
 'x, -z-3/4, -y+1/4'                                                            
 'x+1/2, z, y+1/2'                                                              
 '-x+1/4, z-1/2, -y-1/4'                                                        
 '-z-1/4, -y-1/4, x'                                                            
 '-z+1/4, y-1/2, -x-1/4'                                                        
 'z, -y-3/4, -x+1/4'                                                            
 'z+1/2, y, x+1/2'                                                              
 '-x+1/2, -y+1/2, -z'                                                           
 'x-1/4, y+1/4, -z-1/2'                                                         
 'x+1/4, -y, z-3/4'                                                             
 '-x, y-1/4, z-1/4'                                                             
 '-z+1/2, -x+1/2, -y'                                                           
 '-z, x-1/4, y-1/4'                                                             
 'z-1/4, x+1/4, -y-1/2'                                                         
 'z+1/4, -x, y-3/4'                                                             
 '-y+1/2, -z+1/2, -x'                                                           
 'y+1/4, -z, x-3/4'                                                             
 '-y, z-1/4, x-1/4'                                                             
 'y-1/4, z+1/4, -x-1/2'                                                         
 '-y-1/4, -x+1/4, z-1/2'                                                        
 'y+1/2, x+1/2, z'                                                              
 '-y+1/4, x, -z-3/4'                                                            
 'y, -x-1/4, -z-1/4'                                                            
 '-x-1/4, -z+1/4, y-1/2'                                                        
 'x, -z-1/4, -y-1/4'                                                            
 'x+1/2, z+1/2, y'                                                              
 '-x+1/4, z, -y-3/4'                                                            
 '-z-1/4, -y+1/4, x-1/2'                                                        
 '-z+1/4, y, -x-3/4'                                                            
 'z, -y-1/4, -x-1/4'                                                            
 'z+1/2, y+1/2, x'                                                              
                                                                                
_cell_length_a     8.3210                                                       
_cell_length_b     8.3210                                                       
_cell_length_c     8.3210                                                       
_cell_angle_alpha  90.000                                                       
_cell_angle_beta   90.000                                                       
_cell_angle_gamma  90.000                                                       
                                                                                
_shelx_F_squared_multiplier     1.000                                           
                                                                                
loop_                                                                           
 _refln_index_h                                                                 
 _refln_index_k                                                                 
 _refln_index_l                                                                 
 _refln_F_squared_calc                                                          
 _refln_F_squared_meas                                                          
 _refln_F_squared_sigma                                                         
 _refln_observed_status                                                         
   1   1   1       8912.54       9167.51       350.74 o                         
   0   2   2      18991.54      18981.42       415.60 o                         
   1   1   3      51284.14      48522.11       742.52 o                         
   1   3   3        165.96        106.68         4.03 o                         
   3   3   3      19034.62      16521.23       625.10 o                         
   0   0   4      36151.71      41011.90       884.38 o                         
   2   2   4       4136.44       4147.27        40.83 o                         
   0   4   4      65524.57      65679.09      1097.87 o                         
   2   4   4         48.09         50.22         3.35 o                         
   4   4   4      28087.09      31675.94      1191.68 o                         
   1   1   5      18741.73      18622.16       187.19 o                         
   1   3   5       2423.08       2498.05        43.39 o                         
   3   3   5       8845.33       8573.49        82.95 o                         
   3   5   5       8268.64       8242.87       101.74 o                         
   5   5   5      19022.55      19872.86       757.67 o                         
   0   2   6       2454.58       2515.62        30.51 o                         
   2   2   6       4322.62       3914.46        45.26 o                         
   2   4   6       5395.39       5577.84       100.46 o                         
   4   4   6         18.04         29.02         5.43 o                         
   2   2   8       4363.44       4384.86       186.28 o                         
   2   6   6       2936.00       3039.29        51.34 o                         
   4   6   6        698.43        736.81        19.45 o                         
   6   6   6       5058.18       5288.78       223.61 o                         
   1   1   7        103.40        125.98         6.71 o                         
   1   5   5       1784.39       2206.36       103.35 o                         
   1   3   7       4147.24       4182.51        32.39 o                         
   3   3   7         11.34         18.95         4.78 o                         
   1   5   7       4512.70       4587.60        41.43 o                         
   3   5   7        286.13        319.61        22.20 o                         
   5   5   7        285.66        315.56        11.72 o                         
   3   3   9        423.64        572.29        79.78 o                         
   3   7   7       1221.76       1370.14        29.66 o                         
   5   7   7       1781.34       1876.27        34.14 o                         
   0   0   8      29252.50      27932.67       524.52 o                         
   0   6   6       4134.47       4244.46       181.45 o                         
   0   4   8       5869.26       6011.40        73.06 o                         
   2   4   8         58.92         59.98         5.20 o                         
   4   4   8      16516.09      16774.81       243.41 o                         
   2   6   8        728.91        773.57        15.07 o                         
   4   6   8         79.29         71.39        29.18 o                         
   6   6   8        713.04        714.90        36.65 o                         
   0   8   8      10524.07      10842.20       216.48 o                         
   2   8   8        121.07         88.59        13.49 o                         
   4   4  10        174.88        156.96        72.69 o                         
   1   1   9        936.86        830.54        21.05 o                         
   1   3   9       4865.10       4576.55        52.88 o                         
   1   7   7        592.11        552.97        62.84 o                         
   1   5   9      11404.41      10469.13       406.96 o                         
   3   5   9        574.28        549.57        15.91 o                         
   5   5   9        838.74        805.27        39.51 o                         
   1   7   9        266.36        255.15        11.63 o                         
   3   7   9       2110.62       2121.38        31.15 o                         
   0   2  10       1011.18        975.39        30.78 o                         
   2   2  10       2152.26       1970.06        48.08 o                         
   2   4  10        512.43        501.60        16.49 o                         
   0   6  10        224.45        200.87        19.94 o                         
   2   6  10       1635.42       1638.09        33.63 o                         
   1   1  11       1527.59       1438.81        50.06 o                         
   1   3  11          1.85         10.23         9.44 o                         
   3   3  11        838.09        847.71        31.04 o                         
                                                                                
