# Supplementary material for: Non-merohedral twinning: from minerals to proteins
Source: Acta Crystallogr D Struct Biol. 2019 Nov 19;75(Pt 12):1040–50. doi: 10.1107/S2059798319010179 (PMC6889912; doi:10.1107/S2059798319010179)
Supplement: Supplementary file 6 [file d-75-01040-chromite_5_12sup6.hkl]

data_chromite_5_12                                                              
_shelx_title ' chromite_0m in Fd-3m'                                            
_shelx_refln_list_code          4                                               
_shelx_F_calc_maximum      303.21                                               
_exptl_crystal_F_000       810.48                                               
_reflns_d_resolution_high  0.7033                                               
                                                                                
loop_                                                                           
 _space_group_symop_operation_xyz                                               
 'x, y, z'                                                                      
 '-x+3/4, -y+1/4, z+1/2'                                                        
 '-x+1/4, y+1/2, -z+3/4'                                                        
 'x+1/2, -y+3/4, -z+1/4'                                                        
 'z, x, y'                                                                      
 'z+1/2, -x+3/4, -y+1/4'                                                        
 '-z+3/4, -x+1/4, y+1/2'                                                        
 '-z+1/4, x+1/2, -y+3/4'                                                        
 'y, z, x'                                                                      
 '-y+1/4, z+1/2, -x+3/4'                                                        
 'y+1/2, -z+3/4, -x+1/4'                                                        
 '-y+3/4, -z+1/4, x+1/2'                                                        
 'y+3/4, x+1/4, -z+1/2'                                                         
 '-y, -x, -z'                                                                   
 'y+1/4, -x+1/2, z+3/4'                                                         
 '-y+1/2, x+3/4, z+1/4'                                                         
 'x+3/4, z+1/4, -y+1/2'                                                         
 '-x+1/2, z+3/4, y+1/4'                                                         
 '-x, -z, -y'                                                                   
 'x+1/4, -z+1/2, y+3/4'                                                         
 'z+3/4, y+1/4, -x+1/2'                                                         
 'z+1/4, -y+1/2, x+3/4'                                                         
 '-z+1/2, y+3/4, x+1/4'                                                         
 '-z, -y, -x'                                                                   
 'x, y+1/2, z+1/2'                                                              
 '-x+3/4, -y+3/4, z+1'                                                          
 '-x+1/4, y+1, -z+5/4'                                                          
 'x+1/2, -y+5/4, -z+3/4'                                                        
 'z, x+1/2, y+1/2'                                                              
 'z+1/2, -x+5/4, -y+3/4'                                                        
 '-z+3/4, -x+3/4, y+1'                                                          
 '-z+1/4, x+1, -y+5/4'                                                          
 'y, z+1/2, x+1/2'                                                              
 '-y+1/4, z+1, -x+5/4'                                                          
 'y+1/2, -z+5/4, -x+3/4'                                                        
 '-y+3/4, -z+3/4, x+1'                                                          
 'y+3/4, x+3/4, -z+1'                                                           
 '-y, -x+1/2, -z+1/2'                                                           
 'y+1/4, -x+1, z+5/4'                                                           
 '-y+1/2, x+5/4, z+3/4'                                                         
 'x+3/4, z+3/4, -y+1'                                                           
 '-x+1/2, z+5/4, y+3/4'                                                         
 '-x, -z+1/2, -y+1/2'                                                           
 'x+1/4, -z+1, y+5/4'                                                           
 'z+3/4, y+3/4, -x+1'                                                           
 'z+1/4, -y+1, x+5/4'                                                           
 '-z+1/2, y+5/4, x+3/4'                                                         
 '-z, -y+1/2, -x+1/2'                                                           
 'x+1/2, y, z+1/2'                                                              
 '-x+5/4, -y+1/4, z+1'                                                          
 '-x+3/4, y+1/2, -z+5/4'                                                        
 'x+1, -y+3/4, -z+3/4'                                                          
 'z+1/2, x, y+1/2'                                                              
 'z+1, -x+3/4, -y+3/4'                                                          
 '-z+5/4, -x+1/4, y+1'                                                          
 '-z+3/4, x+1/2, -y+5/4'                                                        
 'y+1/2, z, x+1/2'                                                              
 '-y+3/4, z+1/2, -x+5/4'                                                        
 'y+1, -z+3/4, -x+3/4'                                                          
 '-y+5/4, -z+1/4, x+1'                                                          
 'y+5/4, x+1/4, -z+1'                                                           
 '-y+1/2, -x, -z+1/2'                                                           
 'y+3/4, -x+1/2, z+5/4'                                                         
 '-y+1, x+3/4, z+3/4'                                                           
 'x+5/4, z+1/4, -y+1'                                                           
 '-x+1, z+3/4, y+3/4'                                                           
 '-x+1/2, -z, -y+1/2'                                                           
 'x+3/4, -z+1/2, y+5/4'                                                         
 'z+5/4, y+1/4, -x+1'                                                           
 'z+3/4, -y+1/2, x+5/4'                                                         
 '-z+1, y+3/4, x+3/4'                                                           
 '-z+1/2, -y, -x+1/2'                                                           
 'x+1/2, y+1/2, z'                                                              
 '-x+5/4, -y+3/4, z+1/2'                                                        
 '-x+3/4, y+1, -z+3/4'                                                          
 'x+1, -y+5/4, -z+1/4'                                                          
 'z+1/2, x+1/2, y'                                                              
 'z+1, -x+5/4, -y+1/4'                                                          
 '-z+5/4, -x+3/4, y+1/2'                                                        
 '-z+3/4, x+1, -y+3/4'                                                          
 'y+1/2, z+1/2, x'                                                              
 '-y+3/4, z+1, -x+3/4'                                                          
 'y+1, -z+5/4, -x+1/4'                                                          
 '-y+5/4, -z+3/4, x+1/2'                                                        
 'y+5/4, x+3/4, -z+1/2'                                                         
 '-y+1/2, -x+1/2, -z'                                                           
 'y+3/4, -x+1, z+3/4'                                                           
 '-y+1, x+5/4, z+1/4'                                                           
 'x+5/4, z+3/4, -y+1/2'                                                         
 '-x+1, z+5/4, y+1/4'                                                           
 '-x+1/2, -z+1/2, -y'                                                           
 'x+3/4, -z+1, y+3/4'                                                           
 'z+5/4, y+3/4, -x+1/2'                                                         
 'z+3/4, -y+1, x+3/4'                                                           
 '-z+1, y+5/4, x+1/4'                                                           
 '-z+1/2, -y+1/2, -x'                                                           
 '-x, -y, -z'                                                                   
 'x-3/4, y-1/4, -z-1/2'                                                         
 'x-1/4, -y-1/2, z-3/4'                                                         
 '-x-1/2, y-3/4, z-1/4'                                                         
 '-z, -x, -y'                                                                   
 '-z-1/2, x-3/4, y-1/4'                                                         
 'z-3/4, x-1/4, -y-1/2'                                                         
 'z-1/4, -x-1/2, y-3/4'                                                         
 '-y, -z, -x'                                                                   
 'y-1/4, -z-1/2, x-3/4'                                                         
 '-y-1/2, z-3/4, x-1/4'                                                         
 'y-3/4, z-1/4, -x-1/2'                                                         
 '-y-3/4, -x-1/4, z-1/2'                                                        
 'y, x, z'                                                                      
 '-y-1/4, x-1/2, -z-3/4'                                                        
 'y-1/2, -x-3/4, -z-1/4'                                                        
 '-x-3/4, -z-1/4, y-1/2'                                                        
 'x-1/2, -z-3/4, -y-1/4'                                                        
 'x, z, y'                                                                      
 '-x-1/4, z-1/2, -y-3/4'                                                        
 '-z-3/4, -y-1/4, x-1/2'                                                        
 '-z-1/4, y-1/2, -x-3/4'                                                        
 'z-1/2, -y-3/4, -x-1/4'                                                        
 'z, y, x'                                                                      
 '-x, -y+1/2, -z+1/2'                                                           
 'x-3/4, y+1/4, -z'                                                             
 'x-1/4, -y, z-1/4'                                                             
 '-x-1/2, y-1/4, z+1/4'                                                         
 '-z, -x+1/2, -y+1/2'                                                           
 '-z-1/2, x-1/4, y+1/4'                                                         
 'z-3/4, x+1/4, -y'                                                             
 'z-1/4, -x, y-1/4'                                                             
 '-y, -z+1/2, -x+1/2'                                                           
 'y-1/4, -z, x-1/4'                                                             
 '-y-1/2, z-1/4, x+1/4'                                                         
 'y-3/4, z+1/4, -x'                                                             
 '-y-3/4, -x+1/4, z'                                                            
 'y, x+1/2, z+1/2'                                                              
 '-y-1/4, x, -z-1/4'                                                            
 'y-1/2, -x-1/4, -z+1/4'                                                        
 '-x-3/4, -z+1/4, y'                                                            
 'x-1/2, -z-1/4, -y+1/4'                                                        
 'x, z+1/2, y+1/2'                                                              
 '-x-1/4, z, -y-1/4'                                                            
 '-z-3/4, -y+1/4, x'                                                            
 '-z-1/4, y, -x-1/4'                                                            
 'z-1/2, -y-1/4, -x+1/4'                                                        
 'z, y+1/2, x+1/2'                                                              
 '-x+1/2, -y, -z+1/2'                                                           
 'x-1/4, y-1/4, -z'                                                             
 'x+1/4, -y-1/2, z-1/4'                                                         
 '-x, y-3/4, z+1/4'                                                             
 '-z+1/2, -x, -y+1/2'                                                           
 '-z, x-3/4, y+1/4'                                                             
 'z-1/4, x-1/4, -y'                                                             
 'z+1/4, -x-1/2, y-1/4'                                                         
 '-y+1/2, -z, -x+1/2'                                                           
 'y+1/4, -z-1/2, x-1/4'                                                         
 '-y, z-3/4, x+1/4'                                                             
 'y-1/4, z-1/4, -x'                                                             
 '-y-1/4, -x-1/4, z'                                                            
 'y+1/2, x, z+1/2'                                                              
 '-y+1/4, x-1/2, -z-1/4'                                                        
 'y, -x-3/4, -z+1/4'                                                            
 '-x-1/4, -z-1/4, y'                                                            
 'x, -z-3/4, -y+1/4'                                                            
 'x+1/2, z, y+1/2'                                                              
 '-x+1/4, z-1/2, -y-1/4'                                                        
 '-z-1/4, -y-1/4, x'                                                            
 '-z+1/4, y-1/2, -x-1/4'                                                        
 'z, -y-3/4, -x+1/4'                                                            
 'z+1/2, y, x+1/2'                                                              
 '-x+1/2, -y+1/2, -z'                                                           
 'x-1/4, y+1/4, -z-1/2'                                                         
 'x+1/4, -y, z-3/4'                                                             
 '-x, y-1/4, z-1/4'                                                             
 '-z+1/2, -x+1/2, -y'                                                           
 '-z, x-1/4, y-1/4'                                                             
 'z-1/4, x+1/4, -y-1/2'                                                         
 'z+1/4, -x, y-3/4'                                                             
 '-y+1/2, -z+1/2, -x'                                                           
 'y+1/4, -z, x-3/4'                                                             
 '-y, z-1/4, x-1/4'                                                             
 'y-1/4, z+1/4, -x-1/2'                                                         
 '-y-1/4, -x+1/4, z-1/2'                                                        
 'y+1/2, x+1/2, z'                                                              
 '-y+1/4, x, -z-3/4'                                                            
 'y, -x-1/4, -z-1/4'                                                            
 '-x-1/4, -z+1/4, y-1/2'                                                        
 'x, -z-1/4, -y-1/4'                                                            
 'x+1/2, z+1/2, y'                                                              
 '-x+1/4, z, -y-3/4'                                                            
 '-z-1/4, -y+1/4, x-1/2'                                                        
 '-z+1/4, y, -x-3/4'                                                            
 'z, -y-1/4, -x-1/4'                                                            
 'z+1/2, y+1/2, x'                                                              
                                                                                
_cell_length_a     8.3210                                                       
_cell_length_b     8.3210                                                       
_cell_length_c     8.3210                                                       
_cell_angle_alpha  90.000                                                       
_cell_angle_beta   90.000                                                       
_cell_angle_gamma  90.000                                                       
                                                                                
_shelx_F_squared_multiplier     1.000                                           
                                                                                
loop_                                                                           
 _refln_index_h                                                                 
 _refln_index_k                                                                 
 _refln_index_l                                                                 
 _refln_F_squared_calc                                                          
 _refln_F_squared_meas                                                          
 _refln_F_squared_sigma                                                         
 _refln_observed_status                                                         
   1   1   1       5012.70       5277.66        70.23 o                         
   1   1   1       8683.45       9680.54       370.37 o                         
   1   1   1       3670.76       3468.36        66.56 o                         
   0   2   2      11219.80      11282.17       172.66 o                         
   0   2   2      19435.97      20210.87       442.52 o                         
   0   2   2       8216.17       8893.70       167.92 o                         
   1   1   3      30003.74      26165.64       326.60 o                         
   1   1   3      51975.23      52613.66       805.13 o                         
   1   1   3      21971.49      21943.23       227.63 o                         
   1   3   3        212.15        148.23         3.56 o                         
   1   3   3        155.35        111.06         4.20 o                         
   3   3   3      11187.56      10456.75       282.62 o                         
   3   3   3      19380.11      17428.75       659.43 o                         
   3   3   3       8192.55       7446.59       129.03 o                         
   0   0   4      49836.60      47950.37       801.53 o                         
   0   0   4      36494.92      43869.71       946.00 o                         
   2   2   4       5903.06       5737.94        53.94 o                         
   2   2   4       4322.76       4333.36        42.66 o                         
   0   4   4      91933.48      87568.31      1333.41 o                         
   0   4   4      67322.12      70861.18      1184.50 o                         
   2   4   4         63.86         82.71         3.60 o                         
   2   4   4         46.76         52.28         3.49 o                         
   4   4   4      16292.69      16959.62       373.07 o                         
   4   4   4      28223.69      33438.60      1257.99 o                         
   4   4   4      11931.00      12858.68       245.77 o                         
   1   1   5      26370.94      24428.05       223.37 o                         
   1   1   5      19311.22      19654.92       197.57 o                         
   1   3   5       1392.66       1405.47        13.69 o                         
   1   3   5       2412.50       2604.36        45.23 o                         
   1   3   5       1019.84       1022.96        10.36 o                         
   3   3   5      12486.03      12024.74       122.87 o                         
   3   3   5       9143.41       8975.80        86.84 o                         
   1   5   5       2291.77       2427.70        28.23 o                         
   1   5   5       1678.24       1766.82        24.25 o                         
   3   5   5      11763.19      11689.62       135.61 o                         
   3   5   5       8614.08       8622.06       106.42 o                         
   5   5   5      11264.40      10980.71       301.25 o                         
   5   5   5      19513.23      20874.43       795.86 o                         
   5   5   5       8248.83       8201.48       185.41 o                         
   0   2   6       3526.76       3454.79        36.96 o                         
   0   2   6       2582.61       2623.50        31.81 o                         
   2   2   6       4513.96       4086.91        47.25 o                         
   2   2   6       6164.15       5668.01        62.36 o                         
   2   4   6       5523.48       5824.03       104.89 o                         
   2   4   6       2334.94       2376.01        27.12 o                         
   2   4   6       3188.54       3163.60        31.31 o                         
   4   4   6         24.83         24.44         6.23 o                         
   4   4   6         18.18         30.21         5.66 o                         
   0   6   6       2886.45       2845.60        52.66 o                         
   0   6   6       4438.16       4574.41       194.33 o                         
   0   6   6       2113.72       2073.15        44.83 o                         
   2   6   6       3121.32       3169.29        53.54 o                         
   2   6   6       4262.40       4212.32        48.42 o                         
   4   6   6       1021.56        983.19        21.77 o                         
   4   6   6        748.08        767.33        20.25 o                         
   6   6   6       3116.51       3314.89       150.77 o                         
   6   6   6       2282.20       2250.57        80.13 o                         
   6   6   6       5398.71       5519.76       233.38 o                         
   1   1   7        144.74        159.97         8.45 o                         
   1   1   7        105.99        131.16         6.99 o                         
   1   1   7       1822.98       2299.23       107.70 o                         
   1   3   7       5897.02       5919.99        55.04 o                         
   1   3   7       4318.34       4364.65        33.80 o                         
   3   3   7         11.97         19.73         4.98 o                         
   3   3   7         16.35         21.89         4.33 o                         
   1   5   7       4731.86       4787.50        43.23 o                         
   1   5   7       6461.72       6491.66        53.28 o                         
   3   5   7        123.31        124.23         6.81 o                         
   3   5   7        168.39        194.97         8.32 o                         
   3   5   7        291.69        332.76        23.11 o                         
   5   5   7        423.33        442.40        16.72 o                         
   5   5   7        310.00        328.56        12.20 o                         
   1   7   7          1.51         20.87         9.00 o                         
   1   7   7        438.63        595.88        83.06 o                         
   1   7   7          1.11         -2.43         9.72 o                         
   3   7   7       1764.88       1841.05        33.20 o                         
   3   7   7       1292.40       1427.19        30.89 o                         
   5   7   7       1873.98       1954.81        35.57 o                         
   5   7   7       2559.07       2580.91        51.78 o                         
   0   0   8      41374.07      40669.70      1078.22 o                         
   0   0   8      30297.88      29509.89       554.14 o                         
   2   2   8       1551.70       1519.72        23.97 o                         
   2   2   8       2118.97       2185.36        33.03 o                         
   2   2   8       4232.70       4427.71       189.29 o                         
   0   4   8       6056.40       6276.11        76.27 o                         
   0   4   8       8270.48       8809.55       110.80 o                         
   2   4   8         79.34         71.97         4.84 o                         
   2   4   8         58.10         62.44         5.42 o                         
   4   4   8      17218.81      17596.93       255.34 o                         
   4   4   8      23513.60      23695.57       318.32 o                         
   2   6   8       1047.66       1036.64        16.60 o                         
   2   6   8        767.19        805.58        15.70 o                         
   4   6   8         79.67         74.32        30.38 o                         
   4   6   8         33.68         30.24        10.33 o                         
   4   6   8         45.99         47.38        11.36 o                         
   6   6   8       1019.47        967.20        31.13 o                         
   6   6   8        746.55        744.44        38.17 o                         
   0   8   8      15089.37      15497.21       301.72 o                         
   0   8   8      11049.82      11339.03       226.40 o                         
   2   8   8        164.97        120.65        15.16 o                         
   2   8   8        120.81         92.23        14.05 o                         
   2   8   8        170.83        163.41        75.67 o                         
   1   1   9        971.92        865.01        21.93 o                         
   1   1   9       1327.24       1317.92        23.83 o                         
   1   3   9       6950.77       7088.24        86.02 o                         
   1   3   9       5089.99       4775.81        55.19 o                         
   3   3   9        437.12        370.73        15.11 o                         
   3   3   9        596.92        599.50        16.45 o                         
   3   3   9        598.02        575.79        65.43 o                         
   1   5   9       6818.04       6875.16        72.68 o                         
   1   5   9       4992.79       4685.17        54.64 o                         
   1   5   9      11810.84      10953.32       425.79 o                         
   3   5   9        836.82        806.89        16.74 o                         
   3   5   9        612.80        572.26        16.56 o                         
   5   5   9        885.04        838.61        41.14 o                         
   5   5   9       1208.59       1183.69        34.24 o                         
   1   7   9        287.36        265.65        12.10 o                         
   1   7   9        392.41        398.68        13.09 o                         
   3   7   9       3042.29       2977.30        50.60 o                         
   3   7   9       2227.85       2210.45        32.46 o                         
   0   2  10       1434.73       1505.77        51.86 o                         
   0   2  10       1050.64       1015.87        32.05 o                         
   2   2  10       3164.89       3190.05        57.11 o                         
   2   2  10       2317.62       2053.17        50.11 o                         
   2   4  10        744.00        793.98        17.30 o                         
   2   4  10        544.82        522.30        17.17 o                         
   4   4  10          5.86          3.20        26.64 o                         
   4   4  10          8.00         30.76        16.51 o                         
   0   6  10        340.21        402.08        19.64 o                         
   0   6  10        249.13        209.13        20.76 o                         
   2   6  10       2452.57       2474.60        41.67 o                         
   2   6  10       1796.00       1706.71        35.04 o                         
   1   1  11       2233.67       2368.29        53.63 o                         
   1   1  11       1635.70       1498.95        52.15 o                         
   1   3  11          3.41         16.35         9.48 o                         
   1   3  11          2.50         10.65         9.83 o                         
   3   3  11       1224.96       1367.82        46.19 o                         
   3   3  11        897.03        882.82        32.33 o                         
                                                                                
