# Supplementary material for: Non-merohedral twinning: from minerals to proteins
Source: Acta Crystallogr D Struct Biol. 2019 Nov 19;75(Pt 12):1040–50. doi: 10.1107/S2059798319010179 (PMC6889912; doi:10.1107/S2059798319010179)
Supplement: Supplementary file 7 [file d-75-01040-zrti_4sup7.hkl]

data_zrti_4                                                                     
_shelx_title ' twin4_b.res in Pc'                                               
_shelx_refln_list_code          4                                               
_shelx_F_calc_maximum      393.79                                               
_exptl_crystal_F_000      1288.00                                               
_reflns_d_resolution_high  0.8296                                               
                                                                                
loop_                                                                           
 _space_group_symop_operation_xyz                                               
 'x, y, z'                                                                      
 'x, -y, z+1/2'                                                                 
                                                                                
_cell_length_a     8.6270                                                       
_cell_length_b    15.3580                                                       
_cell_length_c    23.0330                                                       
_cell_angle_alpha  90.000                                                       
_cell_angle_beta   94.450                                                       
_cell_angle_gamma  90.000                                                       
                                                                                
_shelx_F_squared_multiplier     1.000                                           
                                                                                
loop_                                                                           
 _refln_index_h                                                                 
 _refln_index_k                                                                 
 _refln_index_l                                                                 
 _refln_F_squared_calc                                                          
 _refln_F_squared_meas                                                          
 _refln_F_squared_sigma                                                         
 _refln_observed_status                                                         
  -1   1 -27          6.48         62.07        55.18 o                         
   0   1 -27        257.43        441.24        82.27 o                         
   1   1 -27         56.00        103.20        51.91 o                         
   2   1 -27        148.50        342.59        64.26 o                         
   3   1 -27          0.26         34.08        48.56 o                         
  -1   2 -27         55.13        151.83        63.23 o                         
   0   2 -27         51.54        109.09        48.38 o                         
   1   2 -27          7.49         62.67        53.79 o                         
   2   2 -27         19.50         85.64        52.48 o                         
   0   3 -27         93.05         68.31        58.00 o                         
   1   3 -27         35.23         33.81        55.60 o                         
   2   3 -27         81.53        171.04        48.37 o                         
   0   4 -27         24.63        157.36        53.63 o                         
   1   4 -27        669.22        822.04        97.25 o                         
  -2   0 -26       2132.54       2671.04       245.10 o                         
  -1   0 -26       1802.64       1819.45       229.48 o                         
   0   0 -26       1320.15       1536.66       203.47 o                         
   1   0 -26        395.92        278.16        80.81 o                         
   2   0 -26        420.28        526.62       107.97 o                         
   3   0 -26        690.58        854.00       150.92 o                         
   4   0 -26       1664.71       2093.33       211.20 o                         
  -2   1 -26       1506.48       1453.11       155.25 o                         
  -1   1 -26       3274.69       3453.41       220.80 o                         
   0   1 -26       1145.64       1482.84       147.27 o                         
   1   1 -26        537.44        641.54        88.56 o                         
   2   1 -26        388.32        400.00        62.32 o                         
   3   1 -26        776.73       1124.27       126.90 o                         
   4   1 -26       1875.71       2357.37       172.77 o                         
  -2   2 -26       1991.94       1695.29       167.31 o                         
  -1   2 -26       2651.61       2872.41       230.31 o                         
   0   2 -26       1536.62       1648.29       149.52 o                         
   1   2 -26       1063.80       1479.37       162.95 o                         
   2   2 -26        529.55        375.83        84.29 o                         
   3   2 -26       1088.75       1167.31       146.39 o                         
   4   2 -26       1446.18       1579.61       149.00 o                         
  -2   3 -26       1431.61       1352.17       184.94 o                         
  -1   3 -26       2223.62       1972.11       242.13 o                         
   0   3 -26       2510.87       2904.99       229.63 o                         
   1   3 -26       1259.79       1400.75       139.77 o                         
   2   3 -26        541.39        624.26        78.94 o                         
   3   3 -26       1153.04       1413.86       150.96 o                         
  -2   4 -26       1212.57       1629.53       171.90 o                         
  -1   4 -26       1801.51       2362.06       210.47 o                         
   0   4 -26       2242.37       2180.47       180.07 o                         
   1   4 -26        882.03        940.23       110.48 o                         
   2   4 -26        377.60        458.51        66.54 o                         
   3   4 -26       1537.01       1896.34       178.44 o                         
  -1   5 -26       1361.41       1274.62       128.71 o                         
   0   5 -26       1298.20       1410.10       159.86 o                         
   1   5 -26        936.60       1101.50       120.79 o                         
   2   5 -26        407.46        345.36        86.58 o                         
   3   5 -26       1077.79        943.77       199.39 o                         
   0   6 -26       1610.21       1748.02       134.65 o                         
   1   6 -26        209.10        200.28        53.28 o                         
   2   6 -26        189.79        225.84        58.55 o                         
  -3   1 -25        123.38         70.63        51.89 o                         
  -2   1 -25         15.45        154.02        87.59 o                         
  -1   1 -25         10.32          9.21        37.38 o                         
   0   1 -25         23.56         86.33        49.04 o                         
   1   1 -25         51.93         56.35        45.15 o                         
   2   1 -25          4.30         85.41        54.49 o                         
   3   1 -25        106.75        118.50        55.63 o                         
   4   1 -25         10.80         66.61        49.10 o                         
   5   1 -25        258.79        285.73        74.85 o                         
  -3   2 -25          8.47         28.98        63.09 o                         
  -2   2 -25        139.63        107.66        61.05 o                         
  -1   2 -25         26.97         96.57        53.77 o                         
   0   2 -25        264.94        280.45        71.48 o                         
   1   2 -25         45.86        110.23        45.32 o                         
   2   2 -25        161.25        192.13        53.40 o                         
   3   2 -25         14.02        144.87        79.01 o                         
   4   2 -25         55.70        147.99        61.95 o                         
   5   2 -25         13.27         78.77        42.07 o                         
  -3   3 -25        301.46        314.05        87.20 o                         
  -2   3 -25         15.09         50.58        64.25 o                         
  -1   3 -25        144.00        125.26        70.07 o                         
   0   3 -25         14.12         52.79        50.05 o                         
   1   3 -25        160.31        221.97        84.42 o                         
   2   3 -25        119.34        162.71        69.16 o                         
   3   3 -25         73.04         22.93        47.28 o                         
   4   3 -25          2.97         75.50        48.68 o                         
  -3   4 -25         35.98         67.67        56.31 o                         
  -2   4 -25        207.99        228.07        63.89 o                         
  -1   4 -25         25.68         35.84        62.13 o                         
   0   4 -25        487.71        494.34        78.20 o                         
   1   4 -25         93.07        220.65        68.20 o                         
   2   4 -25        209.32        174.59        53.39 o                         
   3   4 -25          1.24        152.52        51.12 o                         
   4   4 -25        178.63        246.97        69.07 o                         
  -2   5 -25          9.17         95.42        45.60 o                         
  -1   5 -25        415.12        355.25        63.25 o                         
   0   5 -25         32.17        184.30        49.41 o                         
   1   5 -25        177.39        185.46        49.45 o                         
   2   5 -25          7.72         64.24        47.28 o                         
   3   5 -25        239.19        135.32        76.90 o                         
   4   5 -25         41.64        108.19        70.35 o                         
  -2   6 -25        486.69        400.87        66.05 o                         
  -1   6 -25         64.13         78.31        46.03 o                         
   0   6 -25         52.10        111.88        44.37 o                         
   1   6 -25         18.11         23.36        40.51 o                         
   2   6 -25        650.47        402.82        90.16 o                         
   3   6 -25          9.39        142.40        78.48 o                         
  -1   7 -25        809.47        580.16        84.39 o                         
   0   7 -25        123.76        248.53        76.68 o                         
   1   7 -25         16.00          3.71        42.38 o                         
   2   7 -25         28.14        172.22        58.30 o                         
   1   8 -25        174.79        235.46        65.78 o                         
  -4   0 -24       1221.64        939.30       264.85 o                         
  -3   0 -24       2231.52       2220.93       317.23 o                         
  -2   0 -24       3225.14       3510.08       327.40 o                         
  -1   0 -24       1429.29       1556.34       206.31 o                         
   0   0 -24        431.98        333.78       104.68 o                         
   1   0 -24       1136.85       1304.69       195.25 o                         
   2   0 -24       1999.82       2034.01       209.98 o                         
   3   0 -24       2875.41       3470.32       269.46 o                         
   4   0 -24       3011.26       3184.70       322.30 o                         
   5   0 -24        139.61        229.75        86.32 o                         
  -4   1 -24        916.71       1015.78       142.27 o                         
  -3   1 -24       2408.26       2292.30       211.30 o                         
  -2   1 -24       2649.57       2763.05       216.46 o                         
  -1   1 -24       1568.98       1731.80       157.56 o                         
   0   1 -24        595.14        470.30        83.89 o                         
   1   1 -24       1354.71       1560.51       135.94 o                         
   2   1 -24       1883.32       1970.63       146.57 o                         
   3   1 -24       4702.61       4895.11       245.58 o                         
   4   1 -24       1373.10       1538.88       145.32 o                         
   5   1 -24        352.65        394.71        71.09 o                         
  -4   2 -24        712.59        800.83       110.01 o                         
  -3   2 -24       2454.29       2257.79       201.86 o                         
  -2   2 -24       1933.25       2296.51       204.00 o                         
  -1   2 -24       1125.15       1206.17       137.91 o                         
   0   2 -24        751.47        756.83       104.30 o                         
   1   2 -24       1153.30       1149.41       118.88 o                         
   2   2 -24       3565.22       3603.72       219.73 o                         
   3   2 -24       2702.08       3051.20       211.38 o                         
   4   2 -24       1910.39       1882.73       153.86 o                         
   5   2 -24         84.26        129.98        55.27 o                         
  -4   3 -24        987.27       1056.95       120.75 o                         
  -3   3 -24       1387.89       1472.92       166.75 o                         
  -2   3 -24       2434.17       2411.00       209.79 o                         
  -1   3 -24       1325.65       1401.64       145.25 o                         
   0   3 -24        678.43        692.26        98.62 o                         
   1   3 -24       2242.71       2606.14       195.81 o                         
   2   3 -24       3360.21       3322.84       230.70 o                         
   3   3 -24       3899.53       4309.92       243.64 o                         
   4   3 -24        663.78        927.26       106.10 o                         
   5   3 -24        259.66        191.14        64.29 o                         
  -4   4 -24        569.88        690.00       128.66 o                         
  -3   4 -24       1923.90       1923.45       188.09 o                         
  -2   4 -24       1845.01       1651.67       165.13 o                         
  -1   4 -24       1551.94       1473.24       137.13 o                         
   0   4 -24       1125.94       1259.10       126.79 o                         
   1   4 -24       1334.25       1398.86       127.41 o                         
   2   4 -24       5653.56       6038.44       283.67 o                         
   3   4 -24       1852.53       2114.98       172.45 o                         
   4   4 -24        772.69       1016.51       143.61 o                         
   5   4 -24        283.00        304.83        55.04 o                         
  -3   5 -24       1505.82       1307.07       159.27 o                         
  -2   5 -24       1810.19       2124.97       177.32 o                         
  -1   5 -24       1717.45       1857.47       155.07 o                         
   0   5 -24       1307.63       1336.45       144.13 o                         
   1   5 -24       1590.14       1614.01       141.73 o                         
   2   5 -24       2749.38       2858.46       194.26 o                         
   3   5 -24       2365.58       2268.91       184.36 o                         
   4   5 -24        492.54        583.75        80.95 o                         
   5   5 -24        750.91        678.51        81.99 o                         
  -3   6 -24       1700.86       2094.44       179.66 o                         
  -2   6 -24       1754.60       2082.01       215.96 o                         
  -1   6 -24       1498.04       1532.53       143.50 o                         
   0   6 -24        945.21        829.95       108.89 o                         
   1   6 -24       1456.64       1372.34       132.55 o                         
   2   6 -24       2781.44       2765.91       194.42 o                         
   3   6 -24       1487.21       1465.42       160.43 o                         
   4   6 -24        869.63       1272.31       117.86 o                         
  -2   7 -24       1924.17       2128.93       177.71 o                         
  -1   7 -24       1051.93       1042.49       112.95 o                         
   0   7 -24        465.17        483.58        72.59 o                         
   1   7 -24       1228.39       1232.82       121.42 o                         
   2   7 -24       1496.71       1530.79       151.99 o                         
   3   7 -24       2001.59       2520.75       276.15 o                         
   4   7 -24        751.91        916.99       102.46 o                         
  -1   8 -24       1616.62       1688.31       143.13 o                         
   0   8 -24        394.64        390.94        65.54 o                         
   1   8 -24        970.21       1209.29       138.10 o                         
   2   8 -24       2483.62       2449.41       195.99 o                         
   3   8 -24       1145.94       1039.19       123.36 o                         
   0   9 -24        186.34        114.40        51.37 o                         
   1   9 -24       2295.91       2036.99       183.02 o                         
  -5   1 -23         12.06         44.54        54.40 o                         
  -4   1 -23         65.00        215.67        76.67 o                         
  -3   1 -23          0.52         26.66        39.72 o                         
  -2   1 -23        282.42        217.03        56.02 o                         
  -1   1 -23         34.90         62.16        44.67 o                         
   0   1 -23        196.83        201.77        65.38 o                         
   1   1 -23         14.02         61.45        42.98 o                         
   2   1 -23         96.04        157.11        51.12 o                         
   3   1 -23         56.61        117.72        66.25 o                         
   4   1 -23         49.75        165.32        62.10 o                         
   5   1 -23          9.33         78.36        50.62 o                         
   6   1 -23        360.60        416.58        82.70 o                         
  -5   2 -23        104.00        140.61        66.08 o                         
  -4   2 -23         63.72         77.01        55.76 o                         
  -3   2 -23        618.08        694.06       106.00 o                         
  -2   2 -23         21.19         76.08        60.35 o                         
  -1   2 -23        817.18        994.95       106.26 o                         
   0   2 -23          9.09         98.42        47.99 o                         
   1   2 -23        694.48        612.53        91.96 o                         
   2   2 -23          4.80        130.21        77.69 o                         
   3   2 -23        556.74        582.05        90.13 o                         
   4   2 -23         68.27        106.69        47.51 o                         
   5   2 -23         79.03        124.11        58.78 o                         
   6   2 -23         46.96         51.66        60.73 o                         
  -4   3 -23        373.77        162.44        63.17 o                         
  -3   3 -23         23.00         54.31        72.65 o                         
  -2   3 -23         26.16         53.17        44.94 o                         
  -1   3 -23          4.75          0.71        55.63 o                         
   0   3 -23         60.64         33.75        38.08 o                         
   1   3 -23         76.02         74.65        47.41 o                         
   2   3 -23         29.36        104.76        56.39 o                         
   3   3 -23         25.91         50.11        38.31 o                         
   4   3 -23         84.50         59.28        60.08 o                         
   5   3 -23         10.19         49.64        69.16 o                         
   6   3 -23        711.34        665.02       120.76 o                         
  -4   4 -23        121.07         65.78        61.46 o                         
  -3   4 -23        484.51        511.31       124.79 o                         
  -2   4 -23          5.20         69.02        46.65 o                         
  -1   4 -23        281.41        209.92        65.40 o                         
   0   4 -23         55.95        124.06        48.61 o                         
   1   4 -23        916.38       1041.73       110.61 o                         
   2   4 -23         29.28         75.42        44.12 o                         
   3   4 -23        157.39        140.08        50.67 o                         
   4   4 -23         28.71         33.22        41.15 o                         
   5   4 -23         35.63         59.23        52.55 o                         
   6   4 -23         55.57          9.77        74.72 o                         
  -4   5 -23       1240.63       1007.59       130.24 o                         
  -3   5 -23         16.49         25.00        39.60 o                         
  -2   5 -23        788.88        680.26        98.99 o                         
  -1   5 -23         50.90        125.16        53.19 o                         
   0   5 -23         65.75         63.12        41.02 o                         
   1   5 -23         13.92         37.29        48.79 o                         
   2   5 -23       1161.45       1241.03       114.58 o                         
   3   5 -23        106.88        110.35        61.64 o                         
   4   5 -23        186.37         38.84        40.93 o                         
   5   5 -23         92.70        108.63        44.80 o                         
  -4   6 -23        142.01        122.59        76.31 o                         
  -3   6 -23       1765.08       1607.16       156.54 o                         
  -2   6 -23         64.00        125.72        60.39 o                         
  -1   6 -23        193.19         73.48        46.04 o                         
   0   6 -23        157.08        292.94        96.85 o                         
   1   6 -23        365.98        468.99        77.02 o                         
   2   6 -23         83.70        111.54        52.93 o                         
   3   6 -23        328.30        280.14        86.89 o                         
   4   6 -23         38.39         41.21        37.72 o                         
   5   6 -23        173.68        181.55        58.02 o                         
  -3   7 -23         82.72        167.89        62.61 o                         
  -2   7 -23       1409.24       1632.71       153.58 o                         
  -1   7 -23         94.71        190.98        54.69 o                         
   0   7 -23        360.56        370.85        65.99 o                         
   1   7 -23         14.65         78.74        44.59 o                         
   2   7 -23       1195.92       1183.89       142.66 o                         
   3   7 -23        116.88         78.45        56.04 o                         
   4   7 -23         71.56        137.10        53.13 o                         
  -3   8 -23        652.81        796.53       112.54 o                         
  -2   8 -23          2.13         78.47        52.31 o                         
  -1   8 -23          7.39        101.77        55.16 o                         
   0   8 -23        136.50        137.04        55.54 o                         
   1   8 -23        119.29         95.88        51.33 o                         
   2   8 -23        220.20        218.87        60.43 o                         
   3   8 -23        259.76        188.86        68.85 o                         
   4   8 -23         60.85         61.08        61.36 o                         
  -2   9 -23        915.08       1029.33       115.17 o                         
  -1   9 -23        129.16        180.78        55.27 o                         
   0   9 -23       1115.86       1146.66       128.63 o                         
   1   9 -23         47.80        128.36        71.71 o                         
   2   9 -23       1119.06       1563.06       139.07 o                         
   3   9 -23        179.33        149.33        58.42 o                         
   0  10 -23         98.01        181.29        61.63 o                         
   1  10 -23       2544.91       2333.35       195.73 o                         
   2  10 -23        164.62        134.82        46.87 o                         
  -5   0 -22       1274.45       1002.03       203.46 o                         
  -4   0 -22       2144.18       2362.62       325.50 o                         
  -3   0 -22       4968.62       5481.55       413.20 o                         
  -2   0 -22       2008.77       1872.35       229.25 o                         
  -1   0 -22        526.56        423.07       113.75 o                         
   0   0 -22       2885.66       3106.09       250.64 o                         
   1   0 -22       4540.60       3552.09       366.62 o                         
   2   0 -22       4173.31       4666.67       316.32 o                         
   3   0 -22       5283.81       5236.06       405.12 o                         
   4   0 -22         81.19         37.90        59.42 o                         
   5   0 -22       4450.59       4684.00       407.17 o                         
   6   0 -22       1635.85       1930.90       236.47 o                         
  -5   1 -22       1532.26       1538.70       191.28 o                         
  -4   1 -22       1525.42       1767.11       184.54 o                         
  -3   1 -22       5723.25       5384.78       321.27 o                         
  -2   1 -22       2164.82       1981.00       163.25 o                         
  -1   1 -22        615.37        829.23       103.34 o                         
   0   1 -22       3795.15       3965.68       220.02 o                         
   1   1 -22       2973.10       2952.02       175.00 o                         
   2   1 -22       7063.31       7633.87       273.51 o                         
   3   1 -22       1851.58       1809.03       141.92 o                         
   4   1 -22        211.36        170.14        59.61 o                         
   5   1 -22       1395.88       1413.43       145.50 o                         
   6   1 -22       4254.24       4465.54       328.82 o                         
  -5   2 -22       1359.08       1326.41       149.37 o                         
  -4   2 -22       2193.41       1948.37       190.64 o                         
  -3   2 -22       4436.74       4003.61       294.04 o                         
  -2   2 -22       2119.68       1896.79       172.09 o                         
  -1   2 -22        408.97        479.67        71.98 o                         
   0   2 -22       1719.95       1825.17       133.15 o                         
   1   2 -22       5161.28       5293.86       259.89 o                         
   2   2 -22       3339.70       3549.36       190.27 o                         
   3   2 -22       2045.74       2187.16       163.70 o                         
   4   2 -22        100.98        134.43        61.94 o                         
   5   2 -22       2911.48       3094.41       233.50 o                         
   6   2 -22        896.22        881.35       145.14 o                         
  -5   3 -22        506.16        705.05       110.16 o                         
  -4   3 -22       3187.43       2984.13       235.67 o                         
  -3   3 -22       2967.74       3030.08       240.18 o                         
  -2   3 -22       3210.32       3132.95       209.93 o                         
  -1   3 -22        437.35        446.18        71.76 o                         
   0   3 -22       1807.88       2112.79       160.54 o                         
   1   3 -22       3710.61       4152.33       208.79 o                         
   2   3 -22       5586.53       6015.74       267.96 o                         
   3   3 -22        417.45        506.75        75.70 o                         
   4   3 -22        495.55        509.16        74.44 o                         
   5   3 -22        881.36        812.14       114.94 o                         
   6   3 -22       1793.54       1800.83       207.91 o                         
  -5   4 -22        332.07        162.44        58.69 o                         
  -4   4 -22       2676.29       2306.27       186.59 o                         
  -3   4 -22       3688.11       3416.59       218.69 o                         
  -2   4 -22       2445.56       2324.02       189.52 o                         
  -1   4 -22       1208.70       1106.85       116.27 o                         
   0   4 -22        766.87        582.58       112.15 o                         
   1   4 -22       6271.91       6288.98       277.07 o                         
   2   4 -22       2293.94       2428.70       159.72 o                         
   3   4 -22        558.92        532.86        75.14 o                         
   4   4 -22        312.17        355.68        66.08 o                         
   5   4 -22       2586.46       2405.32       178.16 o                         
   6   4 -22        724.33        559.13        86.66 o                         
  -5   5 -22        599.44        408.34        85.31 o                         
  -4   5 -22       2966.10       2963.22       271.39 o                         
  -3   5 -22       2209.49       2451.97       191.69 o                         
  -2   5 -22       2329.00       2559.32       231.39 o                         
  -1   5 -22        671.90        600.50        84.81 o                         
   0   5 -22        773.69        925.90       105.28 o                         
   1   5 -22       3545.85       3336.71       208.87 o                         
   2   5 -22       4557.87       4942.65       236.49 o                         
   3   5 -22        324.72        361.27        70.25 o                         
   4   5 -22       1364.63       1494.25       153.41 o                         
   5   5 -22        915.79        956.58       130.49 o                         
   6   5 -22       2966.87       3450.77       238.17 o                         
  -4   6 -22       4477.29       4620.53       258.74 o                         
  -3   6 -22       2341.92       2308.40       197.75 o                         
  -2   6 -22       1498.72       1373.57       147.17 o                         
  -1   6 -22        586.96        539.33        83.58 o                         
   0   6 -22        717.46        706.16        91.33 o                         
   1   6 -22       4784.52       4753.64       252.90 o                         
   2   6 -22       1869.23       1895.25       151.57 o                         
   3   6 -22        813.53        894.01       116.34 o                         
   4   6 -22        355.08        341.97        69.45 o                         
   5   6 -22       3017.66       2941.19       214.55 o                         
  -4   7 -22       4088.40       3803.23       264.40 o                         
  -3   7 -22       3600.78       3375.48       243.22 o                         
  -2   7 -22       1001.96       1055.25       123.66 o                         
  -1   7 -22        262.67        233.97        50.76 o                         
   0   7 -22        896.45        992.56       114.53 o                         
   1   7 -22       1430.08       1599.88       150.71 o                         
   2   7 -22       2214.50       2148.07       181.45 o                         
   3   7 -22        706.67        928.91       128.77 o                         
   4   7 -22        774.49        906.67       111.08 o                         
   5   7 -22        765.47        866.40       107.55 o                         
  -3   8 -22       4375.61       4081.13       274.43 o                         
  -2   8 -22       1124.71       1255.02       137.95 o                         
  -1   8 -22        357.81        445.91        85.44 o                         
   0   8 -22       1147.31       1135.93       123.12 o                         
   1   8 -22       1472.46       1516.10       152.06 o                         
   2   8 -22        984.55       1034.16       123.24 o                         
   3   8 -22       1512.25       1400.76       166.66 o                         
   4   8 -22        255.51        316.93        65.55 o                         
   5   8 -22       1338.28       1402.78       139.44 o                         
  -3   9 -22       3579.21       3626.37       224.21 o                         
  -2   9 -22       1764.10       1822.11       162.43 o                         
  -1   9 -22        405.28        354.27        60.44 o                         
   0   9 -22       1744.04       1662.19       136.39 o                         
   1   9 -22        662.46        781.01        93.08 o                         
   2   9 -22       1001.48        955.70       113.78 o                         
   3   9 -22        614.34        727.61       106.18 o                         
   4   9 -22        698.95        381.31       104.35 o                         
  -2  10 -22        998.09       1114.15       114.54 o                         
  -1  10 -22        573.76        616.45        91.50 o                         
   0  10 -22       1183.29       1169.76       118.31 o                         
   1  10 -22       1681.17       1650.04       146.10 o                         
   2  10 -22        830.13        733.42       101.24 o                         
   3  10 -22        743.56        778.20       113.65 o                         
   0  11 -22       2259.07       2385.36       207.16 o                         
   1  11 -22       1357.40       1279.47       145.56 o                         
   2  11 -22       1274.41       1219.06       115.29 o                         
  -6   1 -21          5.67          0.00        74.50 o                         
  -5   1 -21        229.87        271.54        73.55 o                         
  -4   1 -21         67.95        123.62        57.29 o                         
  -3   1 -21         33.46         55.79        52.54 o                         
  -2   1 -21         15.51        142.05        72.16 o                         
  -1   1 -21        227.54        242.89        53.71 o                         
   0   1 -21         68.08         97.41        47.64 o                         
   1   1 -21        239.05        259.23        66.76 o                         
   2   1 -21         19.04         27.29        34.10 o                         
   3   1 -21        334.17        415.41        62.44 o                         
   4   1 -21         86.02         28.40        45.11 o                         
   5   1 -21         44.07         77.45        59.97 o                         
   6   1 -21          2.51         64.20        56.69 o                         
   7   1 -21        323.02        184.18        65.97 o                         
  -6   2 -21         25.46        100.87        59.83 o                         
  -5   2 -21         65.96        107.63        56.34 o                         
  -4   2 -21        366.28        248.19        76.23 o                         
  -3   2 -21         40.81         24.79        44.46 o                         
  -2   2 -21        495.99        458.46        70.91 o                         
  -1   2 -21         32.48         47.17        63.41 o                         
   0   2 -21        882.26       1066.99        96.94 o                         
   1   2 -21          9.61         50.72        36.63 o                         
   2   2 -21         10.96         32.79        38.12 o                         
   3   2 -21        206.23        181.22        48.03 o                         
   4   2 -21        132.34        159.27        51.66 o                         
   5   2 -21         40.72        146.07        54.94 o                         
   6   2 -21         17.01         99.95        68.93 o                         
   7   2 -21         92.04        171.18       112.26 o                         
  -5   3 -21        226.85        131.02        71.09 o                         
  -4   3 -21         14.84        105.12        59.36 o                         
  -3   3 -21         79.63        147.30        71.29 o                         
  -2   3 -21         45.53        108.76        46.53 o                         
  -1   3 -21         33.00         63.08        45.00 o                         
   0   3 -21          1.70         66.48        41.53 o                         
   1   3 -21        390.66        444.01        64.17 o                         
   2   3 -21        119.93        132.78        50.51 o                         
   3   3 -21          0.61         38.37        37.20 o                         
   4   3 -21         21.70         45.69        54.60 o                         
   5   3 -21        283.65        189.34        60.08 o                         
   6   3 -21        108.34         71.59        39.90 o                         
   7   3 -21        135.16        103.99        55.30 o                         
  -5   4 -21        101.48        136.64        73.04 o                         
  -4   4 -21        530.97        498.80        87.78 o                         
  -3   4 -21         33.64         29.90        45.93 o                         
  -2   4 -21        383.31        478.72        77.01 o                         
  -1   4 -21         37.30         18.72        33.73 o                         
   0   4 -21       1310.13       1222.06       110.46 o                         
   1   4 -21        101.28        151.99        49.73 o                         
   2   4 -21        158.70        115.45        64.92 o                         
   3   4 -21         31.80         92.44        44.89 o                         
   4   4 -21        712.98        632.07        94.19 o                         
   5   4 -21         72.52         17.42        57.50 o                         
   6   4 -21        545.70        449.81        87.40 o                         
   7   4 -21        115.38        158.03        89.44 o                         
  -5   5 -21        805.46        691.29       111.00 o                         
  -4   5 -21          9.04         25.17        47.07 o                         
  -3   5 -21        666.99        643.41        97.65 o                         
  -2   5 -21        213.69        165.27        55.83 o                         
  -1   5 -21        135.03        131.23        72.06 o                         
   0   5 -21          6.75         95.38        93.05 o                         
   1   5 -21       2174.00       1993.41       145.22 o                         
   2   5 -21        116.41        103.60        41.46 o                         
   3   5 -21         68.52         45.23        33.36 o                         
   4   5 -21         24.02         59.66        39.78 o                         
   5   5 -21        438.99        480.56        74.85 o                         
   6   5 -21        114.34         64.47        57.31 o                         
  -5   6 -21        100.15         58.62        53.07 o                         
  -4   6 -21       2302.48       2403.88       198.94 o                         
  -3   6 -21        136.46        151.99        53.85 o                         
  -2   6 -21       1180.18       1184.80       135.65 o                         
  -1   6 -21        240.64        327.70        67.26 o                         
   0   6 -21        261.46        182.29        54.60 o                         
   1   6 -21        205.23        135.25        49.06 o                         
   2   6 -21       1541.59       1472.30       120.33 o                         
   3   6 -21         38.86         81.48        56.75 o                         
   4   6 -21        271.68        265.42        60.25 o                         
   5   6 -21         37.19        141.49        53.36 o                         
   6   6 -21        312.01        429.25        82.00 o                         
  -4   7 -21         52.48        135.07       102.87 o                         
  -3   7 -21        793.41        671.61       103.21 o                         
  -2   7 -21        238.11        326.54        65.17 o                         
  -1   7 -21        456.36        393.36        72.60 o                         
   0   7 -21         15.68         70.36        33.05 o                         
   1   7 -21       1370.53       1357.34       123.05 o                         
   2   7 -21        267.71        240.67        65.99 o                         
   3   7 -21        183.38        235.15        84.09 o                         
   4   7 -21        108.93        348.61        89.46 o                         
   5   7 -21        603.89        793.14        97.51 o                         
   6   7 -21        125.71        120.82        51.71 o                         
  -4   8 -21        380.57        480.52        85.89 o                         
  -3   8 -21        158.11        191.31        61.48 o                         
  -2   8 -21        166.38         69.15        58.20 o                         
  -1   8 -21        105.99         89.75        45.08 o                         
   0   8 -21        694.74        689.32        83.65 o                         
   1   8 -21         98.60        202.49        68.01 o                         
   2   8 -21        254.33        260.09        69.16 o                         
   3   8 -21        208.33        202.40        61.83 o                         
   4   8 -21        602.03        529.29        81.92 o                         
   5   8 -21         98.82         50.81        57.44 o                         
  -3   9 -21        358.00        398.91        71.52 o                         
  -2   9 -21        288.78        235.95        63.65 o                         
  -1   9 -21       1006.13       1112.02       113.17 o                         
   0   9 -21         61.75        400.19        87.07 o                         
   1   9 -21        303.57        348.08        61.01 o                         
   2   9 -21          7.96         52.50        50.92 o                         
   3   9 -21        102.96        210.18        67.78 o                         
   4   9 -21          9.93         56.15        57.18 o                         
   5   9 -21       2011.49       2067.75       179.91 o                         
  -3  10 -21        219.76        160.58        67.62 o                         
  -2  10 -21        250.23        260.48        47.12 o                         
  -1  10 -21         49.03         85.99        42.91 o                         
   0  10 -21       1745.37       1855.77       152.75 o                         
   1  10 -21          4.02         72.27        38.76 o                         
   2  10 -21        127.21        174.60        66.80 o                         
   3  10 -21        107.48        161.40        63.17 o                         
   4  10 -21       1148.59       1220.66       134.24 o                         
  -2  11 -21        314.15        284.93        49.99 o                         
  -1  11 -21        382.28        261.57        60.05 o                         
   0  11 -21        297.35        405.46        68.87 o                         
   1  11 -21       1635.11       1754.43       140.96 o                         
   2  11 -21        102.40         80.87        48.54 o                         
   3  11 -21          3.88        171.02        85.67 o                         
   0  12 -21       3071.98       3084.26       205.70 o                         
   1  12 -21        347.28        349.79        59.14 o                         
  -6   0 -20       2770.60       2462.52       345.18 o                         
  -5   0 -20       2096.95       2554.63       348.47 o                         
  -4   0 -20       3525.16       3453.26       313.74 o                         
  -3   0 -20       1203.72        892.68       153.66 o                         
  -2   0 -20        395.43        335.07       102.96 o                         
  -1   0 -20       2910.47       3121.80       219.48 o                         
   0   0 -20       3860.68       3990.31       274.17 o                         
   1   0 -20        878.84        992.19       117.27 o                         
   2   0 -20        595.26        355.04        86.60 o                         
   3   0 -20        856.00        930.21       159.12 o                         
   4   0 -20       7717.48       7351.80       485.22 o                         
   5   0 -20       1252.31       1432.40       198.87 o                         
   6   0 -20       3916.27       4704.90       446.57 o                         
   7   0 -20        203.24        252.23       111.10 o                         
  -6   1 -20       2502.31       2355.61       234.13 o                         
  -5   1 -20       2562.86       2762.18       228.93 o                         
  -4   1 -20       3579.61       3669.68       239.16 o                         
  -3   1 -20       1795.61       1632.39       142.74 o                         
  -2   1 -20        548.66        526.04        82.32 o                         
  -1   1 -20       4829.71       4743.60       232.01 o                         
   0   1 -20       1902.97       1902.48       119.81 o                         
   1   1 -20       1480.54       1790.05       133.28 o                         
   2   1 -20         68.69         82.92        39.00 o                         
   3   1 -20       1869.62       2160.48       149.08 o                         
   4   1 -20       2381.25       2595.17       182.96 o                         
   5   1 -20       5705.20       5658.77       331.11 o                         
   6   1 -20        632.28        863.96       119.15 o                         
   7   1 -20       1243.70       1404.32       160.92 o                         
  -6   2 -20       2065.14       2698.45       240.52 o                         
  -5   2 -20       3000.07       2955.19       215.45 o                         
  -4   2 -20       3421.06       3162.05       264.85 o                         
  -3   2 -20       1602.06       1406.19       154.60 o                         
  -2   2 -20        607.02        476.53        73.61 o                         
  -1   2 -20       2773.37       2889.59       177.62 o                         
   0   2 -20       6781.01       6824.15       244.75 o                         
   1   2 -20        999.93       1138.72        88.93 o                         
   2   2 -20        149.69        337.83       102.05 o                         
   3   2 -20        862.32        890.98        96.36 o                         
   4   2 -20       5335.52       5469.80       259.87 o                         
   5   2 -20       1182.93       1223.05       118.03 o                         
   6   2 -20       2110.19       2428.02       190.95 o                         
   7   2 -20        217.23        356.17        93.00 o                         
  -6   3 -20       1769.12       1678.98       165.78 o                         
  -5   3 -20       2602.81       2651.82       203.59 o                         
  -4   3 -20       2131.37       2053.81       192.43 o                         
  -3   3 -20       1520.97       1436.84       152.96 o                         
  -2   3 -20        754.91        734.59       100.17 o                         
  -1   3 -20       5484.52       5524.78       253.63 o                         
   0   3 -20       3886.00       3853.94       189.81 o                         
   1   3 -20       3699.92       4076.78       183.69 o                         
   2   3 -20        186.72        187.58        50.09 o                         
   3   3 -20       3317.93       3481.63       185.69 o                         
   4   3 -20       1417.18       1429.29       123.87 o                         
   5   3 -20       3039.55       3279.23       242.55 o                         
   6   3 -20        385.63        439.60        72.77 o                         
   7   3 -20        757.35        819.52       135.10 o                         
  -6   4 -20        632.51        687.69        98.22 o                         
  -5   4 -20       2419.64       2090.26       177.80 o                         
  -4   4 -20       1660.46       1414.82       131.48 o                         
  -3   4 -20        745.43        769.31        93.67 o                         
  -2   4 -20       1662.55       1506.45       138.07 o                         
  -1   4 -20       2076.39       2326.02       159.17 o                         
   0   4 -20       7143.72       7046.74       266.97 o                         
   1   4 -20       1661.51       1841.49       113.47 o                         
   2   4 -20       1302.23       1247.79       111.50 o                         
   3   4 -20        614.20        676.58        75.32 o                         
   4   4 -20       3203.89       3202.94       185.18 o                         
   5   4 -20        909.12        977.34       118.37 o                         
   6   4 -20        785.92        684.54       105.17 o                         
   7   4 -20        223.14        178.57        63.58 o                         
  -6   5 -20        593.81        589.12       101.43 o                         
  -5   5 -20       2872.19       2903.08       261.55 o                         
  -4   5 -20        814.82        745.51       115.03 o                         
  -3   5 -20        373.31        452.43        81.22 o                         
  -2   5 -20        543.58        492.28        86.30 o                         
  -1   5 -20       2317.70       2339.49       189.23 o                         
   0   5 -20       3608.95       3545.38       207.61 o                         
   1   5 -20       3607.34       3617.69       190.04 o                         
   2   5 -20        274.76        331.46        57.80 o                         
   3   5 -20       1258.86       1386.23       137.34 o                         
   4   5 -20        487.61        588.19        85.93 o                         
   5   5 -20       3052.19       3002.55       202.79 o                         
   6   5 -20        170.51         93.72        52.01 o                         
   7   5 -20       1634.73       1501.20       153.92 o                         
  -5   6 -20       2578.30       2685.57       217.16 o                         
  -4   6 -20       1337.20       1360.62       154.26 o                         
  -3   6 -20        161.79        180.15        58.32 o                         
  -2   6 -20        471.43        547.21        95.07 o                         
  -1   6 -20        986.15       1047.44       120.76 o                         
   0   6 -20       4462.63       4094.20       207.67 o                         
   1   6 -20       1626.55       1748.96       123.63 o                         
   2   6 -20        654.83        661.55        77.62 o                         
   3   6 -20        162.29        208.99        56.47 o                         
   4   6 -20       1594.35       1537.42       168.60 o                         
   5   6 -20        690.79        896.40       115.96 o                         
   6   6 -20       1465.26       1578.12       157.47 o                         
  -5   7 -20       3683.44       3933.22       271.58 o                         
  -4   7 -20       1445.25       1575.70       156.16 o                         
  -3   7 -20         88.59        141.69        64.76 o                         
  -2   7 -20        633.37        430.46        82.05 o                         
  -1   7 -20       2078.01       2461.12       181.85 o                         
   0   7 -20       1800.75       1688.68       130.88 o                         
   1   7 -20       2322.57       2213.27       143.37 o                         
   2   7 -20        466.11        461.84        82.59 o                         
   3   7 -20        551.66        470.18        78.31 o                         
   4   7 -20        323.69        436.45        82.07 o                         
   5   7 -20       3044.28       3149.55       228.31 o                         
   6   7 -20        325.26        256.52        92.01 o                         
  -5   8 -20       2394.70       2171.81       211.47 o                         
  -4   8 -20       1022.96       1037.52       121.88 o                         
  -3   8 -20        353.62        481.18        90.97 o                         
  -2   8 -20       1465.33       1488.93       133.68 o                         
  -1   8 -20       1193.97       1099.36       105.21 o                         
   0   8 -20       3357.36       3179.24       197.68 o                         
   1   8 -20       1014.92        962.06       107.18 o                         
   2   8 -20        620.56        619.26        90.06 o                         
   3   8 -20        232.32        241.16        69.37 o                         
   4   8 -20       1960.55       1870.33       190.57 o                         
   5   8 -20       1024.34        873.82       117.34 o                         
   6   8 -20       1108.85       1131.11       116.21 o                         
  -4   9 -20       1120.13        979.75       115.96 o                         
  -3   9 -20        452.15        473.00        87.44 o                         
  -2   9 -20       1025.60       1098.21       110.54 o                         
  -1   9 -20       3054.26       2882.44       181.69 o                         
   0   9 -20       1299.18       1376.89       122.31 o                         
   1   9 -20       1317.21       1228.21       114.24 o                         
   2   9 -20        180.60        200.41        94.60 o                         
   3   9 -20       1095.59       1251.49       150.57 o                         
   4   9 -20        448.52        434.02        75.39 o                         
   5   9 -20       2432.89       2689.22       210.67 o                         
  -3  10 -20        531.44        528.77        86.38 o                         
  -2  10 -20       1570.02       1559.14       137.93 o                         
  -1  10 -20       1353.29       1332.97       119.80 o                         
   0  10 -20       1890.67       1998.05       187.79 o                         
   1  10 -20        786.54        946.47       102.05 o                         
   2  10 -20         99.18         74.87        44.92 o                         
   3  10 -20         78.51         63.95        48.70 o                         
   4  10 -20       1719.54       1633.21       168.40 o                         
   5  10 -20        682.72        509.49        86.37 o                         
  -3  11 -20        444.95        506.45        83.59 o                         
  -2  11 -20        429.12        482.52        80.18 o                         
  -1  11 -20       1654.50       1773.06       161.33 o                         
   0  11 -20        655.17        665.61        90.02 o                         
   1  11 -20        702.12        565.08        78.20 o                         
   2  11 -20        217.40        237.62        65.92 o                         
   3  11 -20        710.62        680.71       108.98 o                         
   4  11 -20        310.36        426.31        71.21 o                         
  -1  12 -20        223.68        169.98        50.21 o                         
   0  12 -20        461.06        569.39        79.45 o                         
   1  12 -20        587.19        599.22        91.49 o                         
   2  12 -20        252.33        329.34        70.78 o                         
   3  12 -20         33.46        101.08        92.17 o                         
  -6   1 -19        103.92         89.94        58.67 o                         
  -5   1 -19         20.81         82.73        47.99 o                         
  -4   1 -19        121.93        225.66        72.03 o                         
  -3   1 -19         60.34         84.83        45.03 o                         
  -2   1 -19       1732.28       1529.40       125.90 o                         
  -1   1 -19        309.19        261.92        79.46 o                         
   0   1 -19        362.47        355.07        54.09 o                         
   1   1 -19        231.10        273.96        42.83 o                         
   2   1 -19       1274.03       1327.54       114.65 o                         
   3   1 -19         52.17         17.05        46.72 o                         
   4   1 -19         75.14         41.41        42.41 o                         
   5   1 -19         76.21         47.54        37.44 o                         
   6   1 -19         46.22        110.12        52.46 o                         
   7   1 -19         48.20         70.47        79.52 o                         
   8   1 -19        129.49         85.94        88.09 o                         
  -6   2 -19         44.36         64.43        47.00 o                         
  -5   2 -19        395.58        312.34        78.54 o                         
  -4   2 -19        160.84        122.31        51.19 o                         
  -3   2 -19       1518.77       1382.95       135.64 o                         
  -2   2 -19        203.23        349.75        81.29 o                         
  -1   2 -19       3650.47       3430.23       190.77 o                         
   0   2 -19        180.63        139.40        36.27 o                         
   1   2 -19       1056.33        977.66        80.39 o                         
   2   2 -19        183.25        143.45        45.93 o                         
   3   2 -19        539.00        522.81        75.00 o                         
   4   2 -19         46.09         67.54        47.88 o                         
   5   2 -19        354.40        321.56        80.96 o                         
   6   2 -19          4.87         76.02        64.80 o                         
   7   2 -19        186.39        195.54        70.68 o                         
   8   2 -19         34.27         38.55        57.57 o                         
  -6   3 -19        175.38        261.64        65.78 o                         
  -5   3 -19         54.10         82.68        59.93 o                         
  -4   3 -19         70.07         66.56        42.92 o                         
  -3   3 -19         68.15         60.86        45.99 o                         
  -2   3 -19         23.29         59.54        35.24 o                         
  -1   3 -19          0.29         72.56        39.96 o                         
   0   3 -19       1304.85       1216.87       118.92 o                         
   1   3 -19         70.64        153.58        36.18 o                         
   2   3 -19       1082.19       1284.73       127.22 o                         
   3   3 -19          1.98        138.69        49.76 o                         
   4   3 -19         30.03         65.57        36.25 o                         
   5   3 -19         64.64         24.20        44.74 o                         
   6   3 -19         41.90         85.35        52.05 o                         
   7   3 -19          6.29        107.62        59.64 o                         
  -6   4 -19         19.67         56.55        58.32 o                         
  -5   4 -19        692.30        890.41       134.71 o                         
  -4   4 -19        209.75        162.55        53.46 o                         
  -3   4 -19        982.18        939.02       102.08 o                         
  -2   4 -19          9.75         43.70        37.07 o                         
  -1   4 -19       1640.12       1649.48       122.86 o                         
   0   4 -19        320.34        354.17        50.85 o                         
   1   4 -19        524.62        661.29        70.22 o                         
   2   4 -19        179.40        162.17        56.53 o                         
   3   4 -19       1473.31       1354.49       110.48 o                         
   4   4 -19        173.07        164.23        49.10 o                         
   5   4 -19        585.75        565.00        87.44 o                         
   6   4 -19         30.10         24.77        54.87 o                         
   7   4 -19         24.78        167.95        60.89 o                         
  -6   5 -19        508.30        497.01        86.57 o                         
  -5   5 -19        118.41         76.62        49.13 o                         
  -4   5 -19        640.83        579.63        81.22 o                         
  -3   5 -19         65.45         55.97        60.16 o                         
  -2   5 -19       2386.26       2354.38       178.23 o                         
  -1   5 -19        107.26        143.40        50.31 o                         
   0   5 -19       1586.67       1468.08       109.07 o                         
   1   5 -19        190.31        204.33        44.86 o                         
   2   5 -19       1737.15       1647.26       125.06 o                         
   3   5 -19        299.09        295.27        51.82 o                         
   4   5 -19        730.66        801.03       108.79 o                         
   5   5 -19        123.34        116.05        69.00 o                         
   6   5 -19        136.41         54.03        70.38 o                         
   7   5 -19         90.63        119.63        59.70 o                         
  -6   6 -19         35.75        103.12        51.61 o                         
  -5   6 -19        931.62        837.01       114.86 o                         
  -4   6 -19         81.73         91.33        78.60 o                         
  -3   6 -19       1443.75       1433.51       147.70 o                         
  -2   6 -19         47.81         63.24        48.25 o                         
  -1   6 -19       1230.49       1345.37       123.85 o                         
   0   6 -19        262.44        255.32        51.43 o                         
   1   6 -19       1214.58       1256.04       100.63 o                         
   2   6 -19         75.90        150.76        46.71 o                         
   3   6 -19       1916.28       1810.40       146.44 o                         
   4   6 -19         56.02        184.65        73.22 o                         
   5   6 -19        133.40        207.48        61.35 o                         
   6   6 -19        167.83        101.70        61.16 o                         
   7   6 -19        576.26        780.30       127.53 o                         
  -5   7 -19        247.14        290.38        67.23 o                         
  -4   7 -19        505.46        552.99        90.76 o                         
  -3   7 -19        140.55        143.41        55.95 o                         
  -2   7 -19        464.31        461.08        75.25 o                         
  -1   7 -19          8.96         45.52        36.45 o                         
   0   7 -19        837.32        793.54        90.07 o                         
   1   7 -19        437.65        459.67        90.01 o                         
   2   7 -19         59.41         60.89        48.50 o                         
   3   7 -19         54.79         51.85        41.16 o                         
   4   7 -19        731.27        680.03       102.30 o                         
   5   7 -19        131.99        110.75        53.65 o                         
   6   7 -19         88.13         99.12        49.18 o                         
   7   7 -19         63.16        149.64        61.61 o                         
  -5   8 -19        543.86        487.70       107.24 o                         
  -4   8 -19        103.45        207.67        66.27 o                         
  -3   8 -19         14.11         79.83        42.00 o                         
  -2   8 -19         20.57         72.83        47.60 o                         
  -1   8 -19        870.12        883.61        94.96 o                         
   0   8 -19        210.77        238.56        55.15 o                         
   1   8 -19       1008.33        875.98        85.30 o                         
   2   8 -19        278.03        390.41        74.79 o                         
   3   8 -19        495.46        488.75       104.22 o                         
   4   8 -19         21.07         79.24        44.59 o                         
   5   8 -19        123.38        159.07        57.89 o                         
   6   8 -19        181.27        192.81        55.37 o                         
  -5   9 -19         39.19         54.45        55.92 o                         
  -4   9 -19         50.17         67.31        49.82 o                         
  -3   9 -19         33.60         99.87        67.28 o                         
  -2   9 -19        805.82        989.06       116.29 o                         
  -1   9 -19        245.59        149.38        46.77 o                         
   0   9 -19        741.81        555.23        70.67 o                         
   1   9 -19        154.35         96.51        47.20 o                         
   2   9 -19        200.37        171.80        55.31 o                         
   3   9 -19         20.39        213.34        65.34 o                         
   4   9 -19       1993.17       1880.02       174.23 o                         
   5   9 -19        175.67        276.20        88.00 o                         
   6   9 -19         58.12         64.58        48.63 o                         
  -4  10 -19         64.52         90.69        55.75 o                         
  -3  10 -19        293.47        319.44        62.69 o                         
  -2  10 -19        105.59        103.99        46.55 o                         
  -1  10 -19       2855.13       2767.45       178.18 o                         
   0  10 -19        140.26        109.91        43.36 o                         
   1  10 -19        954.16       1079.93       106.94 o                         
   2  10 -19        190.35        133.44        48.14 o                         
   3  10 -19       1199.63       1374.88       152.87 o                         
   4  10 -19        464.92        431.56        79.66 o                         
   5  10 -19        368.86        313.89        66.10 o                         
  -3  11 -19         93.14        155.15        46.88 o                         
  -2  11 -19       1181.81       1277.68       121.12 o                         
  -1  11 -19        529.08        474.27        72.03 o                         
   0  11 -19       2534.21       2597.49       168.60 o                         
   1  11 -19        279.25        260.78        71.08 o                         
   2  11 -19        806.60        829.79       127.89 o                         
   3  11 -19        219.55        183.55        62.87 o                         
   4  11 -19       2187.96       2339.63       199.56 o                         
  -2  12 -19        113.73        233.91        61.30 o                         
  -1  12 -19       1969.32       1725.56       143.14 o                         
   0  12 -19        122.03        145.33        45.91 o                         
   1  12 -19       1035.41       1128.45       105.87 o                         
   2  12 -19        285.15        311.76        59.59 o                         
   3  12 -19       1368.56       1456.22       146.37 o                         
   4  12 -19        149.90        471.88       226.40 o                         
  -1  13 -19         97.03         31.46        48.01 o                         
   0  13 -19       1574.53       1863.65       140.90 o                         
   1  13 -19        116.18        137.77        44.09 o                         
   2  13 -19        389.61        426.30        67.02 o                         
  -7   0 -18       3158.63       3096.91       400.54 o                         
  -6   0 -18       4202.83       4537.93       491.17 o                         
  -5   0 -18       3855.20       3612.74       325.76 o                         
  -4   0 -18        488.07        392.32       112.19 o                         
  -3   0 -18       3152.25       3615.08       723.47 o                         
  -2   0 -18       5823.24       5865.71       299.59 o                         
  -1   0 -18       6773.06       6964.09       316.84 o                         
   0   0 -18        455.01        438.58        70.43 o                         
   1   0 -18        684.86        840.67        92.70 o                         
   2   0 -18       4075.50       4044.44       242.73 o                         
   3   0 -18      13836.33      13949.02       427.48 o                         
   4   0 -18       2093.38       2310.17       164.23 o                         
   5   0 -18       2031.62       2161.71       173.54 o                         
   6   0 -18        143.66        116.55        65.82 o                         
   7   0 -18       2861.28       2747.93       297.01 o                         
   8   0 -18        498.76        353.06       174.96 o                         
  -7   1 -18       2742.82       2706.84       266.54 o                         
  -6   1 -18       5390.55       6476.28       370.22 o                         
  -5   1 -18       2264.44       2228.57       189.16 o                         
  -4   1 -18        527.58        544.24        85.47 o                         
  -3   1 -18       2520.12       2433.66       160.70 o                         
  -2   1 -18       7651.98       7709.63       274.93 o                         
  -1   1 -18       3048.82       3098.89       153.41 o                         
   0   1 -18       1294.22       1241.80        86.07 o                         
   1   1 -18        621.41        784.58        73.57 o                         
   2   1 -18       9184.85       9144.56       300.13 o                         
   3   1 -18       3056.69       3098.89       174.50 o                         
   4   1 -18       7205.57       7106.73       258.71 o                         
   5   1 -18        213.52        215.21        53.43 o                         
   6   1 -18       1106.85       1323.51       140.13 o                         
   7   1 -18        521.47        635.06        90.55 o                         
   8   1 -18       4229.08       4157.75       392.02 o                         
  -7   2 -18       2991.15       3336.47       267.76 o                         
  -6   2 -18       4839.16       4671.21       299.76 o                         
  -5   2 -18       5283.14       4927.20       307.87 o                         
  -4   2 -18        580.66        545.99        98.92 o                         
  -3   2 -18       3303.94       3233.93       183.90 o                         
  -2   2 -18       3323.60       3178.48       181.25 o                         
  -1   2 -18       7100.76       7076.95       255.24 o                         
   0   2 -18        492.09        469.53        59.99 o                         
   1   2 -18       2978.98       3102.22       156.81 o                         
   2   2 -18       2185.31       2365.85       151.51 o                         
   3   2 -18       7209.63       7698.63       266.89 o                         
   4   2 -18        604.41        509.68        71.01 o                         
   5   2 -18       1376.87       1610.88       131.22 o                         
   6   2 -18        249.56        317.50        68.78 o                         
   7   2 -18       3813.19       3920.65       289.48 o                         
   8   2 -18        547.00        606.43       103.58 o                         
  -7   3 -18       2897.23       2722.16       214.84 o                         
  -6   3 -18       5936.76       5547.91       316.49 o                         
  -5   3 -18       3030.99       2771.56       197.50 o                         
  -4   3 -18       1338.17       1085.40       141.18 o                         
  -3   3 -18       1015.46        974.58       112.30 o                         
  -2   3 -18       8968.45       9564.58       357.66 o                         
  -1   3 -18       2731.13       2609.67       160.36 o                         
   0   3 -18       2246.63       2240.34       115.73 o                         
   1   3 -18        633.08        633.37        73.12 o                         
   2   3 -18       8064.68       8470.50       289.25 o                         
   3   3 -18       1412.66       1490.23       113.80 o                         
   4   3 -18       1354.60       1469.12       125.46 o                         
   5   3 -18        183.20        354.93        76.08 o                         
   6   3 -18       2885.01       2832.12       208.50 o                         
   7   3 -18        330.19        313.96        78.22 o                         
   8   3 -18       4777.43       5374.29       336.49 o                         
  -7   4 -18       2827.82       2437.67       198.62 o                         
  -6   4 -18       3700.42       3654.27       250.25 o                         
  -5   4 -18       2491.43       2428.99       175.62 o                         
  -4   4 -18        375.85        457.67        83.99 o                         
  -3   4 -18       4012.35       4069.67       220.28 o                         
  -2   4 -18       3111.38       2999.66       176.95 o                         
  -1   4 -18       6531.68       6325.18       217.58 o                         
   0   4 -18       1254.23       1302.17        84.66 o                         
   1   4 -18        749.82        658.00        68.36 o                         
   2   4 -18       1395.41       1178.46       102.29 o                         
   3   4 -18       7715.45       7489.94       318.97 o                         
   4   4 -18        324.58        400.90        64.61 o                         
   5   4 -18       1147.11       1066.33       166.44 o                         
   6   4 -18        542.20        705.99       112.99 o                         
   7   4 -18       2624.70       2759.14       231.12 o                         
   8   4 -18        623.27        654.84        93.38 o                         
  -6   5 -18       3552.61       3510.69       259.55 o                         
  -5   5 -18       1738.58       1578.78       142.78 o                         
  -4   5 -18        454.00        584.51        84.96 o                         
  -3   5 -18       1729.35       1647.06       136.81 o                         
  -2   5 -18       6096.62       5877.05       229.05 o                         
  -1   5 -18       3323.46       3378.94       173.98 o                         
   0   5 -18       1920.23       1965.39       120.41 o                         
   1   5 -18        212.47        214.39        61.63 o                         
   2   5 -18       3982.65       4086.39       196.98 o                         
   3   5 -18       1992.68       2123.35       139.19 o                         
   4   5 -18       3060.45       2584.70       178.05 o                         
   5   5 -18        539.69        637.19       102.60 o                         
   6   5 -18       1959.77       1444.54       163.33 o                         
   7   5 -18        463.79        404.48        86.12 o                         
  -6   6 -18       2045.37       2124.32       177.65 o                         
  -5   6 -18       1977.52       1953.42       177.19 o                         
  -4   6 -18        694.66        552.14        90.88 o                         
  -3   6 -18       1958.55       1917.95       166.05 o                         
  -2   6 -18       3931.83       3756.20       211.18 o                         
  -1   6 -18       4032.68       4449.44       265.40 o                         
   0   6 -18       1026.44       1199.90        98.66 o                         
   1   6 -18        542.09        689.43        74.69 o                         
   2   6 -18        766.38        800.79        85.21 o                         
   3   6 -18       6886.01       7141.36       275.73 o                         
   4   6 -18       1536.45       1491.71       149.50 o                         
   5   6 -18       2271.81       2192.62       188.59 o                         
   6   6 -18        402.60         79.21        87.40 o                         
   7   6 -18       3788.87       3581.88       267.18 o                         
  -6   7 -18       2814.44       2857.30       249.44 o                         
  -5   7 -18       2162.19       2147.67       189.42 o                         
  -4   7 -18       1384.94       1553.28       147.31 o                         
  -3   7 -18       1839.59       1847.02       143.10 o                         
  -2   7 -18       4221.64       3707.63       211.97 o                         
  -1   7 -18       2046.21       1901.15       147.70 o                         
   0   7 -18       2066.70       2054.95       131.01 o                         
   1   7 -18         21.52         45.91        37.88 o                         
   2   7 -18       3300.31       3098.19       170.27 o                         
   3   7 -18       1675.95       1702.96       152.51 o                         
   4   7 -18       5488.17       5956.17       383.17 o                         
   5   7 -18        617.55        665.86       101.79 o                         
   6   7 -18       2089.72       2114.98       184.17 o                         
   7   7 -18        645.70        707.32        96.82 o                         
  -5   8 -18       2647.90       2012.72       207.18 o                         
  -4   8 -18        477.54        572.72        81.81 o                         
  -3   8 -18       2487.47       2312.02       168.68 o                         
  -2   8 -18       1452.77       1530.36       134.82 o                         
  -1   8 -18       4980.09       4699.95       243.33 o                         
   0   8 -18        616.11        648.69        73.38 o                         
   1   8 -18        952.32        983.91        94.01 o                         
   2   8 -18        443.40        484.62       116.03 o                         
   3   8 -18       5090.26       4830.30       274.96 o                         
   4   8 -18       1506.02       1554.80       153.71 o                         
   5   8 -18       1591.91       1660.47       166.71 o                         
   6   8 -18         65.51        232.24        61.99 o                         
   7   8 -18       4174.86       3900.44       287.73 o                         
  -5   9 -18       1210.30       1511.76       172.63 o                         
  -4   9 -18        708.60        698.31        90.22 o                         
  -3   9 -18        699.86        748.91        94.25 o                         
  -2   9 -18       3772.63       3348.43       209.26 o                         
  -1   9 -18       1014.80       1017.71       101.73 o                         
   0   9 -18       2490.29       2579.26       200.50 o                         
   1   9 -18         41.10        103.04        46.83 o                         
   2   9 -18       2613.79       2896.09       205.34 o                         
   3   9 -18        565.33        571.62        84.37 o                         
   4   9 -18       4384.28       4407.77       274.98 o                         
   5   9 -18        197.58        287.07        68.10 o                         
   6   9 -18        940.16        789.56       101.60 o                         
  -5  10 -18       1170.00       1417.25       151.79 o                         
  -4  10 -18        411.58        362.21        72.27 o                         
  -3  10 -18       1754.35       1637.68       147.14 o                         
  -2  10 -18        461.11        673.31        93.83 o                         
  -1  10 -18       1864.80       1752.49       137.43 o                         
   0  10 -18        855.13        758.53        89.61 o                         
   1  10 -18         31.92        109.84        44.25 o                         
   2  10 -18        634.16        739.45        99.36 o                         
   3  10 -18       3334.80       3619.92       248.64 o                         
   4  10 -18        796.06        845.84       113.11 o                         
   5  10 -18        391.52        633.76       122.21 o                         
   6  10 -18         15.24        152.57        55.62 o                         
  -4  11 -18        697.81       1276.09       131.76 o                         
  -3  11 -18        647.65        678.54        99.40 o                         
  -2  11 -18        657.89        702.73        86.18 o                         
  -1  11 -18        828.90        688.31        86.86 o                         
   0  11 -18        478.18        665.23        83.20 o                         
   1  11 -18        621.35        591.28        80.07 o                         
   2  11 -18       2665.89       2657.63       189.82 o                         
   3  11 -18        728.55        567.44       120.05 o                         
   4  11 -18       1143.84       1350.31       143.96 o                         
   5  11 -18        188.87        133.12        64.03 o                         
  -3  12 -18       1228.99       1462.10       144.96 o                         
  -2  12 -18        560.96        526.50        74.73 o                         
  -1  12 -18        969.51        747.76       114.12 o                         
   0  12 -18        723.94        697.14        88.40 o                         
   1  12 -18        482.13        465.79        80.93 o                         
   2  12 -18        505.90        694.61        84.49 o                         
   3  12 -18       3263.14       3447.99       247.23 o                         
   4  12 -18        560.94        482.03        84.66 o                         
  -2  13 -18       1281.98       1241.51       132.20 o                         
  -1  13 -18        551.63        371.82       100.61 o                         
   0  13 -18        547.19        521.79        68.98 o                         
   1  13 -18        641.32        776.65        88.21 o                         
   2  13 -18       2176.50       2074.38       160.83 o                         
   3  13 -18        761.33        764.42       103.51 o                         
   0  14 -18        241.91        185.75        45.16 o                         
   1  14 -18        684.31        640.47        84.95 o                         
  -7   1 -17        192.24        235.99        82.70 o                         
  -6   1 -17         16.66        155.73        66.48 o                         
  -5   1 -17        255.61        342.98        74.15 o                         
  -4   1 -17         75.13        109.25        56.30 o                         
  -3   1 -17        812.27        813.15        84.71 o                         
  -2   1 -17         54.28         58.05        35.08 o                         
  -1   1 -17        530.23        533.59        64.12 o                         
   0   1 -17        136.44        188.34        29.95 o                         
   1   1 -17         84.61         66.10        39.74 o                         
   2   1 -17        234.63        286.32        49.77 o                         
   3   1 -17       1135.45       1205.33        86.56 o                         
   4   1 -17        155.25        243.66        43.74 o                         
   5   1 -17         53.44        118.80        47.03 o                         
   6   1 -17         36.65        131.19        45.96 o                         
   7   1 -17         15.41        159.41        60.98 o                         
   8   1 -17         32.80        116.18        83.94 o                         
  -7   2 -17         19.70         74.56        47.30 o                         
  -6   2 -17        653.84        492.93        95.65 o                         
  -5   2 -17        255.11        276.84        94.78 o                         
  -4   2 -17       1436.69       1371.49       141.21 o                         
  -3   2 -17          9.11         97.45        36.47 o                         
  -2   2 -17       1488.27       1441.25       116.68 o                         
  -1   2 -17        242.62        276.62        48.76 o                         
   0   2 -17        363.07        364.90        47.74 o                         
   1   2 -17         41.65         35.88        28.71 o                         
   2   2 -17        264.64        369.60        61.43 o                         
   3   2 -17        402.86        610.87        86.19 o                         
   4   2 -17        664.74        585.02        83.46 o                         
   5   2 -17         39.71         13.37        34.65 o                         
   6   2 -17        453.61        476.41        77.64 o                         
   7   2 -17         43.79         52.41        51.91 o                         
   8   2 -17         43.09         24.54        70.55 o                         
  -7   3 -17        212.20        161.41        66.00 o                         
  -6   3 -17         49.93         38.28        48.86 o                         
  -5   3 -17        679.00        788.38        94.85 o                         
  -4   3 -17         24.78         44.40        36.79 o                         
  -3   3 -17         18.00         83.66        45.07 o                         
  -2   3 -17        126.01        166.19        58.07 o                         
  -1   3 -17        999.95        992.90        84.66 o                         
   0   3 -17         29.64         42.52        27.40 o                         
   1   3 -17       1686.44       1851.95       119.46 o                         
   2   3 -17         78.99         65.19        41.59 o                         
   3   3 -17        774.00        684.73        79.30 o                         
   4   3 -17        121.46        127.70        46.13 o                         
   5   3 -17        167.04        176.24        57.17 o                         
   6   3 -17         47.32         72.57        72.70 o                         
   7   3 -17        229.28        471.91        99.11 o                         
   8   3 -17         44.17         21.11        76.89 o                         
  -7   4 -17         20.51         39.16        55.47 o                         
  -6   4 -17        238.98        248.13        66.32 o                         
  -5   4 -17        115.79        191.01        53.61 o                         
  -4   4 -17        118.88         50.87        45.90 o                         
  -3   4 -17         22.70         78.97        38.55 o                         
  -2   4 -17       1535.50       1277.86       104.64 o                         
  -1   4 -17        124.12         84.28        32.46 o                         
   0   4 -17        258.34        317.22        63.53 o                         
   1   4 -17        246.67        217.80        44.03 o                         
   2   4 -17       1415.93       1447.81       111.75 o                         
   3   4 -17        275.04        352.29        55.93 o                         
   4   4 -17        430.91        516.81        71.85 o                         
   5   4 -17         76.05         20.57        47.78 o                         
   6   4 -17        920.67        817.87       129.88 o                         
   7   4 -17         31.35          7.73        62.23 o                         
   8   4 -17        116.79        371.71        73.59 o                         
  -7   5 -17        979.81        913.51       138.16 o                         
  -6   5 -17        125.04        144.74        53.92 o                         
  -5   5 -17        122.47        152.63        56.93 o                         
  -4   5 -17         13.66         68.55        63.74 o                         
  -3   5 -17       3063.18       2945.14       165.59 o                         
  -2   5 -17        188.42        216.80        49.20 o                         
  -1   5 -17        459.19        496.77        64.87 o                         
   0   5 -17         16.24         23.51        21.40 o                         
   1   5 -17       1119.68       1149.44        91.75 o                         
   2   5 -17        246.27        203.40        61.49 o                         
   3   5 -17       1361.93       1478.25       113.71 o                         
   4   5 -17         75.28         44.06        46.27 o                         
   5   5 -17        101.56         45.04        50.34 o                         
   6   5 -17         37.17         14.78        48.10 o                         
   7   5 -17        509.25        599.67       103.64 o                         
   8   5 -17         85.63         93.07        54.86 o                         
  -6   6 -17        670.38        844.86       109.24 o                         
  -5   6 -17         46.65         95.24        51.12 o                         
  -4   6 -17        483.28        446.80        81.24 o                         
  -3   6 -17          2.76         38.72        51.57 o                         
  -2   6 -17       1598.48       1544.04       129.26 o                         
  -1   6 -17        162.58         60.01        40.60 o                         
   0   6 -17        478.14        450.07        58.18 o                         
   1   6 -17         16.66        117.28        48.18 o                         
   2   6 -17       3909.09       3502.28       174.80 o                         
   3   6 -17        180.53        165.67        49.65 o                         
   4   6 -17        105.73         18.56        48.02 o                         
   5   6 -17        223.91        100.39        51.69 o                         
   6   6 -17        247.53        219.14        70.90 o                         
   7   6 -17         86.58         48.01        53.04 o                         
  -6   7 -17         73.59         38.23        54.72 o                         
  -5   7 -17        275.22        278.75        71.12 o                         
  -4   7 -17         45.77         37.53        41.47 o                         
  -3   7 -17       1586.70       1608.18       139.29 o                         
  -2   7 -17         81.22         85.29        43.91 o                         
  -1   7 -17        187.02        277.63        97.11 o                         
   0   7 -17        225.96        282.62        68.41 o                         
   1   7 -17        509.35        460.59        66.94 o                         
   2   7 -17        192.80        168.02        45.16 o                         
   3   7 -17       1555.12       1641.79       147.00 o                         
   4   7 -17        510.20        538.55        88.01 o                         
   5   7 -17         79.86        103.13        56.17 o                         
   6   7 -17        249.98        317.17        87.46 o                         
   7   7 -17        582.84        683.44       101.57 o                         
  -6   8 -17       1745.42       1785.56       208.86 o                         
  -5   8 -17        142.22        101.82        50.51 o                         
  -4   8 -17         97.88         51.78        37.25 o                         
  -3   8 -17        188.20        342.81        73.87 o                         
  -2   8 -17       1185.88       1320.46       124.66 o                         
  -1   8 -17        293.05        251.05        56.12 o                         
   0   8 -17        494.97        530.67        66.71 o                         
   1   8 -17        214.81        219.95        56.19 o                         
   2   8 -17       2697.33       2730.52       195.21 o                         
   3   8 -17        316.39        298.50        66.80 o                         
   4   8 -17          1.57        130.60        52.77 o                         
   5   8 -17        201.74        158.32        81.16 o                         
   6   8 -17        787.32        768.82       104.98 o                         
   7   8 -17        505.40        479.69        79.06 o                         
  -5   9 -17        337.92        496.85       106.33 o                         
  -4   9 -17        225.09        260.38        72.03 o                         
  -3   9 -17        734.00        735.44        94.61 o                         
  -2   9 -17        453.77        347.24        66.01 o                         
  -1   9 -17       2954.31       3007.23       177.45 o                         
   0   9 -17        338.32        417.23        58.51 o                         
   1   9 -17        693.57        671.96        89.14 o                         
   2   9 -17        200.51        186.16        54.31 o                         
   3   9 -17       2252.55       2330.10       174.52 o                         
   4   9 -17        669.68        664.09       101.70 o                         
   5   9 -17        652.27        593.53        94.45 o                         
   6   9 -17        127.98         69.00        46.00 o                         
  -5  10 -17        239.91        274.60        61.81 o                         
  -4  10 -17        213.38        160.49        63.48 o                         
  -3  10 -17        329.63        237.37        56.98 o                         
  -2  10 -17       4357.42       4392.45       240.03 o                         
  -1  10 -17        276.34        329.52        58.11 o                         
   0  10 -17         73.17         83.58        43.37 o                         
   1  10 -17         83.05        110.58        56.02 o                         
   2  10 -17        999.02       1137.45       115.58 o                         
   3  10 -17        772.50        682.35        99.71 o                         
   4  10 -17        729.59        712.26       104.53 o                         
   5  10 -17         50.47        187.01        65.03 o                         
   6  10 -17       1264.26       1122.53       134.35 o                         
  -4  11 -17        174.40        196.27        61.36 o                         
  -3  11 -17       1492.34       1335.63       143.55 o                         
  -2  11 -17        193.50        217.77        57.54 o                         
  -1  11 -17       1451.40       1337.23       131.53 o                         
   0  11 -17         14.70         65.54        46.34 o                         
   1  11 -17       1476.70       1504.95       128.18 o                         
   2  11 -17        105.14        143.07        50.36 o                         
   3  11 -17       2335.77       2083.46       166.14 o                         
   4  11 -17        504.95        547.51        86.97 o                         
   5  11 -17        887.65        800.86       111.09 o                         
  -4  12 -17        848.10        533.87       100.63 o                         
  -3  12 -17        146.35        129.02        45.63 o                         
  -2  12 -17       3513.22       3551.95       241.65 o                         
  -1  12 -17        122.37        120.30        49.29 o                         
   0  12 -17        259.57        166.72        44.69 o                         
   1  12 -17         35.60         98.15        44.88 o                         
   2  12 -17        950.22       1028.32       109.86 o                         
   3  12 -17        597.50        476.44        86.20 o                         
   4  12 -17        889.92        839.24       117.55 o                         
   5  12 -17          4.67         20.64        49.67 o                         
  -3  13 -17       2804.94       2773.81       202.75 o                         
  -2  13 -17        123.91         94.97        56.31 o                         
  -1  13 -17       1205.44       1214.41       115.18 o                         
   0  13 -17        109.32        164.40        47.74 o                         
   1  13 -17        745.02        767.97        87.35 o                         
   2  13 -17        100.12         84.78        76.06 o                         
   3  13 -17       1542.45       1488.76       153.81 o                         
   4  13 -17        752.03        800.96       110.67 o                         
  -1  14 -17        424.70        348.12        76.81 o                         
   0  14 -17         88.44        114.54        55.96 o                         
   1  14 -17        187.62        202.38        51.82 o                         
   2  14 -17       2702.76       2686.89       188.99 o                         
  -8   0 -16       3005.59       3294.10       424.69 o                         
  -7   0 -16       4141.91       4070.90       475.10 o                         
  -6   0 -16       1041.82       1176.50       270.43 o                         
  -5   0 -16        606.75        697.53       144.55 o                         
  -4   0 -16       7013.48       6382.92       400.44 o                         
  -3   0 -16       2533.08       2540.46       198.10 o                         
  -2   0 -16      15865.19      15923.96       516.24 o                         
  -1   0 -16         95.25        115.68        55.71 o                         
   0   0 -16        997.49       1256.61       101.37 o                         
   1   0 -16       1540.52       1700.44       136.89 o                         
   2   0 -16       2700.22       3612.86       363.08 o                         
   3   0 -16       2002.45       2043.56       167.10 o                         
   4   0 -16       5815.65       5324.63       281.05 o                         
   5   0 -16        811.48        917.65       120.93 o                         
   6   0 -16       8963.80       9480.99       400.33 o                         
   7   0 -16        884.01        990.91       121.95 o                         
   8   0 -16       2303.31       2278.64       337.16 o                         
  -7   1 -16       4214.13       4038.85       301.08 o                         
  -6   1 -16        433.94        306.53        78.74 o                         
  -5   1 -16        924.27        972.46       111.64 o                         
  -4   1 -16       2345.37       2258.76       143.75 o                         
  -3   1 -16       6853.36       6548.50       267.08 o                         
  -2   1 -16       3849.15       3648.93       163.73 o                         
  -1   1 -16       1357.69       1464.96       102.16 o                         
   0   1 -16        480.42        505.82        49.42 o                         
   1   1 -16       5649.66       6004.79       177.46 o                         
   2   1 -16       1342.62       1417.77       104.51 o                         
   3   1 -16       8491.15       7766.01       211.90 o                         
   4   1 -16        445.66        441.38        53.81 o                         
   5   1 -16       6075.82       5812.52       209.75 o                         
   6   1 -16       1295.45       1352.93       112.16 o                         
   7   1 -16       7480.87       7663.00       400.85 o                         
   8   1 -16        183.79        115.43        58.43 o                         
  -7   2 -16       2443.88       2657.24       206.34 o                         
  -6   2 -16       1254.12       1084.17       138.99 o                         
  -5   2 -16        353.95        196.66        65.79 o                         
  -4   2 -16       3606.54       3908.78       202.31 o                         
  -3   2 -16       2344.72       2352.76       149.21 o                         
  -2   2 -16       4305.26       4822.96       251.60 o                         
  -1   2 -16        207.18        235.73        40.25 o                         
   0   2 -16       3910.87       3895.49       124.79 o                         
   1   2 -16       1993.53       1990.92       107.10 o                         
   2   2 -16       8713.05       8401.69       238.72 o                         
   3   2 -16        742.75        716.04        71.92 o                         
   4   2 -16       1048.85        899.73        94.41 o                         
   5   2 -16        588.27        585.06        90.93 o                         
   6   2 -16      10932.39      10855.52       387.83 o                         
   7   2 -16        782.22        900.06       125.67 o                         
   8   2 -16       2559.45       2902.91       263.90 o                         
  -7   3 -16       3534.20       3380.53       266.43 o                         
  -6   3 -16        896.38        990.60       122.45 o                         
  -5   3 -16        131.01         87.67        47.93 o                         
  -4   3 -16       1570.90       1273.95       127.97 o                         
  -3   3 -16       5249.53       5357.55       225.17 o                         
  -2   3 -16        759.11        741.47        72.85 o                         
  -1   3 -16        330.73        356.52        50.33 o                         
   0   3 -16        733.54        727.98        58.96 o                         
   1   3 -16       8684.94       8842.68       277.69 o                         
   2   3 -16       2183.75       2193.01       142.08 o                         
   3   3 -16       2926.90       2731.01       168.10 o                         
   4   3 -16         25.94         88.76        42.71 o                         
   5   3 -16       3687.79       3497.80       196.12 o                         
   6   3 -16        952.49        976.71       128.42 o                         
   7   3 -16       7348.68       7853.83       404.66 o                         
   8   3 -16        182.07        143.02        73.04 o                         
  -7   4 -16       2063.92       2368.17       194.96 o                         
  -6   4 -16       1478.72       1392.11       135.29 o                         
  -5   4 -16        136.65        168.05        59.12 o                         
  -4   4 -16       1439.71       1184.54       123.91 o                         
  -3   4 -16       3367.02       3359.76       173.19 o                         
  -2   4 -16       1348.53       1182.83        90.36 o                         
  -1   4 -16        391.14        416.39        44.66 o                         
   0   4 -16        881.93        950.25        70.68 o                         
   1   4 -16       1884.29       1894.04       118.50 o                         
   2   4 -16       9733.53       9563.47       269.24 o                         
   3   4 -16        417.92        394.93        60.89 o                         
   4   4 -16        171.72        102.01        45.36 o                         
   5   4 -16        471.77        275.46        69.49 o                         
   6   4 -16       4850.69       4899.19       303.75 o                         
   7   4 -16        521.17        432.07        91.39 o                         
   8   4 -16       1071.90       1633.54       234.31 o                         
  -7   5 -16       3311.74       2709.25       241.52 o                         
  -6   5 -16       1510.39       1469.84       141.70 o                         
  -5   5 -16         72.92         92.28        42.94 o                         
  -4   5 -16        646.70        513.79        66.63 o                         
  -3   5 -16       8599.92       8104.48       321.69 o                         
  -2   5 -16       1063.40       1077.19        97.86 o                         
  -1   5 -16        409.39        387.78        59.69 o                         
   0   5 -16        737.28        781.45        63.78 o                         
   1   5 -16       4035.15       4372.80       158.17 o                         
   2   5 -16       2253.74       2225.79       136.62 o                         
   3   5 -16       2487.75       2584.91       149.16 o                         
   4   5 -16        110.60         98.64        49.74 o                         
   5   5 -16       2447.53       2396.02       207.69 o                         
   6   5 -16        705.24        484.49       105.17 o                         
   7   5 -16       3274.10       3773.12       282.18 o                         
   8   5 -16         54.31         83.19        51.63 o                         
  -7   6 -16       1840.96       1895.90       177.96 o                         
  -6   6 -16       1182.02       1229.56       124.69 o                         
  -5   6 -16        213.93        157.33        53.49 o                         
  -4   6 -16       1731.13       1805.86       129.22 o                         
  -3   6 -16       3454.29       3617.53       175.69 o                         
  -2   6 -16       3830.81       3553.86       197.75 o                         
  -1   6 -16        428.06        612.07        78.45 o                         
   0   6 -16       2423.12       2383.40       128.72 o                         
   1   6 -16       1556.97       1487.91       104.53 o                         
   2   6 -16       8258.37       8092.42       251.24 o                         
   3   6 -16       1453.44       1519.67       112.75 o                         
   4   6 -16       1501.69       1328.56       159.54 o                         
   5   6 -16        450.30        346.61        84.95 o                         
   6   6 -16       6743.01       6185.91       360.09 o                         
   7   6 -16        253.42        391.67        83.59 o                         
   8   6 -16        980.39       1056.73       138.62 o                         
  -7   7 -16       1324.40       1300.70       166.13 o                         
  -6   7 -16       1356.06       1162.17       160.14 o                         
  -5   7 -16       1136.98       1218.14       150.01 o                         
  -4   7 -16        256.03        242.52        59.78 o                         
  -3   7 -16       4927.25       4958.51       246.37 o                         
  -2   7 -16       2130.36       2065.41       150.98 o                         
  -1   7 -16       1243.46       1422.01       112.75 o                         
   0   7 -16        948.31        881.81        83.99 o                         
   1   7 -16       9427.67       9267.27       251.91 o                         
   2   7 -16       1830.07       1993.53       123.69 o                         
   3   7 -16       6701.43       5883.22       290.97 o                         
   4   7 -16        505.09        540.03        92.10 o                         
   5   7 -16       4705.94       4500.25       268.13 o                         
   6   7 -16        531.79        524.91        96.95 o                         
   7   7 -16       4529.98       4615.50       315.54 o                         
  -6   8 -16       1370.22       1454.07       146.47 o                         
  -5   8 -16        359.34        373.03        75.40 o                         
  -4   8 -16        424.92        311.28        79.52 o                         
  -3   8 -16        761.24        738.29        93.69 o                         
  -2   8 -16       3954.08       3530.22       206.36 o                         
  -1   8 -16        188.43        269.31        51.74 o                         
   0   8 -16       4583.42       4465.44       233.41 o                         
   1   8 -16       1730.36       1420.59       116.09 o                         
   2   8 -16       7567.81       7318.83       279.09 o                         
   3   8 -16       1349.69       1331.90       131.55 o                         
   4   8 -16       2853.40       2537.49       205.79 o                         
   5   8 -16        349.40        252.26        71.33 o                         
   6   8 -16       7446.18       7380.83       370.82 o                         
   7   8 -16        433.86        622.97       102.38 o                         
  -6   9 -16        794.05        710.87       104.14 o                         
  -5   9 -16        296.78        185.99        71.53 o                         
  -4   9 -16        229.36        265.35        68.67 o                         
  -3   9 -16        626.53        607.83        85.09 o                         
  -2   9 -16       1291.05       1395.19       131.51 o                         
  -1   9 -16        800.06        787.76        86.21 o                         
   0   9 -16         15.15         16.86        29.47 o                         
   1   9 -16       7893.69       7957.04       287.69 o                         
   2   9 -16       1429.45       1472.65       129.74 o                         
   3   9 -16       2339.99       2490.79       184.92 o                         
   4   9 -16        175.38        132.83        51.02 o                         
   5   9 -16       2472.85       2553.64       221.17 o                         
   6   9 -16        748.91        653.53       114.47 o                         
   7   9 -16       1779.76       1487.38       154.98 o                         
  -5  10 -16        188.51        275.03        65.20 o                         
  -4  10 -16        923.64       1131.96       166.06 o                         
  -3  10 -16        270.01        271.91        67.54 o                         
  -2  10 -16       1844.43       1929.37       153.77 o                         
  -1  10 -16        710.83        644.30        75.23 o                         
   0  10 -16        223.41        181.05        52.14 o                         
   1  10 -16       1542.29       1586.48       133.94 o                         
   2  10 -16       2885.75       2870.45       187.89 o                         
   3  10 -16        250.00        283.85        86.43 o                         
   4  10 -16        279.47        372.83        78.07 o                         
   5  10 -16         94.51        106.52        52.61 o                         
   6  10 -16       2182.75       2118.01       186.11 o                         
  -5  11 -16        399.40        320.85        92.83 o                         
  -4  11 -16        631.64        665.70        90.76 o                         
  -3  11 -16       1290.82       1308.09       140.68 o                         
  -2  11 -16        827.20        773.20        96.27 o                         
  -1  11 -16        244.70        245.87        48.17 o                         
   0  11 -16        115.49         62.48        37.14 o                         
   1  11 -16       1706.22       1744.76       173.06 o                         
   2  11 -16        867.45       1019.75       117.50 o                         
   3  11 -16        233.97        271.41        65.00 o                         
   4  11 -16         43.15         53.96        45.72 o                         
   5  11 -16       1221.29       1363.88       149.43 o                         
   6  11 -16        474.23        478.05        73.77 o                         
  -4  12 -16       1950.88       1819.66       167.12 o                         
  -3  12 -16        698.19        844.85       109.69 o                         
  -2  12 -16       1329.59       1630.09       154.14 o                         
  -1  12 -16        657.61        678.47       110.55 o                         
   0  12 -16         81.59         65.32        43.70 o                         
   1  12 -16        443.75        434.71        69.23 o                         
   2  12 -16       2675.35       2457.08       180.16 o                         
   3  12 -16         40.98         39.15        42.27 o                         
   4  12 -16        406.39        341.44        74.39 o                         
   5  12 -16        181.96         90.06        58.30 o                         
  -3  13 -16       2306.72       2332.81       233.28 o                         
  -2  13 -16        869.55        948.86       113.68 o                         
  -1  13 -16        344.25        183.24        61.32 o                         
   0  13 -16        151.09        145.11        47.16 o                         
   1  13 -16        871.45        819.85        90.37 o                         
   2  13 -16        483.89        396.27        67.14 o                         
   3  13 -16       1416.79       1441.85       134.53 o                         
   4  13 -16         38.15         11.52        90.27 o                         
  -2  14 -16       1158.59       1258.63       134.58 o                         
  -1  14 -16        423.48        434.58        69.26 o                         
   0  14 -16       1040.65       1088.84       103.17 o                         
   1  14 -16         93.65         33.40        45.27 o                         
   2  14 -16       1917.07       1987.34       184.77 o                         
   3  14 -16        486.63        578.26        93.19 o                         
   0  15 -16         94.70        140.74        73.23 o                         
   1  15 -16       1156.87       1099.19       101.60 o                         
  -8   1 -15        104.80        198.98       113.49 o                         
  -7   1 -15        134.67         38.79        59.47 o                         
  -6   1 -15       1091.57        919.41       128.80 o                         
  -5   1 -15        106.70         98.18        58.01 o                         
  -4   1 -15        200.22        163.90        44.90 o                         
  -3   1 -15         32.41         45.64        32.29 o                         
  -2   1 -15        240.59        293.48        45.62 o                         
  -1   1 -15         14.17         36.79        27.26 o                         
   0   1 -15         12.22         26.72        23.17 o                         
   1   1 -15         84.78         91.14        28.43 o                         
   2   1 -15       1072.18       1182.94        98.54 o                         
   3   1 -15        104.06         66.61        32.82 o                         
   4   1 -15        101.42        131.93        35.73 o                         
   5   1 -15        235.39        254.84        43.61 o                         
   6   1 -15        165.72         87.98        38.65 o                         
   7   1 -15         70.97         17.48        43.82 o                         
   8   1 -15         12.04         34.83        45.60 o                         
   9   1 -15         11.40         66.12        62.55 o                         
  -8   2 -15         10.49         38.21        61.94 o                         
  -7   2 -15         90.28        174.41        94.82 o                         
  -6   2 -15         42.34          6.03        46.40 o                         
  -5   2 -15       1299.60       1349.58       128.12 o                         
  -4   2 -15        129.19        179.57        45.27 o                         
  -3   2 -15       1055.53        936.20        92.86 o                         
  -2   2 -15        431.07        524.86        59.35 o                         
  -1   2 -15        148.63        138.09        26.90 o                         
   0   2 -15         15.78         59.39        25.58 o                         
   1   2 -15        232.26        259.20        45.78 o                         
   2   2 -15        299.74        268.04        45.80 o                         
   3   2 -15        389.77        401.50        48.56 o                         
   4   2 -15         14.66         22.78        25.36 o                         
   5   2 -15       2396.66       2190.50       136.07 o                         
   6   2 -15         17.10        100.69        37.21 o                         
   7   2 -15         87.87        179.63        60.67 o                         
   8   2 -15          4.60         84.34        79.06 o                         
   9   2 -15         60.54         32.47        90.39 o                         
  -8   3 -15        454.90        341.88        93.81 o                         
  -7   3 -15         45.83         89.27        51.73 o                         
  -6   3 -15        518.01        553.70        86.97 o                         
  -5   3 -15         59.11         62.90        38.95 o                         
  -4   3 -15        759.50        822.02       109.98 o                         
  -3   3 -15        191.39        215.24        42.29 o                         
  -2   3 -15       1067.67       1131.35        94.80 o                         
  -1   3 -15         12.01         43.93        21.47 o                         
   0   3 -15        484.81        519.83        48.94 o                         
   1   3 -15        104.43        191.31        40.34 o                         
   2   3 -15        395.04        332.48        59.48 o                         
   3   3 -15        190.97        173.13        46.83 o                         
   4   3 -15        840.41        882.85        94.54 o                         
   5   3 -15        247.32        363.95        84.16 o                         
   6   3 -15        242.77        298.50        84.07 o                         
   7   3 -15        195.26        217.87        73.93 o                         
   8   3 -15          9.63          0.00        54.29 o                         
  -7   4 -15        164.50        213.76        65.57 o                         
  -6   4 -15        121.13        199.03        52.38 o                         
  -5   4 -15        741.29        596.34        83.42 o                         
  -4   4 -15         14.83         24.13        38.26 o                         
  -3   4 -15        593.29        548.55        70.12 o                         
  -2   4 -15        122.79        141.62        39.03 o                         
  -1   4 -15        719.56        748.95        64.85 o                         
   0   4 -15         55.94         61.87        22.46 o                         
   1   4 -15        922.95        794.93        67.30 o                         
   2   4 -15        233.75        194.01        46.88 o                         
   3   4 -15        810.54        885.76        85.73 o                         
   4   4 -15        466.92        760.98       115.60 o                         
   5   4 -15       1494.59       1219.09       140.08 o                         
   6   4 -15        400.70        482.50       105.43 o                         
   7   4 -15        356.27        365.75        77.34 o                         
   8   4 -15         57.76        164.80        67.32 o                         
  -7   5 -15         50.41         60.70        53.85 o                         
  -6   5 -15        534.70        433.66        88.30 o                         
  -5   5 -15         29.92         30.01        32.12 o                         
  -4   5 -15        826.68        782.31        83.86 o                         
  -3   5 -15        127.70        110.42        41.61 o                         
  -2   5 -15        917.02        944.98        86.72 o                         
  -1   5 -15         16.15         22.85        21.35 o                         
   0   5 -15       1279.31       1390.71        86.82 o                         
   1   5 -15        238.93        369.63        51.73 o                         
   2   5 -15        718.28        786.62        87.22 o                         
   3   5 -15         93.53        129.69        37.76 o                         
   4   5 -15        864.20        846.82       105.15 o                         
   5   5 -15        555.63        715.65       110.37 o                         
   6   5 -15       1579.78       1488.17       167.92 o                         
   7   5 -15        313.09        351.57       100.28 o                         
   8   5 -15          0.52         92.91        66.10 o                         
  -7   6 -15        468.44        496.91        85.32 o                         
  -6   6 -15         39.32         36.29        43.14 o                         
  -5   6 -15        563.20        622.32        95.16 o                         
  -4   6 -15          9.41         79.74        39.64 o                         
  -3   6 -15       1104.43       1188.64       102.20 o                         
  -2   6 -15         48.04         16.45        28.54 o                         
  -1   6 -15        600.93        598.63        77.81 o                         
   0   6 -15         84.45        126.59        35.63 o                         
   1   6 -15       1450.58       1597.83       105.52 o                         
   2   6 -15        476.31        430.21        65.92 o                         
   3   6 -15        427.70        506.59        63.76 o                         
   4   6 -15         75.69         34.33        46.71 o                         
   5   6 -15        517.18        505.21        96.74 o                         
   6   6 -15        452.52        342.59        85.66 o                         
   7   6 -15        636.87        910.20       129.05 o                         
   8   6 -15        102.64         28.26        55.37 o                         
  -7   7 -15         88.91         77.64        62.31 o                         
  -6   7 -15        649.90        518.92        91.31 o                         
  -5   7 -15        117.61        117.08        50.72 o                         
  -4   7 -15       2194.79       2190.91       158.49 o                         
  -3   7 -15        329.98        351.60        76.68 o                         
  -2   7 -15        197.36        240.50        57.84 o                         
  -1   7 -15        265.07        278.46        55.06 o                         
   0   7 -15        645.49        571.45        68.70 o                         
   1   7 -15        393.48        381.31        54.09 o                         
   2   7 -15       1364.20       1429.54       108.34 o                         
   3   7 -15        378.89        374.21        71.37 o                         
   4   7 -15       1762.11       2011.70       179.06 o                         
   5   7 -15        222.94        447.82       117.76 o                         
   6   7 -15       1705.47       1898.94       190.20 o                         
   7   7 -15        401.52        317.48        75.69 o                         
   8   7 -15        109.75        140.51        57.67 o                         
  -7   8 -15       1623.21       1899.93       171.25 o                         
  -6   8 -15        252.50        238.77        69.82 o                         
  -5   8 -15        501.02        570.06        96.53 o                         
  -4   8 -15        199.42        179.08        51.74 o                         
  -3   8 -15       1680.97       1630.64       137.38 o                         
  -2   8 -15        327.63        306.81        64.33 o                         
  -1   8 -15         20.25        133.18        52.11 o                         
   0   8 -15        196.52        150.77        43.74 o                         
   1   8 -15       3069.28       3249.96       172.67 o                         
   2   8 -15       1195.83       1144.49       109.55 o                         
   3   8 -15        174.67        153.55        52.23 o                         
   4   8 -15        314.88        244.28        65.74 o                         
   5   8 -15        246.23        334.04        72.13 o                         
   6   8 -15        597.56        595.43        96.23 o                         
   7   8 -15        657.53        751.31       122.04 o                         
  -6   9 -15        319.58        252.37        74.68 o                         
  -5   9 -15        111.89        118.78        51.62 o                         
  -4   9 -15        526.60        632.36        95.91 o                         
  -3   9 -15         16.46         20.64        35.32 o                         
  -2   9 -15       1668.03       1540.45       133.18 o                         
  -1   9 -15        498.36        473.89        70.61 o                         
   0   9 -15       3218.49       3118.34       160.16 o                         
   1   9 -15        933.83        888.78       113.07 o                         
   2   9 -15       1692.15       1494.37       130.13 o                         
   3   9 -15        453.34        585.33        91.07 o                         
   4   9 -15        702.43        793.98       105.25 o                         
   5   9 -15        409.17        451.73        78.72 o                         
   6   9 -15       1047.75       1115.19       128.90 o                         
   7   9 -15        295.91        237.48        66.01 o                         
  -6  10 -15        273.28        163.51        49.57 o                         
  -5  10 -15        637.59        603.59        98.87 o                         
  -4  10 -15          2.03         74.55        57.27 o                         
  -3  10 -15        629.95        655.91        86.87 o                         
  -2  10 -15        330.95        336.69        67.97 o                         
  -1  10 -15        612.18        535.35        77.62 o                         
   0  10 -15        160.82        153.48        40.29 o                         
   1  10 -15       3658.68       3561.88       206.84 o                         
   2  10 -15        626.28        501.98        76.97 o                         
   3  10 -15       1007.54       1010.73       135.77 o                         
   4  10 -15        181.48        116.40        46.77 o                         
   5  10 -15       2088.97       2009.52       180.69 o                         
   6  10 -15        464.42        431.28        99.11 o                         
   7  10 -15        163.05        159.55        51.99 o                         
  -5  11 -15         29.67         49.36        51.66 o                         
  -4  11 -15        856.26        966.33       131.39 o                         
  -3  11 -15         47.01        109.46        60.63 o                         
  -2  11 -15        825.05       1097.15       133.58 o                         
  -1  11 -15         87.80        108.36        39.12 o                         
   0  11 -15       4883.07       4273.40       217.85 o                         
   1  11 -15        423.71        347.02        66.24 o                         
   2  11 -15        838.08        806.05        98.85 o                         
   3  11 -15        364.08        423.18        69.12 o                         
   4  11 -15       1482.76       1690.62       153.01 o                         
   5  11 -15        799.90        943.22       126.57 o                         
   6  11 -15       1071.34       1042.48       121.52 o                         
  -5  12 -15       1823.69       1669.76       156.40 o                         
  -4  12 -15         96.31        149.89        61.49 o                         
  -3  12 -15       1073.40       1195.69       129.95 o                         
  -2  12 -15        377.60        381.95        77.18 o                         
  -1  12 -15       1017.56       1021.30       103.22 o                         
   0  12 -15         50.55        147.64        59.23 o                         
   1  12 -15       2196.93       2222.40       158.80 o                         
   2  12 -15        525.15        415.32        90.50 o                         
   3  12 -15        913.66        955.78       107.72 o                         
   4  12 -15         11.25         97.38        55.63 o                         
   5  12 -15       2940.93       2777.13       217.02 o                         
  -4  13 -15       2362.92       2356.58       200.40 o                         
  -3  13 -15        398.77        359.56        79.53 o                         
  -2  13 -15        316.65        479.14        94.03 o                         
  -1  13 -15        320.08        365.74        70.19 o                         
   0  13 -15       1421.78       1331.96       122.45 o                         
   1  13 -15        241.89        275.23        51.60 o                         
   2  13 -15        693.22        532.75        95.10 o                         
   3  13 -15        755.39        664.91        88.30 o                         
   4  13 -15        356.54        243.49        61.37 o                         
   5  13 -15        467.66        519.64        93.20 o                         
  -3  14 -15       2053.84       2016.00       218.92 o                         
  -2  14 -15        577.07        620.95        94.58 o                         
  -1  14 -15         24.28         19.23        35.02 o                         
   0  14 -15        304.63        299.42        57.99 o                         
   1  14 -15       1543.44       1419.04       124.46 o                         
   2  14 -15        845.55        988.07       105.35 o                         
   3  14 -15         61.85        176.70        48.12 o                         
   4  14 -15         27.29         14.32        56.59 o                         
  -1  15 -15        162.93        233.69        60.15 o                         
   0  15 -15        916.96       1061.11       108.72 o                         
   1  15 -15        498.14        460.81        64.69 o                         
   2  15 -15       2274.59       2680.35       184.05 o                         
  -8   0 -14       2243.95       2238.04       287.45 o                         
  -7   0 -14       1629.54       1635.09       341.51 o                         
  -6   0 -14       2143.56       1897.11       229.88 o                         
  -5   0 -14       8389.05       7478.48       434.56 o                         
  -4   0 -14       1457.93       1645.41       159.60 o                         
  -3   0 -14       2471.20       2384.40       184.12 o                         
  -2   0 -14       1324.47       1566.89       141.64 o                         
  -1   0 -14      20794.73      21909.30       476.92 o                         
   0   0 -14       4922.80       4950.58       205.02 o                         
   1   0 -14      23088.32      22531.36       725.65 o                         
   2   0 -14       2307.40       2258.32       190.57 o                         
   3   0 -14       5219.92       5324.53       239.71 o                         
   4   0 -14       1718.38       1868.83       159.17 o                         
   5   0 -14      15173.47      13445.42       462.86 o                         
   6   0 -14       1053.01       1156.14       140.61 o                         
   7   0 -14       1104.03       1023.45       308.54 o                         
   8   0 -14          9.73         17.55        69.12 o                         
   9   0 -14       6451.04       6080.21       470.74 o                         
  -8   1 -14       3484.36       4147.43       341.51 o                         
  -7   1 -14        360.37        238.30        82.18 o                         
  -6   1 -14       4529.39       4485.27       313.71 o                         
  -5   1 -14       2358.86       2358.82       151.65 o                         
  -4   1 -14       2623.05       2838.55       165.04 o                         
  -3   1 -14        554.67        591.94        60.44 o                         
  -2   1 -14       1895.67       2019.03        99.31 o                         
  -1   1 -14       4200.88       4362.31       123.67 o                         
   0   1 -14      21048.96      21124.69       396.06 o                         
   1   1 -14       4675.19       4642.62       159.10 o                         
   2   1 -14      12579.20      13246.64       322.64 o                         
   3   1 -14        518.91        478.72        55.83 o                         
   4   1 -14      10866.98      10812.62       259.46 o                         
   5   1 -14       1407.28       1473.31       110.94 o                         
   6   1 -14       8703.63       8951.86       254.26 o                         
   7   1 -14        115.58        137.80        41.06 o                         
   8   1 -14        808.91        864.49       107.05 o                         
   9   1 -14        280.49        469.83       120.61 o                         
  -8   2 -14       1341.50       1143.51       169.86 o                         
  -7   2 -14        131.97         76.00        57.85 o                         
  -6   2 -14       1357.45       1365.39       157.00 o                         
  -5   2 -14       7809.95       8387.84       361.78 o                         
  -4   2 -14       1453.87       1389.51       101.35 o                         
  -3   2 -14       1472.25       1513.17       117.97 o                         
  -2   2 -14        135.76        181.20        32.61 o                         
  -1   2 -14       5872.99       5884.89       156.69 o                         
   0   2 -14       3199.72       3133.58       107.22 o                         
   1   2 -14      21965.80      23311.02       446.86 o                         
   2   2 -14       1716.01       1752.88        98.71 o                         
   3   2 -14       2297.94       2407.35       115.39 o                         
   4   2 -14        686.93        791.39        68.96 o                         
   5   2 -14       9470.60       9180.04       246.50 o                         
   6   2 -14        536.45        606.20        68.40 o                         
   7   2 -14       3213.65       3662.05       228.88 o                         
   8   2 -14         47.75        137.35        54.77 o                         
   9   2 -14       5070.01       5053.35       438.53 o                         
  -8   3 -14       1067.92        815.37       120.77 o                         
  -7   3 -14        390.86        420.47        90.72 o                         
  -6   3 -14       2043.49       2669.76       231.00 o                         
  -5   3 -14       2986.48       2720.16       176.73 o                         
  -4   3 -14       6957.50       6706.86       242.82 o                         
  -3   3 -14        402.16        430.57        56.67 o                         
  -2   3 -14        264.19        252.16        52.99 o                         
  -1   3 -14        336.52        308.38        40.25 o                         
   0   3 -14      10703.96       9989.86       203.03 o                         
   1   3 -14       3132.42       3216.05       123.10 o                         
   2   3 -14      12904.12      13178.24       277.72 o                         
   3   3 -14        225.16        215.02        33.47 o                         
   4   3 -14       3406.21       3291.65       158.20 o                         
   5   3 -14        762.40        787.51        78.65 o                         
   6   3 -14       7507.19       7829.97       399.03 o                         
   7   3 -14         69.10         62.30        54.73 o                         
   8   3 -14       2092.45       1980.33       248.33 o                         
   9   3 -14        134.22         65.08        64.15 o                         
  -8   4 -14       1035.39       1233.52       194.96 o                         
  -7   4 -14        484.36        592.96       102.56 o                         
  -6   4 -14        752.49        726.72        92.17 o                         
  -5   4 -14       4876.20       4755.95       220.34 o                         
  -4   4 -14       3572.47       3335.42       172.67 o                         
  -3   4 -14       2077.05       2117.59       131.98 o                         
  -2   4 -14        321.26        351.97        46.86 o                         
  -1   4 -14       1730.96       1388.37       100.09 o                         
   0   4 -14       1841.42       1608.45        91.22 o                         
   1   4 -14      12442.53      12801.87       331.28 o                         
   2   4 -14       1549.92       1490.02       105.55 o                         
   3   4 -14       4594.75       4688.30       183.33 o                         
   4   4 -14        239.77        150.62        42.46 o                         
   5   4 -14       8757.67       9080.97       355.47 o                         
   6   4 -14        433.32        495.52       114.31 o                         
   7   4 -14       1695.65       2107.18       196.98 o                         
   8   4 -14         69.80          0.00        85.92 o                         
   9   4 -14       3464.82       3272.14       299.35 o                         
  -8   5 -14       1989.33       1667.99       228.88 o                         
  -7   5 -14        421.23        559.03        99.22 o                         
  -6   5 -14       1453.35       1355.70       118.23 o                         
  -5   5 -14       2604.09       2554.70       147.99 o                         
  -4   5 -14       9012.18       8146.88       272.77 o                         
  -3   5 -14       1730.33       1677.10       119.37 o                         
  -2   5 -14       3976.92       3728.81       172.73 o                         
  -1   5 -14        726.04        729.66        62.52 o                         
   0   5 -14       8784.32       8449.02       202.04 o                         
   1   5 -14       1550.98       1601.25        91.41 o                         
   2   5 -14       3652.18       3507.47       165.11 o                         
   3   5 -14        888.77        825.65        83.08 o                         
   4   5 -14       5111.85       4774.98       320.35 o                         
   5   5 -14       1008.41       1047.10       130.42 o                         
   6   5 -14       7034.57       7521.60       366.98 o                         
   7   5 -14        357.64        344.95        83.06 o                         
   8   5 -14       1337.43       1445.41       163.56 o                         
  -7   6 -14        542.23        494.55        88.65 o                         
  -6   6 -14        487.61        425.64        74.82 o                         
  -5   6 -14       4581.57       4586.73       261.87 o                         
  -4   6 -14       2613.97       2466.45       150.15 o                         
  -3   6 -14       3349.88       3390.75       198.28 o                         
  -2   6 -14       1281.08       1278.54        91.00 o                         
  -1   6 -14       6053.91       5392.01       183.75 o                         
   0   6 -14       2781.31       2747.28       126.89 o                         
   1   6 -14       8252.55       8129.45       220.94 o                         
   2   6 -14        697.61        667.23        87.67 o                         
   3   6 -14       5134.86       4965.66       212.81 o                         
   4   6 -14        779.17        746.10       102.50 o                         
   5   6 -14      12561.32      12534.34       475.75 o                         
   6   6 -14        716.05        728.86       117.95 o                         
   7   6 -14       2045.68       1972.26       193.11 o                         
   8   6 -14        132.11        111.95        54.96 o                         
  -7   7 -14         96.58         68.89        63.11 o                         
  -6   7 -14        765.74       1014.32       113.12 o                         
  -5   7 -14       1238.17       1442.43       118.71 o                         
  -4   7 -14       6447.06       5649.09       265.92 o                         
  -3   7 -14       1159.85       1191.47       112.71 o                         
  -2   7 -14       2256.08       2310.29       140.07 o                         
  -1   7 -14       2014.31       2058.38       130.83 o                         
   0   7 -14      14615.27      14159.65       454.41 o                         
   1   7 -14       1384.43       1325.73        95.04 o                         
   2   7 -14       2168.33       2121.01       132.08 o                         
   3   7 -14        636.68        527.29        78.71 o                         
   4   7 -14       7057.06       5823.59       293.61 o                         
   5   7 -14        799.24        743.54       117.01 o                         
   6   7 -14       8064.83       7503.13       380.44 o                         
   7   7 -14        269.34        274.17       101.78 o                         
   8   7 -14       1584.49       1698.55       206.20 o                         
  -7   8 -14         64.62         41.16        50.34 o                         
  -6   8 -14        388.59        447.30        84.67 o                         
  -5   8 -14       2694.15       2423.86       194.73 o                         
  -4   8 -14       1201.16       1064.04       109.34 o                         
  -3   8 -14       1781.94       1696.10       136.35 o                         
  -2   8 -14        226.78        167.47        61.56 o                         
  -1   8 -14       8365.45       8116.90       257.07 o                         
   0   8 -14       1843.18       1990.82       124.31 o                         
   1   8 -14       7813.94       8015.73       254.22 o                         
   2   8 -14        655.26        593.19        91.25 o                         
   3   8 -14       2796.97       2440.08       175.25 o                         
   4   8 -14        833.80        698.56        99.68 o                         
   5   8 -14       7805.31       7842.03       404.93 o                         
   6   8 -14        434.31        460.04       100.39 o                         
   7   8 -14       2273.36       2451.25       224.03 o                         
   8   8 -14         25.79        130.37        59.55 o                         
  -6   9 -14        761.52        595.44        94.27 o                         
  -5   9 -14        814.69        780.39       109.66 o                         
  -4   9 -14       2277.54       2115.04       370.49 o                         
  -3   9 -14       1219.55       1393.24       127.78 o                         
  -2   9 -14       1038.30       1145.51       100.69 o                         
  -1   9 -14        442.46        456.19        66.43 o                         
   0   9 -14       6914.59       6460.71       229.99 o                         
   1   9 -14       2046.72       2001.11       147.75 o                         
   2   9 -14       1819.54       1997.85       150.01 o                         
   3   9 -14        297.34        183.92        64.15 o                         
   4   9 -14       6492.15       6459.24       320.79 o                         
   5   9 -14        197.55        298.46        69.86 o                         
   6   9 -14       2488.69       2377.91       198.87 o                         
   7   9 -14        176.98        227.06        58.08 o                         
  -6  10 -14        195.26        335.70        84.84 o                         
  -5  10 -14       2631.83       2380.69       202.17 o                         
  -4  10 -14       1324.41       1266.74       136.01 o                         
  -3  10 -14       1498.62       1300.35       123.10 o                         
  -2  10 -14        468.31        522.21        75.68 o                         
  -1  10 -14       2715.40       2426.57       156.51 o                         
   0  10 -14        899.59        836.29        83.62 o                         
   1  10 -14       5371.38       5206.99       282.41 o                         
   2  10 -14        624.32        783.07        92.58 o                         
   3  10 -14       1547.38       1466.74       128.42 o                         
   4  10 -14        417.03        319.32        67.57 o                         
   5  10 -14       1138.98       1197.06       133.96 o                         
   6  10 -14        377.33        195.61        63.01 o                         
   7  10 -14       1628.87       1318.13       167.86 o                         
  -6  11 -14       1306.95       1409.75       145.23 o                         
  -5  11 -14        792.67        867.28       111.58 o                         
  -4  11 -14       1785.81       1897.96       171.47 o                         
  -3  11 -14        338.84        437.62        89.45 o                         
  -2  11 -14         47.76        102.75        41.89 o                         
  -1  11 -14        119.52        124.10        67.73 o                         
   0  11 -14       3269.55       3525.58       196.20 o                         
   1  11 -14       1818.42       1642.84       138.94 o                         
   2  11 -14       2052.07       2271.10       164.99 o                         
   3  11 -14        118.06         58.82        46.38 o                         
   4  11 -14       2574.73       2595.12       201.77 o                         
   5  11 -14        508.81        511.45        92.50 o                         
   6  11 -14       1924.30       1607.95       247.72 o                         
  -5  12 -14       2036.30       1857.81       175.30 o                         
  -4  12 -14        864.41        879.50       112.79 o                         
  -3  12 -14        443.35        484.69       106.32 o                         
  -2  12 -14        116.67        109.77        46.04 o                         
  -1  12 -14       2087.60       1936.09       144.70 o                         
   0  12 -14       1055.40       1079.32       107.06 o                         
   1  12 -14       4392.89       4601.69       247.16 o                         
   2  12 -14        204.38        265.06        61.71 o                         
   3  12 -14       1495.71       1375.38       141.64 o                         
   4  12 -14        222.65        275.16        84.74 o                         
   5  12 -14       2938.78       2721.67       253.09 o                         
   6  12 -14        321.75        153.57        65.71 o                         
  -4  13 -14       1197.86       1115.73       131.29 o                         
  -3  13 -14        270.12        352.59        77.30 o                         
  -2  13 -14        659.45        628.46        92.13 o                         
  -1  13 -14        406.82        440.04        73.68 o                         
   0  13 -14       4946.80       4940.77       243.60 o                         
   1  13 -14        632.26        690.18        82.78 o                         
   2  13 -14       1906.12       1994.81       190.41 o                         
   3  13 -14        166.24        189.91        54.70 o                         
   4  13 -14       2958.29       2444.63       224.95 o                         
   5  13 -14        346.35        187.53        71.21 o                         
  -3  14 -14       1118.52        927.03       128.92 o                         
  -2  14 -14        238.84        196.03        52.91 o                         
  -1  14 -14       2373.20       2420.56       173.16 o                         
   0  14 -14        674.98        864.96       135.44 o                         
   1  14 -14       1915.27       2242.44       157.12 o                         
   2  14 -14        677.80        788.29        94.65 o                         
   3  14 -14       2410.00       2623.64       206.34 o                         
   4  14 -14        130.28        252.56        66.58 o                         
  -2  15 -14        183.09        349.57        82.71 o                         
  -1  15 -14         55.28        196.17        54.78 o                         
   0  15 -14       3582.97       3589.36       232.48 o                         
   1  15 -14        230.87        352.42        67.21 o                         
   2  15 -14       1441.36       1665.71       154.55 o                         
   3  15 -14        735.77        867.34       104.20 o                         
  -8   1 -13         22.43         99.50        71.02 o                         
  -7   1 -13        336.73        441.52       113.56 o                         
  -6   1 -13        148.36        277.08        87.21 o                         
  -5   1 -13       1634.53       1705.99       130.73 o                         
  -4   1 -13         62.48         75.19        32.70 o                         
  -3   1 -13         37.51         10.29        33.18 o                         
  -2   1 -13        246.11        270.77        37.08 o                         
  -1   1 -13        966.64        973.27        56.68 o                         
   0   1 -13         50.79         22.16        24.27 o                         
   1   1 -13          6.42         29.77        19.59 o                         
   2   1 -13         14.43         23.01        23.60 o                         
   3   1 -13         55.05         59.20        25.43 o                         
   4   1 -13        172.31        134.41        37.51 o                         
   5   1 -13        666.94        673.45        69.31 o                         
   6   1 -13        471.26        409.79        59.11 o                         
   7   1 -13        479.16        430.06        69.32 o                         
   8   1 -13         18.34         59.27        60.68 o                         
   9   1 -13          9.22         16.22        51.49 o                         
  -8   2 -13         84.24        120.38        99.68 o                         
  -7   2 -13         13.69         52.88        53.49 o                         
  -6   2 -13       2466.06       2516.17       185.20 o                         
  -5   2 -13         56.22         80.30        36.78 o                         
  -4   2 -13        122.85        152.49        38.33 o                         
  -3   2 -13         21.97         30.65        26.35 o                         
  -2   2 -13        496.34        412.78        48.17 o                         
  -1   2 -13        432.60        437.32        55.22 o                         
   0   2 -13         72.21         76.40        24.45 o                         
   1   2 -13         29.69         52.04        22.45 o                         
   2   2 -13        110.46        107.76        26.04 o                         
   3   2 -13        185.54        248.95        39.27 o                         
   4   2 -13        343.53        321.60        42.69 o                         
   5   2 -13        348.74        328.28        49.79 o                         
   6   2 -13       1617.47       1883.88       124.39 o                         
   7   2 -13        288.11        183.63        62.05 o                         
   8   2 -13         35.88         75.63        50.50 o                         
   9   2 -13         41.62         51.07        50.99 o                         
  -8   3 -13        104.40        208.17        81.48 o                         
  -7   3 -13         55.68         84.33        51.93 o                         
  -6   3 -13        138.46         57.26        67.81 o                         
  -5   3 -13       2674.38       2323.87       147.28 o                         
  -4   3 -13         33.54         39.61        31.91 o                         
  -3   3 -13        205.73        327.98        48.46 o                         
  -2   3 -13          0.27         30.88        17.58 o                         
  -1   3 -13         77.75        117.28        23.55 o                         
   0   3 -13          3.37         30.64        16.04 o                         
   1   3 -13         85.20         98.93        39.13 o                         
   2   3 -13        232.67        210.61        31.51 o                         
   3   3 -13        832.67        859.93        70.58 o                         
   4   3 -13        106.19         90.69        38.00 o                         
   5   3 -13        392.18        406.40        53.46 o                         
   6   3 -13        217.62        139.12        48.40 o                         
   7   3 -13         59.75         72.30        45.75 o                         
   8   3 -13         75.19        146.54        64.34 o                         
   9   3 -13        174.18        227.43        81.45 o                         
  -8   4 -13        112.86         77.43       105.44 o                         
  -7   4 -13          3.54         33.34        46.35 o                         
  -6   4 -13         35.95         54.39        43.55 o                         
  -5   4 -13        106.03        119.05        44.27 o                         
  -4   4 -13         31.09         89.63        51.02 o                         
  -3   4 -13        166.63        153.30        37.62 o                         
  -2   4 -13        196.62        191.27        31.69 o                         
  -1   4 -13        179.93        168.68        27.62 o                         
   0   4 -13        978.15        992.26        58.28 o                         
   1   4 -13        318.83        305.70        42.07 o                         
   2   4 -13        110.54         69.26        38.88 o                         
   3   4 -13        575.97        795.11        92.05 o                         
   4   4 -13       1531.92       1665.87       121.74 o                         
   5   4 -13        506.75        641.35       104.04 o                         
   6   4 -13        178.39        214.12        70.33 o                         
   7   4 -13         15.36          9.81        40.60 o                         
   8   4 -13        611.40        530.18       117.32 o                         
   9   4 -13         80.24         55.61        78.01 o                         
  -8   5 -13         22.85         51.02        91.04 o                         
  -7   5 -13        329.02        475.45        86.57 o                         
  -6   5 -13        208.88        150.65        52.59 o                         
  -5   5 -13        737.80        700.73        83.75 o                         
  -4   5 -13        353.05        285.63        53.44 o                         
  -3   5 -13        512.51        471.40        63.42 o                         
  -2   5 -13        166.03        149.37        42.50 o                         
  -1   5 -13       1190.00       1187.73        73.91 o                         
   0   5 -13        222.23        297.64        40.75 o                         
   1   5 -13       1124.04       1140.23        75.53 o                         
   2   5 -13        219.77        141.49        38.66 o                         
   3   5 -13       1324.38       1305.33        92.19 o                         
   4   5 -13        560.52        495.78        75.75 o                         
   5   5 -13       2436.15       2746.12       215.07 o                         
   6   5 -13       1008.26       1070.99       145.95 o                         
   7   5 -13        483.06        463.62        93.13 o                         
   8   5 -13        107.16        104.70        63.19 o                         
   9   5 -13        477.95        529.40       106.51 o                         
  -8   6 -13         80.14         60.70        73.23 o                         
  -7   6 -13         20.84         83.26        68.14 o                         
  -6   6 -13       1164.70       1084.72       128.13 o                         
  -5   6 -13        157.57        104.19        43.56 o                         
  -4   6 -13       1850.08       1751.87       127.08 o                         
  -3   6 -13        102.38        100.08        41.78 o                         
  -2   6 -13       2120.60       2299.50       122.21 o                         
  -1   6 -13        128.79        117.33        34.76 o                         
   0   6 -13       2043.62       2005.63       106.46 o                         
   1   6 -13       1216.02       1271.11        84.95 o                         
   2   6 -13        145.65        111.01        39.10 o                         
   3   6 -13        385.64        405.27        56.66 o                         
   4   6 -13        593.88        579.36        99.86 o                         
   5   6 -13        872.12        993.07       166.99 o                         
   6   6 -13       1087.80       1075.96       136.59 o                         
   7   6 -13         25.43         59.09        50.17 o                         
   8   6 -13        410.79        482.49        97.72 o                         
  -7   7 -13        508.83        625.58       100.12 o                         
  -6   7 -13          1.83         49.47        47.49 o                         
  -5   7 -13       1315.11       1295.10       115.68 o                         
  -4   7 -13        545.97        569.92        72.04 o                         
  -3   7 -13        135.51         93.17        39.33 o                         
  -2   7 -13         74.02        134.55        42.11 o                         
  -1   7 -13        966.49       1011.70        92.82 o                         
   0   7 -13        644.86        622.71        63.40 o                         
   1   7 -13        831.93        903.90        79.08 o                         
   2   7 -13        250.30        332.70        56.60 o                         
   3   7 -13       1178.89        987.50        99.85 o                         
   4   7 -13         58.63         59.21        48.64 o                         
   5   7 -13       1065.57        863.52       118.72 o                         
   6   7 -13        520.21        373.84        81.08 o                         
   7   7 -13         77.47         88.79        47.20 o                         
   8   7 -13         63.02         53.36        50.31 o                         
  -7   8 -13         45.20         71.41        68.16 o                         
  -6   8 -13       1823.27       2021.59       191.58 o                         
  -5   8 -13        163.42        153.64        60.27 o                         
  -4   8 -13       2781.05       2542.83       170.09 o                         
  -3   8 -13        474.33        563.91        80.56 o                         
  -2   8 -13        407.95        342.52        59.77 o                         
  -1   8 -13        162.38         95.89        42.59 o                         
   0   8 -13        326.49        238.02        49.68 o                         
   1   8 -13        451.89        497.93        69.35 o                         
   2   8 -13        466.04        457.13        73.59 o                         
   3   8 -13         63.22         62.05        42.42 o                         
   4   8 -13        289.43        292.06        72.77 o                         
   5   8 -13        327.32        250.95        66.99 o                         
   6   8 -13        156.24        173.52        56.06 o                         
   7   8 -13        234.11        290.79        70.47 o                         
   8   8 -13        114.96         72.05        81.72 o                         
  -7   9 -13        134.38        149.13        57.58 o                         
  -6   9 -13         55.84        126.52        56.10 o                         
  -5   9 -13       1169.49        921.86       118.08 o                         
  -4   9 -13        251.80        167.27        63.74 o                         
  -3   9 -13        111.23        110.99        48.68 o                         
  -2   9 -13        422.19        492.89        85.41 o                         
  -1   9 -13       2933.28       2540.57       148.51 o                         
   0   9 -13        542.37        648.15        73.24 o                         
   1   9 -13        209.19        236.12        50.08 o                         
   2   9 -13        167.80        130.14        49.44 o                         
   3   9 -13       1189.57       1172.68       114.50 o                         
   4   9 -13        768.40        742.72       101.88 o                         
   5   9 -13        493.93        525.81        87.34 o                         
   6   9 -13        134.28        382.56        97.49 o                         
   7   9 -13        104.30         53.33        48.77 o                         
   8   9 -13        192.50        211.70        78.56 o                         
  -6  10 -13       2329.82       2184.02       191.76 o                         
  -5  10 -13        212.54        253.06        65.36 o                         
  -4  10 -13        485.24        581.36       101.66 o                         
  -3  10 -13        523.60        704.71       113.21 o                         
  -2  10 -13       1434.30       1499.32       125.37 o                         
  -1  10 -13        823.67        814.99        87.67 o                         
   0  10 -13       3643.77       3473.88       169.88 o                         
   1  10 -13        491.43        496.65        80.63 o                         
   2  10 -13        222.58        216.51        52.56 o                         
   3  10 -13         39.69         60.22        36.85 o                         
   4  10 -13       3752.31       3575.98       214.12 o                         
   5  10 -13        542.06        516.16        86.07 o                         
   6  10 -13         53.06         60.93        46.37 o                         
   7  10 -13         76.24        136.81        69.29 o                         
  -6  11 -13        165.78        164.58        70.65 o                         
  -5  11 -13       3208.08       3264.20       229.42 o                         
  -4  11 -13        242.41        282.46        76.44 o                         
  -3  11 -13         37.18         30.28        46.06 o                         
  -2  11 -13        165.30        330.69        57.21 o                         
  -1  11 -13       7775.49       7279.47       249.14 o                         
   0  11 -13        913.61       1109.10       105.26 o                         
   1  11 -13        877.78        839.75        97.46 o                         
   2  11 -13        234.40        290.91        86.62 o                         
   3  11 -13        892.51        987.19       117.04 o                         
   4  11 -13       1475.65       1313.99       138.18 o                         
   5  11 -13       2323.66       2290.37       188.76 o                         
   6  11 -13         59.55         59.97        58.45 o                         
   7  11 -13        102.10         36.92        51.04 o                         
  -5  12 -13        254.22        185.72        64.03 o                         
  -4  12 -13        486.11        527.15        88.16 o                         
  -3  12 -13        407.41        294.35        64.68 o                         
  -2  12 -13       1846.34       1936.44       162.11 o                         
  -1  12 -13        350.47        548.61        81.81 o                         
   0  12 -13       3737.83       3618.01       185.77 o                         
   1  12 -13       1009.58       1091.45       115.27 o                         
   2  12 -13        309.37        343.19        64.41 o                         
   3  12 -13        203.68         86.44        43.94 o                         
   4  12 -13       3227.34       3139.83       223.28 o                         
   5  12 -13        515.21        403.99        97.06 o                         
   6  12 -13        283.51        285.96        87.95 o                         
  -5  13 -13       3063.50       2825.97       217.73 o                         
  -4  13 -13        594.61        677.33        97.22 o                         
  -3  13 -13        127.86        141.09        63.99 o                         
  -2  13 -13         19.05        101.41        64.20 o                         
  -1  13 -13       1829.23       1955.33       158.28 o                         
   0  13 -13        787.60        882.44        95.19 o                         
   1  13 -13        599.15        781.93        91.25 o                         
   2  13 -13        284.55        325.45        65.11 o                         
   3  13 -13        766.17        804.32        88.87 o                         
   4  13 -13        918.13        571.33        93.65 o                         
   5  13 -13       1042.29       1109.96       147.02 o                         
  -4  14 -13       1093.20       1091.59       127.56 o                         
  -3  14 -13        170.92        207.82        65.38 o                         
  -2  14 -13       1730.96       1662.11       147.10 o                         
  -1  14 -13         65.68        122.92        45.44 o                         
   0  14 -13       1100.06       1273.22       123.51 o                         
   1  14 -13       1017.73        917.36        97.21 o                         
   2  14 -13        201.24        326.95        76.18 o                         
   3  14 -13        714.49        853.98       106.56 o                         
   4  14 -13       1165.53       1227.93       145.47 o                         
   5  14 -13       1038.35        860.41       123.38 o                         
  -3  15 -13        203.63        162.27        88.06 o                         
  -2  15 -13        134.10        131.82        46.89 o                         
  -1  15 -13       1114.99       1214.78       128.70 o                         
   0  15 -13       1046.30        892.60       112.64 o                         
   1  15 -13        904.63       1022.16       101.69 o                         
   2  15 -13        103.83        229.16        57.52 o                         
   3  15 -13       2094.76       2110.17       168.06 o                         
   4  15 -13        225.13        184.01        71.33 o                         
  -1  16 -13        162.44         90.59        92.10 o                         
   0  16 -13       3417.55       3489.28       240.99 o                         
   1  16 -13        592.54        572.54       104.35 o                         
   2  16 -13        799.91        793.17        99.09 o                         
  -8   0 -12        440.87        364.52       134.90 o                         
  -7   0 -12       1648.19       1638.09       278.63 o                         
  -6   0 -12       3773.51       3767.38       407.20 o                         
  -5   0 -12       1573.18       1912.05       200.68 o                         
  -4   0 -12       4039.92       4299.90       197.78 o                         
  -3   0 -12        687.91        793.43        79.32 o                         
  -2   0 -12      40221.43      41034.95      1126.09 o                         
  -1   0 -12       5790.30       6054.85       176.80 o                         
   0   0 -12      15596.21      15608.82       402.34 o                         
   1   0 -12         42.59         44.67        29.30 o                         
   2   0 -12       5266.21       6303.58       281.11 o                         
   3   0 -12        696.96        688.83        88.77 o                         
   4   0 -12      13600.23      13724.67       437.28 o                         
   5   0 -12        150.57        283.58        67.99 o                         
   6   0 -12        438.04        548.46        97.70 o                         
   7   0 -12        143.64         87.76        63.27 o                         
   8   0 -12       5033.10       4924.06       476.94 o                         
   9   0 -12         22.98        101.32        93.53 o                         
  -8   1 -12        247.09        243.88        91.37 o                         
  -7   1 -12       2995.24       3452.75       254.11 o                         
  -6   1 -12       1141.72       1058.65       126.46 o                         
  -5   1 -12       3002.48       3004.31       178.69 o                         
  -4   1 -12       1121.49       1304.98        84.05 o                         
  -3   1 -12       2543.10       2584.84       103.09 o                         
  -2   1 -12       5346.64       5358.37       123.24 o                         
  -1   1 -12      31745.53      33608.30       485.10 o                         
   0   1 -12       2338.03       2321.67        99.69 o                         
   1   1 -12        984.24        875.31        65.55 o                         
   2   1 -12        241.28        284.11        43.70 o                         
   3   1 -12       9623.26       9177.82       271.68 o                         
   4   1 -12       1025.90       1063.28        81.85 o                         
   5   1 -12       2676.65       2463.41       136.13 o                         
   6   1 -12         64.01         95.33        39.13 o                         
   7   1 -12       4388.69       4274.88       211.38 o                         
   8   1 -12        100.31         97.03        53.14 o                         
   9   1 -12       2687.08       2473.78       220.91 o                         
  -8   2 -12        354.13        488.37       107.07 o                         
  -7   2 -12        888.90        931.88       128.93 o                         
  -6   2 -12       3326.83       4239.20       369.60 o                         
  -5   2 -12       1211.75       1320.87       107.17 o                         
  -4   2 -12       2823.75       2779.01       142.79 o                         
  -3   2 -12        391.26        354.76        43.45 o                         
  -2   2 -12      11092.58      10349.14       210.57 o                         
  -1   2 -12       4109.39       3998.34       119.57 o                         
   0   2 -12      13184.25      13360.22       254.43 o                         
   1   2 -12        483.56        523.93        57.84 o                         
   2   2 -12       2856.91       2537.85       120.20 o                         
   3   2 -12       1527.24       1402.62        83.82 o                         
   4   2 -12      15707.26      15075.20       295.53 o                         
   5   2 -12        146.04        116.96        36.43 o                         
   6   2 -12       1367.58       1417.86       108.26 o                         
   7   2 -12        126.41        133.59        49.08 o                         
   8   2 -12       5262.55       5697.31       324.50 o                         
   9   2 -12         42.19        144.26        80.48 o                         
  -8   3 -12        155.34        152.46       113.56 o                         
  -7   3 -12       1314.87       1512.34       138.96 o                         
  -6   3 -12       1623.40       1789.94       139.98 o                         
  -5   3 -12       4618.97       4294.15       216.16 o                         
  -4   3 -12        477.02        530.78        67.21 o                         
  -3   3 -12       1143.08        999.06        85.46 o                         
  -2   3 -12       1776.92       1720.17        76.03 o                         
  -1   3 -12      11988.67      11609.78       278.13 o                         
   0   3 -12       2266.12       2421.14        91.31 o                         
   1   3 -12       6832.28       6811.34       167.02 o                         
   2   3 -12        896.94        843.75        58.59 o                         
   3   3 -12      25064.95      26091.26       433.97 o                         
   4   3 -12       1438.73       1440.61        82.37 o                         
   5   3 -12       3334.11       3468.80       157.60 o                         
   6   3 -12         37.40         25.14        47.71 o                         
   7   3 -12       3575.37       3463.34       218.86 o                         
   8   3 -12         87.66         47.28        50.77 o                         
   9   3 -12       3235.92       3300.02       254.48 o                         
  -8   4 -12        672.97        708.32       133.27 o                         
  -7   4 -12        389.33        458.17        82.45 o                         
  -6   4 -12       6863.73       6680.08       293.03 o                         
  -5   4 -12       2145.56       2013.92       143.87 o                         
  -4   4 -12       1974.60       2102.13       131.45 o                         
  -3   4 -12        949.20        909.45        71.71 o                         
  -2   4 -12       5027.12       4340.21       139.14 o                         
  -1   4 -12       2370.62       2303.06        88.54 o                         
   0   4 -12      15377.60      15321.84       265.26 o                         
   1   4 -12        747.82        725.63        42.89 o                         
   2   4 -12      10864.98      10423.32       211.22 o                         
   3   4 -12       1580.66       1600.14        82.64 o                         
   4   4 -12      17985.87      17286.26       455.66 o                         
   5   4 -12        274.73        371.76        62.80 o                         
   6   4 -12        521.06        342.65        97.23 o                         
   7   4 -12         47.25         90.10        43.73 o                         
   8   4 -12       3408.53       3576.99       298.72 o                         
   9   4 -12         31.12         58.95        66.38 o                         
  -8   5 -12        432.89        429.99        94.92 o                         
  -7   5 -12       1779.92       1700.33       173.66 o                         
  -6   5 -12       3351.52       3156.29       191.23 o                         
  -5   5 -12       9976.70       9763.07       333.24 o                         
  -4   5 -12        621.54        607.73        73.32 o                         
  -3   5 -12       6252.52       6005.72       209.52 o                         
  -2   5 -12        895.01        820.76        61.72 o                         
  -1   5 -12      15599.20      14718.75       286.89 o                         
   0   5 -12       1988.17       1813.07        92.53 o                         
   1   5 -12       2166.10       2309.41       122.45 o                         
   2   5 -12        905.32        981.90       106.23 o                         
   3   5 -12      13423.58      12636.15       303.69 o                         
   4   5 -12        901.59        816.57        84.40 o                         
   5   5 -12       4642.23       5184.80       287.64 o                         
   6   5 -12         43.17         22.96        45.56 o                         
   7   5 -12       1555.07       1771.08       181.15 o                         
   8   5 -12         50.41        123.69        73.41 o                         
   9   5 -12       2687.37       2895.56       305.86 o                         
  -8   6 -12        173.00        229.50       103.50 o                         
  -7   6 -12        881.32        684.08       104.74 o                         
  -6   6 -12       6994.95       7734.74       351.88 o                         
  -5   6 -12       2662.55       2672.27       182.35 o                         
  -4   6 -12       2363.35       2512.16       149.57 o                         
  -3   6 -12        661.65        543.53        68.17 o                         
  -2   6 -12       6238.78       5820.57       184.64 o                         
  -1   6 -12       2431.66       2291.50       101.80 o                         
   0   6 -12       9427.13       9305.32       238.89 o                         
   1   6 -12        142.79        113.03        28.76 o                         
   2   6 -12       3565.74       3464.13       147.27 o                         
   3   6 -12        497.27        505.19        59.64 o                         
   4   6 -12       6184.39       6035.03       297.04 o                         
   5   6 -12        444.51        375.00        84.14 o                         
   6   6 -12        104.45         60.39        45.13 o                         
   7   6 -12         18.22          0.46        68.77 o                         
   8   6 -12       2492.55       2147.30       263.82 o                         
   9   6 -12         15.31        224.71        70.17 o                         
  -8   7 -12         50.05         35.09        55.35 o                         
  -7   7 -12       1204.22        985.39       121.94 o                         
  -6   7 -12       1945.93       1847.46       165.93 o                         
  -5   7 -12       7062.09       6633.73       278.19 o                         
  -4   7 -12        676.38        700.16        78.49 o                         
  -3   7 -12       1565.70       1634.60       107.14 o                         
  -2   7 -12       1252.63       1323.31        97.27 o                         
  -1   7 -12      10326.50       9991.08       268.96 o                         
   0   7 -12       1153.27       1069.49        78.14 o                         
   1   7 -12       1024.11       1070.77        90.94 o                         
   2   7 -12        272.45        316.73        51.00 o                         
   3   7 -12       3598.49       3291.94       182.57 o                         
   4   7 -12        328.36        264.03        63.04 o                         
   5   7 -12       3086.69       2628.13       460.77 o                         
   6   7 -12         65.81        145.27        68.35 o                         
   7   7 -12       1481.85       1671.30       175.34 o                         
   8   7 -12         56.05         50.31        54.37 o                         
  -7   8 -12        638.13        735.34       116.73 o                         
  -6   8 -12       1930.93       1689.23       181.05 o                         
  -5   8 -12       1125.18       1008.71       132.48 o                         
  -4   8 -12       1164.33       1290.58       132.15 o                         
  -3   8 -12         32.28         82.51        35.08 o                         
  -2   8 -12       7016.47       7135.34       236.18 o                         
  -1   8 -12       1820.71       1608.81       116.44 o                         
   0   8 -12       2869.65       2823.92       144.73 o                         
   1   8 -12        313.51        272.13        50.69 o                         
   2   8 -12       4004.86       3670.14       192.62 o                         
   3   8 -12        533.62        540.55        99.21 o                         
   4   8 -12       6181.47       5940.75       282.43 o                         
   5   8 -12        265.83        307.20        69.16 o                         
   6   8 -12        340.29        276.86        77.22 o                         
   7   8 -12         62.52         99.22        63.40 o                         
   8   8 -12       3280.83       3199.92       258.71 o                         
  -7   9 -12       1697.68       1289.35       189.95 o                         
  -6   9 -12        438.81        853.07       125.69 o                         
  -5   9 -12       2314.94       2360.12       190.60 o                         
  -4   9 -12        787.03        733.57       101.42 o                         
  -3   9 -12        315.75        275.71        48.99 o                         
  -2   9 -12       1686.42       1631.41       121.66 o                         
  -1   9 -12       6479.81       5637.44       227.02 o                         
   0   9 -12        557.18        466.08        62.85 o                         
   1   9 -12       2228.24       2276.01       136.83 o                         
   2   9 -12        401.72        296.67        67.27 o                         
   3   9 -12      10594.53      10170.86       369.37 o                         
   4   9 -12        392.40        379.70        76.70 o                         
   5   9 -12       2273.26       2218.87       176.00 o                         
   6   9 -12         97.13        146.75        51.31 o                         
   7   9 -12       1282.02       1341.70       154.29 o                         
   8   9 -12         20.42         42.14        66.72 o                         
  -7  10 -12        457.92        611.93        89.63 o                         
  -6  10 -12       1779.03       2056.68       196.67 o                         
  -5  10 -12        840.86        686.32       104.19 o                         
  -4  10 -12       1194.65       1406.98       169.09 o                         
  -3  10 -12        272.19        268.83        62.27 o                         
  -2  10 -12       9402.86       8613.83       285.81 o                         
  -1  10 -12       1013.48       1140.27        98.65 o                         
   0  10 -12       1983.12       1913.47       122.44 o                         
   1  10 -12        496.89        472.54        74.38 o                         
   2  10 -12       4726.42       4457.85       225.64 o                         
   3  10 -12        738.65        820.96        95.85 o                         
   4  10 -12       4663.02       4883.39       287.64 o                         
   5  10 -12        244.08        191.85        56.82 o                         
   6  10 -12        395.96        506.60       124.82 o                         
   7  10 -12         11.43        133.82        72.43 o                         
  -6  11 -12        795.83        750.48       110.38 o                         
  -5  11 -12       1867.70       1753.38       168.50 o                         
  -4  11 -12        386.20        355.45        79.40 o                         
  -3  11 -12       1936.98       1905.84       171.85 o                         
  -2  11 -12       1093.81       1190.63       112.10 o                         
  -1  11 -12       4202.07       3875.04       182.32 o                         
   0  11 -12       1169.05       1131.90       106.69 o                         
   1  11 -12       3219.72       3037.59       187.26 o                         
   2  11 -12        177.97        222.47        53.95 o                         
   3  11 -12       4809.93       4483.26       235.65 o                         
   4  11 -12        312.09        219.89        78.41 o                         
   5  11 -12        312.70        421.79        94.91 o                         
   6  11 -12        165.91        245.66        85.64 o                         
   7  11 -12        685.66        816.93       128.50 o                         
  -6  12 -12       2959.24       2583.63       204.47 o                         
  -5  12 -12       1286.62       1563.27       166.97 o                         
  -4  12 -12        567.72        573.98        94.67 o                         
  -3  12 -12        165.95        194.91        54.80 o                         
  -2  12 -12       5207.96       5169.49       259.14 o                         
  -1  12 -12        893.03        800.56        88.77 o                         
   0  12 -12       2968.22       2781.31       174.97 o                         
   1  12 -12        423.62        497.54        79.17 o                         
   2  12 -12        733.26        828.81       118.39 o                         
   3  12 -12        247.50        310.54        56.59 o                         
   4  12 -12        645.84        681.89        94.53 o                         
   5  12 -12        325.36        360.80        80.81 o                         
   6  12 -12       1311.72       1134.50       156.36 o                         
  -5  13 -12        813.54        898.92       117.42 o                         
  -4  13 -12        169.18        113.03        51.25 o                         
  -3  13 -12       2058.30       2121.32       165.40 o                         
  -2  13 -12        315.35        202.96        56.29 o                         
  -1  13 -12       4162.72       3825.22       221.77 o                         
   0  13 -12        718.16       1067.15       111.53 o                         
   1  13 -12        268.71        383.39        64.41 o                         
   2  13 -12        263.32        210.18        57.01 o                         
   3  13 -12        724.62        754.26        88.53 o                         
   4  13 -12        182.49        158.15        64.97 o                         
   5  13 -12       1554.22       1217.01       153.06 o                         
   6  13 -12        102.81         53.40        51.41 o                         
  -4  14 -12        397.35        424.23        79.98 o                         
  -3  14 -12        212.33        262.19        72.69 o                         
  -2  14 -12       1743.02       1990.79       245.96 o                         
  -1  14 -12        687.94        649.75        86.76 o                         
   0  14 -12        942.94        997.10       106.84 o                         
   1  14 -12         60.58        127.92        45.81 o                         
   2  14 -12        993.95       1116.48       115.65 o                         
   3  14 -12         73.72        115.00        46.50 o                         
   4  14 -12       2406.06       2288.55       219.88 o                         
   5  14 -12        138.77        129.15        99.88 o                         
  -3  15 -12        717.72        473.37        81.08 o                         
  -2  15 -12        249.33        187.99        59.47 o                         
  -1  15 -12       2244.88       2227.28       193.47 o                         
   0  15 -12        150.14        233.57        62.30 o                         
   1  15 -12       1073.61       1015.90       115.92 o                         
   2  15 -12        295.30        215.22        50.96 o                         
   3  15 -12       1289.52       1498.71       158.08 o                         
   4  15 -12        243.86        363.97       104.86 o                         
  -2  16 -12        451.54        374.93        67.30 o                         
  -1  16 -12        358.75        387.08        70.98 o                         
   0  16 -12        543.10        606.04        86.03 o                         
   1  16 -12        451.66       1186.80       184.23 o                         
   2  16 -12       1387.05       1355.92       136.00 o                         
   3  16 -12         91.92        163.72        68.22 o                         
  -9   1 -11         14.44        100.26        92.52 o                         
  -8   1 -11        100.68        156.89        81.61 o                         
  -7   1 -11        211.57        158.80        65.46 o                         
  -6   1 -11       1209.00       1212.83       119.86 o                         
  -5   1 -11        311.01        326.41        78.71 o                         
  -4   1 -11          7.83         56.17        24.05 o                         
  -3   1 -11         70.47         78.22        23.62 o                         
  -2   1 -11       1176.90       1160.82        45.02 o                         
  -1   1 -11        474.09        530.71        36.14 o                         
   0   1 -11        330.06        282.42        33.70 o                         
   1   1 -11        627.43        580.68        54.12 o                         
   2   1 -11        326.51        478.30        49.49 o                         
   3   1 -11         14.83         21.00        21.27 o                         
   4   1 -11         41.46         50.90        26.14 o                         
   5   1 -11        109.01         74.92        35.34 o                         
   6   1 -11       1229.75       1205.23       120.03 o                         
   7   1 -11        382.47        398.00        63.81 o                         
   8   1 -11        148.78        184.72        59.93 o                         
   9   1 -11          0.16         40.60        51.89 o                         
  -9   2 -11        613.07        885.66       165.29 o                         
  -8   2 -11         13.19        100.82        65.24 o                         
  -7   2 -11       1428.82       1365.50       123.82 o                         
  -6   2 -11        118.34        105.97        42.33 o                         
  -5   2 -11       2525.14       2678.05       174.37 o                         
  -4   2 -11        106.53        157.09        39.17 o                         
  -3   2 -11        150.88        122.37        25.97 o                         
  -2   2 -11        630.72        655.16        39.01 o                         
  -1   2 -11       2196.09       2394.36        87.31 o                         
   0   2 -11        192.41        289.28        37.94 o                         
   1   2 -11       2029.65       2235.89        98.06 o                         
   2   2 -11        235.18        228.99        34.02 o                         
   3   2 -11        279.96        219.50        37.33 o                         
   4   2 -11        105.67         78.77        28.27 o                         
   5   2 -11        431.76        446.71        60.70 o                         
   6   2 -11       1157.86       1041.13        92.73 o                         
   7   2 -11         93.33        156.62        53.48 o                         
   8   2 -11        221.03        119.89        58.13 o                         
   9   2 -11         24.44         75.31        44.59 o                         
  -9   3 -11        177.26        410.78       102.08 o                         
  -8   3 -11         11.63        100.03        93.97 o                         
  -7   3 -11        128.82        168.94        53.17 o                         
  -6   3 -11        597.78        652.84       100.59 o                         
  -5   3 -11        386.42        442.37        62.87 o                         
  -4   3 -11        606.79        525.05        64.02 o                         
  -3   3 -11         15.02         11.51        19.41 o                         
  -2   3 -11        322.63        349.06        33.96 o                         
  -1   3 -11        139.51        104.38        28.20 o                         
   0   3 -11        152.11        116.42        27.30 o                         
   1   3 -11        180.07        250.06        32.60 o                         
   2   3 -11        469.23        399.60        40.69 o                         
   3   3 -11        424.80        375.95        39.27 o                         
   4   3 -11         96.84         77.37        24.66 o                         
   5   3 -11         67.19         79.09        33.65 o                         
   6   3 -11        771.10        774.76        87.89 o                         
   7   3 -11        109.00        190.87        64.44 o                         
   8   3 -11        381.01        540.09        91.54 o                         
   9   3 -11        243.12        272.06        76.12 o                         
  -8   4 -11         34.33         10.10        73.44 o                         
  -7   4 -11          3.50         95.33        40.96 o                         
  -6   4 -11         20.61         49.48        54.89 o                         
  -5   4 -11        276.40        244.88        58.80 o                         
  -4   4 -11         98.37        113.95        43.46 o                         
  -3   4 -11        840.88        934.15        64.96 o                         
  -2   4 -11         10.92          8.91        22.50 o                         
  -1   4 -11        496.73        482.93        41.51 o                         
   0   4 -11        312.50        351.86        31.64 o                         
   1   4 -11        391.42        482.53        64.64 o                         
   2   4 -11        305.01        413.29        36.78 o                         
   3   4 -11       1445.06       1506.28        77.94 o                         
   4   4 -11        523.45        491.07        48.04 o                         
   5   4 -11        492.70        376.82        58.42 o                         
   6   4 -11        287.56        164.51        51.14 o                         
   7   4 -11       1082.29       1096.20       129.06 o                         
   8   4 -11        557.23        563.31        96.48 o                         
   9   4 -11         68.51         98.94        75.38 o                         
  -8   5 -11        640.81        554.06       107.35 o                         
  -7   5 -11         16.00         19.92        43.29 o                         
  -6   5 -11        237.88        192.44        51.99 o                         
  -5   5 -11        218.29        217.91        52.52 o                         
  -4   5 -11        883.81        888.57       110.22 o                         
  -3   5 -11         76.33         90.48        39.78 o                         
  -2   5 -11       1309.46       1355.65        76.94 o                         
  -1   5 -11        546.61        561.55        40.87 o                         
   0   5 -11       2519.84       2634.03       107.62 o                         
   1   5 -11         95.28         70.91        14.52 o                         
   2   5 -11       3165.64       3248.14       113.99 o                         
   3   5 -11        559.51        752.87        62.57 o                         
   4   5 -11        706.96        671.68        63.86 o                         
   5   5 -11        976.10        945.11        97.97 o                         
   6   5 -11       1785.72       1803.33       147.98 o                         
   7   5 -11       1437.75       1536.24       150.79 o                         
   8   5 -11        459.10        408.97       106.83 o                         
   9   5 -11         79.00         91.18        65.39 o                         
  -8   6 -11         15.23        118.76        62.19 o                         
  -7   6 -11        961.95       1329.26       140.63 o                         
  -6   6 -11        206.26        101.18        54.14 o                         
  -5   6 -11       2267.63       2322.04       164.68 o                         
  -4   6 -11        208.16        135.31        44.02 o                         
  -3   6 -11       1763.02       1787.59       108.48 o                         
  -2   6 -11        181.24        172.38        46.95 o                         
  -1   6 -11       1846.64       1793.90        89.04 o                         
   0   6 -11       1957.97       1967.04        93.16 o                         
   1   6 -11        246.37        239.03        32.84 o                         
   2   6 -11        517.85        561.31        61.87 o                         
   3   6 -11       1525.46       1560.35        97.12 o                         
   4   6 -11        205.95        234.43        48.58 o                         
   5   6 -11        246.52        247.65        74.50 o                         
   6   6 -11        696.23        734.95       120.42 o                         
   7   6 -11       2290.69       2324.89       205.35 o                         
   8   6 -11        330.74        552.10       111.45 o                         
   9   6 -11         77.50        120.62        69.37 o                         
  -8   7 -11        662.08        735.88       117.78 o                         
  -7   7 -11         26.16        106.08        95.04 o                         
  -6   7 -11        407.18        448.58        87.89 o                         
  -5   7 -11        731.98        688.47        84.71 o                         
  -4   7 -11        379.83        468.91        67.17 o                         
  -3   7 -11        284.41        271.70        45.49 o                         
  -2   7 -11       3931.37       4144.62       156.57 o                         
  -1   7 -11        938.82        932.41        78.98 o                         
   0   7 -11        816.73        848.92        90.78 o                         
   1   7 -11         33.73         56.35        43.26 o                         
   2   7 -11       1082.38       1000.68        85.58 o                         
   3   7 -11        406.30        321.02        61.39 o                         
   4   7 -11        533.17        499.67        71.10 o                         
   5   7 -11        547.59        643.46       104.35 o                         
   6   7 -11       1099.03       1194.81       141.46 o                         
   7   7 -11        237.19        325.85        83.46 o                         
   8   7 -11        599.88        908.97       144.88 o                         
  -8   8 -11         95.72        139.45        59.52 o                         
  -7   8 -11       1379.55       1500.73       145.06 o                         
  -6   8 -11        264.56        268.66        63.08 o                         
  -5   8 -11        680.33        786.86       132.45 o                         
  -4   8 -11        323.51        259.28        59.21 o                         
  -3   8 -11       2167.98       1922.07       128.93 o                         
  -2   8 -11        586.76        620.60        80.83 o                         
  -1   8 -11        846.57        840.70        85.86 o                         
   0   8 -11        305.23        253.60        48.12 o                         
   1   8 -11        246.15        241.09        49.20 o                         
   2   8 -11        163.97        131.07        57.29 o                         
   3   8 -11       1093.43       1040.72       101.93 o                         
   4   8 -11       1050.37       1141.38       113.42 o                         
   5   8 -11       1099.91       1192.41       127.53 o                         
   6   8 -11        149.88        129.75        61.77 o                         
   7   8 -11        755.68        726.58       114.13 o                         
   8   8 -11        453.03        355.48        93.95 o                         
  -7   9 -11        143.59        111.31        59.54 o                         
  -6   9 -11        657.67        732.15       120.42 o                         
  -5   9 -11        163.38         73.10        61.35 o                         
  -4   9 -11        344.95        460.07        84.26 o                         
  -3   9 -11        121.27        429.83        74.38 o                         
  -2   9 -11       3023.74       3148.00       166.99 o                         
  -1   9 -11        990.23       1011.70        93.65 o                         
   0   9 -11        261.80        202.82        42.45 o                         
   1   9 -11         46.88         52.13        32.10 o                         
   2   9 -11       1247.33       1176.95       108.60 o                         
   3   9 -11       1066.23       1036.09       105.07 o                         
   4   9 -11       1245.06       1537.29       137.60 o                         
   5   9 -11        277.10        179.80        56.76 o                         
   6   9 -11        996.41        933.30       117.70 o                         
   7   9 -11         27.98         66.02        59.31 o                         
   8   9 -11        494.87        515.70       111.59 o                         
  -7  10 -11       2181.04       2316.35       204.57 o                         
  -6  10 -11        313.49        474.52        93.59 o                         
  -5  10 -11        378.38        477.65        96.07 o                         
  -4  10 -11        515.44        443.39        85.29 o                         
  -3  10 -11       1062.22       1140.98       110.61 o                         
  -2  10 -11       1145.98       1339.09       109.19 o                         
  -1  10 -11       3504.18       3551.34       193.98 o                         
   0  10 -11         26.18         58.52        31.40 o                         
   1  10 -11        934.35        837.62        93.56 o                         
   2  10 -11        268.94        387.61        86.60 o                         
   3  10 -11       3159.96       3195.88       188.23 o                         
   4  10 -11       1727.40       1816.84       156.31 o                         
   5  10 -11          0.44        103.24        49.91 o                         
   6  10 -11         77.40         22.88        47.86 o                         
   7  10 -11        647.90        574.71       104.46 o                         
   8  10 -11        815.60        986.68       143.97 o                         
  -6  11 -11       2941.65       3518.26       293.71 o                         
  -5  11 -11        307.62        257.23        65.76 o                         
  -4  11 -11         90.47         26.31        44.46 o                         
  -3  11 -11        103.02         79.38        42.30 o                         
  -2  11 -11       2813.73       2850.89       167.98 o                         
  -1  11 -11       1601.20       1471.25       116.03 o                         
   0  11 -11        396.67        386.53        69.99 o                         
   1  11 -11        328.30        296.34        68.79 o                         
   2  11 -11       3104.15       3098.06       187.32 o                         
   3  11 -11       1258.24       1255.44       112.56 o                         
   4  11 -11       3097.21       2911.71       205.30 o                         
   5  11 -11        518.88        475.38        87.08 o                         
   6  11 -11       1246.45       1161.93       152.69 o                         
   7  11 -11        778.46        611.24       117.33 o                         
  -6  12 -11        444.52        439.27        84.18 o                         
  -5  12 -11        550.12        486.37        83.12 o                         
  -4  12 -11        287.17        363.06        76.79 o                         
  -3  12 -11        817.91        887.37        98.75 o                         
  -2  12 -11       1222.66       1131.57       109.41 o                         
  -1  12 -11       3242.92       3289.69       170.48 o                         
   0  12 -11        490.66        400.56        63.84 o                         
   1  12 -11        722.73        645.11        84.02 o                         
   2  12 -11        322.78        258.36        55.60 o                         
   3  12 -11       3360.00       3673.89       199.23 o                         
   4  12 -11        967.52        979.46       114.04 o                         
   5  12 -11        364.93        548.31       103.02 o                         
   6  12 -11        489.51        514.21        94.80 o                         
   7  12 -11       2009.82       2140.07       214.07 o                         
  -5  13 -11        612.87        525.98        88.94 o                         
  -4  13 -11         76.85         75.56        49.80 o                         
  -3  13 -11        359.33        410.24        72.15 o                         
  -2  13 -11       2527.83       2820.87       188.94 o                         
  -1  13 -11       1268.69       1297.99       123.82 o                         
   0  13 -11         52.63         77.86        37.77 o                         
   1  13 -11         40.18         49.52        40.61 o                         
   2  13 -11       1242.38       1305.30       121.66 o                         
   3  13 -11        584.36        629.75        94.02 o                         
   4  13 -11       1070.94        866.77       124.23 o                         
   5  13 -11        255.46        152.92        68.00 o                         
   6  13 -11        961.34        968.31       135.83 o                         
  -5  14 -11        198.68        129.21        51.23 o                         
  -4  14 -11         20.73          6.58        44.31 o                         
  -3  14 -11       2020.72       1993.21       175.39 o                         
  -2  14 -11        404.61        389.20        80.83 o                         
  -1  14 -11       1479.64       1640.46       143.43 o                         
   0  14 -11        768.13        727.03        89.35 o                         
   1  14 -11        545.31        568.20        79.79 o                         
   2  14 -11        351.77        389.83        73.60 o                         
   3  14 -11       2373.25       2548.03       187.08 o                         
   4  14 -11        596.95        769.07       121.31 o                         
   5  14 -11          7.03         69.72        54.07 o                         
  -4  15 -11          6.86        131.25        53.57 o                         
  -3  15 -11        245.65        225.15        57.14 o                         
  -2  15 -11       3119.98       3215.58       218.72 o                         
  -1  15 -11        850.79        881.22       115.48 o                         
   0  15 -11        312.39        311.10        75.13 o                         
   1  15 -11        130.90        106.59        53.24 o                         
   2  15 -11       1658.24       2017.12       169.79 o                         
   3  15 -11        470.41        331.08        74.32 o                         
   4  15 -11        702.49        973.39       128.89 o                         
  -2  16 -11        146.85        166.77        49.90 o                         
  -1  16 -11       1894.63       1945.83       170.17 o                         
   0  16 -11        734.68        870.88       118.34 o                         
   1  16 -11        737.27        798.32       108.99 o                         
   2  16 -11        638.85        722.95        92.11 o                         
   3  16 -11       2348.73       2622.11       190.24 o                         
  -9   0 -10        613.30        564.38       177.91 o                         
  -8   0 -10        453.45        460.14       144.97 o                         
  -7   0 -10       6073.17       6665.71       484.10 o                         
  -6   0 -10        759.48        948.03       148.44 o                         
  -5   0 -10       6868.99       7069.55       357.64 o                         
  -4   0 -10       1351.66       1121.81       109.83 o                         
  -3   0 -10      18244.76      19621.66       475.34 o                         
  -2   0 -10       5153.07       5289.33       179.46 o                         
  -1   0 -10      14051.46      14119.72       312.05 o                         
   0   0 -10        114.85        126.18        42.36 o                         
   1   0 -10      40222.45      43802.05      1152.33 o                         
   2   0 -10       2397.92       2058.14       156.99 o                         
   3   0 -10      11236.55      10448.36       675.13 o                         
   4   0 -10        122.32        113.73        43.89 o                         
   5   0 -10       1580.31       1681.18       154.54 o                         
   6   0 -10        463.41        406.06        94.77 o                         
   7   0 -10      12486.88      12569.46       530.33 o                         
   8   0 -10         52.51        109.94        68.68 o                         
   9   0 -10       2211.28       1633.98       224.55 o                         
  -9   1 -10        490.08        431.17       104.36 o                         
  -8   1 -10       2688.38       2950.60       268.79 o                         
  -7   1 -10       1616.77       1731.56       144.68 o                         
  -6   1 -10       5413.57       5751.46       278.40 o                         
  -5   1 -10        742.69        960.35        81.86 o                         
  -4   1 -10       3111.12       2943.39       130.90 o                         
  -3   1 -10       2924.99       2974.19       107.80 o                         
  -2   1 -10      26654.72      26973.77       473.44 o                         
  -1   1 -10       1295.06       1337.49        54.61 o                         
   0   1 -10        955.48        996.26        60.05 o                         
   1   1 -10       3105.91       3281.96       129.11 o                         
   2   1 -10      30907.28      30425.19       555.45 o                         
   3   1 -10        696.75        750.93        61.36 o                         
   4   1 -10       5330.82       4907.48       161.68 o                         
   5   1 -10          8.97         38.28        33.44 o                         
   6   1 -10      10122.88       9863.86       289.17 o                         
   7   1 -10        131.16        253.47        56.16 o                         
   8   1 -10       4433.87       5458.61       338.20 o                         
   9   1 -10         31.74         19.37        58.57 o                         
  -9   2 -10        847.70        924.79       247.86 o                         
  -8   2 -10       1032.42       1165.54       140.19 o                         
  -7   2 -10       4715.30       4909.29       265.22 o                         
  -6   2 -10       1543.18       1661.45       132.92 o                         
  -5   2 -10       1363.60       1418.71       110.20 o                         
  -4   2 -10        512.70        558.58        55.29 o                         
  -3   2 -10      14230.69      14271.24       245.09 o                         
  -2   2 -10       3429.04       3476.59        91.27 o                         
  -1   2 -10      10944.58      10968.29       223.90 o                         
   0   2 -10         79.54        100.42        26.82 o                         
   1   2 -10      16110.00      16188.49       314.07 o                         
   2   2 -10       1536.27       1430.87        77.84 o                         
   3   2 -10      18484.90      17913.77       313.05 o                         
   4   2 -10        102.93         89.77        22.81 o                         
   5   2 -10       2043.05       1904.48       117.19 o                         
   6   2 -10        149.09        126.21        63.56 o                         
   7   2 -10       8684.04       8935.67       411.93 o                         
   8   2 -10         26.39         64.36        47.50 o                         
   9   2 -10       1397.19       1653.56       156.67 o                         
  -9   3 -10        291.28        244.43        99.35 o                         
  -8   3 -10       2137.79       2210.43       235.36 o                         
  -7   3 -10       2290.85       2427.90       188.91 o                         
  -6   3 -10       3395.17       3771.30       245.67 o                         
  -5   3 -10        661.06        587.77        78.58 o                         
  -4   3 -10       4498.32       4592.13       158.77 o                         
  -3   3 -10       1745.54       1673.36        67.94 o                         
  -2   3 -10      21564.94      20952.59       324.58 o                         
  -1   3 -10       1972.76       1931.45        77.07 o                         
   0   3 -10       2924.70       2867.82       108.35 o                         
   1   3 -10        519.26        425.89        36.13 o                         
   2   3 -10      26050.84      27913.59       523.29 o                         
   3   3 -10       1446.79       1415.24        74.28 o                         
   4   3 -10       1820.94       1721.50       113.55 o                         
   5   3 -10         86.16        102.50        30.08 o                         
   6   3 -10       8999.67       8481.35       278.06 o                         
   7   3 -10         38.28         86.50        48.75 o                         
   8   3 -10       3831.07       4260.18       251.71 o                         
   9   3 -10          2.71         53.00        60.96 o                         
  -9   4 -10        526.10        409.23        98.08 o                         
  -8   4 -10        916.98        954.15       151.87 o                         
  -7   4 -10       5249.13       5088.55       255.54 o                         
  -6   4 -10       1869.06       1862.45       142.21 o                         
  -5   4 -10       1852.77       1998.51       155.60 o                         
  -4   4 -10        713.47        727.41        69.56 o                         
  -3   4 -10      11733.59      11808.51       255.55 o                         
  -2   4 -10       3245.21       3069.71        92.88 o                         
  -1   4 -10      20785.79      21445.70       340.16 o                         
   0   4 -10        886.87        962.22        46.56 o                         
   1   4 -10       7601.48       7286.20       143.52 o                         
   2   4 -10       1669.78       1550.40        69.87 o                         
   3   4 -10      23409.94      23036.40       386.62 o                         
   4   4 -10        138.20        195.27        33.11 o                         
   5   4 -10       5394.09       5609.89       197.54 o                         
   6   4 -10         72.56        107.62        42.09 o                         
   7   4 -10       6898.63       7358.25       293.96 o                         
   8   4 -10         75.92        144.48        60.88 o                         
   9   4 -10       1276.99       1291.10       172.13 o                         
  -8   5 -10       2176.99       2195.57       256.27 o                         
  -7   5 -10       1162.38       1331.88       130.65 o                         
  -6   5 -10       5690.98       5879.61       258.84 o                         
  -5   5 -10        941.84        967.99        99.42 o                         
  -4   5 -10       5052.82       4907.00       212.22 o                         
  -3   5 -10       2603.70       2728.74       128.88 o                         
  -2   5 -10      22248.58      22736.38       388.11 o                         
  -1   5 -10       2591.64       2646.62        84.78 o                         
   0   5 -10       8726.74       9057.98       230.03 o                         
   1   5 -10        677.89        610.47        49.59 o                         
   2   5 -10      19607.66      18644.14       319.52 o                         
   3   5 -10       1076.17       1134.20        67.32 o                         
   4   5 -10       2420.68       2563.45       106.06 o                         
   5   5 -10        119.29        173.76        47.64 o                         
   6   5 -10       6313.25       6392.64       296.58 o                         
   7   5 -10        293.16        417.16        96.37 o                         
   8   5 -10       5143.16       4898.51       318.25 o                         
   9   5 -10         41.56        163.82        70.20 o                         
  -8   6 -10        717.93        921.59       121.46 o                         
  -7   6 -10       4686.41       4145.10       333.48 o                         
  -6   6 -10        906.60       1104.35       121.88 o                         
  -5   6 -10       2568.85       2274.83       153.42 o                         
  -4   6 -10       1026.89       1086.90       100.55 o                         
  -3   6 -10      10161.94       9869.33       248.16 o                         
  -2   6 -10       2879.53       2864.11       132.73 o                         
  -1   6 -10      11412.00      11452.74       233.64 o                         
   0   6 -10        875.57        958.59        63.91 o                         
   1   6 -10      10198.70       9458.81       231.80 o                         
   2   6 -10       1141.08       1101.62        84.06 o                         
   3   6 -10       7330.95       6787.02       188.56 o                         
   4   6 -10        130.83        181.11        37.23 o                         
   5   6 -10       1903.98       1897.74       160.14 o                         
   6   6 -10        103.78        103.50        49.09 o                         
   7   6 -10      12327.10      12118.75       458.91 o                         
   8   6 -10        137.11        256.49        98.05 o                         
   9   6 -10        991.34        746.03       133.24 o                         
  -8   7 -10       2480.29       2826.33       241.21 o                         
  -7   7 -10        832.96        936.21       117.59 o                         
  -6   7 -10       2057.77       2251.24       182.32 o                         
  -5   7 -10        134.91        241.84        87.19 o                         
  -4   7 -10       4794.54       4919.16       237.81 o                         
  -3   7 -10       1579.37       1602.90       101.42 o                         
  -2   7 -10      12687.46      12435.32       276.57 o                         
  -1   7 -10       1727.99       1823.85        99.09 o                         
   0   7 -10       4976.86       5104.82       182.81 o                         
   1   7 -10        298.29        315.61        52.36 o                         
   2   7 -10       5570.16       4857.55       177.83 o                         
   3   7 -10         79.97         21.83        61.13 o                         
   4   7 -10       1411.31       1497.35       118.14 o                         
   5   7 -10          5.43         24.07        43.75 o                         
   6   7 -10       6336.51       6301.03       319.34 o                         
   7   7 -10        313.64        193.80        64.56 o                         
   8   7 -10       5221.90       4820.92       366.89 o                         
   9   7 -10         20.66         87.42        60.24 o                         
  -8   8 -10        649.75        875.15       122.26 o                         
  -7   8 -10       2071.24       2335.67       204.13 o                         
  -6   8 -10        339.57        440.92        93.30 o                         
  -5   8 -10        273.77        386.16        74.06 o                         
  -4   8 -10        392.07        414.77        57.93 o                         
  -3   8 -10       8281.36       8569.44       258.55 o                         
  -2   8 -10       1336.41       1265.65        99.26 o                         
  -1   8 -10       8691.12       8682.65       243.87 o                         
   0   8 -10        184.01        214.20        45.52 o                         
   1   8 -10       2629.60       2431.21       144.30 o                         
   2   8 -10        391.35        360.95        63.40 o                         
   3   8 -10       1311.33       1367.70       116.03 o                         
   4   8 -10        112.58        175.82        47.52 o                         
   5   8 -10        892.74        847.16       112.11 o                         
   6   8 -10         72.10         91.93        50.07 o                         
   7   8 -10      10501.58      10224.71       445.72 o                         
   8   8 -10         13.41         93.59        76.03 o                         
  -7   9 -10        839.05       1054.09       131.32 o                         
  -6   9 -10        244.11        365.52        86.06 o                         
  -5   9 -10        253.81        310.72        75.15 o                         
  -4   9 -10       2849.97       2508.22       180.84 o                         
  -3   9 -10       1490.39       1443.25       112.45 o                         
  -2   9 -10       8750.34       8210.25       251.25 o                         
  -1   9 -10       1173.79       1187.31       121.19 o                         
   0   9 -10       2561.29       2627.33       138.90 o                         
   1   9 -10         72.78         77.11        31.14 o                         
   2   9 -10       5095.30       5053.45       225.57 o                         
   3   9 -10        147.31        139.79        47.80 o                         
   4   9 -10       2798.78       2682.79       169.41 o                         
   5   9 -10        102.65         99.06        44.21 o                         
   6   9 -10       5859.32       5704.83       327.78 o                         
   7   9 -10         41.20        200.87       109.06 o                         
   8   9 -10       2839.97       2850.65       271.76 o                         
  -7  10 -10       1720.50       1694.19       179.65 o                         
  -6  10 -10        329.19        486.68        89.96 o                         
  -5  10 -10        177.29        166.02        71.79 o                         
  -4  10 -10        800.90        807.72       102.26 o                         
  -3  10 -10       9012.03       8721.06       406.46 o                         
  -2  10 -10       1325.66       1360.07       108.20 o                         
  -1  10 -10       3989.19       4113.58       189.75 o                         
   0  10 -10        376.18        376.35        53.93 o                         
   1  10 -10       2928.40       2688.39       169.35 o                         
   2  10 -10        518.56        522.01        75.42 o                         
   3  10 -10       6881.31       6794.63       268.01 o                         
   4  10 -10        313.89        317.41        79.70 o                         
   5  10 -10        472.82        347.82        69.64 o                         
   6  10 -10          3.03         26.00        47.07 o                         
   7  10 -10       5742.32       5623.35       353.66 o                         
   8  10 -10         88.68         31.79        60.21 o                         
  -7  11 -10        861.68       1134.55       142.02 o                         
  -6  11 -10       1170.94       1248.48       152.09 o                         
  -5  11 -10        270.70        395.92        99.66 o                         
  -4  11 -10       3716.29       3876.16       228.71 o                         
  -3  11 -10       1234.27       1106.72       112.57 o                         
  -2  11 -10       3202.58       3142.49       189.84 o                         
  -1  11 -10        618.91        605.27        69.98 o                         
   0  11 -10       2159.15       1976.08       133.56 o                         
   1  11 -10        282.39        166.61        50.15 o                         
   2  11 -10       9309.03       8572.05       367.25 o                         
   3  11 -10        817.17       1048.00        99.63 o                         
   4  11 -10       1486.83       1443.65       157.92 o                         
   5  11 -10        201.68        143.23        59.02 o                         
   6  11 -10       3011.58       2995.56       247.09 o                         
   7  11 -10         88.09         39.96        55.79 o                         
  -6  12 -10       1042.28       1251.02       149.21 o                         
  -5  12 -10       1041.70       1005.09       137.47 o                         
  -4  12 -10        314.60        292.49        61.81 o                         
  -3  12 -10       4053.71       3950.50       222.57 o                         
  -2  12 -10        527.14        499.96        83.37 o                         
  -1  12 -10       1657.15       1743.65       117.21 o                         
   0  12 -10        737.35        916.19       130.18 o                         
   1  12 -10       4506.76       4261.87       224.09 o                         
   2  12 -10        336.90        371.42        65.13 o                         
   3  12 -10       4899.16       4798.47       227.64 o                         
   4  12 -10        250.73        323.97        80.06 o                         
   5  12 -10        201.09         93.83        52.30 o                         
   6  12 -10         96.88         84.09        66.79 o                         
   7  12 -10       2054.58       1592.29       214.93 o                         
  -6  13 -10       1496.94       1611.16       190.71 o                         
  -5  13 -10        586.90        571.55        98.87 o                         
  -4  13 -10       1679.72       1745.63       152.26 o                         
  -3  13 -10         94.01         79.99        43.06 o                         
  -2  13 -10       1968.34       2264.56       246.93 o                         
  -1  13 -10        352.50        374.59        66.06 o                         
   0  13 -10       3108.42       3066.79       175.41 o                         
   1  13 -10        311.60        406.82        66.10 o                         
   2  13 -10       2252.37       2396.89       168.09 o                         
   3  13 -10        550.40        589.11        86.54 o                         
   4  13 -10        932.64       1105.83       137.77 o                         
   5  13 -10        103.72        182.53        79.64 o                         
   6  13 -10       1463.42       1448.48       213.93 o                         
  -5  14 -10        809.80        695.47       115.38 o                         
  -4  14 -10         26.12          3.16        62.85 o                         
  -3  14 -10       1114.29       1428.70       143.34 o                         
  -2  14 -10        400.86        519.83        97.21 o                         
  -1  14 -10       1299.89       1195.83       130.52 o                         
   0  14 -10        294.59        193.73        61.81 o                         
   1  14 -10       1817.99       1983.45       143.86 o                         
   2  14 -10         58.36         71.28        45.51 o                         
   3  14 -10       2313.06       2646.22       259.89 o                         
   4  14 -10        261.96        454.34       123.72 o                         
   5  14 -10        321.98        322.78        78.74 o                         
  -4  15 -10        957.85        920.81       108.91 o                         
  -3  15 -10        137.41        211.32        83.62 o                         
  -2  15 -10       1871.22       1884.05       174.78 o                         
  -1  15 -10        584.65        652.82        95.32 o                         
   0  15 -10       1101.28       1160.76       132.36 o                         
   1  15 -10         69.69        158.81        76.83 o                         
   2  15 -10        861.17       1055.66       115.51 o                         
   3  15 -10        163.75        164.92        53.87 o                         
   4  15 -10       1539.61       1434.91       162.98 o                         
   5  15 -10        145.40         88.78        70.70 o                         
  -3  16 -10        430.26        482.96        80.27 o                         
  -2  16 -10        528.59        489.09        80.80 o                         
  -1  16 -10        946.03        841.10       166.28 o                         
   0  16 -10        207.13        267.55        77.99 o                         
   1  16 -10        908.00       1004.00       129.43 o                         
   2  16 -10        115.58         91.52        47.58 o                         
   3  16 -10        861.30        835.89       101.07 o                         
  -1  17 -10        605.06        584.13       104.01 o                         
   0  17 -10        646.67        494.25        90.34 o                         
   1  17 -10        413.81        448.43        93.93 o                         
  -9   1  -9         11.07         79.57        60.32 o                         
  -8   1  -9        103.04        183.60        73.14 o                         
  -7   1  -9       1303.99       1285.71       125.36 o                         
  -6   1  -9        210.57        277.16        58.39 o                         
  -5   1  -9        102.38         47.69        29.57 o                         
  -4   1  -9         79.24        122.44        41.18 o                         
  -3   1  -9         21.08         47.63        18.15 o                         
  -2   1  -9        352.55        376.48        29.01 o                         
  -1   1  -9       4005.95       4004.74        91.56 o                         
   0   1  -9        167.73        149.28        33.93 o                         
   1   1  -9       2051.08       1953.64        89.00 o                         
   2   1  -9        515.69        571.98        50.59 o                         
   3   1  -9         66.48         23.42        19.79 o                         
   4   1  -9        511.14        642.66        53.81 o                         
   5   1  -9        195.66        155.72        42.27 o                         
   6   1  -9        166.82        165.42        48.98 o                         
   7   1  -9       1158.56       1094.17       107.91 o                         
   8   1  -9        261.88        326.53        78.12 o                         
   9   1  -9         32.06         37.44        58.64 o                         
  10   1  -9        387.73        218.66        64.08 o                         
  -9   2  -9         69.61        100.43        81.01 o                         
  -8   2  -9       1502.61       1546.88       169.21 o                         
  -7   2  -9        146.48        185.96        70.28 o                         
  -6   2  -9       2720.95       2701.79       162.22 o                         
  -5   2  -9         80.51         73.46        46.10 o                         
  -4   2  -9        125.69        190.45        36.13 o                         
  -3   2  -9        110.03        138.77        20.80 o                         
  -2   2  -9       1774.82       1813.12        62.43 o                         
  -1   2  -9       1426.83       1458.43        65.73 o                         
   0   2  -9       1446.06       1447.00        76.38 o                         
   1   2  -9        340.29        324.02        46.40 o                         
   2   2  -9       1820.89       1967.88        90.47 o                         
   3   2  -9         91.80         76.76        21.70 o                         
   4   2  -9       1674.81       1701.06        80.33 o                         
   5   2  -9         92.19        145.61        41.95 o                         
   6   2  -9        232.80        176.61        45.03 o                         
   7   2  -9       1224.63       1127.17       118.88 o                         
   8   2  -9        204.23        129.47        56.93 o                         
   9   2  -9        108.75        141.69        63.87 o                         
  10   2  -9        182.99        213.31        98.93 o                         
  -9   3  -9        125.86        111.49        68.00 o                         
  -8   3  -9        102.57        108.58        75.64 o                         
  -7   3  -9        355.78        340.32        65.44 o                         
  -6   3  -9        241.35        336.93        65.97 o                         
  -5   3  -9        949.31       1125.04        92.71 o                         
  -4   3  -9        111.47        102.66        34.41 o                         
  -3   3  -9       1330.93       1379.57        81.41 o                         
  -2   3  -9        329.80        358.80        26.77 o                         
  -1   3  -9        709.52        718.42        47.78 o                         
   0   3  -9       1176.20       1137.26        65.05 o                         
   1   3  -9        510.87        484.54        36.75 o                         
   2   3  -9       2041.18       2088.35        80.24 o                         
   3   3  -9         80.53         73.50        21.44 o                         
   4   3  -9        319.33        280.44        34.38 o                         
   5   3  -9        519.55        543.79        63.00 o                         
   6   3  -9        139.15        141.65        48.89 o                         
   7   3  -9        532.12        402.46        75.37 o                         
   8   3  -9        286.97        300.91        73.32 o                         
   9   3  -9        137.65         74.64        48.71 o                         
  -9   4  -9         22.67         81.13        70.48 o                         
  -8   4  -9        193.96        440.33       130.84 o                         
  -7   4  -9         98.35        237.30        57.70 o                         
  -6   4  -9       1092.22        962.29       101.66 o                         
  -5   4  -9          4.00         57.13        35.64 o                         
  -4   4  -9        963.55        994.24        66.99 o                         
  -3   4  -9        181.66        163.80        27.59 o                         
  -2   4  -9        581.01        642.73        39.53 o                         
  -1   4  -9        356.98        364.03        45.23 o                         
   0   4  -9       1559.89       1527.30        56.57 o                         
   1   4  -9        548.13        622.73        38.77 o                         
   2   4  -9       4571.44       4507.98       119.79 o                         
   3   4  -9        459.19        519.10        44.43 o                         
   4   4  -9        145.40        195.85        28.68 o                         
   5   4  -9        184.88        257.19        60.33 o                         
   6   4  -9        920.25        859.73        91.95 o                         
   7   4  -9        503.24        520.95        89.16 o                         
   8   4  -9        199.00        217.29        68.29 o                         
   9   4  -9         34.34         23.61        48.22 o                         
  -9   5  -9        316.49        382.61        97.48 o                         
  -8   5  -9         28.85         93.71        71.81 o                         
  -7   5  -9        321.29        219.73        60.61 o                         
  -6   5  -9        317.72        365.97        80.28 o                         
  -5   5  -9        134.46        127.49        49.73 o                         
  -4   5  -9         53.74         11.92        27.26 o                         
  -3   5  -9       1669.39       1724.82        75.31 o                         
  -2   5  -9        277.45        295.28        28.99 o                         
  -1   5  -9        262.13        261.35        19.45 o                         
   0   5  -9        253.82        308.11        35.83 o                         
   1   5  -9       3209.05       3190.18       118.50 o                         
   2   5  -9       1275.76       1346.31        55.13 o                         
   3   5  -9          3.23         21.18        18.50 o                         
   4   5  -9         15.26         24.72        17.54 o                         
   5   5  -9        336.27        412.71        59.63 o                         
   6   5  -9        777.75        718.00        84.44 o                         
   7   5  -9       1140.08        960.29       114.71 o                         
   8   5  -9         48.69         34.52        56.21 o                         
   9   5  -9        316.85        187.93        85.73 o                         
  -8   6  -9        695.14        728.13       118.75 o                         
  -7   6  -9        196.00        200.33        75.60 o                         
  -6   6  -9        324.78        335.14        72.32 o                         
  -5   6  -9        458.37        439.33        66.36 o                         
  -4   6  -9        775.50        678.77        71.38 o                         
  -3   6  -9        181.54        211.56        45.24 o                         
  -2   6  -9       1279.15       1353.00        69.51 o                         
  -1   6  -9        607.50        664.31        33.46 o                         
   0   6  -9       1075.45        999.69        63.03 o                         
   1   6  -9        858.88        780.85        57.19 o                         
   2   6  -9       1264.40       1134.65        60.43 o                         
   3   6  -9        486.30        500.17        46.26 o                         
   4   6  -9        419.94        398.30        52.37 o                         
   5   6  -9        256.22        229.43        56.01 o                         
   6   6  -9       2136.58       2144.14       161.05 o                         
   7   6  -9        550.80        594.92        90.04 o                         
   8   6  -9         53.21         58.76        57.96 o                         
   9   6  -9         58.74         80.40        53.24 o                         
  -8   7  -9         83.19         31.62        56.15 o                         
  -7   7  -9        533.67        615.68       103.19 o                         
  -6   7  -9        699.80        558.43        93.26 o                         
  -5   7  -9        709.44        748.13        98.53 o                         
  -4   7  -9        223.45        168.52        41.29 o                         
  -3   7  -9       2638.46       2605.41       136.26 o                         
  -2   7  -9       1237.81       1176.59        81.18 o                         
  -1   7  -9         19.12         58.50        27.86 o                         
   0   7  -9        496.36        513.17        44.97 o                         
   1   7  -9       4356.19       4131.31       162.44 o                         
   2   7  -9        251.45        211.77        37.54 o                         
   3   7  -9        775.98        618.14        75.66 o                         
   4   7  -9         80.27         74.23        38.31 o                         
   5   7  -9        411.94        421.91        85.44 o                         
   6   7  -9       1246.73       1361.87       167.17 o                         
   7   7  -9        562.45        416.52        86.31 o                         
   8   7  -9        497.93        513.01       114.36 o                         
   9   7  -9        146.22        124.02        71.14 o                         
  -8   8  -9       1915.09       1815.41       188.43 o                         
  -7   8  -9        435.36        418.56        86.07 o                         
  -6   8  -9        332.25        305.85        71.94 o                         
  -5   8  -9         80.09        122.05        46.55 o                         
  -4   8  -9       4220.42       4526.77       188.47 o                         
  -3   8  -9       1447.24       1446.98       102.69 o                         
  -2   8  -9       2605.17       2627.65       140.44 o                         
  -1   8  -9        347.30        342.76        54.88 o                         
   0   8  -9        187.26        151.27        45.09 o                         
   1   8  -9        565.15        636.05        68.97 o                         
   2   8  -9        813.36        814.49        86.31 o                         
   3   8  -9        809.04        847.99        89.07 o                         
   4   8  -9          3.24         67.80        39.42 o                         
   5   8  -9         59.76         39.19        41.46 o                         
   6   8  -9       1855.36       1995.51       182.39 o                         
   7   8  -9        786.79       1061.58       133.29 o                         
   8   8  -9        136.57          9.91        60.71 o                         
  -8   9  -9         78.48        122.54        73.69 o                         
  -7   9  -9       1208.22       1046.58       137.40 o                         
  -6   9  -9        104.14        255.02        94.22 o                         
  -5   9  -9       2655.45       2060.33       202.31 o                         
  -4   9  -9        705.72        777.17       101.82 o                         
  -3   9  -9       1914.21       1794.74       123.28 o                         
  -2   9  -9       1135.17       1109.61        94.24 o                         
  -1   9  -9        166.31        148.15        41.45 o                         
   0   9  -9         60.15         33.29        29.62 o                         
   1   9  -9       2939.56       2935.57       147.11 o                         
   2   9  -9        622.40        671.06        98.34 o                         
   3   9  -9        841.18        818.41        90.82 o                         
   4   9  -9        224.53        281.69        58.03 o                         
   5   9  -9       1151.55       1139.43       121.48 o                         
   6   9  -9        562.65        678.85       101.84 o                         
   7   9  -9        514.61        409.37       105.24 o                         
   8   9  -9        828.99        735.14       128.77 o                         
  -7  10  -9        252.54        390.71        87.92 o                         
  -6  10  -9        144.70         92.98        48.16 o                         
  -5  10  -9         65.18         43.11        51.04 o                         
  -4  10  -9       2716.17       2799.39       193.57 o                         
  -3  10  -9        936.93        946.93       102.41 o                         
  -2  10  -9       2204.49       2179.74       135.57 o                         
  -1  10  -9        349.45        474.42        66.63 o                         
   0  10  -9       1118.71       1103.00        82.28 o                         
   1  10  -9        951.01        932.04        95.56 o                         
   2  10  -9       2273.61       2219.70       148.36 o                         
   3  10  -9       1100.88       1078.24        98.55 o                         
   4  10  -9         65.29         65.21        46.85 o                         
   5  10  -9         39.29         10.00        30.90 o                         
   6  10  -9       1490.62       1468.85       165.11 o                         
   7  10  -9       1748.14       1695.42       175.91 o                         
   8  10  -9        410.96        316.61        94.92 o                         
  -7  11  -9        897.10        913.00       117.90 o                         
  -6  11  -9        196.76        117.64        61.20 o                         
  -5  11  -9        822.21        813.58       120.40 o                         
  -4  11  -9        304.07        179.38        56.94 o                         
  -3  11  -9       1724.58       1608.12       133.35 o                         
  -2  11  -9        795.96        672.78       118.17 o                         
  -1  11  -9       1110.72       1458.14       127.49 o                         
   0  11  -9        408.36        405.40        62.80 o                         
   1  11  -9       4004.17       3747.79       200.56 o                         
   2  11  -9       2864.32       2840.91       174.55 o                         
   3  11  -9       1015.19       1046.00        99.13 o                         
   4  11  -9        366.08        395.50        59.72 o                         
   5  11  -9       2153.30       2127.67       190.86 o                         
   6  11  -9        840.44       1192.90       151.70 o                         
   7  11  -9       1403.56       1354.21       173.58 o                         
  -6  12  -9        128.76        179.72        85.86 o                         
  -5  12  -9         48.90         17.14        57.25 o                         
  -4  12  -9       1314.23       1408.74       122.29 o                         
  -3  12  -9       1045.33       1212.67       124.46 o                         
  -2  12  -9       1596.10       1677.55       139.46 o                         
  -1  12  -9        327.24        330.72        51.26 o                         
   0  12  -9       2296.51       2021.01       136.84 o                         
   1  12  -9       1308.21       1309.07       129.30 o                         
   2  12  -9       5469.03       5741.65       251.71 o                         
   3  12  -9       1456.54       1685.11       139.08 o                         
   4  12  -9         90.50         97.70        49.82 o                         
   5  12  -9         69.10         77.36        54.17 o                         
   6  12  -9       1217.70       1166.27       144.51 o                         
   7  12  -9       1649.73       1677.85       205.68 o                         
  -6  13  -9        547.66        576.33       114.00 o                         
  -5  13  -9        722.97        586.72       117.79 o                         
  -4  13  -9        482.63        409.13        76.97 o                         
  -3  13  -9       2980.96       2687.38       182.53 o                         
  -2  13  -9        622.31        740.96        90.51 o                         
  -1  13  -9        669.63        720.45        89.97 o                         
   0  13  -9        102.86         49.73        33.87 o                         
   1  13  -9       2233.40       2702.37       162.60 o                         
   2  13  -9       1318.69       1441.18       127.94 o                         
   3  13  -9        391.02        423.40       109.73 o                         
   4  13  -9        313.07        252.02        66.85 o                         
   5  13  -9       1048.79        889.64       126.24 o                         
   6  13  -9        129.49        191.67        79.71 o                         
  -5  14  -9         32.64         10.77        56.07 o                         
  -4  14  -9       1166.90       1312.99       142.15 o                         
  -3  14  -9        437.83        254.83        64.11 o                         
  -2  14  -9        791.28        850.99       155.80 o                         
  -1  14  -9        251.14        290.44        97.61 o                         
   0  14  -9        956.72       1044.74       122.29 o                         
   1  14  -9        295.81        318.39        58.58 o                         
   2  14  -9       1964.46       2057.82       162.71 o                         
   3  14  -9        543.55        520.00        77.92 o                         
   4  14  -9        142.59        125.32        60.76 o                         
   5  14  -9         89.45         93.37        60.57 o                         
   6  14  -9       1180.11       1228.53       161.50 o                         
  -4  15  -9        361.76        414.57        77.87 o                         
  -3  15  -9       2963.70       2696.49       216.16 o                         
  -2  15  -9        330.42        495.26        83.74 o                         
  -1  15  -9        215.01        212.06        58.29 o                         
   0  15  -9        328.48        325.08        70.34 o                         
   1  15  -9       1312.72       1334.73       158.67 o                         
   2  15  -9        433.04        546.03        77.28 o                         
   3  15  -9        499.00        548.32        80.65 o                         
   4  15  -9        172.37        238.83        82.53 o                         
   5  15  -9        676.36        688.03       113.44 o                         
  -3  16  -9        226.95        415.62        84.12 o                         
  -2  16  -9        840.99        920.38       114.48 o                         
  -1  16  -9        464.92        383.81        73.37 o                         
   0  16  -9        736.09        700.87       107.60 o                         
   1  16  -9        932.97        957.86       123.52 o                         
   2  16  -9       1991.85       2272.73       172.25 o                         
   3  16  -9        880.81        851.56        97.62 o                         
   4  16  -9        194.07        294.45        89.49 o                         
  -2  17  -9        505.62        397.46        90.78 o                         
  -1  17  -9        106.81        240.80        70.56 o                         
   0  17  -9        270.19        159.19        98.32 o                         
   1  17  -9       4012.77       4025.03       288.79 o                         
   2  17  -9       1424.32       1748.94       165.16 o                         
  -9   0  -8       1784.95       2052.65       324.05 o                         
  -8   0  -8       3711.15       4093.02       351.12 o                         
  -7   0  -8        562.81        625.54       132.74 o                         
  -6   0  -8        526.80        713.68       172.59 o                         
  -5   0  -8       3096.51       2953.38       208.57 o                         
  -4   0  -8      49392.55      53530.67      1247.80 o                         
  -3   0  -8       4101.24       4424.14       196.94 o                         
  -2   0  -8      14157.45      15383.30       370.68 o                         
  -1   0  -8          7.81          9.21        16.62 o                         
   0   0  -8      56132.66      57228.21      1258.71 o                         
   1   0  -8       3317.40       3351.36       175.44 o                         
   2   0  -8       7223.38       6574.43       222.52 o                         
   3   0  -8         48.94         66.72        32.67 o                         
   4   0  -8        921.63       1248.60       118.86 o                         
   5   0  -8        144.12         95.83        50.42 o                         
   6   0  -8      11273.28      11596.03       479.84 o                         
   7   0  -8         70.34        183.77        70.27 o                         
   8   0  -8       6038.72       6310.48       577.74 o                         
   9   0  -8         97.61        184.77       117.94 o                         
  10   0  -8       5444.77       5589.49       462.90 o                         
  -9   1  -8       5441.33       5660.75       389.80 o                         
  -8   1  -8       1298.04       1286.68       127.41 o                         
  -7   1  -8       4531.77       4868.37       259.69 o                         
  -6   1  -8         83.12         75.30        47.14 o                         
  -5   1  -8      12660.36      12391.13       353.06 o                         
  -4   1  -8       5861.70       5956.53       160.13 o                         
  -3   1  -8      25389.24      27769.97       454.55 o                         
  -2   1  -8       1224.26       1179.46        48.99 o                         
  -1   1  -8       1942.42       1914.19        84.05 o                         
   0   1  -8       2704.03       2599.85        90.32 o                         
   1   1  -8      53764.22      57008.02       940.65 o                         
   2   1  -8         76.57         99.65        24.08 o                         
   3   1  -8       1494.99       1330.22       104.91 o                         
   4   1  -8         10.40         11.14        15.75 o                         
   5   1  -8       9931.08       9641.49       264.84 o                         
   6   1  -8        136.39        173.50        52.80 o                         
   7   1  -8       6086.24       5967.99       262.66 o                         
   8   1  -8          3.20         83.27        47.42 o                         
   9   1  -8       1917.00       1828.80       191.80 o                         
  10   1  -8          3.20          0.00        72.00 o                         
  -9   2  -8       1256.76       1072.96       160.43 o                         
  -8   2  -8       6025.10       6128.96       352.44 o                         
  -7   2  -8       1180.80       1372.32       133.77 o                         
  -6   2  -8        338.69        421.25        60.57 o                         
  -5   2  -8       1463.24       1618.28       108.53 o                         
  -4   2  -8      24361.90      25046.88       463.37 o                         
  -3   2  -8       1819.31       1906.29        76.79 o                         
  -2   2  -8       3019.64       2975.03       102.58 o                         
  -1   2  -8        432.38        382.44        32.15 o                         
   0   2  -8      20339.24      18913.12       345.01 o                         
   1   2  -8        736.13        690.81        47.13 o                         
   2   2  -8       3510.98       3147.04        95.65 o                         
   3   2  -8         26.60         10.09        15.11 o                         
   4   2  -8       6138.86       6336.21       169.82 o                         
   5   2  -8        140.11        113.11        35.94 o                         
   6   2  -8      11005.12      11309.86       311.33 o                         
   7   2  -8          5.85          6.47        41.80 o                         
   8   2  -8       2096.19       1858.73       165.89 o                         
   9   2  -8          2.88         54.71        47.49 o                         
  10   2  -8       4670.41       4971.83       329.56 o                         
  -9   3  -8       3987.39       4022.92       334.57 o                         
  -8   3  -8       1670.38       1595.99       185.45 o                         
  -7   3  -8       3851.14       4101.53       267.63 o                         
  -6   3  -8        497.18        555.83        68.98 o                         
  -5   3  -8       6670.03       6392.09       225.81 o                         
  -4   3  -8       1378.97       1511.71        85.91 o                         
  -3   3  -8      12282.68      12327.10       233.26 o                         
  -2   3  -8        108.53         93.06        15.06 o                         
  -1   3  -8       4614.22       4264.13        98.99 o                         
   0   3  -8       1145.78       1221.75        63.32 o                         
   1   3  -8      10112.61       9192.27       162.10 o                         
   2   3  -8        441.09        371.23        39.78 o                         
   3   3  -8       4167.09       4755.55       124.35 o                         
   4   3  -8        270.24        236.82        30.89 o                         
   5   3  -8      13209.72      13280.40       308.27 o                         
   6   3  -8         38.62         65.84        35.39 o                         
   7   3  -8       4103.37       4575.16       311.42 o                         
   8   3  -8         37.82         83.24        51.37 o                         
   9   3  -8       1896.75       2028.58       193.25 o                         
  10   3  -8         15.88        184.47        68.25 o                         
  -9   4  -8        837.35       1101.67       163.18 o                         
  -8   4  -8       4816.30       5780.68       403.95 o                         
  -7   4  -8        504.27        455.41       107.62 o                         
  -6   4  -8       2086.18       2059.47       142.36 o                         
  -5   4  -8       1714.48       1675.04       112.07 o                         
  -4   4  -8      11318.48      11093.20       248.21 o                         
  -3   4  -8       2280.70       2229.53        87.13 o                         
  -2   4  -8       1544.17       1690.17        64.73 o                         
  -1   4  -8        732.02        715.82        38.00 o                         
   0   4  -8       8283.68       8092.25       204.15 o                         
   1   4  -8        540.26        411.39        27.08 o                         
   2   4  -8      13739.57      13935.51       330.09 o                         
   3   4  -8        127.11        166.27        27.80 o                         
   4   4  -8      19623.87      20302.05       369.19 o                         
   5   4  -8         99.68         83.30        29.61 o                         
   6   4  -8       4818.87       4958.77       225.15 o                         
   7   4  -8         93.78         66.57        51.74 o                         
   8   4  -8        333.27        442.07        92.99 o                         
   9   4  -8          3.09         52.07        64.77 o                         
  -9   5  -8       2323.06       2600.51       280.45 o                         
  -8   5  -8       1195.91       1407.70       183.25 o                         
  -7   5  -8        807.46       1155.72       131.94 o                         
  -6   5  -8       1119.39       1263.47       113.66 o                         
  -5   5  -8      11549.09      10848.05       293.15 o                         
  -4   5  -8       1952.28       2111.07       107.79 o                         
  -3   5  -8      26084.24      25074.17       432.63 o                         
  -2   5  -8        490.98        511.55        45.26 o                         
  -1   5  -8       6207.50       6053.98       117.59 o                         
   0   5  -8        310.85        306.73        34.08 o                         
   1   5  -8      19071.97      18297.89       362.86 o                         
   2   5  -8       1324.10       1328.13        54.36 o                         
   3   5  -8       4294.32       4240.94       123.97 o                         
   4   5  -8        278.29        296.62        33.80 o                         
   5   5  -8       2726.84       2547.09       188.76 o                         
   6   5  -8          3.59        103.93        44.48 o                         
   7   5  -8       4212.06       4366.54       243.60 o                         
   8   5  -8         12.84         41.19        50.47 o                         
   9   5  -8       4864.29       4733.71       312.77 o                         
  -9   6  -8       1671.77       1742.34       202.31 o                         
  -8   6  -8       4492.38       4944.29       360.73 o                         
  -7   6  -8        311.99        423.63        82.52 o                         
  -6   6  -8       5235.15       5393.37       275.71 o                         
  -5   6  -8       1458.14       1473.85       119.79 o                         
  -4   6  -8      20942.15      20934.17       520.45 o                         
  -3   6  -8       3044.45       3048.76       122.65 o                         
  -2   6  -8       6943.15       6320.56       139.70 o                         
  -1   6  -8        356.99        369.99        43.23 o                         
   0   6  -8       7500.69       6946.72       174.86 o                         
   1   6  -8        751.70        797.28        52.52 o                         
   2   6  -8      20424.22      20071.96       360.12 o                         
   3   6  -8        157.05        105.74        33.33 o                         
   4   6  -8       2969.42       2662.82       121.07 o                         
   5   6  -8         40.70         80.62        36.53 o                         
   6   6  -8       3365.94       3065.48       223.12 o                         
   7   6  -8         24.75         48.33        44.96 o                         
   8   6  -8        800.48        672.00       112.27 o                         
   9   6  -8          6.54        127.85        61.35 o                         
  -8   7  -8       1181.51       1311.50       149.53 o                         
  -7   7  -8       1125.12       1575.60       184.73 o                         
  -6   7  -8        508.29        651.06       104.16 o                         
  -5   7  -8      11241.35      10952.77       356.68 o                         
  -4   7  -8       2457.24       2509.57       137.11 o                         
  -3   7  -8      17509.40      17323.61       342.32 o                         
  -2   7  -8       1041.41       1020.68        65.55 o                         
  -1   7  -8       2806.33       2555.77       108.29 o                         
   0   7  -8         59.08         56.05        16.64 o                         
   1   7  -8      11915.74      12770.26       400.47 o                         
   2   7  -8        546.34        554.95        45.08 o                         
   3   7  -8       1470.10       1467.38        92.94 o                         
   4   7  -8         41.37         26.54        23.68 o                         
   5   7  -8       3960.91       3865.21       215.46 o                         
   6   7  -8        100.19         64.21        40.65 o                         
   7   7  -8       3252.71       3595.67       223.34 o                         
   8   7  -8         12.53        124.98       138.57 o                         
   9   7  -8       4152.48       3866.22       342.38 o                         
  -8   8  -8       3780.77       3321.29       309.20 o                         
  -7   8  -8        391.68        466.35        83.44 o                         
  -6   8  -8       2717.17       2564.54       192.85 o                         
  -5   8  -8       1180.51       1406.72       140.59 o                         
  -4   8  -8       9452.37       9354.12       284.88 o                         
  -3   8  -8        814.36        866.61        77.41 o                         
  -2   8  -8       1964.04       1733.90        89.16 o                         
  -1   8  -8         84.24         64.87        44.03 o                         
   0   8  -8       4742.49       4515.58       172.20 o                         
   1   8  -8        667.91        667.11        67.54 o                         
   2   8  -8       3645.80       3354.04       170.09 o                         
   3   8  -8        112.26         86.40        48.62 o                         
   4   8  -8       1779.28       1760.08       126.43 o                         
   5   8  -8         31.17         21.92        36.85 o                         
   6   8  -8       7677.85       7231.28       408.78 o                         
   7   8  -8         95.54         86.02        85.76 o                         
   8   8  -8       1141.13       1123.61       164.50 o                         
   9   8  -8         50.24        176.74        69.53 o                         
  -8   9  -8        500.28        576.17       106.20 o                         
  -7   9  -8       1180.72       1180.54       132.07 o                         
  -6   9  -8         64.24         76.59        50.84 o                         
  -5   9  -8       3168.70       3077.62       192.34 o                         
  -4   9  -8       1515.30       1559.59       140.20 o                         
  -3   9  -8       1969.91       2109.91       225.50 o                         
  -2   9  -8        675.42        641.35        71.42 o                         
  -1   9  -8        529.79        479.85        64.31 o                         
   0   9  -8         21.24         17.79        29.38 o                         
   1   9  -8       5134.15       4714.02       178.87 o                         
   2   9  -8        175.67        126.31        42.46 o                         
   3   9  -8       1335.45       1279.60       112.68 o                         
   4   9  -8         82.55        139.01        57.25 o                         
   5   9  -8      10986.69      10363.23       426.25 o                         
   6   9  -8        143.40        104.94        54.00 o                         
   7   9  -8        730.54        785.54       137.91 o                         
   8   9  -8         99.53         68.42        58.91 o                         
  -7  10  -8        516.13        387.08        84.30 o                         
  -6  10  -8        466.20        596.29       107.63 o                         
  -5  10  -8        567.33        479.23        96.31 o                         
  -4  10  -8       6360.86       6146.19       298.17 o                         
  -3  10  -8        550.78        569.80        86.18 o                         
  -2  10  -8       2107.90       1944.24       124.98 o                         
  -1  10  -8        238.34        242.41        47.29 o                         
   0  10  -8       1943.25       1850.38       110.94 o                         
   1  10  -8        303.49        287.76        56.55 o                         
   2  10  -8       5327.82       4873.33       260.45 o                         
   3  10  -8        305.17        380.36        60.26 o                         
   4  10  -8       1045.30        883.55        91.26 o                         
   5  10  -8         31.20         58.30        41.91 o                         
   6  10  -8       5385.65       4981.73       313.09 o                         
   7  10  -8         58.43         69.52        63.91 o                         
   8  10  -8        772.83        757.94       139.62 o                         
  -7  11  -8        717.60        897.31       145.00 o                         
  -6  11  -8        324.95        248.31        84.78 o                         
  -5  11  -8       4133.97       3786.79       242.98 o                         
  -4  11  -8        894.92        965.13       118.33 o                         
  -3  11  -8       4664.79       4163.71       220.68 o                         
  -2  11  -8        661.26        552.82        77.54 o                         
  -1  11  -8       1916.72       1829.70       122.47 o                         
   0  11  -8        133.06        168.78        55.77 o                         
   1  11  -8       8096.76       8084.93       282.11 o                         
   2  11  -8        703.41        664.82        87.69 o                         
   3  11  -8       1352.16       1360.71       111.07 o                         
   4  11  -8         33.56         76.20        40.76 o                         
   5  11  -8       3210.39       3228.56       239.98 o                         
   6  11  -8         45.18         74.04        54.02 o                         
   7  11  -8        774.41        964.25       182.12 o                         
   8  11  -8        130.09        266.04        98.42 o                         
  -7  12  -8        428.74        509.86        97.07 o                         
  -6  12  -8       1393.66       1160.32       150.46 o                         
  -5  12  -8        563.05        545.83        86.80 o                         
  -4  12  -8       7666.30       7401.62       361.18 o                         
  -3  12  -8        845.95        859.72        98.50 o                         
  -2  12  -8       5507.38       6057.35       250.06 o                         
  -1  12  -8        488.40        554.46        66.03 o                         
   0  12  -8       4043.08       3946.61       190.84 o                         
   1  12  -8        138.93        162.65        46.87 o                         
   2  12  -8       4625.76       4502.79       217.73 o                         
   3  12  -8        558.83        612.31        80.75 o                         
   4  12  -8       1432.90       1559.17       175.00 o                         
   5  12  -8         50.00         45.05        57.27 o                         
   6  12  -8       1877.98       1846.42       259.29 o                         
   7  12  -8         87.11        105.34        87.12 o                         
  -6  13  -8        558.42        670.21       111.62 o                         
  -5  13  -8       3644.87       3553.25       272.43 o                         
  -4  13  -8        108.97         25.00        61.19 o                         
  -3  13  -8       3459.98       3071.55       221.28 o                         
  -2  13  -8        363.00        467.55        81.09 o                         
  -1  13  -8       2944.36       2933.05       183.41 o                         
   0  13  -8        328.60        300.60        56.06 o                         
   1  13  -8       3291.23       3458.07       199.60 o                         
   2  13  -8        639.29        587.34        84.75 o                         
   3  13  -8        121.69        260.46        70.50 o                         
   4  13  -8         37.21         85.43        88.05 o                         
   5  13  -8       1574.55       1726.36       175.09 o                         
   6  13  -8        106.59         89.02        77.50 o                         
  -5  14  -8         62.49         99.29        61.46 o                         
  -4  14  -8        833.13        946.36       121.78 o                         
  -3  14  -8        587.89        554.28        87.64 o                         
  -2  14  -8       1502.93       1167.72       143.89 o                         
  -1  14  -8        503.93        517.34        82.53 o                         
   0  14  -8       1806.23       1947.12       172.65 o                         
   1  14  -8         28.04         41.97        63.01 o                         
   2  14  -8        501.85        391.80        75.36 o                         
   3  14  -8        284.88        159.38        47.49 o                         
   4  14  -8       1526.67       1856.36       185.33 o                         
   5  14  -8          8.22        105.06        61.12 o                         
   6  14  -8       2055.56       2383.38       254.11 o                         
  -5  15  -8        955.57       1226.95       139.81 o                         
  -4  15  -8         65.19         96.57        47.77 o                         
  -3  15  -8        884.24        630.77       102.76 o                         
  -2  15  -8        667.67        697.61       101.21 o                         
  -1  15  -8        407.59        364.43        98.89 o                         
   0  15  -8         82.09        160.15        63.47 o                         
   1  15  -8        527.51        719.28       112.37 o                         
   2  15  -8        104.02        231.95        69.64 o                         
   3  15  -8        460.00        446.90        91.81 o                         
   4  15  -8        203.86        159.61        66.69 o                         
   5  15  -8       1802.51       1650.97       194.92 o                         
  -4  16  -8        329.19        341.36        76.86 o                         
  -3  16  -8        478.45        383.01       150.26 o                         
  -2  16  -8        883.48       1156.03       121.48 o                         
  -1  16  -8        197.97        262.88        70.12 o                         
   0  16  -8       1024.14        905.81       123.17 o                         
   1  16  -8        116.38        148.26        58.53 o                         
   2  16  -8        313.66        374.04        73.03 o                         
   3  16  -8        413.67        335.72        64.98 o                         
   4  16  -8        663.60        684.92       154.12 o                         
  -2  17  -8        697.39        739.74       112.70 o                         
  -1  17  -8       1026.62       1134.07       144.15 o                         
   0  17  -8        101.28         75.13        51.98 o                         
   1  17  -8        802.34        562.44        87.66 o                         
   2  17  -8        226.53        111.38        76.99 o                         
   3  17  -8        241.62        431.90        83.70 o                         
  -9   1  -7         56.86          1.89        66.20 o                         
  -8   1  -7         11.04         24.38        42.33 o                         
  -7   1  -7        135.85        145.59        58.17 o                         
  -6   1  -7        458.91        637.39        84.34 o                         
  -5   1  -7         24.58         33.15        31.88 o                         
  -4   1  -7        220.25        212.78        30.56 o                         
  -3   1  -7        382.83        411.65        34.55 o                         
  -2   1  -7        268.83        298.37        28.29 o                         
  -1   1  -7       2857.16       2850.49        70.17 o                         
   0   1  -7       1227.17       1314.01        64.24 o                         
   1   1  -7       5921.68       5396.53       139.59 o                         
   2   1  -7        392.09        466.26        42.49 o                         
   3   1  -7        345.04        347.86        40.43 o                         
   4   1  -7        272.09        245.92        26.96 o                         
   5   1  -7        440.92        437.68        60.43 o                         
   6   1  -7        160.80        205.22        57.34 o                         
   7   1  -7        952.01        939.69        99.56 o                         
   8   1  -7          5.02          7.81        40.02 o                         
   9   1  -7         20.60        158.62        65.19 o                         
  10   1  -7        119.26        334.11        76.77 o                         
  -9   2  -7        422.60        340.89       100.97 o                         
  -8   2  -7         84.04         44.80        58.03 o                         
  -7   2  -7        496.87        343.40        91.37 o                         
  -6   2  -7        174.79        165.46        44.20 o                         
  -5   2  -7        323.32        323.42        53.67 o                         
  -4   2  -7        438.20        438.79        49.10 o                         
  -3   2  -7       1917.61       2104.27        81.26 o                         
  -2   2  -7        113.35        116.65        18.28 o                         
  -1   2  -7       9899.51       9877.57       181.32 o                         
   0   2  -7        683.67        681.73        51.49 o                         
   1   2  -7       8840.47       8617.56       178.23 o                         
   2   2  -7         23.31         20.71        16.02 o                         
   3   2  -7       1184.04       1197.49        62.13 o                         
   4   2  -7        604.77        606.87        45.21 o                         
   5   2  -7       1039.80       1143.09        88.04 o                         
   6   2  -7        291.27        333.46        57.85 o                         
   7   2  -7        597.61        639.80       105.56 o                         
   8   2  -7         21.98        111.12        65.68 o                         
   9   2  -7        202.39        234.89        68.59 o                         
  10   2  -7         81.44        132.70        69.68 o                         
  -9   3  -7        125.20        108.41        58.53 o                         
  -8   3  -7        264.04        288.22        92.50 o                         
  -7   3  -7         47.00         51.93        42.77 o                         
  -6   3  -7        437.61        469.70        66.33 o                         
  -5   3  -7         66.68         26.74        45.83 o                         
  -4   3  -7       2655.92       2640.29       112.61 o                         
  -3   3  -7        187.09        244.60        42.00 o                         
  -2   3  -7        181.30        228.90        22.16 o                         
  -1   3  -7        631.43        618.89        36.53 o                         
   0   3  -7       5117.51       5038.71       120.42 o                         
   1   3  -7        627.68        581.53        32.68 o                         
   2   3  -7       2921.48       2958.84        89.06 o                         
   3   3  -7        202.18        194.31        27.10 o                         
   4   3  -7        111.07         97.85        22.13 o                         
   5   3  -7        336.06        308.79        55.76 o                         
   6   3  -7         30.82         55.30        30.37 o                         
   7   3  -7        175.31        220.36        62.29 o                         
   8   3  -7        331.69        281.87        73.82 o                         
   9   3  -7        258.25        228.23        67.98 o                         
  10   3  -7         44.38         90.94        58.41 o                         
  -9   4  -7       1466.15       1476.85       191.85 o                         
  -8   4  -7        272.27        386.85        95.44 o                         
  -7   4  -7         71.18         64.63        52.25 o                         
  -6   4  -7        266.73        238.21        48.29 o                         
  -5   4  -7        225.74        181.26        51.56 o                         
  -4   4  -7        486.12        555.82        54.31 o                         
  -3   4  -7        533.44        638.55        64.03 o                         
  -2   4  -7        318.72        314.08        30.17 o                         
  -1   4  -7        685.75        669.56        31.11 o                         
   0   4  -7        877.92        854.61        51.86 o                         
   1   4  -7       1612.22       1551.67        75.85 o                         
   2   4  -7       1382.61       1538.80        65.65 o                         
   3   4  -7       2156.21       2177.35        86.26 o                         
   4   4  -7        333.59        370.08        38.53 o                         
   5   4  -7        397.75        439.63        53.99 o                         
   6   4  -7        129.19        140.84        47.26 o                         
   7   4  -7        100.16        129.49        56.79 o                         
   8   4  -7        761.94        848.62       110.74 o                         
   9   4  -7        182.61        151.68        54.59 o                         
  -9   5  -7        112.93         77.48        62.45 o                         
  -8   5  -7         97.11        136.91       113.25 o                         
  -7   5  -7        224.95        166.56        86.90 o                         
  -6   5  -7         81.43         99.41        41.16 o                         
  -5   5  -7         49.74         24.87        23.83 o                         
  -4   5  -7       3190.43       3184.09       128.91 o                         
  -3   5  -7       1322.76       1311.92        65.44 o                         
  -2   5  -7        673.23        670.15        38.11 o                         
  -1   5  -7        160.06         95.98        32.37 o                         
   0   5  -7         71.88        118.88        21.21 o                         
   1   5  -7        574.92        561.70        56.38 o                         
   2   5  -7        129.20        166.93        21.27 o                         
   3   5  -7        114.06         95.52        19.61 o                         
   4   5  -7        962.08        995.15        63.79 o                         
   5   5  -7        254.32        252.29        51.88 o                         
   6   5  -7        228.78        236.35        52.91 o                         
   7   5  -7        100.51        195.45        69.97 o                         
   8   5  -7        238.95        413.35        80.32 o                         
   9   5  -7        407.21        395.94        88.11 o                         
  -9   6  -7        468.84        626.90       101.76 o                         
  -8   6  -7        341.41        336.24        89.58 o                         
  -7   6  -7         23.37         61.04        52.59 o                         
  -6   6  -7        107.96         67.49        73.09 o                         
  -5   6  -7       1043.68       1122.71        84.36 o                         
  -4   6  -7        976.05        959.54        74.90 o                         
  -3   6  -7        893.13        868.70        64.59 o                         
  -2   6  -7        106.28        125.21        28.40 o                         
  -1   6  -7        606.35        461.93        47.24 o                         
   0   6  -7       1338.52       1369.94        66.71 o                         
   1   6  -7       1349.85       1469.58        63.30 o                         
   2   6  -7       2617.81       2428.50        77.30 o                         
   3   6  -7        440.74        397.16        35.92 o                         
   4   6  -7        697.73        656.78        60.87 o                         
   5   6  -7        454.76        372.04        60.33 o                         
   6   6  -7        522.63        612.29       102.83 o                         
   7   6  -7        285.34        268.04        73.59 o                         
   8   6  -7         44.10        123.78        61.53 o                         
   9   6  -7        254.39        254.12       102.02 o                         
  -9   7  -7        177.80        135.38        65.78 o                         
  -8   7  -7        697.42        678.04       121.46 o                         
  -7   7  -7        101.90         38.98        42.20 o                         
  -6   7  -7        259.39        243.40        64.49 o                         
  -5   7  -7       1064.45       1118.06       106.72 o                         
  -4   7  -7       1137.21       1184.41        87.54 o                         
  -3   7  -7       1863.32       1897.78       103.67 o                         
  -2   7  -7       1402.41       1580.18        84.92 o                         
  -1   7  -7        417.10        348.46        40.19 o                         
   0   7  -7       4269.67       4232.65       154.09 o                         
   1   7  -7        806.78        795.68        66.22 o                         
   2   7  -7       2357.97       2407.82        77.65 o                         
   3   7  -7        602.84        616.06        54.46 o                         
   4   7  -7       1137.41       1014.04        84.83 o                         
   5   7  -7       1022.36        988.21       100.65 o                         
   6   7  -7        710.29        845.49        95.71 o                         
   7   7  -7         10.12          2.08        44.75 o                         
   8   7  -7        173.72        211.61        70.32 o                         
   9   7  -7        176.34        187.00        64.33 o                         
  -8   8  -7        555.35        671.62       109.19 o                         
  -7   8  -7         83.09         44.43        45.09 o                         
  -6   8  -7        294.70        413.78        83.33 o                         
  -5   8  -7       5504.89       5002.19       229.38 o                         
  -4   8  -7        966.03       1011.53        98.50 o                         
  -3   8  -7        739.77        811.06        65.83 o                         
  -2   8  -7        178.94        241.18        43.29 o                         
  -1   8  -7       2976.80       2747.90       116.64 o                         
   0   8  -7       1404.33       1349.54        93.35 o                         
   1   8  -7       1808.40       1775.99       104.41 o                         
   2   8  -7        319.31        329.49        45.55 o                         
   3   8  -7         31.23          8.65        26.11 o                         
   4   8  -7        295.72        294.83        48.08 o                         
   5   8  -7       1082.26       1067.94       107.24 o                         
   6   8  -7        764.21        814.77        96.94 o                         
   7   8  -7        883.72        904.39       137.88 o                         
   8   8  -7         42.08          8.06        46.57 o                         
   9   8  -7        393.03        535.54       111.07 o                         
  -8   9  -7        859.05       1173.66       159.29 o                         
  -7   9  -7        172.37         51.65        83.52 o                         
  -6   9  -7       1674.98       1612.90       147.71 o                         
  -5   9  -7        526.54        586.36        76.22 o                         
  -4   9  -7       2291.93       2565.29       158.56 o                         
  -3   9  -7         77.04         60.43        36.76 o                         
  -2   9  -7        450.90        632.74        70.22 o                         
  -1   9  -7        212.86        233.45        45.57 o                         
   0   9  -7       5381.71       5198.14       181.45 o                         
   1   9  -7        845.68        775.76        71.91 o                         
   2   9  -7          4.36         12.48        27.11 o                         
   3   9  -7        584.74        579.28        73.34 o                         
   4   9  -7       2974.59       2884.18       166.24 o                         
   5   9  -7       2258.16       2268.62       167.56 o                         
   6   9  -7        585.88        757.61       140.99 o                         
   7   9  -7         40.80        200.56        88.89 o                         
   8   9  -7        252.55        233.26       144.58 o                         
  -8  10  -7        160.21        145.74        61.10 o                         
  -7  10  -7         64.33         25.83        52.90 o                         
  -6  10  -7         17.44         19.85        44.52 o                         
  -5  10  -7       2845.42       2975.93       207.39 o                         
  -4  10  -7        589.06        497.86        81.53 o                         
  -3  10  -7        247.88        325.56        73.93 o                         
  -2  10  -7         35.58          0.00        36.00 o                         
  -1  10  -7       2943.22       2940.43       149.68 o                         
   0  10  -7       1090.15       1055.23        82.29 o                         
   1  10  -7        692.30        817.45        86.14 o                         
   2  10  -7        276.54        272.26        61.23 o                         
   3  10  -7       1114.55       1196.02       100.50 o                         
   4  10  -7        777.97        773.87        89.35 o                         
   5  10  -7       2648.03       2965.56       207.54 o                         
   6  10  -7       1770.02       1715.63       174.97 o                         
   7  10  -7         13.34         61.65        51.98 o                         
   8  10  -7        510.11        556.13       111.22 o                         
  -7  11  -7        147.45        111.31        59.65 o                         
  -6  11  -7       1704.95       1768.08       182.21 o                         
  -5  11  -7        230.87        153.36        66.43 o                         
  -4  11  -7       1855.44       1798.76       148.97 o                         
  -3  11  -7        191.37        208.45        61.87 o                         
  -2  11  -7         55.98         37.81        34.76 o                         
  -1  11  -7         87.78         87.98        36.86 o                         
   0  11  -7       2028.90       1957.59       114.34 o                         
   1  11  -7       1662.07       1619.22       126.04 o                         
   2  11  -7        343.12        364.62        61.59 o                         
   3  11  -7         96.50         60.22        46.16 o                         
   4  11  -7       2599.63       2578.42       199.77 o                         
   5  11  -7       2371.30       2393.82       204.13 o                         
   6  11  -7        126.79        142.96        60.97 o                         
   7  11  -7        401.23        247.12        83.44 o                         
   8  11  -7        669.18        997.68       185.15 o                         
  -7  12  -7         57.68        182.35        81.03 o                         
  -6  12  -7         54.15        161.88        89.08 o                         
  -5  12  -7       1346.04       1172.26       134.67 o                         
  -4  12  -7       1778.45       1626.93       152.32 o                         
  -3  12  -7       1660.07       1698.10       138.18 o                         
  -2  12  -7       1057.67       1164.85       112.95 o                         
  -1  12  -7       2130.58       2223.70       134.83 o                         
   0  12  -7        581.18        504.62        67.84 o                         
   1  12  -7       1267.47       1298.60       116.64 o                         
   2  12  -7        955.53       1044.68        95.57 o                         
   3  12  -7       1598.00       1535.35       131.44 o                         
   4  12  -7        177.86         74.71        45.88 o                         
   5  12  -7        824.33        937.23       130.13 o                         
   6  12  -7        907.94        863.22       150.89 o                         
   7  12  -7        318.83        399.54        97.96 o                         
  -6  13  -7       1419.43       1452.28       183.84 o                         
  -5  13  -7        898.27        847.71       121.79 o                         
  -4  13  -7       5399.56       5581.92       333.58 o                         
  -3  13  -7       1556.41       1485.39       143.87 o                         
  -2  13  -7        407.67        384.33        73.40 o                         
  -1  13  -7       1065.42       1113.81       122.52 o                         
   0  13  -7       2228.43       2290.42       143.83 o                         
   1  13  -7        994.49       1198.73       110.78 o                         
   2  13  -7         64.48        100.74        45.37 o                         
   3  13  -7         78.37        106.13        45.89 o                         
   4  13  -7       1427.86       1588.31       148.56 o                         
   5  13  -7        539.60        434.32        89.72 o                         
   6  13  -7         46.24        216.49        79.35 o                         
   7  13  -7        380.52        289.07       110.19 o                         
  -6  14  -7        277.62        420.83        74.92 o                         
  -5  14  -7       2619.11       2344.56       217.12 o                         
  -4  14  -7        958.99       1378.70       160.78 o                         
  -3  14  -7       1063.61        926.94       114.71 o                         
  -2  14  -7        262.80        187.34        58.97 o                         
  -1  14  -7       2256.83       2383.06       186.64 o                         
   0  14  -7        809.43        826.12       110.22 o                         
   1  14  -7       1122.76       1112.85       121.88 o                         
   2  14  -7        412.82        586.14        78.28 o                         
   3  14  -7       1312.35       1477.49       144.98 o                         
   4  14  -7        910.66        963.46       100.73 o                         
   5  14  -7       1138.85       1076.05       155.98 o                         
   6  14  -7        342.79        400.76        96.37 o                         
  -5  15  -7        453.53        390.08       100.57 o                         
  -4  15  -7       1953.62       2181.86       185.66 o                         
  -3  15  -7        348.27        413.89        82.45 o                         
  -2  15  -7        608.82        696.31       105.75 o                         
  -1  15  -7        408.50        348.93        67.66 o                         
   0  15  -7       1776.20       1704.51       176.77 o                         
   1  15  -7        611.95        887.00       124.20 o                         
   2  15  -7         28.38         78.75        45.82 o                         
   3  15  -7         42.24         91.55        50.92 o                         
   4  15  -7       2616.63       2601.30       246.92 o                         
   5  15  -7       1423.18       1402.21       175.15 o                         
  -4  16  -7        164.24        229.37        61.15 o                         
  -3  16  -7         93.89         86.96        64.22 o                         
  -2  16  -7         48.25         56.30        55.28 o                         
  -1  16  -7        672.81        696.81       114.95 o                         
   0  16  -7        528.70        756.85       109.84 o                         
   1  16  -7        817.84       1038.57       132.34 o                         
   2  16  -7        418.11        307.84        71.01 o                         
   3  16  -7        914.59       1073.56       129.57 o                         
   4  16  -7       1518.15       1725.45       203.22 o                         
  -2  17  -7        434.27        373.06        85.11 o                         
  -1  17  -7         16.16         94.32        58.89 o                         
   0  17  -7       1738.24       1864.53       184.43 o                         
   1  17  -7        641.87        634.82        97.32 o                         
   2  17  -7        121.49          5.59        61.94 o                         
   3  17  -7        458.87        347.62        76.80 o                         
  -9   0  -6       4895.43       5074.34       428.21 o                         
  -8   0  -6        201.02        207.35        98.10 o                         
  -7   0  -6       7381.03       7876.98       434.87 o                         
  -6   0  -6       1891.02       1883.43       209.41 o                         
  -5   0  -6      29590.29      30166.27       940.98 o                         
  -4   0  -6       1894.35       2087.58       152.38 o                         
  -3   0  -6       5681.51       5607.57       212.35 o                         
  -2   0  -6        134.11         99.62        33.66 o                         
  -1   0  -6      44166.42      47020.99       914.84 o                         
   0   0  -6         69.51         80.57        24.06 o                         
   1   0  -6      17144.75      18394.77       520.83 o                         
   2   0  -6        303.13        266.51        47.01 o                         
   3   0  -6      10286.32       9741.19       297.98 o                         
   4   0  -6        242.29        246.78        56.70 o                         
   5   0  -6      31284.33      32508.83       968.38 o                         
   6   0  -6         52.85         78.74        81.33 o                         
   7   0  -6        839.93        799.00       137.29 o                         
   8   0  -6        159.26        132.84        74.51 o                         
   9   0  -6       8022.60       8080.60       538.28 o                         
  10   0  -6         63.50         57.61       105.52 o                         
  -9   1  -6       1254.77       1520.34       171.53 o                         
  -8   1  -6       2120.33       2297.19       182.84 o                         
  -7   1  -6        841.27        810.24       106.43 o                         
  -6   1  -6      18517.52      18701.11       469.82 o                         
  -5   1  -6       2658.45       2772.00       133.30 o                         
  -4   1  -6      15005.04      16219.76       328.77 o                         
  -3   1  -6        289.83        317.65        33.02 o                         
  -2   1  -6        900.99        756.91        43.09 o                         
  -1   1  -6       1793.57       1686.59        50.24 o                         
   0   1  -6       5095.15       4887.39       114.14 o                         
   1   1  -6        387.13        385.15        36.08 o                         
   2   1  -6      15219.81      15700.11       288.21 o                         
   3   1  -6        154.08        138.68        23.38 o                         
   4   1  -6      28654.40      28733.16       620.54 o                         
   5   1  -6         70.75         68.22        37.15 o                         
   6   1  -6       4375.00       4573.78       212.94 o                         
   7   1  -6         30.21         37.65        37.12 o                         
   8   1  -6       6206.99       6155.23       329.57 o                         
   9   1  -6         35.46         40.86        57.56 o                         
  10   1  -6       5021.00       4869.66       298.94 o                         
  -9   2  -6       3987.44       3934.31       279.86 o                         
  -8   2  -6        596.55        702.00       105.09 o                         
  -7   2  -6       1651.08       1850.38       156.95 o                         
  -6   2  -6       1928.16       2095.96       139.50 o                         
  -5   2  -6      17290.19      17572.47       437.81 o                         
  -4   2  -6        874.56        860.96        64.17 o                         
  -3   2  -6       1035.91        936.73        61.91 o                         
  -2   2  -6        557.70        557.33        36.21 o                         
  -1   2  -6      38032.72      37938.65       536.12 o                         
   0   2  -6        872.04        790.65        47.81 o                         
   1   2  -6       2247.80       2307.87        64.89 o                         
   2   2  -6         34.55         11.49        15.93 o                         
   3   2  -6      13766.62      13938.70       312.28 o                         
   4   2  -6        131.45        100.81        16.27 o                         
   5   2  -6      19274.23      20524.81       418.27 o                         
   6   2  -6          4.95         35.41        28.81 o                         
   7   2  -6       3894.46       3997.83       215.50 o                         
   8   2  -6         20.94         55.01        54.98 o                         
   9   2  -6       7048.43       6481.01       367.23 o                         
  10   2  -6         29.31        303.84        89.08 o                         
  -9   3  -6        741.95        793.62       135.94 o                         
  -8   3  -6       1704.98       1372.22       158.37 o                         
  -7   3  -6        464.00        448.29        80.09 o                         
  -6   3  -6       8473.69       8507.10       253.03 o                         
  -5   3  -6       2361.69       2563.21       125.24 o                         
  -4   3  -6       6709.06       6673.37       175.48 o                         
  -3   3  -6         31.09         81.39        24.19 o                         
  -2   3  -6      16423.51      16467.27       315.51 o                         
  -1   3  -6       1359.92       1203.80        38.88 o                         
   0   3  -6      29081.87      27415.37       510.10 o                         
   1   3  -6        178.31        151.82        17.49 o                         
   2   3  -6       1146.10       1263.77        57.72 o                         
   3   3  -6        197.84        186.32        26.33 o                         
   4   3  -6      24219.17      25189.47       431.25 o                         
   5   3  -6         58.23         79.41        29.94 o                         
   6   3  -6       5149.06       5097.63       210.14 o                         
   7   3  -6         95.38         93.84        57.99 o                         
   8   3  -6       7257.17       7400.91       356.13 o                         
   9   3  -6         22.81        150.12        59.83 o                         
  10   3  -6       3469.55       3556.04       242.87 o                         
  -9   4  -6       3133.52       3457.25       307.66 o                         
  -8   4  -6        269.77        120.47        89.53 o                         
  -7   4  -6       1078.32       1207.37       141.27 o                         
  -6   4  -6       1815.84       1803.40       122.15 o                         
  -5   4  -6      14597.70      14770.21       316.71 o                         
  -4   4  -6       1019.82        970.31        71.27 o                         
  -3   4  -6        130.51        187.64        30.97 o                         
  -2   4  -6        518.56        595.98        41.20 o                         
  -1   4  -6      17609.18      16301.88       254.63 o                         
   0   4  -6       1051.73       1068.55        52.53 o                         
   1   4  -6       9271.82       8557.66       170.25 o                         
   2   4  -6         11.86          9.44        12.05 o                         
   3   4  -6      18035.85      17966.65       320.31 o                         
   4   4  -6         49.19         73.59        20.88 o                         
   5   4  -6       8857.71       8820.42       310.64 o                         
   6   4  -6          9.88        156.60        55.46 o                         
   7   4  -6       5222.60       5408.96       310.89 o                         
   8   4  -6         44.60         96.62        54.88 o                         
   9   4  -6       7103.08       7416.60       365.17 o                         
  10   4  -6         40.57        117.35        55.62 o                         
  -9   5  -6        824.83       1031.92       158.53 o                         
  -8   5  -6        805.01       1097.61       161.16 o                         
  -7   5  -6        123.44        230.19        62.06 o                         
  -6   5  -6       7751.66       8322.68       317.27 o                         
  -5   5  -6       1331.05       1379.77        91.74 o                         
  -4   5  -6      11333.22      11082.00       263.48 o                         
  -3   5  -6        126.50        142.82        27.41 o                         
  -2   5  -6      15940.96      15614.24       268.75 o                         
  -1   5  -6        614.19        582.15        47.40 o                         
   0   5  -6      18411.54      18126.64       331.51 o                         
   1   5  -6        147.02        143.18        19.90 o                         
   2   5  -6       2342.25       2239.61        83.67 o                         
   3   5  -6        235.76        218.32        39.71 o                         
   4   5  -6      16793.54      17161.23       319.79 o                         
   5   5  -6         25.99         78.28        34.23 o                         
   6   5  -6       4148.31       3943.71       198.40 o                         
   7   5  -6          0.78         15.14        42.48 o                         
   8   5  -6       8516.80       8473.42       340.95 o                         
   9   5  -6         49.86        114.60        65.74 o                         
  -9   6  -6       6496.03       6460.49       433.52 o                         
  -8   6  -6        226.51        262.86        98.28 o                         
  -7   6  -6       1875.24       2193.97       200.51 o                         
  -6   6  -6        461.16        593.50        78.38 o                         
  -5   6  -6       9772.72       9855.50       246.46 o                         
  -4   6  -6        896.44        827.92        70.89 o                         
  -3   6  -6       2259.89       2243.67       106.46 o                         
  -2   6  -6        546.65        556.50        47.67 o                         
  -1   6  -6      15368.16      15477.06       290.63 o                         
   0   6  -6        362.70        317.94        27.43 o                         
   1   6  -6       2220.09       2200.33       160.63 o                         
   2   6  -6        108.35         94.49        16.35 o                         
   3   6  -6      15241.66      14577.58       274.10 o                         
   4   6  -6         59.73         54.01        32.17 o                         
   5   6  -6       6052.60       5955.65       215.31 o                         
   6   6  -6         20.41         21.96        34.13 o                         
   7   6  -6       5171.92       4628.09       253.94 o                         
   8   6  -6         39.89         22.46        51.02 o                         
   9   6  -6       7641.43       7297.02       437.20 o                         
  -9   7  -6       1486.12       1340.15       220.21 o                         
  -8   7  -6       1617.88       2135.51       249.39 o                         
  -7   7  -6        195.64         54.11        51.38 o                         
  -6   7  -6       3980.68       3555.52       223.18 o                         
  -5   7  -6        648.25        669.16        73.34 o                         
  -4   7  -6       7870.86       7839.49       205.23 o                         
  -3   7  -6        308.05        274.30        39.33 o                         
  -2   7  -6       8868.94       8603.27       203.19 o                         
  -1   7  -6        849.55        884.39        63.14 o                         
   0   7  -6      16785.22      15469.09       325.23 o                         
   1   7  -6        363.79        331.11        44.13 o                         
   2   7  -6       2833.20       2615.90        83.60 o                         
   3   7  -6         38.05         46.32        19.07 o                         
   4   7  -6      11171.76      10512.46       268.76 o                         
   5   7  -6         14.26         38.63        36.00 o                         
   6   7  -6       2848.89       2770.70       271.33 o                         
   7   7  -6         20.72         89.03        58.61 o                         
   8   7  -6       9042.02       8704.50       412.36 o                         
   9   7  -6         79.97        123.77        67.00 o                         
  -8   8  -6        402.13        428.33       100.53 o                         
  -7   8  -6       2021.75       2243.48       218.99 o                         
  -6   8  -6        519.18        432.70        81.83 o                         
  -5   8  -6       3896.45       3907.16       205.20 o                         
  -4   8  -6       1130.92       1165.62        93.01 o                         
  -3   8  -6        560.12        483.64        65.47 o                         
  -2   8  -6        129.16        121.02        26.15 o                         
  -1   8  -6      16223.73      15967.20       309.97 o                         
   0   8  -6        809.29        803.35        70.78 o                         
   1   8  -6       3842.98       4011.15       160.23 o                         
   2   8  -6          6.39         55.28        19.30 o                         
   3   8  -6       5586.14       5746.39       185.48 o                         
   4   8  -6         53.57        112.70        39.43 o                         
   5   8  -6      10174.34       9481.69       313.97 o                         
   6   8  -6        210.01        198.69        51.35 o                         
   7   8  -6       4287.05       4389.16       281.16 o                         
   8   8  -6         64.36         28.23        56.24 o                         
   9   8  -6       3508.50       3477.69       315.89 o                         
  -8   9  -6        555.38        341.10        75.54 o                         
  -7   9  -6        341.75        379.49        81.15 o                         
  -6   9  -6       2806.94       2674.78       196.46 o                         
  -5   9  -6       1152.51       1197.76       114.52 o                         
  -4   9  -6       4186.14       4358.82       190.15 o                         
  -3   9  -6        118.26         60.53        28.41 o                         
  -2   9  -6       1603.82       1821.00       120.19 o                         
  -1   9  -6        411.10        458.75        57.18 o                         
   0   9  -6      13252.91      13015.81       301.81 o                         
   1   9  -6        614.16        603.55        58.49 o                         
   2   9  -6         92.96         83.27        30.84 o                         
   3   9  -6         13.10          0.00        31.03 o                         
   4   9  -6       7586.02       7505.18       223.12 o                         
   5   9  -6        132.73        284.33        54.58 o                         
   6   9  -6       4074.50       3602.27       265.65 o                         
   7   9  -6         57.36         34.46        63.80 o                         
   8   9  -6       4219.23       4170.14       334.53 o                         
  -8  10  -6        346.42        297.18        83.81 o                         
  -7  10  -6       1308.70       1594.66       238.67 o                         
  -6  10  -6        441.97        455.43        99.14 o                         
  -5  10  -6       4936.68       4845.29       268.38 o                         
  -4  10  -6        735.64        911.43       107.88 o                         
  -3  10  -6        505.07        498.08        69.30 o                         
  -2  10  -6         20.78         73.69        31.50 o                         
  -1  10  -6       5158.40       5083.47       186.05 o                         
   0  10  -6        514.37        704.14        69.19 o                         
   1  10  -6       2566.36       2677.47       154.96 o                         
   2  10  -6         24.86         55.05        31.92 o                         
   3  10  -6       4211.29       4404.85       187.85 o                         
   4  10  -6        183.70        169.64        45.58 o                         
   5  10  -6       5648.27       5775.73       367.77 o                         
   6  10  -6        184.87        290.41        77.85 o                         
   7  10  -6       2463.64       2391.86       264.39 o                         
   8  10  -6         57.47          0.00        70.52 o                         
  -7  11  -6        296.28        251.61        72.63 o                         
  -6  11  -6       2281.27       2174.88       205.91 o                         
  -5  11  -6        611.65        629.54        96.02 o                         
  -4  11  -6       4869.89       4729.42       256.62 o                         
  -3  11  -6        273.59        283.26        62.13 o                         
  -2  11  -6       1120.37       1013.73       181.59 o                         
  -1  11  -6         93.02        111.13        36.70 o                         
   0  11  -6       3252.51       3476.82       159.61 o                         
   1  11  -6        178.01        185.07        47.99 o                         
   2  11  -6       1413.35       1465.72       110.68 o                         
   3  11  -6         68.82         97.74        38.39 o                         
   4  11  -6       9796.50       9653.46       336.73 o                         
   5  11  -6        152.18        212.64        70.48 o                         
   6  11  -6       1899.86       1917.12       214.75 o                         
   7  11  -6        171.85        163.04        78.03 o                         
   8  11  -6       1845.34       1856.70       219.00 o                         
  -7  12  -6       1527.42       1478.11       178.70 o                         
  -6  12  -6        202.96        228.31       100.30 o                         
  -5  12  -6       4659.11       4566.26       303.36 o                         
  -4  12  -6        453.87        387.64       117.78 o                         
  -3  12  -6       2916.15       2647.71       187.46 o                         
  -2  12  -6        263.17        272.13        57.30 o                         
  -1  12  -6       5173.32       5121.80       210.61 o                         
   0  12  -6        254.39        211.69        46.23 o                         
   1  12  -6       1689.56       2065.63       152.30 o                         
   2  12  -6        266.29        486.56        67.62 o                         
   3  12  -6       9233.78       9069.02       334.44 o                         
   4  12  -6          0.29         20.54        44.29 o                         
   5  12  -6       3296.43       3450.26       253.00 o                         
   6  12  -6         13.45          7.53        47.21 o                         
   7  12  -6       1550.79       1549.70       198.29 o                         
  -6  13  -6       2377.98       2304.53       282.33 o                         
  -5  13  -6        162.21        217.49        70.80 o                         
  -4  13  -6       1515.91       1573.99       170.22 o                         
  -3  13  -6        589.16        620.77       101.96 o                         
  -2  13  -6       2645.10       2583.51       189.14 o                         
  -1  13  -6        144.85         97.37        51.62 o                         
   0  13  -6       2907.76       2980.47       178.58 o                         
   1  13  -6        155.95        254.13        80.74 o                         
   2  13  -6       1313.01       1407.94       125.55 o                         
   3  13  -6          5.52         36.75        35.72 o                         
   4  13  -6       8311.20       8357.34       381.88 o                         
   5  13  -6         41.52         70.85        58.20 o                         
   6  13  -6       1020.26        862.78       144.27 o                         
   7  13  -6        175.51        136.65        78.84 o                         
  -6  14  -6        204.20        264.91        74.11 o                         
  -5  14  -6       1553.39       1577.27       173.96 o                         
  -4  14  -6        410.66        333.34        87.20 o                         
  -3  14  -6       1063.55        897.08       112.99 o                         
  -2  14  -6        269.66        184.79        78.32 o                         
  -1  14  -6       2469.90       3179.38       270.71 o                         
   0  14  -6        218.09        301.18        61.85 o                         
   1  14  -6        185.33        126.99        54.07 o                         
   2  14  -6        183.65        165.55        50.93 o                         
   3  14  -6       2004.03       1969.50       155.89 o                         
   4  14  -6          2.34         53.76        48.28 o                         
   5  14  -6       1380.99       1289.32       172.39 o                         
   6  14  -6         79.42          0.00       113.04 o                         
  -5  15  -6        232.46        172.19        76.76 o                         
  -4  15  -6        282.05        193.39        72.47 o                         
  -3  15  -6        389.96        466.41       136.95 o                         
  -2  15  -6        272.63        285.29        66.90 o                         
  -1  15  -6        145.61        119.08        57.95 o                         
   0  15  -6       1472.34       1726.10       190.83 o                         
   1  15  -6        102.79        174.74        59.18 o                         
   2  15  -6        233.53        205.69        49.89 o                         
   3  15  -6         45.69         84.72        50.44 o                         
   4  15  -6        838.24       1015.63       144.57 o                         
   5  15  -6        297.23        370.23       129.30 o                         
  -4  16  -6        534.10        741.36        93.14 o                         
  -3  16  -6        345.24        408.40        81.94 o                         
  -2  16  -6        146.35        178.57        64.25 o                         
  -1  16  -6        817.78        866.07       117.14 o                         
   0  16  -6        126.99        113.84        62.33 o                         
   1  16  -6        164.99        232.28        64.91 o                         
   2  16  -6        112.71        170.20       115.15 o                         
   3  16  -6        270.79        788.05       179.29 o                         
   4  16  -6        158.53         77.19        59.58 o                         
  -3  17  -6        284.77        260.79       103.67 o                         
  -2  17  -6        189.66         74.94        60.16 o                         
  -1  17  -6         48.09        152.96        61.74 o                         
   0  17  -6        990.59       1097.89       154.38 o                         
   1  17  -6        282.48        159.43        77.95 o                         
   2  17  -6       1073.92       1387.94       160.51 o                         
   3  17  -6        490.08        586.45        86.10 o                         
   0  18  -6        228.19        308.00        67.18 o                         
   1  18  -6        647.67       1006.48       139.24 o                         
 -10   1  -5         10.46        156.99        60.56 o                         
  -9   1  -5        234.72        176.33        67.18 o                         
  -8   1  -5        118.20        244.23        92.57 o                         
  -7   1  -5        152.66        179.45        60.65 o                         
  -6   1  -5        117.35        150.63        43.25 o                         
  -5   1  -5         79.59         74.87        31.46 o                         
  -4   1  -5         34.58         32.86        24.27 o                         
  -3   1  -5       5154.87       5338.54       129.98 o                         
  -2   1  -5       3171.26       3395.40        85.35 o                         
  -1   1  -5       1193.99       1207.11        40.40 o                         
   0   1  -5         91.19         68.78        17.91 o                         
   1   1  -5        699.72        648.76        38.32 o                         
   2   1  -5       2082.33       2069.47        77.24 o                         
   3   1  -5       2604.30       2675.49        86.70 o                         
   4   1  -5        192.26        239.26        41.02 o                         
   5   1  -5        211.43        221.67        49.76 o                         
   6   1  -5        207.19        177.35        50.38 o                         
   7   1  -5          2.17          0.70        47.82 o                         
   8   1  -5          1.73         70.66        45.63 o                         
   9   1  -5        142.03         95.02        51.37 o                         
  10   1  -5         31.28         43.98        57.00 o                         
  -9   2  -5          8.30        105.38        62.84 o                         
  -8   2  -5        717.65        770.64       104.27 o                         
  -7   2  -5         91.59         91.34        50.92 o                         
  -6   2  -5        411.59        541.26        72.94 o                         
  -5   2  -5        110.30         57.62        25.01 o                         
  -4   2  -5        176.05        196.27        32.17 o                         
  -3   2  -5       3396.59       3593.02       114.07 o                         
  -2   2  -5       4074.72       4381.55       109.32 o                         
  -1   2  -5        840.86        829.73        33.29 o                         
   0   2  -5        121.73        110.39        20.77 o                         
   1   2  -5        109.80         89.52        17.50 o                         
   2   2  -5       6147.26       6199.61       125.74 o                         
   3   2  -5       2267.18       2270.87        80.98 o                         
   4   2  -5         69.57         49.14        21.68 o                         
   5   2  -5        346.22        453.38        62.25 o                         
   6   2  -5        224.90        160.38        47.42 o                         
   7   2  -5        188.60         84.63        44.10 o                         
   8   2  -5        319.24        321.75        75.73 o                         
   9   2  -5         63.89         42.47        48.68 o                         
  10   2  -5        116.71        211.36        75.02 o                         
  -9   3  -5         24.29         45.43        65.39 o                         
  -8   3  -5        138.46        167.51        71.28 o                         
  -7   3  -5         72.11         28.81        54.31 o                         
  -6   3  -5         82.78        157.71        42.60 o                         
  -5   3  -5        193.66        270.41        51.54 o                         
  -4   3  -5        347.90        360.11        42.76 o                         
  -3   3  -5        623.09        717.78        53.54 o                         
  -2   3  -5        249.10        282.56        32.80 o                         
  -1   3  -5       1563.56       1457.00        49.74 o                         
   0   3  -5         76.94         91.32        20.31 o                         
   1   3  -5        497.71        434.61        26.33 o                         
   2   3  -5       4276.67       4230.06       102.94 o                         
   3   3  -5        308.07        360.36        40.10 o                         
   4   3  -5        387.36        389.98        36.17 o                         
   5   3  -5         17.77         59.98        27.74 o                         
   6   3  -5         33.78         37.57        31.01 o                         
   7   3  -5       1040.48       1160.75       126.18 o                         
   8   3  -5        938.18        912.42       130.05 o                         
   9   3  -5         48.48        129.84        58.63 o                         
  10   3  -5          0.17         15.90        54.21 o                         
  -9   4  -5         41.78         37.07        52.35 o                         
  -8   4  -5          0.07         71.89        55.53 o                         
  -7   4  -5         87.44         95.33        67.99 o                         
  -6   4  -5        785.47        886.67        81.88 o                         
  -5   4  -5        545.66        530.10        57.94 o                         
  -4   4  -5        679.25        746.94        61.53 o                         
  -3   4  -5         25.64         25.15        19.64 o                         
  -2   4  -5       2149.01       2107.93        71.53 o                         
  -1   4  -5       1637.18       1486.07        56.87 o                         
   0   4  -5        327.83        341.53        33.10 o                         
   1   4  -5       1427.23       1468.31        72.67 o                         
   2   4  -5       3357.18       3321.26        91.95 o                         
   3   4  -5       2588.03       2603.80        89.92 o                         
   4   4  -5       1079.28       1077.57        63.99 o                         
   5   4  -5        336.57        367.83        47.34 o                         
   6   4  -5         13.20         17.19        38.29 o                         
   7   4  -5        811.43        921.42       111.97 o                         
   8   4  -5       1569.92       1599.33       152.07 o                         
   9   4  -5        158.02         87.43        56.84 o                         
  10   4  -5         56.92         77.77        64.60 o                         
  -9   5  -5        384.70        243.36        76.62 o                         
  -8   5  -5         20.48         21.15        48.22 o                         
  -7   5  -5        702.42        545.54        95.41 o                         
  -6   5  -5        592.25        572.45        68.82 o                         
  -5   5  -5        598.11        564.93        59.76 o                         
  -4   5  -5        815.77        848.86        67.15 o                         
  -3   5  -5        854.25        835.43        68.93 o                         
  -2   5  -5       3193.49       3330.47       111.95 o                         
  -1   5  -5       3325.08       3219.93       103.05 o                         
   0   5  -5       2020.05       1911.83        73.16 o                         
   1   5  -5        320.71        296.14        21.48 o                         
   2   5  -5        316.23        296.41        25.93 o                         
   3   5  -5       2839.73       2705.07        90.70 o                         
   4   5  -5       1875.44       1982.40        85.54 o                         
   5   5  -5        268.21        337.97        57.38 o                         
   6   5  -5        630.29        503.24        88.56 o                         
   7   5  -5        508.54        524.32        88.98 o                         
   8   5  -5        517.87        584.90        95.33 o                         
   9   5  -5        323.65        202.77        64.70 o                         
  -9   6  -5        404.86        265.17        93.04 o                         
  -8   6  -5        520.42        700.16       138.36 o                         
  -7   6  -5        203.47        178.76        61.07 o                         
  -6   6  -5       1505.07       1669.96       119.90 o                         
  -5   6  -5       1351.57       1318.13        91.22 o                         
  -4   6  -5        172.51        226.48        39.64 o                         
  -3   6  -5          5.51          0.00        18.41 o                         
  -2   6  -5       7322.19       7781.39       175.79 o                         
  -1   6  -5        948.40        950.96        57.89 o                         
   0   6  -5       1685.98       1544.44        91.74 o                         
   1   6  -5       1483.69       1386.80        53.39 o                         
   2   6  -5       1512.49       1595.75        59.43 o                         
   3   6  -5       2459.55       2236.76        77.75 o                         
   4   6  -5       1613.49       1757.55        95.45 o                         
   5   6  -5        690.02        617.77        72.02 o                         
   6   6  -5         17.75         38.09        44.53 o                         
   7   6  -5        107.89        128.65        63.14 o                         
   8   6  -5        140.80        204.56        65.95 o                         
   9   6  -5        439.65        481.99        85.83 o                         
  -9   7  -5        120.85        109.00        67.52 o                         
  -8   7  -5        310.57        408.32        99.45 o                         
  -7   7  -5        953.46       1095.54       137.98 o                         
  -6   7  -5        546.75        425.86        97.72 o                         
  -5   7  -5       2394.38       2526.26       144.05 o                         
  -4   7  -5        278.95        230.72        39.84 o                         
  -3   7  -5        325.39        346.58        43.66 o                         
  -2   7  -5       1187.80       1214.56        72.31 o                         
  -1   7  -5       1861.44       1646.98        76.70 o                         
   0   7  -5       2452.46       2261.61       109.44 o                         
   1   7  -5        374.41        428.41        37.89 o                         
   2   7  -5        411.56        463.28        47.48 o                         
   3   7  -5       3580.76       3468.77       121.51 o                         
   4   7  -5        699.45        675.28        63.58 o                         
   5   7  -5        313.14        325.74        54.82 o                         
   6   7  -5         45.12         37.83        31.10 o                         
   7   7  -5        246.62        193.82        56.64 o                         
   8   7  -5        647.44        650.43       104.89 o                         
   9   7  -5        145.92        263.75        82.87 o                         
  -9   8  -5        470.48        638.26       107.08 o                         
  -8   8  -5         20.49         10.65        59.79 o                         
  -7   8  -5         33.31         86.04        53.37 o                         
  -6   8  -5       2449.71       2391.98       148.98 o                         
  -5   8  -5        398.52        404.38        60.79 o                         
  -4   8  -5        185.31        192.74        47.95 o                         
  -3   8  -5         37.73         28.66        22.43 o                         
  -2   8  -5       1588.52       1527.18        90.39 o                         
  -1   8  -5        759.16        737.21        54.37 o                         
   0   8  -5       1439.48       1448.94        83.86 o                         
   1   8  -5         26.07         41.81        18.68 o                         
   2   8  -5       1097.66        989.69        54.37 o                         
   3   8  -5       1696.65       1646.47        91.52 o                         
   4   8  -5       1525.37       1530.34        92.52 o                         
   5   8  -5        376.85        383.14        66.31 o                         
   6   8  -5       1298.61       1200.24       136.53 o                         
   7   8  -5        949.03        915.49       119.65 o                         
   8   8  -5        457.47        465.97        96.53 o                         
   9   8  -5       1087.87       1196.06       149.18 o                         
  -8   9  -5         80.20        141.63        77.24 o                         
  -7   9  -5        748.42        887.34       132.27 o                         
  -6   9  -5        376.87        407.48        70.94 o                         
  -5   9  -5       2196.69       2403.47       145.60 o                         
  -4   9  -5        134.36         69.58        34.98 o                         
  -3   9  -5        616.72        667.61        66.79 o                         
  -2   9  -5        449.46        624.70        66.23 o                         
  -1   9  -5       1781.11       1655.28       102.93 o                         
   0   9  -5       2660.57       2481.17       126.94 o                         
   1   9  -5        799.99        765.34        56.21 o                         
   2   9  -5        234.70        188.12        36.59 o                         
   3   9  -5       2478.33       2211.77       120.72 o                         
   4   9  -5       2420.03       2545.78       134.23 o                         
   5   9  -5       1201.44       1385.58       124.24 o                         
   6   9  -5        989.25        884.29       121.49 o                         
   7   9  -5       1441.39       1482.36       171.07 o                         
   8   9  -5       1553.03       1633.85       173.21 o                         
   9   9  -5        324.80        352.13        91.78 o                         
  -8  10  -5        106.88        235.78        74.56 o                         
  -7  10  -5         60.91        175.58        79.83 o                         
  -6  10  -5       2019.33       2013.30       155.22 o                         
  -5  10  -5        478.78        603.02        82.77 o                         
  -4  10  -5          8.02         88.39        49.78 o                         
  -3  10  -5         76.20         58.56        35.84 o                         
  -2  10  -5       3141.84       3196.86       158.70 o                         
  -1  10  -5       2972.00       3185.76       151.23 o                         
   0  10  -5       1393.82       1278.90        94.47 o                         
   1  10  -5        270.87        272.54        51.13 o                         
   2  10  -5       1532.61       1447.87        91.93 o                         
   3  10  -5       1539.90       1540.02        90.80 o                         
   4  10  -5       2091.70       2248.31       143.91 o                         
   5  10  -5       2449.96       2579.19       202.84 o                         
   6  10  -5        631.23        725.65       106.08 o                         
   7  10  -5        777.91        668.83       131.07 o                         
   8  10  -5       1414.78       1448.33       186.66 o                         
  -7  11  -5       1585.83       1558.98       250.34 o                         
  -6  11  -5        410.70        177.20        62.46 o                         
  -5  11  -5        254.60        345.82        84.07 o                         
  -4  11  -5        545.72        414.13        76.73 o                         
  -3  11  -5       1663.39       1720.01       129.19 o                         
  -2  11  -5        204.31        303.45        64.71 o                         
  -1  11  -5       6490.72       6830.53       217.33 o                         
   0  11  -5       2064.83       2074.54       113.65 o                         
   1  11  -5        442.25        558.44        67.75 o                         
   2  11  -5        339.17        321.28        57.41 o                         
   3  11  -5       2835.27       2785.59       169.53 o                         
   4  11  -5       4492.92       4676.29       247.60 o                         
   5  11  -5        703.91        656.34       101.80 o                         
   6  11  -5        116.38         22.70        53.86 o                         
   7  11  -5       1020.95        867.52       143.28 o                         
   8  11  -5       1114.12       1046.94       159.44 o                         
  -7  12  -5        291.60        141.77        82.26 o                         
  -6  12  -5       2454.69       2626.32       230.08 o                         
  -5  12  -5        724.33        925.63       131.38 o                         
  -4  12  -5        211.78        187.84        66.52 o                         
  -3  12  -5        398.14        319.22        80.99 o                         
  -2  12  -5       5008.98       4963.49       238.18 o                         
  -1  12  -5       4270.87       4147.69       167.88 o                         
   0  12  -5        936.19        936.40        85.37 o                         
   1  12  -5        200.29        225.02        52.68 o                         
   2  12  -5       3617.45       2993.89       179.31 o                         
   3  12  -5       1634.70       1700.95       136.63 o                         
   4  12  -5       1621.07       1547.39       133.06 o                         
   5  12  -5       2352.76       2075.30       214.28 o                         
   6  12  -5         50.50         67.51        68.83 o                         
   7  12  -5        941.71        949.20       154.79 o                         
  -6  13  -5        829.52        916.96       127.59 o                         
  -5  13  -5       2672.99       2540.37       225.65 o                         
  -4  13  -5        853.24        970.17       129.10 o                         
  -3  13  -5        573.45        446.20        87.74 o                         
  -2  13  -5        963.43       1219.72       123.57 o                         
  -1  13  -5       5649.87       6050.94       273.32 o                         
   0  13  -5       2051.80       2298.52       168.04 o                         
   1  13  -5        499.92        421.33        73.22 o                         
   2  13  -5       1027.21       1128.50       112.26 o                         
   3  13  -5       1986.78       2098.79       154.90 o                         
   4  13  -5       2510.77       2241.38       165.77 o                         
   5  13  -5        249.12        194.22        69.77 o                         
   6  13  -5        127.98        232.88        89.10 o                         
   7  13  -5       1426.87       1432.13       163.10 o                         
  -6  14  -5       3684.15       4070.41       291.00 o                         
  -5  14  -5       1609.48       1602.99       154.81 o                         
  -4  14  -5       1205.81       1371.46       161.30 o                         
  -3  14  -5         83.83         95.10        60.32 o                         
  -2  14  -5       1643.67       1788.03       157.18 o                         
  -1  14  -5       1433.44       1481.27       142.79 o                         
   0  14  -5        938.64        839.56       118.01 o                         
   1  14  -5        619.27        636.31       102.77 o                         
   2  14  -5       1670.73       1740.09       136.34 o                         
   3  14  -5       1168.27       1135.89       113.15 o                         
   4  14  -5        998.63       1156.35       135.35 o                         
   5  14  -5        270.15        453.81       102.38 o                         
   6  14  -5        283.14        245.56        80.01 o                         
  -5  15  -5       1896.07       2136.35       204.83 o                         
  -4  15  -5        389.88        446.17        97.03 o                         
  -3  15  -5        273.01        243.64        66.73 o                         
  -2  15  -5        155.48        220.51        57.88 o                         
  -1  15  -5       2079.77       2011.87       191.15 o                         
   0  15  -5       1762.29       1902.21       177.32 o                         
   1  15  -5         75.89         52.98        41.90 o                         
   2  15  -5        529.89        499.18        80.49 o                         
   3  15  -5       1751.50       1716.19       160.13 o                         
   4  15  -5       1082.33        982.82       129.21 o                         
   5  15  -5         42.90        192.12        75.58 o                         
  -4  16  -5        243.82        298.84        63.73 o                         
  -3  16  -5         48.75         34.49        59.28 o                         
  -2  16  -5       1561.19       2071.77       178.26 o                         
  -1  16  -5        214.53        335.01        80.21 o                         
   0  16  -5        648.73        569.66        95.65 o                         
   1  16  -5        308.74        222.31        61.57 o                         
   2  16  -5       1039.75        974.75       126.67 o                         
   3  16  -5       2029.55       2078.53       176.78 o                         
   4  16  -5       2575.61       2704.64       224.03 o                         
   5  16  -5        762.19        743.94       128.41 o                         
  -3  17  -5       1068.07        925.12       120.58 o                         
  -2  17  -5        494.29        560.03       104.63 o                         
  -1  17  -5       1651.45       1886.16       186.35 o                         
   0  17  -5       1111.91       1205.38       139.80 o                         
   1  17  -5        256.15        228.24        79.83 o                         
   2  17  -5        454.96        493.40        92.93 o                         
   3  17  -5       3019.76       3304.54       230.97 o                         
  -1  18  -5       1365.76       1125.27       146.75 o                         
   0  18  -5       1825.37       1918.50       245.06 o                         
   1  18  -5        148.42        518.14       118.68 o                         
 -10   0  -4       3420.84       3339.39       425.05 o                         
  -9   0  -4        341.30        308.05       106.00 o                         
  -8   0  -4       7043.17       7962.96       468.73 o                         
  -7   0  -4       1434.52       1630.71       203.42 o                         
  -6   0  -4       6461.37       6130.17       280.59 o                         
  -5   0  -4        861.53        817.64        97.73 o                         
  -4   0  -4      13531.76      15786.74       442.93 o                         
  -3   0  -4        616.69        608.53        58.16 o                         
  -2   0  -4      46636.47      49375.66       962.72 o                         
  -1   0  -4       1010.30        993.27        59.72 o                         
   0   0  -4      84562.98      85430.75      1800.40 o                         
   1   0  -4        147.73        141.63        31.09 o                         
   2   0  -4      10298.57      10323.81       282.36 o                         
   3   0  -4        289.63        251.05        50.37 o                         
   4   0  -4      19900.00      20725.91      1048.94 o                         
   5   0  -4          5.65         13.50        44.95 o                         
   6   0  -4       2911.33       2992.53       250.51 o                         
   7   0  -4         19.49          9.91        45.90 o                         
   8   0  -4      13154.18      12464.15       558.64 o                         
   9   0  -4        124.91        278.79       101.24 o                         
  10   0  -4        511.79        678.35       177.30 o                         
 -10   1  -4        673.96        550.47        92.25 o                         
  -9   1  -4       1847.64       1867.72       203.42 o                         
  -8   1  -4        953.71        995.95       115.69 o                         
  -7   1  -4      13590.62      14102.97       416.08 o                         
  -6   1  -4        598.87        712.79        70.04 o                         
  -5   1  -4       5325.80       5758.86       187.55 o                         
  -4   1  -4        724.72        807.44        64.08 o                         
  -3   1  -4      10792.47      11265.97       232.27 o                         
  -2   1  -4       1188.23       1234.49        53.52 o                         
  -1   1  -4      35278.06      38947.04       576.80 o                         
   0   1  -4        806.78        806.31        38.29 o                         
   1   1  -4      13992.44      14102.37       243.98 o                         
   2   1  -4        104.65        102.84        22.37 o                         
   3   1  -4      37587.55      40003.88       690.62 o                         
   4   1  -4          8.50         34.91        20.65 o                         
   5   1  -4       3974.85       4223.10       181.24 o                         
   6   1  -4         31.79         55.34        46.32 o                         
   7   1  -4      10147.21      10196.63       305.40 o                         
   8   1  -4        140.33        122.49        55.45 o                         
   9   1  -4       3270.97       3560.29       266.21 o                         
  10   1  -4         11.77         16.03        79.60 o                         
 -10   2  -4       2288.86       2370.98       215.41 o                         
  -9   2  -4        333.46        398.78        86.32 o                         
  -8   2  -4       5652.04       5920.49       312.60 o                         
  -7   2  -4       1159.36       1272.64       121.76 o                         
  -6   2  -4      13818.39      12786.69       324.44 o                         
  -5   2  -4        353.07        409.57        49.28 o                         
  -4   2  -4       5827.49       5883.29       153.95 o                         
  -3   2  -4        463.87        494.55        43.38 o                         
  -2   2  -4      12768.06      12438.21       223.31 o                         
  -1   2  -4        344.82        306.56        20.25 o                         
   0   2  -4      17417.88      18045.96       338.05 o                         
   1   2  -4         30.70         26.67        15.07 o                         
   2   2  -4      33900.73      36867.49       543.44 o                         
   3   2  -4         97.84        103.20        19.87 o                         
   4   2  -4      20484.97      21373.55       401.02 o                         
   5   2  -4         16.50         35.54        29.98 o                         
   6   2  -4       8095.89       7867.37       248.62 o                         
   7   2  -4        103.97        121.36        53.31 o                         
   8   2  -4      15267.35      15624.82       632.10 o                         
   9   2  -4         76.86         36.92        55.85 o                         
  10   2  -4        359.60        289.62       102.94 o                         
 -10   3  -4        315.89         84.71        83.02 o                         
  -9   3  -4       1046.94       1213.23       189.04 o                         
  -8   3  -4        561.34        502.95        95.32 o                         
  -7   3  -4      12018.46      12277.63       378.25 o                         
  -6   3  -4       1640.81       1715.70       111.65 o                         
  -5   3  -4       7227.39       7058.80       193.80 o                         
  -4   3  -4         95.15         70.95        26.55 o                         
  -3   3  -4       6144.48       5519.11       139.34 o                         
  -2   3  -4        172.94        233.69        30.31 o                         
  -1   3  -4       5019.16       4758.88        96.94 o                         
   0   3  -4         31.71         48.94        15.16 o                         
   1   3  -4       5993.00       5567.32       107.06 o                         
   2   3  -4        221.72        226.04        26.30 o                         
   3   3  -4      48923.11      50821.39       932.30 o                         
   4   3  -4         35.03         19.52        14.02 o                         
   5   3  -4       1068.79        964.97       109.19 o                         
   6   3  -4         46.47         26.13        37.44 o                         
   7   3  -4      22601.44      21640.66       557.21 o                         
   8   3  -4         96.70        102.65        58.61 o                         
   9   3  -4       3618.57       2996.94       218.24 o                         
  10   3  -4         26.39         98.99        74.87 o                         
  -9   4  -4        190.44        193.74        64.08 o                         
  -8   4  -4       2983.66       2788.56       225.12 o                         
  -7   4  -4        915.04       1059.39       134.07 o                         
  -6   4  -4      21170.12      21328.01       424.82 o                         
  -5   4  -4        459.48        494.77        54.57 o                         
  -4   4  -4       1267.51       1241.22       104.16 o                         
  -3   4  -4        195.84        185.66        30.16 o                         
  -2   4  -4       6579.48       6432.00       150.41 o                         
  -1   4  -4        382.28        386.98        37.30 o                         
   0   4  -4       2740.15       2700.62        81.94 o                         
   1   4  -4         70.10         82.34        15.84 o                         
   2   4  -4      27018.18      27336.39       423.95 o                         
   3   4  -4         59.41         62.31        15.59 o                         
   4   4  -4      16991.27      18077.18       328.12 o                         
   5   4  -4          9.10         11.19        24.25 o                         
   6   4  -4       6702.73       6062.51       265.79 o                         
   7   4  -4        125.66        105.98        54.52 o                         
   8   4  -4       9428.84       9111.39       350.94 o                         
   9   4  -4         41.31         98.69        51.35 o                         
  10   4  -4         82.54        307.67        75.81 o                         
  -9   5  -4        305.45        216.63        69.00 o                         
  -8   5  -4        243.29        317.49        94.28 o                         
  -7   5  -4       7556.31       7183.78       383.41 o                         
  -6   5  -4       1721.21       1830.54       124.32 o                         
  -5   5  -4       5040.16       5225.41       180.61 o                         
  -4   5  -4        292.44        308.55        41.56 o                         
  -3   5  -4      13472.32      14130.76       276.06 o                         
  -2   5  -4        624.66        597.64        46.85 o                         
  -1   5  -4      30810.19      32607.08       544.83 o                         
   0   5  -4         82.66         89.83        28.45 o                         
   1   5  -4       6878.96       6746.21       147.29 o                         
   2   5  -4        140.00        112.65        16.45 o                         
   3   5  -4      28627.59      28685.58       465.59 o                         
   4   5  -4        152.86        177.53        25.20 o                         
   5   5  -4       1002.34        935.33        89.27 o                         
   6   5  -4          9.15         23.35        36.56 o                         
   7   5  -4      10020.93      10320.45       386.44 o                         
   8   5  -4         69.91        119.69        59.91 o                         
   9   5  -4       1651.87       1649.16       206.69 o                         
  -9   6  -4        155.04         82.23        69.67 o                         
  -8   6  -4       3041.77       3227.34       313.65 o                         
  -7   6  -4        852.71       1035.07       128.52 o                         
  -6   6  -4      10614.22      10730.76       307.26 o                         
  -5   6  -4        494.72        534.42        67.97 o                         
  -4   6  -4       2678.54       2930.34       124.72 o                         
  -3   6  -4        506.78        565.30        51.58 o                         
  -2   6  -4      25847.62      26862.22       446.78 o                         
  -1   6  -4       1378.72       1353.31        85.68 o                         
   0   6  -4       5720.84       5603.03       160.72 o                         
   1   6  -4          9.28         18.35        11.95 o                         
   2   6  -4      29419.87      30495.97       501.37 o                         
   3   6  -4        129.56        114.17        27.39 o                         
   4   6  -4      16930.32      17173.86       356.90 o                         
   5   6  -4         47.65         11.09        29.04 o                         
   6   6  -4       1326.09       1260.58       133.23 o                         
   7   6  -4         94.68        150.55        73.88 o                         
   8   6  -4       4895.46       4859.58       278.23 o                         
   9   6  -4         49.18        128.26        65.75 o                         
  -9   7  -4       1080.64        991.45       136.78 o                         
  -8   7  -4        406.05        551.67       108.26 o                         
  -7   7  -4       5934.20       6063.09       306.77 o                         
  -6   7  -4        595.12        577.76        70.34 o                         
  -5   7  -4       4087.34       4154.24       189.01 o                         
  -4   7  -4        298.99        327.10        45.50 o                         
  -3   7  -4       9547.83       9975.51       301.89 o                         
  -2   7  -4       1147.55       1240.61        78.25 o                         
  -1   7  -4      28854.13      29285.63       510.99 o                         
   0   7  -4        168.58        174.11        31.75 o                         
   1   7  -4       6941.36       7189.15       150.63 o                         
   2   7  -4          6.77         26.98        10.09 o                         
   3   7  -4      22706.70      22636.60       406.14 o                         
   4   7  -4         32.13         72.02        43.73 o                         
   5   7  -4       5829.03       5826.85       240.28 o                         
   6   7  -4          2.25          8.82        41.98 o                         
   7   7  -4       4686.93       4701.67       255.92 o                         
   8   7  -4        165.98        100.22        52.10 o                         
   9   7  -4       1082.99       1148.21       149.81 o                         
  -9   8  -4        265.62        601.14       145.56 o                         
  -8   8  -4       3234.00       3286.98       289.01 o                         
  -7   8  -4        443.30        285.24        74.70 o                         
  -6   8  -4       6623.57       6246.90       256.09 o                         
  -5   8  -4        869.07        981.57       110.93 o                         
  -4   8  -4       1627.28       1738.86       121.18 o                         
  -3   8  -4        179.62        171.78        33.21 o                         
  -2   8  -4       5907.39       6047.31       194.65 o                         
  -1   8  -4        141.21        197.06        30.91 o                         
   0   8  -4       2335.67       2328.24       113.48 o                         
   1   8  -4          1.48         14.63        13.28 o                         
   2   8  -4      18864.81      18723.97       444.96 o                         
   3   8  -4        181.37        163.44        31.31 o                         
   4   8  -4       8138.36       8299.66       207.58 o                         
   5   8  -4         28.18         38.31        28.11 o                         
   6   8  -4       3402.78       3296.05       197.74 o                         
   7   8  -4         21.68          7.94        44.98 o                         
   8   8  -4       5080.34       4888.70       311.89 o                         
   9   8  -4         77.81         34.03        49.76 o                         
  -8   9  -4        214.28        337.35        88.70 o                         
  -7   9  -4       5928.60       6538.80       560.37 o                         
  -6   9  -4        568.66        622.87        74.24 o                         
  -5   9  -4       9727.68       9288.93       273.76 o                         
  -4   9  -4        100.91        119.17        37.68 o                         
  -3   9  -4       2405.29       2791.91       146.59 o                         
  -2   9  -4        198.72        198.71        38.33 o                         
  -1   9  -4       3624.36       3591.25       133.48 o                         
   0   9  -4        195.37        262.60        56.54 o                         
   1   9  -4       4633.67       4810.17       146.72 o                         
   2   9  -4          1.87         19.69        19.23 o                         
   3   9  -4       9874.45       9816.19       228.80 o                         
   4   9  -4         57.64         62.09        27.08 o                         
   5   9  -4       5909.85       6263.67       261.19 o                         
   6   9  -4         39.81         28.07        50.22 o                         
   7   9  -4       4544.74       4202.51       279.94 o                         
   8   9  -4        120.77        105.79        70.12 o                         
   9   9  -4       1051.16       1308.49       149.66 o                         
  -8  10  -4       1823.86       1747.99       195.27 o                         
  -7  10  -4        319.81        428.61        94.57 o                         
  -6  10  -4       5293.47       5519.86       264.31 o                         
  -5  10  -4       1136.08       1298.98       114.69 o                         
  -4  10  -4       1457.32       1492.94       115.46 o                         
  -3  10  -4        126.20        118.67        45.14 o                         
  -2  10  -4       4331.28       3855.90       286.35 o                         
  -1  10  -4         52.30         79.91        30.60 o                         
   0  10  -4       1725.82       1643.10        96.40 o                         
   1  10  -4         24.53         40.58        30.42 o                         
   2  10  -4      13261.47      13062.29       300.13 o                         
   3  10  -4        264.01        226.33        49.22 o                         
   4  10  -4       1405.28       1379.58       110.60 o                         
   5  10  -4        173.70        206.70        60.70 o                         
   6  10  -4       3132.44       3698.36       281.93 o                         
   7  10  -4         36.60         90.92        48.07 o                         
   8  10  -4       3932.68       3919.62       328.18 o                         
  -8  11  -4        342.53        193.60        75.62 o                         
  -7  11  -4       3187.94       3894.40       379.36 o                         
  -6  11  -4        673.79        702.00       108.67 o                         
  -5  11  -4       3986.06       4208.22       245.78 o                         
  -4  11  -4        150.10        219.09        91.28 o                         
  -3  11  -4       6929.47       7249.41       285.10 o                         
  -2  11  -4        218.81        280.78        59.47 o                         
  -1  11  -4       2476.87       2530.60       135.46 o                         
   0  11  -4        497.31        536.47        56.19 o                         
   1  11  -4       4987.66       4957.97       202.78 o                         
   2  11  -4         98.11        117.71        32.59 o                         
   3  11  -4      11016.94      10912.11       322.58 o                         
   4  11  -4        185.33        269.47        72.39 o                         
   5  11  -4        894.11       1274.18       159.23 o                         
   6  11  -4        208.74        231.30        79.75 o                         
   7  11  -4       2396.69       2458.81       215.83 o                         
   8  11  -4         28.25         25.57        57.28 o                         
  -7  12  -4        186.92        248.05        89.47 o                         
  -6  12  -4       2156.51       2100.21       258.97 o                         
  -5  12  -4        579.38        659.35       103.89 o                         
  -4  12  -4       1044.22        837.65       114.96 o                         
  -3  12  -4        319.62        287.36        63.10 o                         
  -2  12  -4      17079.38      17462.28       590.68 o                         
  -1  12  -4        836.46        845.56        93.33 o                         
   0  12  -4       2038.56       2242.75       137.15 o                         
   1  12  -4        197.96        175.68        76.85 o                         
   2  12  -4       7415.68       7912.49       282.14 o                         
   3  12  -4         63.76         83.71        42.46 o                         
   4  12  -4       3291.34       3397.64       206.41 o                         
   5  12  -4        110.65        284.55        84.52 o                         
   6  12  -4       1037.62       1012.98       154.83 o                         
   7  12  -4        153.84        205.72        68.25 o                         
  -7  13  -4       2086.77       2012.45       263.00 o                         
  -6  13  -4        419.26        361.73        93.69 o                         
  -5  13  -4        362.53        495.40        90.75 o                         
  -4  13  -4        416.05        397.07        88.08 o                         
  -3  13  -4       2542.60       2461.26       182.76 o                         
  -2  13  -4        312.23        170.74        58.08 o                         
  -1  13  -4       7174.74       7132.90       317.42 o                         
   0  13  -4        448.92        578.31        80.59 o                         
   1  13  -4       1458.47       1370.47       126.58 o                         
   2  13  -4        218.14        267.33        64.35 o                         
   3  13  -4       4758.04       4495.75       231.09 o                         
   4  13  -4        105.54         95.74        52.18 o                         
   5  13  -4        649.70        802.53       132.76 o                         
   6  13  -4        185.23        120.62        83.59 o                         
   7  13  -4       2522.97       2219.31       266.21 o                         
  -6  14  -4       2270.84       2552.72       232.28 o                         
  -5  14  -4        339.67        228.33        70.75 o                         
  -4  14  -4         29.58         87.21        77.04 o                         
  -3  14  -4         55.39         83.75        84.36 o                         
  -2  14  -4       2959.73       3180.22       228.90 o                         
  -1  14  -4        609.93        641.84        89.69 o                         
   0  14  -4        182.16        224.27        67.75 o                         
   1  14  -4        396.67        380.59        65.80 o                         
   2  14  -4       1514.63       1527.77       130.21 o                         
   3  14  -4         62.21         57.86        43.69 o                         
   4  14  -4       2087.52       2374.72       271.29 o                         
   5  14  -4         32.16         23.90        89.63 o                         
   6  14  -4       1550.93       1392.12       159.26 o                         
  -5  15  -4        250.54        148.60        71.03 o                         
  -4  15  -4        207.06        235.12        70.30 o                         
  -3  15  -4        126.21         67.35        45.83 o                         
  -2  15  -4         51.67         75.15        55.17 o                         
  -1  15  -4       1863.91       2142.37       195.47 o                         
   0  15  -4        168.23        257.10        75.48 o                         
   1  15  -4       1563.86       1756.63       159.40 o                         
   2  15  -4         44.80         22.29        50.90 o                         
   3  15  -4        390.22        448.34        88.11 o                         
   4  15  -4        267.55        293.97        78.47 o                         
   5  15  -4        354.66        451.08        91.77 o                         
   6  15  -4        133.98        388.62       200.02 o                         
  -4  16  -4        745.60        680.46       107.72 o                         
  -3  16  -4          4.96         25.64        47.52 o                         
  -2  16  -4        102.43         23.93        50.22 o                         
  -1  16  -4         37.49         82.46        51.06 o                         
   0  16  -4        563.25        912.37       151.07 o                         
   1  16  -4        179.57        393.15       107.49 o                         
   2  16  -4       1638.35       1621.56       170.85 o                         
   3  16  -4        175.88        149.39        55.21 o                         
   4  16  -4        754.07        605.03        93.52 o                         
   5  16  -4        304.15        123.26        66.56 o                         
  -3  17  -4       1409.74       1456.63       197.24 o                         
  -2  17  -4         14.16         60.69        93.07 o                         
  -1  17  -4       1823.06       1561.26       212.07 o                         
   0  17  -4        313.03        276.55        71.06 o                         
   1  17  -4       1450.39       1638.61       188.79 o                         
   2  17  -4        136.37        180.97        88.61 o                         
   3  17  -4        871.08        765.18       255.27 o                         
  -1  18  -4        199.63        199.50        70.70 o                         
   0  18  -4       1489.06       1808.55       241.29 o                         
   1  18  -4        306.13        395.85       114.49 o                         
   2  18  -4       1369.48       1258.53       299.67 o                         
 -10   1  -3         28.72         72.31        67.18 o                         
  -9   1  -3        173.60        162.38        73.28 o                         
  -8   1  -3        185.60        208.09        64.81 o                         
  -7   1  -3         80.91         25.64        43.27 o                         
  -6   1  -3        268.54        429.09        72.39 o                         
  -5   1  -3        279.59        334.93        46.58 o                         
  -4   1  -3        132.77        204.98        32.39 o                         
  -3   1  -3        222.53        213.65        33.75 o                         
  -2   1  -3        546.84        611.38        38.92 o                         
  -1   1  -3         92.15        103.85        15.10 o                         
   0   1  -3         31.82         30.34        10.52 o                         
   1   1  -3         61.06         40.27        11.47 o                         
   2   1  -3        305.54        282.75        26.72 o                         
   3   1  -3        394.86        443.36        45.39 o                         
   4   1  -3        157.95        193.88        41.42 o                         
   5   1  -3         64.63         68.40        11.88 o                         
   6   1  -3        209.02        252.39        57.67 o                         
   7   1  -3        146.59        167.22        53.17 o                         
   8   1  -3        114.29         92.78        47.82 o                         
   9   1  -3        151.80        206.28        68.95 o                         
  10   1  -3         14.87         37.02        63.48 o                         
 -10   2  -3         42.75         37.37        56.01 o                         
  -9   2  -3         85.03        154.41        66.72 o                         
  -8   2  -3         77.04         60.40        48.86 o                         
  -7   2  -3       1420.41       1277.37       125.03 o                         
  -6   2  -3         78.72         91.37        33.14 o                         
  -5   2  -3         96.91        132.10        40.91 o                         
  -4   2  -3        208.43        268.67        41.76 o                         
  -3   2  -3       1815.52       1847.72        81.59 o                         
  -2   2  -3        834.78        801.30        47.87 o                         
  -1   2  -3        558.86        510.66        27.41 o                         
   0   2  -3         21.60         22.50        10.97 o                         
   1   2  -3        885.43        849.32        34.43 o                         
   2   2  -3        281.02        322.16        28.66 o                         
   3   2  -3       1341.15       1532.54        63.71 o                         
   4   2  -3        248.86        245.54        23.73 o                         
   5   2  -3          4.65         49.78        30.22 o                         
   6   2  -3        169.31        268.88        54.20 o                         
   7   2  -3       1041.89       1054.23       105.17 o                         
   8   2  -3        153.63         93.85        54.80 o                         
   9   2  -3         55.48         39.00        56.49 o                         
  10   2  -3         19.14         69.09        67.14 o                         
 -10   3  -3          6.82         13.08        56.12 o                         
  -9   3  -3         51.77         69.96        58.58 o                         
  -8   3  -3        198.83        180.94        69.35 o                         
  -7   3  -3        661.94        551.42        97.11 o                         
  -6   3  -3         92.79        211.20        45.64 o                         
  -5   3  -3         60.96         83.80        28.44 o                         
  -4   3  -3         53.45         91.71        25.95 o                         
  -3   3  -3        209.09        164.24        28.62 o                         
  -2   3  -3       1772.09       1896.21        78.30 o                         
  -1   3  -3        176.49        187.40        26.69 o                         
   0   3  -3        478.59        412.79        28.03 o                         
   1   3  -3        464.40        441.01        27.27 o                         
   2   3  -3       1228.55       1200.40        51.35 o                         
   3   3  -3       1713.82       1677.08        68.03 o                         
   4   3  -3        108.25        120.04        22.04 o                         
   5   3  -3          6.75         63.57        28.50 o                         
   6   3  -3        723.56        742.69        84.56 o                         
   7   3  -3       1316.60       1282.81       130.29 o                         
   8   3  -3         78.42         89.98        51.15 o                         
   9   3  -3         71.89         64.65        52.14 o                         
  10   3  -3          3.43        152.66        59.66 o                         
  -9   4  -3        122.03        135.78        71.08 o                         
  -8   4  -3        346.17        409.42        97.67 o                         
  -7   4  -3        868.18        834.34       134.28 o                         
  -6   4  -3        212.57        245.45        46.77 o                         
  -5   4  -3         72.35         56.58        30.63 o                         
  -4   4  -3        159.62        119.57        28.31 o                         
  -3   4  -3        667.90        598.63        50.69 o                         
  -2   4  -3        850.96        715.79        51.41 o                         
  -1   4  -3        630.14        709.09        50.53 o                         
   0   4  -3        200.18        193.72        32.81 o                         
   1   4  -3        283.37        261.13        23.83 o                         
   2   4  -3        699.42        624.56        33.11 o                         
   3   4  -3       1614.49       1557.54        66.54 o                         
   4   4  -3       1352.94       1345.49        71.30 o                         
   5   4  -3        326.72        283.58        48.66 o                         
   6   4  -3        687.22        658.20        87.38 o                         
   7   4  -3       1030.15        865.82       111.43 o                         
   8   4  -3        587.83        606.00       100.62 o                         
   9   4  -3         41.81        103.98        57.89 o                         
  10   4  -3        195.13        244.60        73.23 o                         
  -9   5  -3        105.81         37.53        50.91 o                         
  -8   5  -3       2398.18       2558.94       214.96 o                         
  -7   5  -3        453.66        376.92        74.53 o                         
  -6   5  -3        608.97        678.48        76.79 o                         
  -5   5  -3         50.18        108.50        43.39 o                         
  -4   5  -3        625.19        679.81        64.39 o                         
  -3   5  -3        960.60       1091.83        68.49 o                         
  -2   5  -3       3410.89       3192.92       104.97 o                         
  -1   5  -3       3126.93       3292.07       106.68 o                         
   0   5  -3       1205.72       1154.38        70.20 o                         
   1   5  -3        373.15        375.03        29.64 o                         
   2   5  -3       2276.72       2195.01        82.09 o                         
   3   5  -3       1078.56       1007.13        66.87 o                         
   4   5  -3        183.59        155.41        32.12 o                         
   5   5  -3        167.12         82.50        47.03 o                         
   6   5  -3        469.67        522.11        83.32 o                         
   7   5  -3        790.44        618.55        93.87 o                         
   8   5  -3        110.18         78.73        56.27 o                         
   9   5  -3        139.39        161.14        61.47 o                         
  10   5  -3        217.14        449.58       123.03 o                         
  -9   6  -3        539.94        672.06       100.42 o                         
  -8   6  -3        361.11        314.79        85.56 o                         
  -7   6  -3       2965.98       3095.62       201.54 o                         
  -6   6  -3        785.87        859.97       109.59 o                         
  -5   6  -3         98.51         79.16        42.60 o                         
  -4   6  -3        333.94        365.72        47.26 o                         
  -3   6  -3       4180.36       4109.70       141.49 o                         
  -2   6  -3       1546.50       1605.30        80.67 o                         
  -1   6  -3       3004.49       2963.22       105.49 o                         
   0   6  -3       1001.61       1000.96        44.88 o                         
   1   6  -3        204.75        153.28        22.14 o                         
   2   6  -3       1532.06       1590.25        67.70 o                         
   3   6  -3       1466.43       1438.65        82.70 o                         
   4   6  -3        131.17        179.00        34.73 o                         
   5   6  -3        251.68        265.27        53.19 o                         
   6   6  -3        224.42        255.57        67.89 o                         
   7   6  -3        210.90        276.56        68.10 o                         
   8   6  -3        277.26        173.24        59.19 o                         
   9   6  -3         25.09        217.82        75.68 o                         
  -9   7  -3        100.10        140.75        74.88 o                         
  -8   7  -3       1585.61       1433.18       146.39 o                         
  -7   7  -3        447.23        566.14        78.98 o                         
  -6   7  -3        633.34        738.71        82.98 o                         
  -5   7  -3        296.10        302.16        53.41 o                         
  -4   7  -3       2258.07       2194.75       133.05 o                         
  -3   7  -3       1551.95       1612.07        85.76 o                         
  -2   7  -3       2212.48       2221.21       103.59 o                         
  -1   7  -3       1173.08       1071.90        72.11 o                         
   0   7  -3        461.23        549.78        48.56 o                         
   1   7  -3        922.04        891.59        50.71 o                         
   2   7  -3       4530.27       4702.08       122.48 o                         
   3   7  -3       2502.08       2421.76       107.30 o                         
   4   7  -3        171.82        135.61        32.43 o                         
   5   7  -3        228.18        186.93        40.68 o                         
   6   7  -3        443.36        439.09        82.51 o                         
   7   7  -3        410.13        327.18       102.65 o                         
   8   7  -3        549.52        507.13        98.73 o                         
   9   7  -3        181.79        259.43        63.76 o                         
  -9   8  -3        183.41        321.99        88.98 o                         
  -8   8  -3         64.35        115.61        56.99 o                         
  -7   8  -3        661.05        551.83        79.14 o                         
  -6   8  -3        608.86        626.21        82.17 o                         
  -5   8  -3        214.93        219.61        53.08 o                         
  -4   8  -3        633.00        719.44        75.67 o                         
  -3   8  -3       1206.12       1140.09        75.13 o                         
  -2   8  -3        653.48        556.13        53.84 o                         
  -1   8  -3        460.18        398.30        44.18 o                         
   0   8  -3        405.48        434.60        53.90 o                         
   1   8  -3       3839.78       3594.68       115.13 o                         
   2   8  -3       5637.04       5589.83       126.32 o                         
   3   8  -3       2148.62       2150.44       103.40 o                         
   4   8  -3        270.48        292.62        41.00 o                         
   5   8  -3        927.33       1047.71       109.49 o                         
   6   8  -3        443.06        448.80        82.42 o                         
   7   8  -3        267.26        290.93        60.20 o                         
   8   8  -3       1391.55       1384.38       161.24 o                         
   9   8  -3         48.60          0.00        92.63 o                         
  -8   9  -3        206.30        365.99       118.30 o                         
  -7   9  -3        401.37        387.34        70.79 o                         
  -6   9  -3       1200.04       1182.68       113.55 o                         
  -5   9  -3       1211.94       1165.14       102.08 o                         
  -4   9  -3        984.26        838.71        90.84 o                         
  -3   9  -3         69.39         83.63        36.94 o                         
  -2   9  -3        170.72        193.86        34.32 o                         
  -1   9  -3       1941.80       1795.64        93.29 o                         
   0   9  -3        400.84        390.99        54.13 o                         
   1   9  -3       1344.85       1371.48        76.78 o                         
   2   9  -3       2998.52       2948.37       110.54 o                         
   3   9  -3       3145.50       3277.76       123.33 o                         
   4   9  -3        284.55        304.14        46.44 o                         
   5   9  -3        560.94        542.86        69.23 o                         
   6   9  -3       2243.91       2095.92       187.36 o                         
   7   9  -3       1248.29       1606.26       150.71 o                         
   8   9  -3        361.03        241.63        74.40 o                         
   9   9  -3        162.90        201.24        80.44 o                         
  -8  10  -3         67.78        287.12       104.81 o                         
  -7  10  -3        853.30       1004.22       116.08 o                         
  -6  10  -3        973.04       1011.21        94.80 o                         
  -5  10  -3        217.09        115.04        43.91 o                         
  -4  10  -3        386.73        326.52        59.40 o                         
  -3  10  -3        755.54        857.34        81.61 o                         
  -2  10  -3       1068.83        931.72       104.78 o                         
  -1  10  -3        646.18        590.51        64.88 o                         
   0  10  -3         83.00         70.63        30.82 o                         
   1  10  -3       2257.97       2389.84       108.95 o                         
   2  10  -3       1377.98       1462.47        83.34 o                         
   3  10  -3       1290.43       1283.68        95.21 o                         
   4  10  -3        857.84        983.76        92.90 o                         
   5  10  -3        332.99        322.38        73.32 o                         
   6  10  -3       1894.17       1721.91       168.55 o                         
   7  10  -3        546.02        519.58        84.22 o                         
   8  10  -3       1003.04       1325.59       153.26 o                         
  -8  11  -3       2317.05       2244.83       326.90 o                         
  -7  11  -3        692.56        796.60       131.21 o                         
  -6  11  -3        801.15        918.77       137.94 o                         
  -5  11  -3        464.44        552.85        86.60 o                         
  -4  11  -3       2752.89       2279.10       176.47 o                         
  -3  11  -3       1212.70       1255.58       117.07 o                         
  -2  11  -3       1433.08       1822.68       152.76 o                         
  -1  11  -3       1267.67       1297.93        87.86 o                         
   0  11  -3        570.05        525.84        60.81 o                         
   1  11  -3        190.81        138.36        40.35 o                         
   2  11  -3        712.30        746.45        74.51 o                         
   3  11  -3       2055.59       2055.84       125.71 o                         
   4  11  -3        743.83        688.85        74.14 o                         
   5  11  -3        558.01        630.20        99.17 o                         
   6  11  -3       1164.11       1107.68       131.58 o                         
   7  11  -3        753.86        682.94       111.95 o                         
   8  11  -3        159.41        166.46        76.66 o                         
  -7  12  -3       2482.29       2628.01       253.20 o                         
  -6  12  -3        626.32        676.06       108.20 o                         
  -5  12  -3        696.48        758.31       113.66 o                         
  -4  12  -3        585.13        635.67       101.71 o                         
  -3  12  -3       5886.25       5886.99       285.83 o                         
  -2  12  -3       5396.38       5189.54       337.36 o                         
  -1  12  -3       1096.90       1222.87       117.76 o                         
   0  12  -3          2.48         23.97        34.33 o                         
   1  12  -3       1611.82       1665.91       125.61 o                         
   2  12  -3       1320.25       1515.96       118.31 o                         
   3  12  -3        874.57        916.93        93.08 o                         
   4  12  -3       1242.86       1500.63       167.17 o                         
   5  12  -3         52.59        110.38        68.82 o                         
   6  12  -3        756.03        697.49       108.43 o                         
   7  12  -3       1249.38       1176.06       139.18 o                         
  -7  13  -3        536.56        527.95       100.57 o                         
  -6  13  -3        729.90        800.26       121.31 o                         
  -5  13  -3        222.78        194.71        91.15 o                         
  -4  13  -3       2145.80       1893.26       175.09 o                         
  -3  13  -3       2089.12       1824.96       162.36 o                         
  -2  13  -3       3808.28       3729.49       291.96 o                         
  -1  13  -3       2409.35       2116.48       160.29 o                         
   0  13  -3        624.75        639.88        87.22 o                         
   1  13  -3        816.90        852.02        92.01 o                         
   2  13  -3       2357.53       2371.39       154.61 o                         
   3  13  -3       2091.45       2178.68       153.02 o                         
   4  13  -3          1.05         14.30        69.93 o                         
   5  13  -3         28.67         28.87        48.33 o                         
   6  13  -3        707.49        739.25       113.06 o                         
   7  13  -3       1601.26       1382.10       159.54 o                         
  -6  14  -3       1206.61       1166.09       134.12 o                         
  -5  14  -3        177.33        166.31        72.27 o                         
  -4  14  -3         39.86         27.84        55.48 o                         
  -3  14  -3       2600.84       2519.42       209.73 o                         
  -2  14  -3       1260.43       1352.01       132.77 o                         
  -1  14  -3        268.11        238.78        63.92 o                         
   0  14  -3        111.27        202.51        84.91 o                         
   1  14  -3       1764.64       1952.58       147.71 o                         
   2  14  -3       1850.27       2055.82       149.91 o                         
   3  14  -3       1173.22       1258.10       126.35 o                         
   4  14  -3        348.72        327.65        72.66 o                         
   5  14  -3        559.54        319.52        93.20 o                         
   6  14  -3        940.25        811.56       127.32 o                         
  -5  15  -3        216.96        204.14        79.50 o                         
  -4  15  -3        603.45        613.18       106.09 o                         
  -3  15  -3        325.74        174.43        64.88 o                         
  -2  15  -3       1334.82       1479.00       149.58 o                         
  -1  15  -3        541.82        517.56        94.09 o                         
   0  15  -3         94.45         66.50        58.59 o                         
   1  15  -3        541.69        466.92        87.36 o                         
   2  15  -3       2359.55       2650.40       190.44 o                         
   3  15  -3        872.58        923.31       108.07 o                         
   4  15  -3        299.66        395.00        77.27 o                         
   5  15  -3        163.75        240.82        76.07 o                         
   6  15  -3        535.05        760.14       113.00 o                         
  -5  16  -3        144.59          0.00       119.70 o                         
  -4  16  -3         72.90        112.22        84.27 o                         
  -3  16  -3       1283.97       1234.62       177.52 o                         
  -2  16  -3        241.18        146.73        60.80 o                         
  -1  16  -3         28.11         51.18        52.53 o                         
   0  16  -3        195.06        150.70        61.60 o                         
   1  16  -3        765.28        737.58       115.43 o                         
   2  16  -3       1648.79       1676.79       185.40 o                         
   3  16  -3       1555.97       1694.31       154.60 o                         
   4  16  -3        572.03        616.70        87.60 o                         
   5  16  -3        834.44        748.55       116.97 o                         
  -3  17  -3       1240.56       1696.31       209.10 o                         
  -2  17  -3        949.38       1456.96       216.31 o                         
  -1  17  -3        699.69        529.47       127.24 o                         
   0  17  -3        114.94        185.55        89.96 o                         
   1  17  -3        363.33        429.24       108.46 o                         
   2  17  -3       1358.55       1636.54       227.77 o                         
   3  17  -3       1759.58       1867.09       245.47 o                         
   4  17  -3        513.16        694.28       153.61 o                         
  -2  18  -3       1141.58       1319.14       160.77 o                         
  -1  18  -3        595.59        538.74       108.59 o                         
   0  18  -3        540.12        760.01       160.47 o                         
   1  18  -3       1325.05       1613.28       226.50 o                         
   2  18  -3       1706.32       1784.23       205.10 o                         
 -10   0  -2        158.63         32.87       105.29 o                         
  -9   0  -2       7922.26       8265.68       534.76 o                         
  -8   0  -2        587.59        570.75       129.24 o                         
  -7   0  -2       2363.24       2512.89       210.12 o                         
  -6   0  -2        351.98        486.11       113.45 o                         
  -5   0  -2      12723.94      13466.47       572.61 o                         
  -4   0  -2        579.13        508.42        73.54 o                         
  -3   0  -2      21815.48      21986.91       543.75 o                         
  -2   0  -2        127.59        168.54        30.92 o                         
  -1   0  -2      31559.78      33721.90       649.16 o                         
   1   0  -2     153495.31     170566.59      3419.16 o                         
   2   0  -2         12.23          0.00        37.26 o                         
   3   0  -2      18655.57      20961.63       610.94 o                         
   4   0  -2         22.16         14.27        36.48 o                         
   5   0  -2      22531.59      25251.90       644.13 o                         
   6   0  -2        354.57        239.70        81.30 o                         
   7   0  -2       8001.27       8129.72       422.94 o                         
   8   0  -2        147.29        148.47        77.45 o                         
   9   0  -2        962.96       1328.91       297.69 o                         
  10   0  -2        163.58         44.38       205.79 o                         
 -10   1  -2        907.28        856.75       142.20 o                         
  -9   1  -2        818.49       1132.33       141.17 o                         
  -8   1  -2       7775.98       7823.18       382.64 o                         
  -7   1  -2        276.98        401.65        70.04 o                         
  -6   1  -2       2387.18       2907.62       160.59 o                         
  -5   1  -2        379.94        447.55        52.65 o                         
  -4   1  -2      16907.10      17394.91       340.08 o                         
  -3   1  -2        361.48        352.18        37.82 o                         
  -2   1  -2       9063.38       9872.66       191.06 o                         
  -1   1  -2        145.36        143.16        15.08 o                         
   0   1  -2      29937.50      29675.38       514.92 o                         
   1   1  -2        101.77        106.62        13.45 o                         
   2   1  -2      22590.83      23836.71       390.44 o                         
   3   1  -2         10.31         15.71        22.97 o                         
   4   1  -2       7865.06       8469.29       215.58 o                         
   5   1  -2        165.17        103.65        28.91 o                         
   6   1  -2      21720.64      22128.31       534.80 o                         
   7   1  -2         93.22         48.32        48.79 o                         
   8   1  -2        885.13       1022.55       141.86 o                         
   9   1  -2         87.93        100.59        76.90 o                         
  10   1  -2       3687.63       4109.64       334.67 o                         
 -10   2  -2        213.06        124.20        77.27 o                         
  -9   2  -2       6385.11       5905.17       450.46 o                         
  -8   2  -2        699.56        749.26       118.98 o                         
  -7   2  -2       3217.83       3374.20       187.16 o                         
  -6   2  -2         29.96         64.43        29.37 o                         
  -5   2  -2       3017.51       2966.57       134.58 o                         
  -4   2  -2        347.81        386.04        44.67 o                         
  -3   2  -2      22959.48      23672.96       410.96 o                         
  -2   2  -2        118.06        126.84        27.58 o                         
  -1   2  -2       3920.07       4095.05        93.93 o                         
   0   2  -2         20.56         14.48        12.34 o                         
   1   2  -2      37813.84      40021.95       540.51 o                         
   2   2  -2          0.03         10.50        15.16 o                         
   3   2  -2      27497.50      29828.20       468.47 o                         
   4   2  -2         33.48         50.68        16.59 o                         
   5   2  -2      10132.74      10182.26       333.55 o                         
   6   2  -2        126.58        120.19        61.94 o                         
   7   2  -2       3696.86       4055.51       199.77 o                         
   8   2  -2        105.05         35.37        47.08 o                         
   9   2  -2       2439.27       2323.99       211.66 o                         
  10   2  -2        292.21        315.71        92.76 o                         
 -10   3  -2       1303.14       1361.99       152.84 o                         
  -9   3  -2        458.13        463.57        90.52 o                         
  -8   3  -2       7610.10       7833.01       389.42 o                         
  -7   3  -2        333.36        407.29        66.22 o                         
  -6   3  -2        166.59        221.75        43.03 o                         
  -5   3  -2         69.55         61.19        25.01 o                         
  -4   3  -2      10619.90      10532.99       315.51 o                         
  -3   3  -2        455.71        393.25        41.99 o                         
  -2   3  -2       6871.17       7255.02       156.75 o                         
  -1   3  -2         79.58         94.88        22.10 o                         
   0   3  -2      15634.88      17291.04       309.06 o                         
   1   3  -2         43.27         49.36        13.72 o                         
   2   3  -2      45766.39      49436.56       711.34 o                         
   3   3  -2        134.52        149.85        30.58 o                         
   4   3  -2       1745.45       1699.51        79.04 o                         
   5   3  -2         35.40         34.74        21.99 o                         
   6   3  -2       7578.21       7337.68       245.72 o                         
   7   3  -2         60.38        116.70        55.36 o                         
   8   3  -2       2878.03       3118.88       240.04 o                         
   9   3  -2        182.30        326.04        90.74 o                         
  10   3  -2       4916.10       4622.60       367.35 o                         
 -10   4  -2        197.83        172.68        66.53 o                         
  -9   4  -2       3574.17       3543.69       266.56 o                         
  -8   4  -2        749.26        745.65       116.36 o                         
  -7   4  -2       7413.84       7120.00       330.58 o
[truncated: 507,387 more chars]
