# Supplementary material for: Non-merohedral twinning: from minerals to proteins
Source: Acta Crystallogr D Struct Biol. 2019 Nov 19;75(Pt 12):1040–50. doi: 10.1107/S2059798319010179 (PMC6889912; doi:10.1107/S2059798319010179)
Supplement: Supplementary file 8 [file d-75-01040-zrti_5_1sup8.hkl]

data_zrti_5_1                                                                   
_shelx_title ' twin4_b.res in Pc'                                               
_shelx_refln_list_code          4                                               
_shelx_F_calc_maximum      285.46                                               
_exptl_crystal_F_000      1288.00                                               
_reflns_d_resolution_high  0.8296                                               
                                                                                
loop_                                                                           
 _space_group_symop_operation_xyz                                               
 'x, y, z'                                                                      
 'x, -y, z+1/2'                                                                 
                                                                                
_cell_length_a     8.6270                                                       
_cell_length_b    15.3580                                                       
_cell_length_c    23.0330                                                       
_cell_angle_alpha  90.000                                                       
_cell_angle_beta   94.450                                                       
_cell_angle_gamma  90.000                                                       
                                                                                
_shelx_F_squared_multiplier     1.000                                           
                                                                                
loop_                                                                           
 _refln_index_h                                                                 
 _refln_index_k                                                                 
 _refln_index_l                                                                 
 _refln_F_squared_calc                                                          
 _refln_F_squared_meas                                                          
 _refln_F_squared_sigma                                                         
 _refln_observed_status                                                         
  -1   0   0         91.03        101.82        23.84 o                         
   1   0   0         90.29         81.09         9.41 o                         
  -2   0   0       3877.57       4097.23       245.29 o                         
   2   0   0       3772.30       4465.39       132.85 o                         
  -3   0   0         66.42         26.74        46.82 o                         
   3   0   0         67.81         73.78        16.25 o                         
  -4   0   0       3476.98       3495.42       279.15 o                         
   4   0   0       3732.91       3951.33       141.44 o                         
  -5   0   0        454.81        406.58       119.59 o                         
   5   0   0        461.62        517.13        40.24 o                         
  -6   0   0       4349.14       4696.38       370.69 o                         
   6   0   0       4200.00       4002.06       234.82 o                         
  -7   0   0         35.49         78.28        58.22 o                         
   7   0   0          6.11        -37.11        39.00 o                         
  -8   0   0       1921.23       1850.09       171.14 o                         
   8   0   0       1660.10       1468.64       248.89 o                         
  -9   0   0        144.50         76.78        55.95 o                         
   9   0   0        157.06        182.59        86.75 o                         
 -10   0   0       2093.16       2512.47       373.83 o                         
  10   0   0       2041.34       2145.39       348.77 o                         
   0   1   0          0.00          0.34         0.73 o                         
  -1  -1   0      53764.52      62623.63      1275.54 o                         
   1   1   0      53228.72      62062.18      1269.57 o                         
  -2  -1   0         14.55         21.23        37.15 o                         
   2   1   0         14.35         46.68        36.91 o                         
  -3  -1   0       4206.87       4530.54       205.57 o                         
   3   1   0       4424.07       4691.94       123.44 o                         
  -4  -1   0         65.12         86.06        44.59 o                         
   4   1   0         69.08         67.10         6.46 o                         
  -5  -1   0      33409.57      35601.21      1626.84 o                         
   5   1   0      17947.81      20244.26       485.90 o                         
  -6  -1   0        184.85        186.95        63.79 o                         
   6   1   0         95.02        128.47        44.08 o                         
  -7  -1   0        993.47       1203.73       123.60 o                         
   7   1   0        962.71       1222.39       123.28 o                         
  -8  -1   0        131.18        142.66        42.66 o                         
   8   1   0        140.94         95.27        47.95 o                         
  -9  -1   0       4197.09       4554.71       294.71 o                         
   9   1   0       2707.14       2313.86       241.55 o                         
 -10  -1   0        170.14        229.11       100.77 o                         
  10   1   0        166.39        131.67       101.01 o                         
   0   2   0      43684.03      44929.73       919.98 o                         
  -1  -2   0          1.74          4.66         5.82 o                         
   1   2   0          1.85          5.28         6.14 o                         
  -2  -2   0         80.30         93.04        16.73 o                         
   2   2   0         57.27         65.05        11.72 o                         
  -3  -2   0        276.03        236.87        39.41 o                         
   3   2   0        105.31         90.60        20.85 o                         
  -4  -2   0      17382.91      18342.13       935.10 o                         
   4   2   0      17900.91      21064.95       986.33 o                         
  -5  -2   0        151.83        165.85        40.13 o                         
   5   2   0        159.61        127.76        27.99 o                         
  -6  -2   0       1386.28       1538.00       126.24 o                         
   6   2   0       1404.71       1424.40       125.96 o                         
  -7  -2   0         25.18         -2.67        29.09 o                         
   7   2   0         23.63         81.80        36.52 o                         
  -8  -2   0       3420.72       3109.95       222.20 o                         
   8   2   0       3549.60       3273.25       277.69 o                         
  -9  -2   0        305.90        341.17        73.06 o                         
   9   2   0        308.64        193.56        66.02 o                         
 -10  -2   0       2637.54       2467.81       209.57 o                         
  10   2   0       2617.92       2215.78       251.03 o                         
   0   3   0          3.69         12.73         7.05 o                         
  -1  -3   0      23158.41      25345.95      1080.68 o                         
   1   3   0      23961.79      25165.06      1073.48 o                         
  -2  -3   0          7.52         12.74         9.70 o                         
   2   3   0          7.65          0.01        10.35 o                         
  -3  -3   0       3844.16       3882.88       121.67 o                         
   3   3   0       3785.45       3681.82       113.74 o                         
  -4  -3   0        173.27        235.30        37.23 o                         
   4   3   0        173.91        169.40        31.22 o                         
  -5  -3   0       5161.98       5140.95       211.23 o                         
   5   3   0       5458.29       5833.65       190.47 o                         
  -6  -3   0         46.03         79.55        90.79 o                         
   6   3   0         47.43        183.88        97.51 o                         
  -7  -3   0       1546.60       1455.04       176.72 o                         
   7   3   0       1522.10       1426.16       137.52 o                         
  -8  -3   0        337.14        271.43        79.06 o                         
   8   3   0        337.98        370.13        71.44 o                         
  -9  -3   0       6844.19       7357.10       596.88 o                         
   9   3   0       6680.01       6967.77       561.40 o                         
 -10  -3   0        216.47        229.48        47.41 o                         
  10   3   0        214.72        150.95        66.58 o                         
   0   4   0        678.77        728.49        43.09 o                         
  -1  -4   0         34.90         28.60        14.22 o                         
   1   4   0        212.71        226.71        24.10 o                         
  -2  -4   0       5987.18       6452.28       169.99 o                         
   2   4   0       6093.25       6602.89       153.58 o                         
  -3  -4   0         42.40         45.01        15.56 o                         
   3   4   0         41.93         72.11        14.70 o                         
  -4  -4   0      16919.64      17936.53       419.94 o                         
   4   4   0      17116.26      18406.73       447.27 o                         
  -5  -4   0        118.20        120.56        34.44 o                         
   5   4   0        118.42        114.46        30.89 o                         
  -6  -4   0       9674.71       9226.12       389.16 o                         
   6   4   0       3067.10       3253.29       152.38 o                         
  -7  -4   0        686.94        823.31       183.41 o                         
   7   4   0        125.81        165.57        53.19 o                         
  -8  -4   0       6202.14       4798.89       435.59 o                         
   8   4   0       3217.47       2944.95       267.23 o                         
  -9  -4   0        253.31        335.90        86.93 o                         
   9   4   0        201.14        258.67        73.58 o                         
 -10  -4   0       1505.26       1580.64       163.00 o                         
  10   4   0       1440.19       1357.40       186.15 o                         
   0   5   0          7.43         14.47        12.06 o                         
  -1  -5   0      50795.80      56270.04      1361.94 o                         
   1   5   0      50850.58      55425.74       948.90 o                         
  -2  -5   0         38.65         29.44         8.36 o                         
   2   5   0         39.96         35.65        12.10 o                         
  -3  -5   0       5727.66       6277.43       363.15 o                         
   3   5   0       5747.48       5864.30       198.51 o                         
  -4  -5   0        705.77        655.19       128.93 o                         
   4   5   0        289.82        269.52        41.91 o                         
  -5  -5   0      13661.66      12769.58       731.90 o                         
   5   5   0       5518.25       5458.15       194.95 o                         
  -6  -5   0        162.52        120.91        59.54 o                         
   6   5   0        160.41        288.06        46.67 o                         
  -7  -5   0       1441.27       1444.82       178.45 o                         
   7   5   0       1454.20       1427.36       139.55 o                         
  -8  -5   0        144.53        204.67        78.73 o                         
   8   5   0        142.10        136.56        49.95 o                         
  -9  -5   0       1323.56       1576.23       165.49 o                         
   9   5   0       1284.02       1187.48       172.02 o                         
   0   6   0      24777.30      24062.47       539.72 o                         
  -1  -6   0         43.71         35.27        16.75 o                         
   1   6   0         44.35         66.91        13.83 o                         
  -2  -6   0      10752.36      10842.70       574.77 o                         
   2   6   0       9209.08      10244.54       209.04 o                         
  -3  -6   0         13.71         24.70         6.94 o                         
   3   6   0         15.74         25.34         9.73 o                         
  -4  -6   0      14325.29      14074.13       319.65 o                         
   4   6   0      14765.98      15614.67       448.34 o                         
  -5  -6   0        251.98        223.10        96.65 o                         
   5   6   0        255.19        223.43        61.48 o                         
  -6  -6   0       4527.86       4698.41       278.24 o                         
   6   6   0       4568.87       4592.37       188.53 o                         
  -7  -6   0        121.00         64.72        53.22 o                         
   7   6   0        123.46        125.63        46.45 o                         
  -8  -6   0       1113.10       1370.79       180.84 o                         
   8   6   0       1090.25       1107.22       128.46 o                         
  -9  -6   0         83.13         46.07        67.30 o                         
   9   6   0         91.25        122.72        41.77 o                         
   0   7   0         80.87         28.40        39.73 o                         
   0   7   0         79.11         73.28        33.82 o                         
  -1  -7   0      19470.14      20527.12       643.44 o                         
   1   7   0      18993.60      19521.66       373.47 o                         
  -2  -7   0        141.10        103.85        16.00 o                         
   2   7   0        139.89        115.23        17.40 o                         
  -3  -7   0       5039.17       4921.61       203.77 o                         
   3   7   0       5176.06       5138.04       143.72 o                         
  -4  -7   0        173.92        163.01        26.07 o                         
   4   7   0        181.89        187.41        45.78 o                         
  -5  -7   0       6632.82       6563.36       460.73 o                         
   5   7   0       6778.45       6832.72       264.87 o                         
  -6  -7   0        152.12        153.63        57.08 o                         
   6   7   0        155.68        147.94        38.90 o                         
  -7  -7   0       2371.95       2236.08       268.55 o                         
   7   7   0       2427.91       2300.47       197.29 o                         
  -8  -7   0        905.60        742.17       187.23 o                         
   8   7   0        897.39        921.75       179.93 o                         
  -9  -7   0       2151.77       2312.64       251.50 o                         
   9   7   0       2260.71       1979.59       187.49 o                         
   0   8   0      15030.39      14583.12       363.15 o                         
  -1  -8   0         73.59         63.48        20.57 o                         
   1   8   0         73.73         76.04        14.75 o                         
  -2  -8   0       1035.31        972.63        62.13 o                         
   2   8   0       2322.19       2276.47       101.38 o                         
  -3  -8   0         51.03         34.37        27.73 o                         
   3   8   0         49.14         45.18        15.22 o                         
  -4  -8   0       3762.85       3568.51       149.28 o                         
   4   8   0       3926.83       4141.85       184.55 o                         
  -5  -8   0         96.67        154.17        58.58 o                         
   5   8   0         97.78         90.20        32.61 o                         
  -6  -8   0       5283.12       5279.38       445.04 o                         
   6   8   0       5439.35       5520.11       415.86 o                         
  -7  -8   0         33.73         34.91        47.01 o                         
   7   8   0         30.62         28.52        29.92 o                         
  -8  -8   0        750.04        914.41       150.40 o                         
   8   8   0        777.08        835.09       111.38 o                         
  -9  -8   0        384.03        733.75       140.28 o                         
   9   8   0        392.78        323.67       119.37 o                         
   0   9   0         86.38        116.30        20.87 o                         
  -1  -9   0       2455.72       2256.11       120.14 o                         
   1   9   0       2263.94       2095.78        78.54 o                         
  -2  -9   0         77.23         13.87        34.33 o                         
   2   9   0         75.01         90.50        15.25 o                         
  -3  -9   0       1192.25       1067.17       199.44 o                         
   3   9   0        655.42        633.13        60.06 o                         
  -4  -9   0        352.56        327.12       107.90 o                         
  -4  -9   0        456.29        365.04        95.54 o                         
   4   9   0        456.65        413.77        68.13 o                         
  -5  -9   0       6603.42       6153.14       329.18 o                         
   5   9   0       6624.60       6406.27       234.05 o                         
  -6  -9   0          7.69         51.91        45.37 o                         
   6   9   0          7.58        -20.39        20.39 o                         
  -7  -9   0         40.12        163.85        70.03 o                         
   7   9   0         43.46         47.47        33.85 o                         
  -8  -9   0         75.52         92.30        44.29 o                         
   8   9   0         73.64        141.41        49.31 o                         
  -9  -9   0       3132.10       2705.14       266.80 o                         
   9   9   0       3127.63       2777.47       228.99 o                         
   0  10   0       7774.75       7426.35       201.61 o                         
  -1 -10   0        223.54        200.25        71.13 o                         
   1  10   0        206.56        188.95        35.74 o                         
  -2 -10   0       1072.12        700.58       134.04 o                         
   2  10   0        954.44        922.85        68.35 o                         
  -3 -10   0         36.16         31.73        28.80 o                         
   3  10   0         36.25         65.76        21.22 o                         
  -4 -10   0       1425.65       1474.78       133.21 o                         
   4  10   0       1408.18       1499.64       111.75 o                         
  -5 -10   0        165.45         97.10        41.94 o                         
   5  10   0        159.18        159.38        39.83 o                         
  -6 -10   0       7219.95       7304.63       520.88 o                         
   6  10   0       7181.74       6585.73       365.32 o                         
  -7 -10   0         43.50         26.98        46.07 o                         
   7  10   0         39.71        -29.47        29.47 o                         
  -8 -10   0       1007.88        882.91       136.93 o                         
   8  10   0       1035.03       1244.32       143.40 o                         
   0  11   0        395.45        362.29       101.93 o                         
  -1 -11   0       7744.27       8028.98       459.56 o                         
   1  11   0       7614.98       7441.89       489.87 o                         
  -2 -11   0          5.35        -29.13        31.26 o                         
   2  11   0          7.82         -4.64        16.23 o                         
  -3 -11   0       1035.56       1104.00       111.34 o                         
   3  11   0       1119.23       1149.85        81.17 o                         
  -4 -11   0        176.04        114.23        49.68 o                         
   4  11   0        173.37        179.52        40.11 o                         
  -5 -11   0       2822.09       2574.64       232.14 o                         
   5  11   0       2921.53       2933.28       171.66 o                         
  -6 -11   0         59.65         62.99        44.74 o                         
   6  11   0         59.33        111.47        39.82 o                         
  -7 -11   0        540.66        434.97       129.98 o                         
   7  11   0        535.38        589.02        94.21 o                         
  -8 -11   0        421.20        366.46        96.91 o                         
   8  11   0        419.09        681.80       141.44 o                         
   0  12   0       5071.06       5123.93       189.41 o                         
  -1 -12   0         33.96         69.17        38.91 o                         
   1  12   0         34.77         51.37        21.97 o                         
  -2 -12   0       3962.33       3320.09       266.01 o                         
   2  12   0       3965.99       3899.27       142.00 o                         
  -3 -12   0        907.63        996.87       138.81 o                         
   3  12   0        880.61        936.88        99.17 o                         
  -4 -12   0        857.82       1100.95       143.90 o                         
   4  12   0        906.21        885.73        89.11 o                         
  -5 -12   0        221.24        273.43       106.31 o                         
   5  12   0        215.21        137.30        59.90 o                         
  -6 -12   0        716.21        950.28       146.69 o                         
   6  12   0        753.24        790.46        91.91 o                         
  -7 -12   0         31.09        -10.00        44.12 o                         
   7  12   0         31.02         47.68        31.95 o                         
   0  13   0          6.96         82.71        34.12 o                         
  -1 -13   0       4736.00       4928.67       224.19 o                         
   1  13   0       4720.06       4683.46       186.44 o                         
  -2 -13   0       1600.42       1915.00       243.01 o                         
   2  13   0       1564.20       1339.71       166.82 o                         
  -3 -13   0       2568.27       2487.90       287.79 o                         
   3  13   0       2559.28       2457.68       187.93 o                         
  -4 -13   0         94.79        111.34        49.39 o                         
   4  13   0         94.94         97.70        31.78 o                         
  -5 -13   0       2763.90       2560.30       282.52 o                         
   5  13   0       2756.80       2914.00       217.40 o                         
  -6 -13   0         37.40        164.48        65.97 o                         
   6  13   0         41.10        110.96        39.09 o                         
  -7 -13   0        646.02        671.72       114.28 o                         
   7  13   0        650.11        543.85        87.04 o                         
   0  14   0       5909.25       5472.31       381.58 o                         
   0  14   0       5908.32       5503.84       437.08 o                         
  -1 -14   0       1077.39       1051.49       185.58 o                         
   1  14   0       1041.20        957.39       195.13 o                         
  -2 -14   0       1594.44       1743.29       155.31 o                         
   2  14   0       1585.65       1531.56       119.22 o                         
  -3 -14   0        200.28        125.30        49.10 o                         
   3  14   0        191.07        152.72        35.32 o                         
  -4 -14   0        903.79        676.05       114.95 o                         
   4  14   0        898.59        839.06       100.73 o                         
  -5 -14   0         14.02        -15.97        39.73 o                         
   5  14   0         15.19         11.02        35.53 o                         
  -6 -14   0        909.27       1043.19       147.66 o                         
   6  14   0        918.71        944.09       122.52 o                         
   0  15   0         41.28         -7.71        41.43 o                         
  -1 -15   0       4570.22       3702.78       369.59 o                         
   1  15   0       4598.06       4124.72       373.34 o                         
  -2 -15   0        178.04        361.91       128.90 o                         
   2  15   0       1321.02       1570.37       216.00 o                         
  -3 -15   0        484.63        383.04       132.12 o                         
   3  15   0        508.44        593.33        82.19 o                         
  -4 -15   0         87.22         79.75        49.38 o                         
   4  15   0         78.13         85.70        42.41 o                         
  -5 -15   0        828.78        994.65       136.72 o                         
   5  15   0        783.76        844.15       120.41 o                         
  -6 -15   0        329.53        241.16       123.01 o                         
   6  15   0        322.24        184.93       112.51 o                         
   0  16   0        770.94       1014.08       147.34 o                         
  -1 -16   0        102.41         87.52        44.55 o                         
   1  16   0        105.42        143.28        63.77 o                         
  -2 -16   0        445.21        228.45        74.89 o                         
   2  16   0        431.23        450.41        99.17 o                         
  -3 -16   0        137.70        248.95       107.76 o                         
   3  16   0        128.79        175.58        42.95 o                         
  -4 -16   0        973.43       1104.15       169.32 o                         
  -4 -16   0       2073.44       1941.78       287.74 o                         
   4  16   0        979.17       1323.68       224.43 o                         
   4  16   0       2083.51       2328.94       313.35 o                         
  -5 -16   0         50.45         70.78        82.22 o                         
   5  16   0         48.81        -33.21        33.21 o                         
   0  17   0        110.82         80.57        44.19 o                         
  -1 -17   0        500.70        613.15       117.52 o                         
   1  17   0        498.86        634.32       108.03 o                         
  -2 -17   0       1073.64       1182.34       209.73 o                         
   2  17   0       1081.91       1068.07       190.94 o                         
  -3 -17   0        542.75        775.10       199.56 o                         
   3  17   0        575.30        634.86       117.70 o                         
  -4 -17   0        119.54        188.46       113.04 o                         
   4  17   0        119.96        102.26        60.70 o                         
   0  18   0       1625.93       1340.14       190.93 o                         
   0  18   0       1609.91       1623.50       233.27 o                         
  -1 -18   0        186.89        383.17        79.24 o                         
   1  18   0        680.63        321.81       101.67 o                         
  -2 -18   0        258.94        368.49        83.66 o                         
   2  18   0        270.31        283.80        64.22 o                         
  10  -1  -1          6.59         51.88        73.63 o                         
 -10   1   1          5.73        145.60        82.83 o                         
   9  -1  -1          4.64         53.60        45.26 o                         
  -9   1   1          4.07         44.59        36.15 o                         
   8  -1  -1        283.00        238.07        52.90 o                         
  -8   1   1        282.60        372.22        76.01 o                         
   7  -1  -1        158.85        153.56        61.63 o                         
  -7   1   1        158.44        133.44        47.35 o                         
   6  -1  -1        341.07        319.45        52.61 o                         
  -6   1   1        351.01        438.60        93.11 o                         
   5  -1  -1        126.95        127.24        22.72 o                         
  -5   1   1        127.46        158.22        62.14 o                         
   4  -1  -1       1161.80       1250.92        62.02 o                         
  -4   1   1       1158.89       1465.27       131.65 o                         
   3  -1  -1       1951.75       1948.23        78.92 o                         
  -3   1   1       1945.40       1947.53        87.58 o                         
   2  -1  -1        197.31        187.45        23.11 o                         
  -2   1   1        200.48        183.09        26.87 o                         
   1  -1  -1        231.09        197.68        14.12 o                         
  -1   1   1        235.25        198.24        14.38 o                         
  -1  -1  -1         21.45         37.78        15.93 o                         
   1   1   1         11.33         23.78         6.65 o                         
  -2  -1  -1        106.29        105.99        22.36 o                         
   2   1   1        109.09        106.97        13.67 o                         
  -3  -1  -1       3683.53       4071.82       148.87 o                         
   3   1   1       3692.89       3913.41       103.54 o                         
  -4  -1  -1        715.23        837.79        77.36 o                         
   4   1   1        706.61        795.15        38.63 o                         
  -5  -1  -1        321.60        426.01       100.24 o                         
   5   1   1        312.75        365.97        27.49 o                         
  -6  -1  -1        185.25        210.92        44.01 o                         
   6   1   1        185.99        134.32        46.78 o                         
  -7  -1  -1        726.50        817.33        86.23 o                         
   7   1   1        722.88        701.58       116.34 o                         
  -8  -1  -1        200.89        133.70        49.12 o                         
   8   1   1        194.10        159.16        81.09 o                         
  -9  -1  -1         76.18         66.60        46.28 o                         
   9   1   1         75.03          4.62        46.15 o                         
 -10  -1  -1         11.21         98.26        50.46 o                         
  10   1   1         10.99         -7.07        41.98 o                         
  10  -2  -1          3.17        -38.21        38.21 o                         
 -10   2   1          2.63         89.31        37.24 o                         
   9  -2  -1        312.06        261.86        77.64 o                         
  -9   2   1        309.08        507.21        74.98 o                         
   8  -2  -1        194.14        259.43        96.75 o                         
  -8   2   1        200.91        277.51       103.30 o                         
   7  -2  -1        460.25        497.08        78.29 o                         
  -7   2   1        460.66        455.37        75.50 o                         
   6  -2  -1        251.28        254.03        56.41 o                         
  -6   2   1        260.85        270.81        56.71 o                         
   5  -2  -1        142.49        161.44        26.42 o                         
  -5   2   1        151.68        141.65        54.71 o                         
   4  -2  -1       1430.39       1600.97        85.09 o                         
  -4   2   1       1406.63       1442.33        91.10 o                         
   3  -2  -1       1439.00       1529.27        72.19 o                         
  -3   2   1       1451.08       1656.08        89.16 o                         
   2  -2  -1        239.42        211.54        20.92 o                         
  -2   2   1        237.77        249.22        20.73 o                         
   1  -2  -1        242.74        228.03        19.68 o                         
  -1   2   1        257.10        216.83        19.92 o                         
   0  -2  -1        329.87        296.19        23.33 o                         
   0   2   1        339.93        289.13        14.62 o                         
  -1  -2  -1        125.79        119.95        16.04 o                         
   1   2   1        127.52         99.71        12.73 o                         
  -2  -2  -1        141.77        143.17        24.96 o                         
   2   2   1        143.15        154.86        17.64 o                         
  -3  -2  -1       1980.30       2232.55        99.29 o                         
   3   2   1       1991.44       2088.13        67.94 o                         
  -4  -2  -1       1408.38       1403.62        92.36 o                         
   4   2   1       1383.29       1443.40        80.46 o                         
  -5  -2  -1        217.79        185.51        44.93 o                         
   5   2   1        212.23        235.64        38.02 o                         
  -6  -2  -1        289.79        372.47        64.32 o                         
   6   2   1        281.44        182.96        79.88 o                         
  -7  -2  -1        366.45        525.16        88.50 o                         
   7   2   1        357.53        415.58       113.98 o                         
  -8  -2  -1         92.67        119.33        47.53 o                         
   8   2   1         84.45         72.12        45.67 o                         
  -9  -2  -1        126.44        133.34        51.94 o                         
   9   2   1        123.59         56.37        40.59 o                         
 -10  -2  -1         54.88         70.01        39.27 o                         
  10   2   1         55.85         48.45        45.61 o                         
  10  -3  -1         34.35         68.27        45.00 o                         
 -10   3   1         26.63        -14.49        41.82 o                         
   9  -3  -1        120.73        133.15        45.41 o                         
  -9   3   1        112.14        100.93        51.29 o                         
   8  -3  -1        122.20        103.06        36.77 o                         
  -8   3   1        122.67         43.95        63.13 o                         
   7  -3  -1        321.69        271.43        60.84 o                         
  -7   3   1        321.68        400.15        96.94 o                         
   6  -3  -1        918.43        906.83        90.41 o                         
  -6   3   1        961.38        972.97        95.50 o                         
   5  -3  -1         54.67         22.47        17.93 o                         
  -5   3   1         60.65         48.29        26.69 o                         
   4  -3  -1        413.09        466.71        61.16 o                         
  -4   3   1        511.93        660.31       116.09 o                         
   3  -3  -1        285.90        303.42        36.82 o                         
  -3   3   1        283.02        314.46        22.17 o                         
   2  -3  -1       1478.45       1423.41        63.20 o                         
  -2   3   1       1445.43       1396.21        46.90 o                         
   1  -3  -1          0.32         -6.99         6.99 o                         
  -1   3   1          0.40         -4.17        15.96 o                         
   0  -3  -1        313.71        329.80        30.21 o                         
   0   3   1        332.84        322.34        21.00 o                         
  -1  -3  -1        247.89        238.96        25.14 o                         
   1   3   1        261.01        255.59        17.29 o                         
  -2  -3  -1         34.38         64.64        17.36 o                         
   2   3   1         33.00         41.71        13.57 o                         
  -3  -3  -1       1321.93       1368.61        80.29 o                         
   3   3   1       1331.50       1401.12        59.28 o                         
  -4  -3  -1        329.35        343.57        48.38 o                         
   4   3   1        314.29        396.92        53.03 o                         
  -5  -3  -1          6.50          5.80        20.48 o                         
   5   3   1          8.93        -16.83        16.83 o                         
  -6  -3  -1         89.80         99.61        33.19 o                         
   6   3   1         91.74        144.18        31.42 o                         
  -7  -3  -1        611.41        630.39        82.46 o                         
   7   3   1        601.92        638.68        94.05 o                         
  -8  -3  -1         25.43         -9.05        37.00 o                         
   8   3   1         21.82         -1.88        36.55 o                         
  -9  -3  -1        342.53        289.31        72.03 o                         
   9   3   1        352.38        369.70       118.08 o                         
 -10  -3  -1         56.40         84.33        44.25 o                         
  10   3   1         57.56        121.39        55.23 o                         
  10  -4  -1         93.39        191.09        56.32 o                         
 -10   4   1         96.84        107.95        42.56 o                         
   9  -4  -1        140.87        159.99        51.47 o                         
  -9   4   1        128.44        143.72        63.65 o                         
   8  -4  -1         67.82         75.16        38.18 o                         
  -8   4   1         67.69        107.05        60.37 o                         
   7  -4  -1        418.69        388.79        72.68 o                         
  -7   4   1        437.39        430.78       105.53 o                         
   6  -4  -1        332.50        374.48        77.89 o                         
  -6   4   1        340.27        394.64       122.24 o                         
   5  -4  -1        452.07        553.13        60.09 o                         
  -5   4   1        429.45        309.12        45.90 o                         
   4  -4  -1        225.93        208.17        72.51 o                         
  -4   4   1        217.41        314.00        33.50 o                         
   3  -4  -1       1314.73       1296.64        73.15 o                         
  -3   4   1       1309.16       1365.43        53.68 o                         
   2  -4  -1       2693.66       2752.24        92.99 o                         
  -2   4   1       2652.47       2778.48        96.62 o                         
   1  -4  -1         60.26         74.95        13.36 o                         
  -1   4   1         57.37         69.29        14.72 o                         
   0  -4  -1         16.15         33.04        15.43 o                         
   0   4   1         26.04         25.71        10.96 o                         
  -1  -4  -1       1046.53        987.54        55.16 o                         
   1   4   1       1039.88       1003.16        36.88 o                         
  -2  -4  -1       3638.13       3370.24       235.37 o                         
   2   4   1       1643.65       1567.70        59.03 o                         
  -3  -4  -1        170.10        181.96        29.25 o                         
   3   4   1        169.30        169.84        22.99 o                         
  -4  -4  -1        165.18        149.17        32.93 o                         
   4   4   1        190.73        202.35        18.87 o                         
  -5  -4  -1        138.87         98.33        32.61 o                         
   5   4   1        147.64        160.51        34.86 o                         
  -6  -4  -1        386.94        458.38        64.88 o                         
   6   4   1        379.55        370.83        53.82 o                         
  -7  -4  -1         32.51         36.30        49.94 o                         
   7   4   1         39.07         92.83        46.73 o                         
  -8  -4  -1        229.89        178.89        59.24 o                         
   8   4   1        240.18        334.30        87.46 o                         
  -9  -4  -1         88.85        250.28       106.78 o                         
   9   4   1         93.85        208.51        75.98 o                         
 -10  -4  -1          6.17        -22.74        35.71 o                         
  10   4   1         10.53         11.26        42.84 o                         
  10  -5  -1        124.44        170.32        58.38 o                         
 -10   5   1        128.74        237.50        66.66 o                         
   9  -5  -1        176.98        355.37       104.87 o                         
  -9   5   1        169.63         82.10        60.40 o                         
   8  -5  -1        280.82        226.55        75.55 o                         
  -8   5   1        280.47        265.96       121.35 o                         
   7  -5  -1         45.24         39.93        31.94 o                         
  -7   5   1         46.62        -21.96        41.56 o                         
   6  -5  -1       1396.26       1431.58       107.80 o                         
  -6   5   1       1357.00       1290.93       158.80 o                         
   5  -5  -1        164.04        176.34        37.27 o                         
  -5   5   1        144.75        170.14        30.30 o                         
   4  -5  -1        103.10        148.00        38.44 o                         
  -4   5   1         94.67         75.99        13.81 o                         
   3  -5  -1        811.33        880.43        60.37 o                         
  -3   5   1        824.62        819.26        35.43 o                         
   2  -5  -1        518.62        519.74        34.38 o                         
  -2   5   1        613.98        547.30        87.89 o                         
   1  -5  -1       1306.92       1248.09        49.08 o                         
  -1   5   1       1328.42       1138.30        62.01 o                         
   0  -5  -1       2160.79       2311.69       174.21 o                         
   0   5   1       1816.34       1665.89        66.71 o                         
  -1  -5  -1       4934.36       4936.29       162.43 o                         
   1   5   1       4882.94       4815.30       110.25 o                         
  -2  -5  -1          0.43         10.11        10.67 o                         
   2   5   1          0.11          0.61         8.70 o                         
  -3  -5  -1        185.13        161.72        25.66 o                         
   3   5   1        164.42        133.83        22.95 o                         
  -4  -5  -1         76.82         61.71        20.90 o                         
   4   5   1         80.79         47.91        16.57 o                         
  -5  -5  -1       1076.63       1124.80        93.08 o                         
   5   5   1       1128.55       1222.29        95.80 o                         
  -6  -5  -1        330.47        335.60        80.79 o                         
   6   5   1        330.49        332.64        50.29 o                         
  -7  -5  -1        394.99        235.81       112.06 o                         
   7   5   1        400.72        624.32       138.90 o                         
  -8  -5  -1        179.86        257.84        67.22 o                         
   8   5   1        199.21        248.80        59.72 o                         
  -9  -5  -1        343.28        421.87        83.21 o                         
   9   5   1        339.43        508.87       105.53 o                         
   9  -6  -1         36.57         46.01        31.52 o                         
  -9   6   1         42.99        -42.77        42.77 o                         
   8  -6  -1         83.21        143.38        53.41 o                         
  -8   6   1         77.74         84.78        58.60 o                         
   7  -6  -1        979.59        910.65       167.38 o                         
  -7   6   1        988.22        780.72       173.87 o                         
   6  -6  -1        308.05        330.93        49.89 o                         
  -6   6   1        286.82        194.13        93.51 o                         
   5  -6  -1        885.85        850.54        95.24 o                         
  -5   6   1        837.21        837.32        93.47 o                         
   4  -6  -1       1059.59        929.96        73.76 o                         
  -4   6   1       1034.17       1053.61        65.61 o                         
   3  -6  -1        100.54        120.04        21.48 o                         
  -3   6   1        142.36         76.03        57.53 o                         
   2  -6  -1        311.65        399.18        33.80 o                         
  -2   6   1        330.08        298.26        58.04 o                         
   1  -6  -1       1067.41       1043.88        48.20 o                         
  -1   6   1       1081.00       1012.37        62.97 o                         
   0  -6  -1       1178.31       1024.67        75.39 o                         
   0   6   1       1180.49       1140.48       115.14 o                         
  -1  -6  -1       1782.10       1673.99        85.87 o                         
   1   6   1       1765.18       1727.15        57.33 o                         
  -2  -6  -1        726.59        733.31        51.38 o                         
   2   6   1        722.66        761.21        38.56 o                         
  -3  -6  -1        591.43        542.13        41.60 o                         
   3   6   1        587.69        571.03        46.51 o                         
  -4  -6  -1       1993.51       2091.31       105.77 o                         
   4   6   1       2048.64       2191.96        96.04 o                         
  -5  -6  -1        383.10        420.84       114.21 o                         
   5   6   1        394.08        343.87        63.07 o                         
  -6  -6  -1        741.29        584.05       108.24 o                         
   6   6   1        746.05        653.24        77.08 o                         
  -7  -6  -1        231.41        217.61        70.72 o                         
   7   6   1        251.94        164.64        57.63 o                         
  -8  -6  -1        889.80        887.77       135.05 o                         
   8   6   1        896.32        906.83       131.49 o                         
  -9  -6  -1        115.68        177.12        47.93 o                         
   9   6   1        110.52         81.53        43.18 o                         
   9  -7  -1         93.90        130.26        51.50 o                         
  -9   7   1         88.98         80.72        53.90 o                         
   8  -7  -1        256.94        336.76        69.77 o                         
  -8   7   1        256.24        244.06        90.42 o                         
   7  -7  -1        123.50         60.36        40.77 o                         
  -7   7   1        123.83        128.59        60.50 o                         
   6  -7  -1        241.89        215.51        42.77 o                         
  -6   7   1        212.04        223.45        72.38 o                         
   5  -7  -1        828.98        699.22       134.28 o                         
  -5   7   1        807.21        648.34       136.30 o                         
  -5   7   1        991.86       1101.39       174.24 o                         
   4  -7  -1        110.49         80.88        21.16 o                         
  -4   7   1        155.02         -0.48        66.07 o                         
   3  -7  -1        874.34        878.37        63.63 o                         
  -3   7   1        855.80        847.90        67.88 o                         
   2  -7  -1       1317.64       1406.50        45.84 o                         
  -2   7   1       1390.17       1420.59       134.55 o                         
   1  -7  -1       2333.01       2152.02        71.24 o                         
  -1   7   1       2402.68       2155.87       101.78 o                         
   0  -7  -1       1116.39       1092.42        61.29 o                         
   0   7   1       1077.66       1143.19        68.19 o                         
  -1  -7  -1       1736.72       1883.34       100.66 o                         
   1   7   1       1680.84       1742.03        65.69 o                         
  -2  -7  -1        833.06        783.93        56.25 o                         
   2   7   1       1009.47        910.55        78.80 o                         
  -3  -7  -1       1853.40       1638.37        91.98 o                         
  -3  -7  -1       1197.38       1289.83       150.42 o                         
   3   7   1       1862.78       2091.28       139.62 o                         
  -4  -7  -1        684.10        698.21        97.24 o                         
   4   7   1        697.82        647.82        55.21 o                         
  -5  -7  -1       1146.00       1095.40       137.42 o                         
   5   7   1       1140.78       1230.43       101.28 o                         
  -6  -7  -1         72.75        159.04        60.33 o                         
   6   7   1         70.48         73.68        33.55 o                         
  -7  -7  -1        102.27        181.66        69.06 o                         
   7   7   1        111.87        182.74        58.11 o                         
  -8  -7  -1        698.09        639.03       120.80 o                         
   8   7   1        693.57        731.14       105.89 o                         
  -9  -7  -1        415.17        412.85        78.32 o                         
   9   7   1        405.85        524.18       106.34 o                         
   9  -8  -1         75.92        105.23        47.83 o                         
  -9   8   1         68.38         56.33        48.06 o                         
   8  -8  -1        191.07        203.14        53.12 o                         
  -8   8   1        177.21        238.21        76.30 o                         
   7  -8  -1        331.49        319.31        83.05 o                         
  -7   8   1        346.06        167.69        94.43 o                         
   6  -8  -1        124.58        175.51        40.82 o                         
  -6   8   1        134.61        162.67        68.92 o                         
   5  -8  -1        392.49        338.90        59.16 o                         
  -5   8   1        407.27        311.31        60.07 o                         
   4  -8  -1        592.34        588.53        57.15 o                         
  -4   8   1        587.34        645.82        62.87 o                         
   3  -8  -1        139.29        140.32        28.21 o                         
  -3   8   1        147.61        103.24        36.67 o                         
   2  -8  -1        483.12        475.80        38.05 o                         
  -2   8   1        515.15        443.26        35.00 o                         
   1  -8  -1       2588.89       2514.42        83.17 o                         
  -1   8   1       2562.42       2380.21       117.43 o                         
   0  -8  -1       1507.22       1368.41        71.94 o                         
   0   8   1       1501.57       1481.67        80.70 o                         
  -1  -8  -1        175.31        118.58        30.13 o                         
   1   8   1        168.79        181.45        26.72 o                         
  -2  -8  -1        373.86        349.89        41.39 o                         
   2   8   1        380.03        393.79        31.43 o                         
  -3  -8  -1        879.87        763.29        84.34 o                         
   3   8   1        869.92        845.61        53.03 o                         
  -4  -8  -1       1591.38       1496.21       178.13 o                         
   4   8   1       1491.42       1422.02        85.25 o                         
  -5  -8  -1        415.27        220.24        93.51 o                         
   5   8   1         60.01        146.03        37.04 o                         
  -6  -8  -1        163.44         90.59        54.34 o                         
   6   8   1        183.20        249.96        48.65 o                         
  -7  -8  -1        447.31        398.41        93.98 o                         
   7   8   1        437.52        397.68        63.94 o                         
  -8  -8  -1        583.84        680.55       161.56 o                         
   8   8   1        573.96        718.44       156.29 o                         
  -9  -8  -1        160.17         92.50        47.89 o                         
   9   8   1        146.01        136.43        59.81 o                         
   9  -9  -1        291.28        149.30       105.54 o                         
  -9   9   1        292.31        536.23       119.46 o                         
   8  -9  -1         95.88        102.25       103.80 o                         
  -8   9   1         97.46         54.68       116.59 o                         
   7  -9  -1         22.54         63.49        33.92 o                         
  -7   9   1         25.04         13.16        58.20 o                         
   6  -9  -1        892.96        926.84        95.19 o                         
  -6   9   1        963.06        928.31       140.29 o                         
   5  -9  -1       1989.23       2011.70       137.26 o                         
  -5   9   1       2004.65       1879.42       151.61 o                         
   4  -9  -1        162.94        167.69        42.96 o                         
  -4   9   1        146.57        112.54        35.87 o                         
   3  -9  -1         29.31         27.11        16.69 o                         
  -3   9   1         27.65         -4.32        23.07 o                         
   2  -9  -1        623.99        629.65        45.42 o                         
  -2   9   1        608.44        561.10        96.70 o                         
   1  -9  -1        845.95        828.42       123.32 o                         
   1  -9  -1       1020.23       1067.22        81.46 o                         
  -1   9   1        981.68        925.64        69.74 o                         
   0  -9  -1       1255.67       1174.68        70.94 o                         
   0   9   1       1207.22       1072.63        74.36 o                         
  -1  -9  -1        189.14        116.72        30.97 o                         
   1   9   1        204.27        210.29        24.96 o                         
  -2  -9  -1        279.38        336.75        38.57 o                         
   2   9   1        266.38        254.64        26.96 o                         
  -3  -9  -1        106.14        129.64        47.22 o                         
   3   9   1         96.84         89.49        21.84 o                         
  -4  -9  -1        757.66        670.10       104.66 o                         
   4   9   1        762.07        682.25        63.07 o                         
  -5  -9  -1       1206.90       1207.99       144.76 o                         
   5   9   1       1144.78       1218.01       103.65 o                         
  -6  -9  -1        264.87        171.28       108.61 o                         
  -6  -9  -1        186.00        119.38        91.23 o                         
   6   9   1        186.79        131.27        52.60 o                         
  -7  -9  -1        302.88        362.22       121.83 o                         
   7   9   1        294.00        240.39        95.12 o                         
  -8  -9  -1        479.98        694.38       120.45 o                         
   8   9   1        463.08        501.67        89.09 o                         
  -9  -9  -1        486.31        382.35        60.45 o                         
   9   9   1        494.64        443.52        82.89 o                         
   8 -10  -1        246.82        245.45        62.58 o                         
  -8  10   1        238.65        361.49        85.76 o                         
   7 -10  -1        114.09        127.79        37.60 o                         
  -7  10   1        130.71         92.07        51.35 o                         
   6 -10  -1        684.23        836.40       110.61 o                         
  -6  10   1        714.06        804.70       162.35 o                         
   5 -10  -1       1424.13       1466.22       113.67 o                         
  -5  10   1       1405.27       1425.69       134.06 o                         
   4 -10  -1        308.45        309.72        54.91 o                         
  -4  10   1        726.62        593.35       130.28 o                         
   3 -10  -1        126.61        193.15        54.78 o                         
  -3  10   1        134.88        193.11        52.41 o                         
   2 -10  -1         58.92         60.04        17.13 o                         
  -2  10   1         48.83         46.86        32.18 o                         
   1 -10  -1       2099.13       2002.57        95.16 o                         
  -1  10   1       2077.12       1987.03        97.62 o                         
   0 -10  -1       3790.88       3436.31       121.90 o                         
   0  10   1       3755.60       3737.78       122.38 o                         
  -1 -10  -1        155.93        131.32        34.05 o                         
   1  10   1        293.47        297.09        46.83 o                         
  -2 -10  -1         76.69         93.34        49.90 o                         
   2  10   1         75.65        114.94        24.93 o                         
  -3 -10  -1        592.04        597.69        92.87 o                         
   3  10   1        585.53        613.25        58.08 o                         
  -4 -10  -1        535.41        541.75       129.89 o                         
   4  10   1        495.81        463.14        78.70 o                         
  -5 -10  -1        363.74        259.23        67.22 o                         
   5  10   1        353.83        417.94        63.89 o                         
  -6 -10  -1        113.68        150.68        54.20 o                         
   6  10   1        106.93        164.56        44.05 o                         
  -7 -10  -1        155.60        176.43        70.59 o                         
   7  10   1        153.32        164.02        47.93 o                         
  -8 -10  -1        287.60        355.92        89.10 o                         
   8  10   1        290.13        294.56        65.31 o                         
   8 -11  -1          5.64          7.92        37.43 o                         
  -8  11   1          5.87        -37.36        37.36 o                         
   7 -11  -1         72.46         21.70        32.55 o                         
  -7  11   1         75.93         90.79        51.40 o                         
   6 -11  -1       1678.18       1757.39       224.33 o                         
  -6  11   1       1708.61       1898.74       244.59 o                         
   5 -11  -1       1835.96       1915.54       218.49 o                         
  -5  11   1       1802.49       1705.60       223.46 o                         
   4 -11  -1       1144.79       1319.25       175.75 o                         
  -4  11   1       1087.28       1082.45       182.49 o                         
   3 -11  -1         35.72         58.14        27.00 o                         
  -3  11   1         30.21         93.04        35.30 o                         
   2 -11  -1        247.91        279.03        43.67 o                         
  -2  11   1        236.28        278.89        59.19 o                         
   1 -11  -1        606.91        644.11        55.95 o                         
  -1  11   1        617.22        625.11        74.17 o                         
   0 -11  -1       2173.40       2069.54        99.32 o                         
   0  11   1       2170.39       2183.74        97.31 o                         
  -1 -11  -1        642.50        710.24        85.69 o                         
   1  11   1        626.41        682.52        65.52 o                         
  -2 -11  -1        107.91         73.99        69.14 o                         
   2  11   1        123.62        115.39        41.94 o                         
  -3 -11  -1        486.29        522.67       117.47 o                         
   3  11   1        544.44        657.81        85.40 o                         
  -4 -11  -1       1665.66       1565.29       197.33 o                         
   4  11   1       1378.25       1314.25       107.14 o                         
  -5 -11  -1       1741.02       1667.62       179.37 o                         
   5  11   1       1761.83       1597.51       126.77 o                         
  -6 -11  -1         11.50         -6.15        36.76 o                         
   6  11   1         12.76         41.46        33.34 o                         
  -7 -11  -1        339.71        258.22        74.03 o                         
   7  11   1        340.30        561.88        76.81 o                         
  -8 -11  -1        344.83        239.71       108.97 o                         
   8  11   1        352.55        362.07        73.06 o                         
   7 -12  -1        140.49         18.46        37.31 o                         
  -7  12   1        165.47        231.96        87.28 o                         
   6 -12  -1        622.35        658.10        82.15 o                         
  -6  12   1        614.88        623.66       109.92 o                         
   5 -12  -1       1129.46       1172.21       106.20 o                         
  -5  12   1       1040.47        929.89       135.47 o                         
   4 -12  -1        450.80        477.31        73.44 o                         
  -4  12   1        420.37        446.03        75.99 o                         
   3 -12  -1        533.01        618.48        67.98 o                         
  -3  12   1        558.53        468.54        78.13 o                         
   2 -12  -1        387.08        380.90        86.78 o                         
  -2  12   1        414.34        281.62       107.95 o                         
   1 -12  -1       1318.09       1295.32       110.52 o                         
  -1  12   1       1358.70       1325.93       102.39 o                         
   0 -12  -1       2995.64       3134.36       194.17 o                         
   0  12   1       3018.23       3184.26       196.73 o                         
  -1 -12  -1        489.02        493.56        76.31 o                         
   1  12   1        481.24        427.99        50.64 o                         
  -2 -12  -1        363.79        305.35       118.60 o                         
   2  12   1        363.70        376.24        42.72 o                         
  -3 -12  -1       1069.18       1056.74       138.12 o                         
   3  12   1       1087.03       1022.78        73.96 o                         
  -4 -12  -1        980.36        940.17       126.89 o                         
   4  12   1        990.28        985.39        93.69 o                         
  -5 -12  -1        643.19        506.50       129.41 o                         
   5  12   1        657.74        661.67       127.70 o                         
  -6 -12  -1        558.74        535.86       141.20 o                         
   6  12   1        549.27        564.58       147.11 o                         
  -7 -12  -1        414.46        414.79       130.28 o                         
   7  12   1        428.08        692.97        96.61 o                         
   7 -13  -1         40.59        -45.44        45.44 o                         
  -7  13   1         43.67         65.54       103.74 o                         
   6 -13  -1       1053.42        979.36       124.24 o                         
  -6  13   1        980.26        941.29       140.34 o                         
   5 -13  -1        555.85        496.85        81.09 o                         
  -5  13   1        537.23        607.58       109.34 o                         
   4 -13  -1        257.19        317.97        56.32 o                         
  -4  13   1        234.25        245.53        61.58 o                         
   3 -13  -1         96.70         76.78        28.98 o                         
  -3  13   1         87.30         85.23        35.33 o                         
   2 -13  -1        947.48        989.38       110.23 o                         
  -2  13   1        976.43        978.96       153.26 o                         
   1 -13  -1       1610.76       1601.99       129.47 o                         
  -1  13   1       1662.76       1712.98       122.96 o                         
   0 -13  -1       1941.81       1970.33       204.85 o                         
   0  13   1       1931.54       1963.62       233.00 o                         
  -1 -13  -1       1603.02       1730.00       134.02 o                         
   1  13   1       1576.59       1623.22       105.58 o                         
  -2 -13  -1        255.04        263.92       104.72 o                         
   2  13   1        270.61        308.05        39.00 o                         
  -3 -13  -1        869.88        651.00       171.76 o                         
   3  13   1        887.02        945.61        71.48 o                         
  -4 -13  -1        804.52        843.12       125.38 o                         
   4  13   1        777.01        796.86        88.60 o                         
  -5 -13  -1        979.58        848.32       171.97 o                         
   5  13   1       1011.01        931.32       120.13 o                         
  -6 -13  -1          5.04        -30.82        30.82 o                         
   6  13   1          5.08         66.81        32.80 o                         
  -7 -13  -1        121.67        362.31       150.22 o                         
   7  13   1        136.99        178.78        44.66 o                         
   6 -14  -1        462.47        227.74       108.81 o                         
  -6  14   1        440.53        474.45        92.65 o                         
   5 -14  -1        947.77       1205.58       135.84 o                         
  -5  14   1        899.36       1189.21       209.43 o                         
  -5  14   1        604.52        919.68       156.31 o                         
   4 -14  -1       1277.12       1415.06       215.67 o                         
  -4  14   1       1286.18       1296.79       191.81 o                         
   3 -14  -1        263.24        228.87        50.51 o                         
  -3  14   1        274.24        331.69        63.04 o                         
   2 -14  -1        661.77        606.00        80.67 o                         
  -2  14   1        677.30        619.55        90.96 o                         
   1 -14  -1       1279.22       1434.51       154.80 o                         
  -1  14   1       1216.85       1163.10       129.03 o                         
   0 -14  -1        841.80        857.97       114.54 o                         
   0  14   1        862.21       1081.88       123.91 o                         
  -1 -14  -1        327.65        242.22        60.83 o                         
   1  14   1        324.86        308.08        58.11 o                         
  -2 -14  -1        356.37        287.83        67.10 o                         
   2  14   1        360.23        442.43        77.11 o                         
  -3 -14  -1       1087.56       1221.30       214.39 o                         
   3  14   1       1057.21       1284.95       130.58 o                         
  -4 -14  -1       1696.01       1584.40       182.10 o                         
   4  14   1       1625.49       1813.80       136.37 o                         
  -5 -14  -1        151.19        111.25        54.22 o                         
   5  14   1        160.68        105.40        38.36 o                         
  -6 -14  -1        330.92        428.14       153.43 o                         
   6  14   1        327.43        376.28        71.92 o                         
   6 -15  -1        417.80        402.65       164.03 o                         
  -6  15   1        409.29        496.69       112.30 o                         
   5 -15  -1        413.95        467.10        80.25 o                         
  -5  15   1        441.20        586.63       105.40 o                         
   4 -15  -1        413.92        516.22        79.71 o                         
  -4  15   1        405.74        446.43        95.53 o                         
   3 -15  -1        116.84        195.37        59.51 o                         
  -3  15   1        112.01        178.06        97.88 o                         
   2 -15  -1        799.83        871.99       103.58 o                         
  -2  15   1        819.79        702.33        99.15 o                         
   1 -15  -1       1324.66       1296.52       150.14 o                         
  -1  15   1       1331.84       1519.49       153.22 o                         
   0 -15  -1        745.32        747.69       109.95 o                         
   0  15   1        742.76        781.25       100.63 o                         
  -1 -15  -1       1187.16       1178.75       198.96 o                         
   1  15   1       1168.77       1297.07       217.54 o                         
  -2 -15  -1        374.65        308.13        77.00 o                         
   2  15   1        374.37        333.58        67.91 o                         
  -3 -15  -1        883.95        722.72       187.58 o                         
   3  15   1        860.83        922.97       112.08 o                         
  -4 -15  -1        817.68        710.84       134.30 o                         
   4  15   1        763.31        811.77       168.19 o                         
  -5 -15  -1        400.72        275.26       123.88 o                         
   5  15   1        365.74        325.27       100.86 o                         
  -6 -15  -1          7.39        -12.29        77.69 o                         
   6  15   1          7.29        114.25        63.35 o                         
   5 -16  -1       1154.39       1104.29       180.68 o                         
  -5  16   1       1154.64       1235.40       160.16 o                         
   4 -16  -1        774.16        844.88       144.97 o                         
  -4  16   1        734.41        644.33       109.26 o                         
   3 -16  -1         73.63         23.86        34.00 o                         
  -3  16   1         82.19        163.86        99.44 o                         
   2 -16  -1        180.23        116.10        53.00 o                         
  -2  16   1        195.63        251.19        63.01 o                         
   1 -16  -1        868.62        723.53       151.49 o                         
   1 -16  -1       1025.11        777.83       168.67 o                         
  -1  16   1       1012.58       1424.86       220.04 o                         
  -1  16   1        865.12       1436.90       213.75 o                         
   0 -16  -1        516.79        540.66       109.19 o                         
   0  16   1        510.00        579.92        89.34 o                         
  -1 -16  -1        107.24        123.97        56.37 o                         
   1  16   1        102.50        -10.87        44.52 o                         
  -2 -16  -1         38.59        101.72        50.97 o                         
   2  16   1         40.54        106.99        58.62 o                         
  -3 -16  -1        754.41        551.41       161.62 o                         
   3  16   1        759.14        829.72       130.14 o                         
  -4 -16  -1       1194.97        993.54       231.29 o                         
   4  16   1       1242.98       1367.56       197.83 o                         
  -5 -16  -1        244.23        216.64       120.54 o                         
   5  16   1        245.80        225.09        91.03 o                         
   4 -17  -1        552.60        676.38       121.25 o                         
  -4  17   1        513.00        688.95       114.44 o                         
   3 -17  -1         78.04         36.14        45.44 o                         
  -3  17   1         72.15         73.38        93.79 o                         
   2 -17  -1        377.23        501.30       104.87 o                         
  -2  17   1        409.16        526.19       110.33 o                         
   1 -17  -1        886.69       1080.26       157.92 o                         
  -1  17   1        914.94        868.60       138.73 o                         
   0 -17  -1       1018.01       1254.36       169.88 o                         
   0  17   1       1016.04       1026.15       156.73 o                         
  -1 -17  -1        557.45        657.85       133.24 o                         
   1  17   1        536.41        563.16       130.89 o                         
  -2 -17  -1        133.76        127.20        57.54 o                         
   2  17   1        141.63        210.48        60.44 o                         
  -3 -17  -1        188.24        518.44       165.74 o                         
   3  17   1        199.50        188.79        51.89 o                         
  -4 -17  -1        607.17        956.93       207.10 o                         
   4  17   1        621.46        748.47       183.22 o                         
   2 -18  -1         95.09         17.34        49.93 o                         
  -2  18   1         99.20         71.17        51.53 o                         
   1 -18  -1       1356.50       1257.01       170.55 o                         
  -1  18   1       1406.79       1536.20       179.92 o                         
   0 -18  -1       1958.72       2195.60       243.77 o                         
   0  18   1       1936.06       2227.40       238.05 o                         
  -1 -18  -1        256.70        376.15        78.47 o                         
   1  18   1        244.86        292.84        72.75 o                         
  -2 -18  -1        251.06        338.70       140.62 o                         
   2  18   1        237.76        211.89        86.81 o                         
  10   0  -2        159.64        250.50       116.36 o                         
 -10   0   2        153.51        261.64        90.81 o                         
   9   0  -2        523.45        776.31       192.37 o                         
  -9   0   2        875.16       1011.28       200.30 o                         
   8   0  -2         91.32         80.04        43.44 o                         
  -8   0   2         86.44        123.67        97.04 o                         
   7   0  -2       4338.28       4639.98       264.63 o                         
  -7   0   2       4002.74       4039.44       433.78 o                         
   6   0  -2        192.88        130.41        46.59 o                         
  -6   0   2        197.81        128.92        95.92 o                         
   5   0  -2      12028.45      13653.35       389.84 o                         
  -5   0   2      11669.88      12968.97       741.67 o                         
   4   0  -2          8.21         -4.17        20.55 o                         
  -4   0   2          8.40         14.18        13.71 o                         
   3   0  -2       9884.39      11257.03       402.92 o                         
  -3   0   2      10413.08      12056.18       390.21 o                         
   2   0  -2         14.37         -6.80        21.22 o                         
  -2   0   2         14.55        -11.15        15.64 o                         
   1   0  -2      80656.53      90666.41      2178.89 o                         
  -1   0   2      81486.20      94855.02      2657.31 o                         
  -1   0  -2      16596.29      17930.37       550.18 o                         
   1   0   2      16464.88      18357.50       542.46 o                         
  -2   0  -2         67.63         80.09        26.11 o                         
   2   0   2         73.12        102.29        23.79 o                         
  -3   0  -2      11531.06      12878.00       436.70 o                         
   3   0   2      10951.93      12018.43       411.94 o                         
  -4   0  -2        285.81        277.25        57.95 o                         
   4   0   2        272.82        335.41        44.43 o                         
  -5   0  -2      11585.82      12183.29       473.88 o                         
   5   0   2       6628.26       6671.25       267.18 o                         
  -6   0  -2        241.50        320.08       120.03 o                         
   6   0   2        191.25        148.44        79.27 o                         
  -7   0  -2       1283.96       1114.05       147.02 o                         
   7   0   2       1382.74       1114.22       210.59 o                         
  -8   0  -2        317.82        444.42       101.22 o                         
   8   0   2        326.25        338.17       128.02 o                         
  -9   0  -2       4248.73       4325.58       337.54 o                         
   9   0   2       4225.43       3656.55       443.18 o                         
 -10   0  -2         90.75        -58.88        68.00 o                         
  10   0   2         86.58        -28.56        51.30 o                         
  10  -1  -2       2029.71       2123.88       239.27 o                         
 -10   1   2       2016.43       2035.17       236.94 o                         
   9  -1  -2         53.50         97.93        55.71 o                         
  -9   1   2         50.29        -17.95        42.09 o                         
   8  -1  -2        522.81        577.48        86.23 o                         
  -8   1   2       1828.32       1712.09       160.84 o                         
   7  -1  -2         33.46         29.81        29.28 o                         
  -7   1   2         37.86         14.05        95.51 o                         
   6  -1  -2      11546.54      11814.11       339.65 o                         
  -6   1   2      11495.31      12395.95       510.84 o                         
   5  -1  -2         97.36         58.53        16.03 o                         
  -5   1   2         95.10        127.96        57.72 o                         
   4  -1  -2       7979.97       9043.21       501.48 o                         
  -4   1   2       7782.96       8407.78       499.78 o                         
   3  -1  -2          4.70         -9.36        13.50 o                         
  -3   1   2          4.87         23.07         7.04 o                         
   2  -1  -2      11970.37      13082.61       269.43 o                         
  -2   1   2      11927.72      13130.79       296.27 o                         
   1  -1  -2         58.09         54.56         9.10 o                         
  -1   1   2         59.00         55.45        10.61 o                         
   0  -1  -2      29646.44      30189.92       903.38 o                         
   0   1   2      29622.41      29992.05       876.34 o                         
  -1  -1  -2         78.71         74.92        12.42 o                         
   1   1   2         77.38         76.75        12.21 o                         
  -2  -1  -2       4795.94       5386.77       147.78 o                         
   2   1   2       5060.19       5549.94       141.09 o                         
  -3  -1  -2        283.77        280.57        44.16 o                         
   3   1   2        178.94        149.79        19.56 o                         
  -4  -1  -2       9082.76      10053.41       268.98 o                         
   4   1   2       8884.40       9241.72       241.13 o                         
  -5  -1  -2        211.02        328.07        48.77 o                         
   5   1   2        205.39        201.05        22.01 o                         
  -6  -1  -2       1293.00       1568.83       114.00 o                         
   6   1   2       1313.60       1609.91       161.97 o                         
  -7  -1  -2        194.38        211.65        74.28 o                         
   7   1   2        152.05        239.89        75.88 o                         
  -8  -1  -2      11707.82      11450.44       522.46 o                         
   8   1   2       4197.37       4532.06       310.31 o                         
  -9  -1  -2        453.62        688.27       100.84 o                         
   9   1   2        445.08        451.51        99.52 o                         
 -10  -1  -2        509.64        600.92       104.58 o                         
  10   1   2        482.62        408.90        89.22 o                         
  10  -2  -2        164.83        128.14        60.03 o                         
 -10   2   2        160.23        143.02        44.56 o                         
   9  -2  -2       1371.43       1139.67       133.19 o                         
  -9   2   2       1314.43       1317.73       186.14 o                         
   8  -2  -2         57.35         -2.71        32.01 o                         
  -8   2   2         59.07         21.67        52.17 o                         
   7  -2  -2       1987.15       2214.10       132.46 o                         
  -7   2   2       2001.32       2074.94       161.61 o                         
   6  -2  -2         69.87         36.47        83.84 o                         
  -6   2   2         70.07         90.61        93.79 o                         
   5  -2  -2      11295.54      11716.98       610.56 o                         
  -5   2   2      11420.36      11608.37       666.23 o                         
   4  -2  -2         13.38         30.61        16.89 o                         
  -4   2   2         13.00         16.45        15.87 o                         
   3  -2  -2      14579.15      15734.00       336.25 o                         
  -3   2   2      14863.16      16355.49       437.29 o                         
   2  -2  -2          0.82          1.07        10.30 o                         
  -2   2   2          0.90         -2.19         9.85 o                         
   1  -2  -2      19885.86      20597.41       366.33 o                         
  -1   2   2      20345.23      21891.04       454.28 o                         
   0  -2  -2         10.80          7.28         8.03 o                         
   0   2   2         11.90         11.54         5.22 o                         
  -1  -2  -2       3898.47       4225.81       156.22 o                         
   1   2   2       2000.40       2068.44        65.59 o                         
  -2  -2  -2        116.29        228.33        51.12 o                         
   2   2   2        119.50        137.21        24.15 o                         
  -3  -2  -2      12129.63      13026.36       363.56 o                         
   3   2   2      12248.19      12807.91       277.29 o                         
  -4  -2  -2        166.93        257.82        40.64 o                         
   4   2   2        167.84        186.20        21.97 o                         
  -5  -2  -2       1604.61       1823.93       119.79 o                         
   5   2   2       1598.82       1593.85        92.62 o                         
  -6  -2  -2         17.68         20.04        27.50 o                         
   6   2   2         15.23         24.16        26.99 o                         
  -7  -2  -2       1730.03       2028.54       138.95 o                         
   7   2   2       1653.64       1703.16       189.15 o                         
  -8  -2  -2        392.79        513.76        87.42 o                         
   8   2   2        385.45        289.54        82.08 o                         
  -9  -2  -2       6999.19       5535.94       335.77 o                         
  -9  -2  -2       6834.54       7347.60       579.39 o                         
   9   2   2       6659.86       6613.97       537.83 o                         
 -10  -2  -2        129.42        274.69        72.66 o                         
  10   2   2        128.86        -76.42        96.01 o                         
  10  -3  -2       2718.41       2603.99       275.27 o                         
 -10   3   2       2725.21       2614.62       219.16 o                         
   9  -3  -2        109.77        185.88        61.70 o                         
  -9   3   2        128.69        132.15       112.04 o                         
   8  -3  -2       4622.76       4987.14       420.42 o                         
  -8   3   2       4744.80       2934.58       346.59 o                         
   7  -3  -2         29.27         28.17        34.67 o                         
  -7   3   2         31.44         70.62        54.98 o                         
   6  -3  -2       3974.34       3960.56       164.24 o                         
  -6   3   2       3886.05       4132.68       189.44 o                         
   5  -3  -2         18.43         26.74        19.28 o                         
  -5   3   2         18.57         -4.89        17.90 o                         
   4  -3  -2        913.20        860.33        59.95 o                         
  -4   3   2        895.00        977.10        81.17 o                         
   3  -3  -2         53.64         79.96        21.62 o                         
  -3   3   2        350.32        352.50        81.23 o                         
   2  -3  -2      23864.94      26204.67       505.82 o                         
  -2   3   2      24113.30      26129.17       571.28 o                         
   1  -3  -2         39.02         41.36        15.27 o                         
  -1   3   2         38.03         31.87        32.96 o                         
   0  -3  -2       8195.86       8903.02       214.18 o                         
   0   3   2       8785.94       9173.65       186.21 o                         
  -1  -3  -2         47.81         39.93        19.09 o                         
   1   3   2         48.60         45.52        11.53 o                         
  -2  -3  -2       3685.86       3566.38       124.78 o                         
   2   3   2       4004.29       3764.14       101.84 o                         
  -3  -3  -2        221.06        197.21        33.20 o                         
   3   3   2        226.01        231.88        25.26 o                         
  -4  -3  -2      19072.64      19249.04       924.04 o                         
   4   3   2      19234.22      19651.61       623.96 o                         
  -5  -3  -2         37.87         -1.25        19.72 o                         
   5   3   2         37.88         68.43        26.71 o                         
  -6  -3  -2        185.17        211.44        56.17 o                         
   6   3   2         74.37         71.82        24.43 o                         
  -7  -3  -2        345.75        482.05        73.73 o                         
   7   3   2        175.37         83.72        55.52 o                         
  -8  -3  -2       4157.18       4341.31       269.92 o                         
   8   3   2       3932.22       3680.95       305.30 o                         
  -9  -3  -2        254.98        435.90        79.06 o                         
   9   3   2        240.89        160.01        61.38 o                         
 -10  -3  -2        748.29        903.45       112.32 o                         
  10   3   2        713.76        793.21       143.91 o                         
  10  -4  -2         82.25         61.99        34.65 o                         
 -10   4   2         91.53         69.27        57.39 o                         
   9  -4  -2       1603.46       1520.91       238.69 o                         
  -9   4   2       1601.64       1587.14       245.89 o                         
   8  -4  -2         73.49        116.72        37.82 o                         
  -8   4   2         76.42         67.73        62.84 o                         
   7  -4  -2       3865.32       4097.05       220.54 o                         
  -7   4   2       4066.93       3710.04       294.16 o                         
   6  -4  -2         39.77          2.61        21.62 o                         
  -6   4   2         37.56          3.46        41.50 o                         
   5  -4  -2       8501.00       8276.74       303.55 o                         
  -5   4   2       8567.66       8810.98       251.78 o                         
   4  -4  -2         51.62         48.78        22.57 o                         
  -4   4   2         52.64         63.54         7.76 o                         
   3  -4  -2      14417.92      14921.47       509.55 o                         
  -3   4   2      14324.65      14472.71       480.71 o                         
   2  -4  -2         56.76         55.41        14.71 o                         
  -2   4   2         57.94         32.88        16.15 o                         
   1  -4  -2      25099.56      25526.93       775.39 o                         
  -1   4   2      24367.23      25127.59      1096.72 o                         
   0  -4  -2         58.44         65.68        18.91 o                         
   0   4   2         58.84         58.96        12.37 o                         
  -1  -4  -2      29149.65      32833.15       963.25 o                         
   1   4   2      29388.28      31282.46       552.65 o                         
  -2  -4  -2        113.59        149.25        24.78 o                         
   2   4   2        116.56        135.25        21.49 o                         
  -3  -4  -2       8479.25       8670.78       262.41 o                         
   3   4   2       8677.81       8552.33       206.71 o                         
  -4  -4  -2        241.21        245.63        43.20 o                         
   4   4   2        182.18        158.33        22.32 o                         
  -5  -4  -2       3934.27       3639.29       197.93 o                         
   5   4   2        512.18        471.55        56.44 o                         
  -6  -4  -2        120.50         74.57        78.52 o                         
   6   4   2         31.51         23.67        27.38 o                         
  -7  -4  -2       3989.34       3794.37       239.74 o                         
   7   4   2       4011.89       4107.61       297.14 o                         
  -8  -4  -2        406.53        390.64        72.35 o                         
   8   4   2        388.09        383.36        90.00 o                         
  -9  -4  -2       1991.36       2017.90       186.19 o                         
   9   4   2       1824.53       1579.30       197.01 o                         
 -10  -4  -2         88.58        143.16        50.06 o                         
  10   4   2         86.58        134.76        68.30 o                         
  10  -5  -2       1071.14        950.23       116.09 o                         
 -10   5   2       1030.88       1134.83       136.37 o                         
   9  -5  -2          5.83         53.07        38.25 o                         
  -9   5   2          6.92         -0.58        30.49 o                         
   8  -5  -2        802.94       1093.68       128.56 o                         
  -8   5   2        832.51        895.22       152.19 o                         
   7  -5  -2         77.76        228.23        55.71 o                         
  -7   5   2        467.38        517.77       151.28 o                         
   6  -5  -2       4057.78       4254.48       178.37 o                         
  -6   5   2       4019.85       4156.14       260.96 o                         
   5  -5  -2        147.57        189.84        52.42 o                         
  -5   5   2        149.51        105.68        78.66 o                         
   4  -5  -2       3825.96       3935.80       147.23 o                         
  -4   5   2       3826.63       4063.23       114.15 o                         
   3  -5  -2          7.65         -7.98        12.25 o                         
  -3   5   2          7.96          3.62        11.44 o                         
   2  -5  -2      13625.33      14623.15       304.18 o                         
  -2   5   2      13821.07      13770.02       344.54 o                         
   1  -5  -2          2.08         -1.08         7.01 o                         
  -1   5   2          2.40         -1.95        13.90 o                         
   0  -5  -2      17377.28      17011.41       466.22 o                         
   0   5   2      17658.51      17758.02       323.62 o                         
  -1  -5  -2        231.06        254.54        37.64 o                         
   1   5   2       1846.89       1779.99        72.95 o                         
  -2  -5  -2      14685.89      14152.86       699.68 o                         
   2   5   2       7107.34       7255.04       177.35 o                         
  -3  -5  -2        237.48        232.34        33.31 o                         
   3   5   2        238.59        223.10        28.31 o                         
  -4  -5  -2       5070.17       4954.68       180.60 o                         
   4   5   2       4720.00       4470.44       138.39 o                         
  -5  -5  -2        102.46        140.40        29.20 o                         
   5   5   2         97.98        135.88        34.40 o                         
  -6  -5  -2        433.27        559.96       103.19 o                         
   6   5   2        468.35        319.29        52.30 o                         
  -7  -5  -2        455.46        455.83        80.87 o                         
   7   5   2        454.07        397.46        66.89 o                         
  -8  -5  -2       6652.44       5758.74       349.45 o                         
   8   5   2       4206.98       4563.55       340.83 o                         
  -9  -5  -2        128.62        139.69        72.33 o                         
   9   5   2         99.03        128.15        57.21 o                         
   9  -6  -2        171.68        248.83        59.88 o                         
  -9   6   2        138.86        183.28        65.86 o                         
   8  -6  -2         20.77         40.34        36.46 o                         
  -8   6   2         20.73        142.51        66.99 o                         
   7  -6  -2       8515.89       8352.08       415.72 o                         
  -7   6   2       8696.15       8542.30       598.42 o                         
   6  -6  -2         82.21         37.81        26.58 o                         
  -6   6   2         79.74        119.54        43.11 o                         
   5  -6  -2       6093.11       5975.81       246.17 o                         
  -5   6   2      12157.47      11032.22       664.55 o                         
   4  -6  -2         46.98         45.34        20.70 o                         
  -4   6   2       2898.34       2999.92       272.32 o                         
   3  -6  -2       3914.60       3714.72       131.31 o                         
  -3   6   2       3940.77       3905.09       136.44 o                         
   2  -6  -2          5.84          7.25        11.08 o                         
  -2   6   2          5.85         23.68        16.61 o                         
   1  -6  -2       7618.61       7698.62       158.63 o                         
  -1   6   2       7449.33       6707.58       237.22 o                         
   0  -6  -2        643.36        725.86       104.20 o                         
   0   6   2        621.32        660.77        70.96 o                         
  -1  -6  -2      11351.21      12009.99       423.04 o                         
   1   6   2      11452.70      12492.80       227.14 o                         
  -2  -6  -2        311.88        340.08        45.25 o                         
   2   6   2        312.95        311.80        21.23 o                         
  -3  -6  -2      13733.29      13441.16       661.00 o                         
   3   6   2      13784.29      13159.25       390.85 o                         
  -4  -6  -2        158.60        185.49        30.96 o                         
   4   6   2        151.03        140.75        27.08 o                         
  -5  -6  -2        184.42        201.04        58.68 o                         
   5   6   2        171.92        143.33        36.99 o                         
  -6  -6  -2        113.65        281.14        73.14 o                         
   6   6   2        119.83        149.61        37.72 o                         
  -7  -6  -2       5037.54       4258.49       292.93 o                         
   7   6   2       4998.66       4970.73       246.50 o                         
  -8  -6  -2        558.01        650.66       162.65 o                         
   8   6   2        549.61        675.62       146.67 o                         
  -9  -6  -2       2410.15       2638.39       218.38 o                         
   9   6   2       2412.16       2151.29       231.63 o                         
   9  -7  -2        148.78        184.76        92.64 o                         
  -9   7   2        142.32        362.31       109.12 o                         
   8  -7  -2        969.16        872.88       114.32 o                         
  -8   7   2        943.91        706.02       134.26 o                         
   7  -7  -2        105.97        185.26        53.96 o                         
  -7   7   2        106.43         88.74        36.30 o                         
   6  -7  -2       4090.03       3919.03       178.72 o                         
  -6   7   2       4201.34       4378.08       219.82 o                         
   5  -7  -2         83.09        114.89        38.20 o                         
  -5   7   2         78.10         52.95        29.60 o                         
   4  -7  -2       3911.85       3597.80       140.53 o                         
  -4   7   2       3809.84       3640.66       139.16 o                         
   3  -7  -2         96.87         61.12        20.22 o                         
  -3   7   2         97.75        139.54        27.01 o                         
   2  -7  -2      21386.52      20154.81       661.67 o                         
   2  -7  -2      20958.92      21935.24       585.09 o                         
  -2   7   2      20919.05      20987.07      1010.62 o                         
  -2   7   2      21054.35      20947.43       975.67 o                         
   1  -7  -2         24.98         46.60        13.45 o                         
  -1   7   2         24.19         21.87        14.12 o                         
   0  -7  -2      12551.98      13173.95       323.74 o                         
   0   7   2      12330.33      12835.22       287.80 o                         
  -1  -7  -2         76.63         69.07        22.57 o                         
   1   7   2         79.34         69.62        12.01 o                         
  -2  -7  -2       6729.38       6505.19       257.34 o                         
   2   7   2       6737.24       6380.77       139.13 o                         
  -3  -7  -2        165.59        140.20        26.42 o                         
   3   7   2        162.41        138.50        25.59 o                         
  -4  -7  -2       2729.76       2450.11       190.13 o                         
   4   7   2       2706.90       2657.46       113.30 o                         
  -5  -7  -2         81.65        152.49        68.88 o                         
   5   7   2         86.46         16.24        45.95 o                         
  -6  -7  -2       1405.64       1530.52       223.70 o                         
   6   7   2        359.12        466.51        68.55 o                         
  -7  -7  -2        284.62        297.35        79.72 o                         
   7   7   2        273.58        319.48        68.84 o                         
  -8  -7  -2       4220.35       3717.33       263.55 o                         
   8   7   2       4218.72       4825.11       354.15 o                         
  -9  -7  -2        370.01        484.29        81.78 o                         
   9   7   2        371.01        394.40        90.97 o                         
   9  -8  -2       1031.83       1088.90       132.89 o                         
  -9   8   2        993.10        909.95       146.62 o                         
   8  -8  -2        533.58        647.52       155.33 o                         
  -8   8   2        534.55        458.65       157.22 o                         
   7  -8  -2       1883.43       1915.36       141.66 o                         
  -7   8   2       1953.91       2291.43       231.93 o                         
   6  -8  -2         19.87         36.96        27.90 o                         
  -6   8   2         19.29         49.62        28.22 o                         
   5  -8  -2       2224.47       2343.57       166.32 o                         
  -5   8   2       2045.71       2161.47       162.13 o                         
   4  -8  -2        736.85        717.28        85.87 o                         
  -4   8   2        731.40        854.67        73.01 o                         
   3  -8  -2       1668.19       1775.40        92.17 o                         
  -3   8   2       1675.06       1692.62       107.02 o                         
   2  -8  -2        148.21        155.07        13.55 o                         
  -2   8   2        145.03        189.80        42.03 o                         
   1  -8  -2      10896.83      10807.79       252.03 o                         
  -1   8   2      10811.52      11030.51       290.20 o                         
   0  -8  -2       1140.85       1277.90        94.85 o                         
   0   8   2       1132.19       1110.82       132.00 o                         
  -1  -8  -2       3005.33       3017.41       159.23 o                         
   1   8   2       2986.76       3011.29        84.43 o                         
  -2  -8  -2         16.92          7.24        16.80 o                         
   2   8   2         16.81         48.86         9.64 o                         
  -3  -8  -2       3199.70       3107.19       184.75 o                         
   3   8   2       3284.93       3175.15       119.98 o                         
  -4  -8  -2        375.72        467.96       122.95 o                         
   4   8   2         44.02         88.36        20.75 o                         
  -5  -8  -2        311.47        341.06        80.50 o                         
   5   8   2        324.17        435.39        61.47 o                         
  -6  -8  -2         41.83         22.76        48.20 o                         
   6   8   2         38.10         46.25        33.09 o                         
  -7  -8  -2       2183.84       1778.10       235.09 o                         
   7   8   2       2061.68       2330.78       276.89 o                         
  -8  -8  -2        256.03        239.29        59.75 o                         
   8   8   2        258.02        182.75        68.94 o                         
  -9  -8  -2       2317.69       2109.93       249.53 o                         
   9   8   2       2305.47       2386.03       254.01 o                         
   9  -9  -2        115.50        114.10        39.92 o                         
  -9   9   2        113.46          7.62        54.91 o                         
   8  -9  -2        363.41        317.38        69.32 o                         
  -8   9   2        364.23        354.10        93.45 o                         
   7  -9  -2         20.36         40.21        31.03 o                         
  -7   9   2         21.47         10.14        45.47 o                         
   6  -9  -2       5252.28       5490.08       307.07 o                         
   6  -9  -2       7361.46       6346.76       354.39 o                         
  -6   9   2       7621.31       8768.27       567.18 o                         
  -6   9   2       5449.64       5296.60       447.73 o                         
   5  -9  -2         74.18        105.25        41.23 o                         
  -5   9   2         77.22         17.20        30.77 o                         
   4  -9  -2       1114.11        969.44        99.09 o                         
  -4   9   2       1074.96       1037.53       108.00 o                         
   3  -9  -2         92.14         65.45        19.96 o                         
  -3   9   2         95.11         98.95        30.79 o                         
   2  -9  -2       4070.89       3815.56       123.52 o                         
  -2   9   2       3954.43       3670.35       174.68 o                         
   1  -9  -2          4.48         11.65        11.43 o                         
  -1   9   2          4.33          8.84        11.72 o                         
   0  -9  -2       7133.33       6654.03       199.31 o                         
   0   9   2       6940.81       6283.75       178.40 o                         
  -1  -9  -2       1169.85       1264.35       162.44 o                         
   1   9   2       1152.50       1062.87        70.16 o                         
  -2  -9  -2       2465.61       2234.16       233.48 o                         
   2   9   2       6249.32       6561.76       208.03 o                         
  -3  -9  -2         45.11         33.91        29.01 o                         
   3   9   2         47.82         29.24        19.76 o                         
  -4  -9  -2       4080.23       3873.02       241.67 o                         
   4   9   2       4176.98       3929.15       145.61 o                         
  -5  -9  -2         15.16        -13.06        30.68 o                         
   5   9   2         13.38         51.50        31.61 o                         
  -6  -9  -2        563.88        534.69        98.95 o                         
   6   9   2        538.25        554.74        74.48 o                         
  -7  -9  -2         37.86         17.98        44.14 o                         
   7   9   2         36.48         16.34        30.14 o                         
  -8  -9  -2       2513.70       2780.36       220.45 o                         
   8   9   2       2528.65       2507.75       248.75 o                         
   8 -10  -2        119.62        105.68        52.50 o                         
  -8  10   2        119.16         71.38        66.39 o                         
   7 -10  -2       1093.87       1077.81       107.45 o                         
  -7  10   2       1165.48       1127.34       158.57 o                         
   6 -10  -2         80.72        111.25        30.51 o                         
  -6  10   2         87.76         55.75        44.17 o                         
   5 -10  -2        884.22        938.42       104.75 o                         
  -5  10   2        869.70        875.01       106.71 o                         
   4 -10  -2        152.01        126.12        40.05 o                         
  -4  10   2        896.46        849.32       113.79 o                         
   3 -10  -2       1950.17       1890.26       209.25 o                         
  -3  10   2       2062.78       2536.38       261.18 o                         
   2 -10  -2          1.72          9.39        10.93 o                         
  -2  10   2          1.19        -14.90        25.87 o                         
   1 -10  -2      12569.49      12016.25       693.37 o                         
  -1  10   2      12632.93      13193.59       629.78 o                         
   0 -10  -2         55.68         64.74        19.89 o                         
   0  10   2         54.20         38.94        17.07 o                         
  -1 -10  -2        603.76        605.80        80.84 o                         
   1  10   2        649.40        813.20        58.39 o                         
  -2 -10  -2         52.02         70.84        54.13 o                         
   2  10   2         62.22         79.36        20.01 o                         
  -3 -10  -2       3210.01       3121.97       210.13 o                         
   3  10   2       3238.80       3045.91       128.90 o                         
  -4 -10  -2        290.22        268.97        79.96 o                         
   4  10   2        288.74        328.63        67.50 o                         
  -5 -10  -2       1446.83       1379.14       157.72 o                         
   5  10   2       1416.58       1436.38       118.33 o                         
  -6 -10  -2        139.20        266.35        73.18 o                         
   6  10   2        134.17        104.98        40.67 o                         
  -7 -10  -2       1647.51       1385.69       227.33 o                         
   7  10   2       1566.52       1536.73       153.41 o                         
  -8 -10  -2        150.14         78.53        62.35 o                         
   8  10   2        152.81        136.76        66.46 o                         
   8 -11  -2        798.83        898.64       116.10 o                         
  -8  11   2        806.89        748.59       139.89 o                         
   7 -11  -2         33.20        107.38        33.97 o                         
  -7  11   2         35.18        186.83        60.17 o                         
   6 -11  -2       1751.11       1754.45       137.89 o                         
  -6  11   2       1788.87       1984.97       210.24 o                         
   5 -11  -2        153.48        173.09        42.34 o                         
  -5  11   2        157.86        124.45        37.76 o                         
   4 -11  -2       1362.38       1244.91       115.92 o                         
  -4  11   2       1363.08       1272.81       128.84 o                         
   3 -11  -2        240.60        307.77        52.82 o                         
  -3  11   2        241.28        224.05        73.57 o                         
   2 -11  -2       2950.99       2985.19       140.22 o                         
  -2  11   2       5107.06       4660.68       274.62 o                         
   1 -11  -2        118.64        151.52        37.39 o                         
  -1  11   2        117.78        248.68        92.74 o                         
   0 -11  -2       1277.92       1355.76        92.78 o                         
   0  11   2       1287.39       1349.11        83.81 o                         
  -1 -11  -2        122.44        140.93        36.37 o                         
   1  11   2        125.05        120.48        22.10 o                         
  -2 -11  -2        249.52        156.78        84.86 o                         
   2  11   2        317.09        304.99        38.17 o                         
  -3 -11  -2        190.26        134.78        49.61 o                         
   3  11   2        188.25        215.12        33.91 o                         
  -4 -11  -2       3970.63       3737.37       251.97 o                         
   4  11   2       3988.36       3910.61       175.49 o                         
  -5 -11  -2       1325.58       1329.63       207.54 o                         
   5  11   2       1361.10       1269.75       135.61 o                         
  -6 -11  -2       1151.67       1470.98       189.96 o                         
   6  11   2       1159.10       1341.74       199.76 o                         
  -7 -11  -2        136.72        125.66        84.11 o                         
   7  11   2        137.21         80.95        36.97 o                         
  -8 -11  -2       2167.05       2193.80       255.59 o                         
   8  11   2       2150.22       1835.93       213.47 o                         
   7 -12  -2       2916.94       2940.20       226.91 o                         
  -7  12   2       2887.79       2919.42       353.09 o                         
   6 -12  -2         30.66         30.57        33.03 o                         
  -6  12   2         31.21         34.38        52.47 o                         
   5 -12  -2       2005.05       1951.85       165.07 o                         
  -5  12   2       2004.26       1784.24       235.36 o                         
   4 -12  -2        209.28        155.08        45.52 o                         
  -4  12   2        203.95        268.70        62.79 o                         
   3 -12  -2       3255.65       2989.62       154.13 o                         
  -3  12   2       3375.82       3111.06       191.32 o                         
   2 -12  -2         20.30         52.55        23.18 o                         
  -2  12   2         21.52         11.76        27.70 o                         
   1 -12  -2       1819.76       1971.26       139.49 o                         
  -1  12   2       1855.79       1745.17       120.28 o                         
   0 -12  -2         57.83         80.94        24.00 o                         
   0  12   2        308.94        430.25        82.12 o                         
  -1 -12  -2       2135.91       2168.67       154.73 o                         
   1  12   2       2205.40       2274.27       171.31 o                         
  -2 -12  -2        438.39        525.14       147.39 o                         
   2  12   2        437.52        393.65        44.21 o                         
  -3 -12  -2       8022.25       8555.79       572.14 o                         
   3  12   2       7891.90       7251.74       356.83 o                         
  -4 -12  -2         67.45         72.86        41.67 o                         
   4  12   2         66.20         83.06        29.48 o                         
  -5 -12  -2        301.09        170.50        56.23 o                         
   5  12   2        300.07        335.52        58.81 o                         
  -6 -12  -2        158.51        352.43        80.18 o                         
   6  12   2        157.31        141.18        39.33 o                         
  -7 -12  -2       1210.14       1239.37       257.62 o                         
   7  12   2       1225.45       1114.06       117.32 o                         
   7 -13  -2        134.90        137.36        92.40 o                         
  -7  13   2        133.70         88.51        72.92 o                         
   6 -13  -2       1548.28       1511.45       151.99 o                         
  -6  13   2       1431.90       1494.08       185.52 o                         
   5 -13  -2       1550.15       1259.21       142.98 o                         
  -5  13   2       1545.52       1445.94       225.08 o                         
   4 -13  -2       2602.17       2283.88       254.23 o                         
  -4  13   2       1900.33       1731.49       159.62 o                         
   3 -13  -2         96.30        136.95        39.08 o                         
  -3  13   2         87.93        152.75        47.65 o                         
   2 -13  -2       1527.23       1658.95       137.86 o                         
  -2  13   2       1584.78       1429.37       141.15 o                         
   1 -13  -2         33.46         59.12        28.78 o                         
  -1  13   2         34.58         47.82        39.58 o                         
   0 -13  -2       1955.23       2194.41       256.34 o                         
   0  13   2       1045.75       1115.49       122.39 o                         
  -1 -13  -2       1930.38       2496.50       288.38 o                         
   1  13   2       1884.81       2277.73       290.83 o                         
  -2 -13  -2       1917.08       1610.79       264.31 o                         
   2  13   2       1936.36       1933.60       105.27 o                         
  -3 -13  -2        687.91        749.69       133.17 o                         
   3  13   2        674.47        738.95        98.52 o                         
  -4 -13  -2       1022.47       1022.96       136.08 o                         
   4  13   2        965.42        956.90        94.68 o                         
  -5 -13  -2         79.36         39.58        36.59 o                         
   5  13   2         82.79        117.60        32.47 o                         
  -6 -13  -2         40.84        -11.19        58.37 o                         
   6  13   2         34.95          3.08        28.45 o                         
  -7 -13  -2        312.52        227.10        68.63 o                         
   7  13   2        315.61        442.00        60.80 o                         
   6 -14  -2         68.03         22.99        34.86 o                         
  -6  14   2         65.79        145.40        64.78 o                         
   5 -14  -2        890.40        729.20       104.30 o                         
  -5  14   2        869.35       1119.65       154.66 o                         
   4 -14  -2        170.99        257.85        64.62 o                         
  -4  14   2        173.78        151.49        49.42 o                         
   3 -14  -2       2352.39       2305.37       241.78 o                         
  -3  14   2       2358.17       2379.57       285.29 o                         
   2 -14  -2        377.75        292.87        95.29 o                         
   2 -14  -2        168.53        129.48        83.36 o                         
  -2  14   2        412.66        409.56       127.00 o                         
   1 -14  -2       3416.01       3624.83       334.44 o                         
  -1  14   2       3334.13       2527.46       293.38 o                         
   0 -14  -2         65.56        122.72        50.97 o                         
   0  14   2         69.52         66.25        37.40 o                         
  -1 -14  -2        889.45        822.79       121.79 o                         
   1  14   2        922.70       1065.06       120.76 o                         
  -2 -14  -2        386.75        354.30        79.83 o                         
   2  14   2        381.80        336.47        47.75 o                         
  -3 -14  -2       1019.62       1055.10       140.83 o                         
   3  14   2        976.02       1040.83        88.50 o                         
  -4 -14  -2         83.22         81.05        40.76 o                         
   4  14   2         78.93         29.85        41.19 o                         
  -5 -14  -2        243.76        132.38        92.72 o                         
   5  14   2       1772.00       1942.19       236.50 o                         
  -6 -14  -2       1105.32        967.36       203.78 o                         
   6  14   2       1143.21       1381.73       221.00 o                         
   6 -15  -2        448.03        372.64        76.74 o                         
  -6  15   2        444.01        447.30        70.71 o                         
   5 -15  -2         47.64        122.99        42.21 o                         
  -5  15   2         54.04        147.04        46.74 o                         
   4 -15  -2       1405.53       1333.65       213.55 o                         
  -4  15   2       1342.83       1372.35       203.55 o                         
   3 -15  -2        169.54        211.66        44.44 o                         
  -3  15   2        168.23        212.67        74.27 o                         
   2 -15  -2        931.09        831.97        98.02 o                         
  -2  15   2        948.78       1069.97       126.04 o                         
   1 -15  -2         93.92        213.31        61.48 o                         
  -1  15   2        335.38        257.13        98.48 o                         
   0 -15  -2       2065.57       1841.90       211.26 o                         
   0  15   2       2105.53       2589.15       272.76 o                         
  -1 -15  -2        111.34        147.84        48.45 o                         
   1  15   2        116.68        115.45        38.50 o                         
  -2 -15  -2        877.25        996.97       134.78 o                         
   2  15   2        865.05       1049.48       120.57 o                         
  -3 -15  -2          3.98         25.93        32.29 o                         
   3  15   2          2.21         -7.15        24.20 o                         
  -4 -15  -2       1598.00       1190.82       225.80 o                         
   4  15   2       1570.24       1945.54       275.79 o                         
  -5 -15  -2         58.89         85.31        88.52 o                         
   5  15   2         57.02         97.37        67.98 o                         
   5 -16  -2        496.51        688.15       110.35 o                         
  -5  16   2        323.24        271.79        81.74 o                         
   4 -16  -2        250.28        257.61        45.61 o                         
  -4  16   2        254.16        239.18        69.14 o                         
   3 -16  -2        544.30        503.96        67.65 o                         
  -3  16   2        540.90        508.00       113.19 o                         
   2 -16  -2         40.58        -32.64        32.64 o                         
  -2  16   2         38.62         81.34        39.86 o                         
   1 -16  -2        886.10       1186.60       227.99 o                         
  -1  16   2        889.47        915.49       122.54 o                         
   0 -16  -2         62.48         44.10        80.64 o                         
   0  16   2         59.21        104.38        44.20 o                         
  -1 -16  -2        140.33        278.63       104.26 o                         
   1  16   2       1266.74       1459.45       204.28 o                         
  -2 -16  -2        837.75        904.86       183.62 o                         
   2  16   2        864.04        773.33       174.18 o                         
   2  16   2       1738.40       1833.98       230.49 o                         
  -3 -16  -2        470.15        376.47       136.72 o                         
   3  16   2        504.89        574.76       178.34 o                         
  -4 -16  -2          7.88          8.05        74.08 o                         
   4  16   2          8.07         32.79        53.33 o                         
  -5 -16  -2        328.03        362.17        83.92 o                         
   5  16   2        332.24        336.67        92.67 o                         
   4 -17  -2        398.16        420.84       108.98 o                         
  -4  17   2        386.54        435.12        83.74 o                         
   3 -17  -2        271.50        267.63        64.78 o                         
  -3  17   2        267.18        239.32       124.08 o                         
   2 -17  -2        384.44        573.55       103.41 o                         
  -2  17   2        402.95        475.65        89.51 o                         
   1 -17  -2        791.92        729.32       155.61 o                         
  -1  17   2         15.66         30.53        44.71 o                         
   0 -17  -2        932.55       1373.71       217.48 o                         
   0  17   2        960.40       1122.41       200.54 o                         
  -1 -17  -2        186.58        152.33        57.08 o                         
   1  17   2        180.45        199.55        49.58 o                         
  -2 -17  -2         81.10          5.86        42.04 o                         
   2  17   2         86.65        158.49        52.74 o                         
  -3 -17  -2         20.58         12.81        82.73 o                         
   3  17   2         22.83        -36.26        36.26 o                         
   2 -18  -2        673.56        948.54       172.60 o                         
   2 -18  -2        158.78        181.71       102.61 o                         
  -2  18   2        156.53        317.24        91.53 o                         
  -2  18   2        676.83        551.05       142.26 o                         
   1 -18  -2        342.29        296.47        72.40 o                         
  -1  18   2       1237.88        582.79       155.22 o                         
   0 -18  -2        265.07        235.05        62.59 o                         
   0  18   2        273.26        320.50        72.37 o                         
  -1 -18  -2        284.44        457.99        91.21 o                         
   1  18   2        280.95        296.19        80.75 o                         
  -2 -18  -2         93.94        -43.09        45.48 o                         
   2  18   2         98.21        257.36       116.35 o                         
  10  -1  -3         10.20         30.55        44.58 o                         
 -10   1   3          9.30         -6.40        46.44 o                         
   9  -1  -3        155.56        328.74        68.03 o                         
  -9   1   3        152.96        173.07        99.75 o                         
   8  -1  -3         62.51         44.01        30.46 o                         
  -8   1   3         61.94         53.86        54.00 o                         
   7  -1  -3         81.11        114.14        33.27 o                         
  -7   1   3         84.57         77.65        67.51 o                         
   6  -1  -3         94.87        130.35        33.60 o                         
  -6   1   3         97.29         48.37        58.23 o                         
   5  -1  -3        288.26        259.94        68.56 o                         
  -5   1   3        296.28        296.87        39.03 o                         
   4  -1  -3         88.85        112.54        24.68 o                         
  -4   1   3         88.49         89.56        16.65 o                         
   3  -1  -3        220.12        230.15        27.13 o                         
  -3   1   3        220.35        268.52        25.04 o                         
   2  -1  -3        163.54        188.17        21.08 o                         
  -2   1   3        169.80        138.59        19.65 o                         
   1  -1  -3         30.64         26.61         7.57 o                         
  -1   1   3         29.45         30.25        10.13 o                         
   0  -1  -3         16.48         22.07         6.71 o                         
   0   1   3         15.59         15.37         6.37 o                         
  -1  -1  -3         51.83         53.73        12.49 o                         
   1   1   3         51.99         45.93        11.92 o                         
  -2  -1  -3        300.93        333.06        32.36 o                         
   2   1   3        304.96        319.81        29.72 o                         
  -3  -1  -3        747.96        672.69        92.61 o                         
   3   1   3        111.19        143.90        22.60 o                         
  -4  -1  -3         69.49         90.99        25.19 o                         
   4   1   3         67.13         65.30        14.38 o                         
  -5  -1  -3        153.91        173.91        37.37 o                         
   5   1   3        156.07        158.53        22.97 o                         
  -6  -1  -3        895.92        858.36        97.55 o                         
   6   1   3        856.58        758.87       146.22 o                         
  -7  -1  -3         48.15          4.48        24.44 o                         
   7   1   3         46.27         83.52        51.38 o                         
  -8  -1  -3        105.97        141.59        42.27 o                         
   8   1   3        111.25        125.65        52.74 o                         
  -9  -1  -3        100.47         85.36        45.95 o                         
   9   1   3        100.24         70.20        59.66 o                         
 -10  -1  -3         15.49         28.19        71.56 o                         
  10   1   3         15.68         82.12        82.53 o                         
  10  -2  -3         15.30         55.82        45.57 o                         
 -10   2   3         16.17        130.18        46.84 o                         
   9  -2  -3         28.44         29.98        39.92 o                         
  -9   2   3         28.33         25.50        55.04 o                         
   8  -2  -3         84.42         90.28        43.72 o                         
  -8   2   3         77.07         42.78        55.57 o                         
   7  -2  -3        594.99        574.87        69.91 o                         
  -7   2   3        608.88        700.77       126.60 o                         
   6  -2  -3        100.05        159.50        35.49 o                         
  -6   2   3        104.34         71.77        61.24 o                         
   5  -2  -3          4.33         21.76        20.24 o                         
  -5   2   3          3.34          4.09        18.48 o                         
   4  -2  -3        123.39        118.86        26.20 o                         
  -4   2   3        244.14        335.30        94.38 o                         
   3  -2  -3        723.03        884.73        51.45 o                         
  -3   2   3        804.81        807.75       110.67 o                         
   2  -2  -3        139.54        176.54        20.12 o                         
  -2   2   3        149.23        141.46        20.49 o                         
   1  -2  -3        447.67        451.88        22.09 o                         
  -1   2   3        447.75        459.51        36.59 o                         
   0  -2  -3         11.45         12.31         7.75 o                         
   0   2   3         12.01          5.29         7.69 o                         
  -1  -2  -3        287.08        271.96        18.52 o                         
   1   2   3        282.91        252.15        24.08 o                         
  -2  -2  -3        453.38        435.67        37.51 o                         
   2   2   3        434.27        428.98        34.95 o                         
  -3  -2  -3        970.03       1034.21        67.12 o                         
   3   2   3       1007.88       1061.29        56.24 o                         
  -4  -2  -3        317.27        383.71        53.36 o                         
   4   2   3        303.36        322.77        46.60 o                         
  -5  -2  -3        225.68        230.34        60.48 o                         
   5   2   3        217.42        369.11        91.55 o                         
  -6  -2  -3         46.74         72.02        28.41 o                         
   6   2   3         43.56         24.89        45.87 o                         
  -7  -2  -3        792.28        901.17        91.22 o                         
   7   2   3        762.39        812.42       127.19 o                         
  -8  -2  -3         40.34         20.99        29.32 o                         
   8   2   3         42.95         87.91        41.57 o                         
  -9  -2  -3         48.50         50.85        42.99 o                         
   9   2   3         52.41        -39.70        41.30 o                         
 -10  -2  -3         15.23        -33.87        33.87 o                         
  10   2   3         15.51        102.67        44.84 o                         
  10  -3  -3          0.87        103.74        40.85 o                         
 -10   3   3          0.68         66.72        46.61 o                         
   9  -3  -3         48.23         86.17        33.16 o                         
  -9   3   3         49.92         82.11        61.17 o                         
   8  -3  -3         35.62         53.09        35.88 o                         
  -8   3   3         32.65         -1.35        52.41 o                         
   7  -3  -3        720.28        646.33        87.47 o                         
  -7   3   3        747.52        609.95       119.35 o                         
   6  -3  -3        521.89        401.20       114.25 o                         
  -6   3   3        522.56        611.93       151.74 o                         
   5  -3  -3          2.28         24.65        16.90 o                         
  -5   3   3          2.16         41.69        23.82 o                         
   4  -3  -3         58.31         49.56        16.93 o                         
  -4   3   3         59.16         53.31         6.48 o                         
   3  -3  -3        917.51        931.42        48.80 o                         
  -3   3   3        892.56        904.90        48.60 o                         
   2  -3  -3        639.02        622.12        33.92 o                         
  -2   3   3        655.21        640.56        44.62 o                         
   1  -3  -3        251.52        229.16        18.00 o                         
  -1   3   3        253.92        257.09        30.96 o                         
   0  -3  -3        271.99        228.55        24.98 o                         
   0   3   3        270.16        241.26        17.38 o                         
  -1  -3  -3         96.16        120.25        24.84 o                         
   1   3   3         94.61         95.56        15.04 o                         
  -2  -3  -3       1867.46       1864.29       103.09 o                         
   2   3   3        935.50        942.08        53.55 o                         
  -3  -3  -3        120.55        113.26        22.40 o                         
   3   3   3        115.42        109.72        19.37 o                         
  -4  -3  -3         36.88         51.12        21.00 o                         
   4   3   3         32.56         47.97        12.36 o                         
  -5  -3  -3         30.73         44.80        21.15 o                         
   5   3   3         32.05         15.34        25.89 o                         
  -6  -3  -3         39.33         99.86        33.33 o                         
   6   3   3         34.78         27.11        23.67 o                         
  -7  -3  -3        659.37        475.49        86.01 o                         
   7   3   3        637.80        602.61       140.13 o                         
  -8  -3  -3        100.25        141.67        52.70 o                         
   8   3   3        112.60        200.52        65.49 o                         
  -9  -3  -3         86.13        267.99        91.09 o                         
   9   3   3         90.62         38.15        58.50 o                         
 -10  -3  -3          2.29        -40.16        40.16 o                         
  10   3   3          2.54        134.43        52.87 o                         
  10  -4  -3        107.46        104.13        45.53 o                         
 -10   4   3        105.96          2.89        43.60 o                         
   9  -4  -3         22.71         31.91        35.92 o                         
  -9   4   3         23.70        131.35        66.37 o                         
   8  -4  -3        329.90        384.65        83.89 o                         
  -8   4   3        340.39        366.04       122.48 o                         
   7  -4  -3        585.71        512.85        83.98 o                         
  -7   4   3        590.94        441.19       101.99 o                         
   6  -4  -3        367.19        390.91        67.35 o                         
  -6   4   3        361.47        444.44        90.02 o                         
   5  -4  -3        199.13        178.50        33.39 o                         
  -5   4   3        183.65        193.32        40.50 o                         
   4  -4  -3        729.97        660.92        48.10 o                         
  -4   4   3        749.83        737.40        43.45 o                         
   3  -4  -3        879.63        891.21        44.01 o                         
  -3   4   3        854.49        847.07        51.74 o                         
   2  -4  -3        352.23        351.14        20.08 o                         
  -2   4   3        340.51        307.19        33.76 o                         
   1  -4  -3        135.57        128.07        15.07 o                         
  -1   4   3        154.17        155.19        28.63 o                         
   0  -4  -3        155.64         62.50        54.87 o                         
   0   4   3        121.39        111.55        15.80 o                         
  -1  -4  -3        335.19        368.57        39.98 o                         
   1   4   3       3111.52       2994.93       173.53 o                         
  -2  -4  -3        673.52        662.24        76.28 o                         
   2   4   3        462.44        402.47        35.23 o                         
  -3  -4  -3        376.73        320.28        40.84 o                         
   3   4   3        359.70        358.26        34.54 o                         
  -4  -4  -3         85.06         83.20        26.76 o                         
   4   4   3         88.84        130.40        21.16 o                         
  -5  -4  -3         44.35         34.65        26.47 o                         
   5   4   3         43.41         49.75        21.91 o                         
  -6  -4  -3        100.91        151.49        35.60 o                         
   6   4   3         95.70         94.83        35.32 o                         
  -7  -4  -3        945.59        705.52       152.89 o                         
   7   4   3        940.02        998.10       171.05 o                         
  -8  -4  -3        204.05        280.63        70.26 o                         
   8   4   3        196.63        195.03        77.59 o                         
  -9  -4  -3        115.53         71.98        59.49 o                         
   9   4   3        111.52         15.44        58.12 o                         
  10  -5  -3        221.45         92.43       117.18 o                         
 -10   5   3        113.03        148.65        85.29 o                         
   9  -5  -3         86.91         73.48        39.17 o                         
  -9   5   3         93.60        145.98        66.16 o                         
   8  -5  -3         65.86         88.75        41.83 o                         
  -8   5   3         63.26          4.25        46.66 o                         
   7  -5  -3        425.58        346.55        69.92 o                         
  -7   5   3        410.97        362.31        92.40 o                         
   6  -5  -3        252.50        319.32        61.79 o                         
  -6   5   3        219.94        239.01        52.14 o                         
   5  -5  -3         84.27         35.22        36.18 o                         
  -5   5   3         82.41         83.95        37.74 o                         
   4  -5  -3        109.07        123.03        25.86 o                         
  -4   5   3        108.77         99.98        12.70 o                         
   3  -5  -3        560.38        497.69        47.73 o                         
  -3   5   3        656.64        810.85       126.10 o                         
   2  -5  -3       1198.52       1045.60        60.22 o                         
  -2   5   3       1251.01       1133.77        79.73 o                         
   1  -5  -3        192.33        189.71        18.96 o                         
  -1   5   3        209.20        190.57        34.81 o                         
   0  -5  -3        638.29        635.80        46.45 o                         
   0   5   3        609.83        566.86        36.56 o                         
  -1  -5  -3       1639.22       1666.05       103.05 o                         
   1   5   3       1710.15       1721.82        58.47 o                         
  -2  -5  -3       1833.86       1719.14        82.70 o                         
   2   5   3       1840.07       1755.83        75.10 o                         
  -3  -5  -3        559.43        692.56        91.66 o                         
   3   5   3        512.97        463.99        42.18 o                         
  -4  -5  -3        567.79        656.52       108.10 o                         
   4   5   3        328.02        334.76        34.78 o                         
  -5  -5  -3        308.73        354.45        52.75 o                         
   5   5   3        315.95        275.13        54.94 o                         
  -6  -5  -3        330.72        346.08        71.11 o                         
   6   5   3        356.08        465.32        70.53 o                         
  -7  -5  -3        244.51        208.46        56.70 o                         
   7   5   3        239.06        200.87        65.61 o                         
  -8  -5  -3       1348.66       1361.81       147.09 o                         
   8   5   3       1325.85       1423.56       183.54 o                         
  -9  -5  -3         66.83          7.69        35.63 o                         
   9   5   3         67.56        159.51        59.23 o                         
   9  -6  -3         47.49         10.39        64.72 o                         
  -9   6   3         44.90        -57.09        57.09 o                         
   8  -6  -3        140.85        106.79        37.91 o                         
  -8   6   3        143.97         65.07        54.59 o                         
   7  -6  -3        103.66        228.42        58.69 o                         
  -7   6   3         89.30        127.00        71.50 o                         
   6  -6  -3        112.04        150.47        50.95 o                         
  -6   6   3         99.13         57.54        38.52 o                         
   5  -6  -3        127.26        139.09        33.53 o                         
  -5   6   3        391.21        365.35       119.93 o                         
   4  -6  -3         65.93         88.63        25.31 o                         
  -4   6   3        238.68        336.53       101.22 o                         
   3  -6  -3        777.09        709.29        58.58 o                         
  -3   6   3        808.24        702.95        60.14 o                         
   2  -6  -3        810.57        801.56        49.81 o                         
  -2   6   3        830.35        933.32        70.69 o                         
   1  -6  -3        116.52         89.96        14.81 o                         
  -1   6   3        110.28         79.75        27.60 o                         
   0  -6  -3        545.30        543.38        41.02 o                         
   0   6   3        555.65        536.38        38.36 o                         
  -1  -6  -3       1590.68       1463.50        99.83 o                         
   1   6   3       1622.47       1532.19        49.38 o                         
  -2  -6  -3        810.60        850.94        63.28 o                         
   2   6   3        838.16        820.11        55.30 o                         
  -3  -6  -3       2461.29       2402.58       133.21 o                         
   3   6   3       2445.58       2905.25       161.43 o                         
  -4  -6  -3        193.27        206.89        38.02 o                         
   4   6   3        190.17        197.15        29.03 o                         
  -5  -6  -3         56.51         29.34        43.17 o                         
   5   6   3         52.79         64.45        29.97 o                         
  -6  -6  -3       1066.87        881.50       110.18 o                         
   6   6   3       1086.11       1125.16       181.69 o                         
  -7  -6  -3       1610.79       1577.57       152.66 o                         
   7   6   3       1653.19       1731.18       193.44 o                         
  -8  -6  -3        207.46        196.50        57.54 o                         
   8   6   3        200.15        152.02        55.28 o                         
  -9  -6  -3        290.47        370.97        69.49 o                         
   9   6   3        273.85        183.20        64.84 o                         
   9  -7  -3         93.17        159.10        38.58 o                         
  -9   7   3         92.54        148.89        50.29 o                         
   8  -7  -3        325.33        267.52        68.81 o                         
  -8   7   3        334.87        318.35        91.87 o                         
   7  -7  -3        284.55        265.66        72.11 o                         
   7  -7  -3        870.02        756.10       158.17 o                         
  -7   7   3        840.43        650.24       148.23 o                         
  -7   7   3        250.51        486.24       133.35 o                         
   6  -7  -3        243.73        165.77        54.25 o                         
  -6   7   3        281.15        359.45        66.24 o                         
   5  -7  -3        119.68        128.96        26.94 o                         
  -5   7   3        124.43        119.93        41.21 o                         
   4  -7  -3         90.86         98.60        26.37 o                         
  -4   7   3         88.35         89.02        23.83 o                         
   3  -7  -3       1304.90       1160.63        78.61 o                         
  -3   7   3       1345.46       1280.02        86.83 o                         
   2  -7  -3       2435.60       2419.43        87.47 o                         
  -2   7   3       2431.27       2436.86       122.16 o                         
   1  -7  -3        475.90        492.80        33.74 o                         
  -1   7   3        465.27        459.80        57.21 o                         
   0  -7  -3        214.51        275.51        29.59 o                         
   0   7   3        193.27        305.77        33.60 o                         
  -1  -7  -3        780.76        766.99        67.51 o                         
   1   7   3        768.73        810.27        45.07 o                         
  -2  -7  -3       1161.35       1091.81        83.89 o                         
   2   7   3       1185.75       1057.75        59.62 o                         
  -3  -7  -3        814.09        795.80        62.13 o                         
   3   7   3        794.16        841.41        62.45 o                         
  -4  -7  -3       1178.95       1113.95       126.53 o                         
   4   7   3       1151.02       1171.19        77.10 o                         
  -5  -7  -3        169.50        136.03        50.68 o                         
   5   7   3        183.06        177.08        38.50 o                         
  -6  -7  -3        340.36        395.00        85.65 o                         
   6   7   3        340.03        376.05        59.15 o                         
  -7  -7  -3        227.56        362.94        69.78 o                         
   7   7   3        242.84        239.04        69.40 o                         
  -8  -7  -3        911.02        591.22       142.03 o                         
  -8  -7  -3        867.87        838.42       119.65 o                         
   8   7   3        818.77        829.62       176.48 o                         
   8   7   3        872.72        959.95       181.94 o                         
  -9  -7  -3         67.89         47.11        55.39 o                         
   9   7   3         68.74        144.98        46.58 o                         
   9  -8  -3        124.80         83.69        53.54 o                         
  -9   8   3        113.38        264.92        80.72 o                         
   8  -8  -3        760.30        723.60       104.35 o                         
  -8   8   3        773.94        743.96       137.86 o                         
   7  -8  -3        149.11        189.74        43.50 o                         
  -7   8   3        152.50        213.12        73.26 o                         
   6  -8  -3        229.45        239.70        59.25 o                         
  -6   8   3        255.49        249.17        56.91 o                         
   5  -8  -3        643.02        625.26       135.89 o                         
  -5   8   3        666.09        882.41       106.82 o                         
   4  -8  -3        139.91        152.96        31.73 o                         
  -4   8   3        136.04        131.00        25.06 o                         
   3  -8  -3       1148.20       1178.15        80.10 o                         
  -3   8   3       1189.07       1180.13        88.76 o                         
   2  -8  -3       2947.82       2931.49        82.94 o                         
  -2   8   3       2926.52       2811.44       141.58 o                         
   1  -8  -3       2216.83       2032.09       201.37 o                         
  -1   8   3       2135.53       2444.43       216.11 o                         
   0  -8  -3        215.33        268.45        35.06 o                         
   0   8   3        215.72        247.34        28.97 o                         
  -1  -8  -3        230.57        197.73        41.25 o                         
   1   8   3        216.88        239.55        22.32 o                         
  -2  -8  -3        353.54        296.65        49.57 o                         
   2   8   3        335.10        282.80        29.47 o                         
  -3  -8  -3        676.95        609.02        55.93 o                         
   3   8   3        659.99        611.27        55.19 o                         
  -4  -8  -3        339.99        333.89        70.18 o                         
   4   8   3        325.30        333.87        42.47 o                         
  -5  -8  -3        109.74        121.83        55.04 o                         
   5   8   3        109.20         57.72        32.18 o                         
  -6  -8  -3        504.76        312.98       111.15 o                         
   6   8   3        499.42        505.62        86.02 o                         
  -7  -8  -3        325.47        310.82        62.06 o                         
   7   8   3        282.29        269.27        59.81 o                         
  -8  -8  -3         32.12         35.16        34.67 o                         
   8   8   3         30.64        -21.02        35.44 o                         
  -9  -8  -3        102.57        228.99        74.24 o                         
   9   8   3        106.09        203.81        66.15 o                         
   9  -9  -3         89.96        151.37        44.42 o                         
  -9   9   3         93.88        119.28        56.65 o                         
   8  -9  -3        213.30        153.67        46.84 o                         
  -8   9   3        221.50        163.59        60.67 o                         
   7  -9  -3        673.45        839.72        93.60 o                         
  -7   9   3        690.51        814.62       133.91 o                         
   6  -9  -3       1218.13       1071.26       120.71 o                         
  -6   9   3       1264.27       1312.53       131.09 o                         
   5  -9  -3        301.84        281.85        56.02 o                         
  -5   9   3        293.18        340.63        64.88 o                         
   4  -9  -3        163.43        252.49        47.54 o                         
  -4   9   3        909.70        976.16       161.97 o                         
   3  -9  -3       1638.25       1612.87       115.99 o                         
   3  -9  -3       1892.92       2029.13       180.64 o                         
  -3   9   3       1934.23       2172.55       149.17 o                         
  -3   9   3       1683.22       1727.01       147.75 o                         
   2  -9  -3       1597.98       1542.30        80.02 o                         
  -2   9   3       1512.38       1442.36       117.81 o                         
   1  -9  -3        709.40        731.55        51.61 o                         
  -1   9   3        671.72        625.98        58.46 o                         
   0  -9  -3        214.26        207.23        33.55 o                         
   0   9   3        209.66        215.51        29.60 o                         
  -1  -9  -3       1023.54        975.61       101.35 o                         
   1   9   3        954.82        972.28        47.36 o                         
  -2  -9  -3         75.68         79.23        31.11 o                         
   2   9   3         59.41        123.99        22.41 o                         
  -3  -9  -3         28.47         15.77        38.28 o                         
   3   9   3         42.55         46.35        22.34 o                         
  -4  -9  -3        968.90       1139.95       185.87 o                         
   4   9   3        941.99        992.44       109.48 o                         
  -5  -9  -3        658.02        598.39        93.14 o                         
   5   9   3        667.47        696.78        79.93 o                         
  -6  -9  -3        636.12        590.29       108.29 o                         
   6   9   3        610.83        618.69        78.86 o                         
  -7  -9  -3        232.78        260.49        64.68 o                         
   7   9   3        224.40        241.15        61.99 o                         
  -8  -9  -3        107.43        195.21        72.43 o                         
   8   9   3        117.36        109.79        60.08 o                         
   8 -10  -3        589.95        787.13       171.23 o                         
  -8  10   3        596.35        939.06       185.85 o                         
   7 -10  -3        304.29        295.92        52.07 o                         
  -7  10   3        301.00        355.21        87.31 o                         
   6 -10  -3        981.92        947.18       112.61 o                         
  -6  10   3       1201.33       1305.94       211.40 o                         
   5 -10  -3        958.79        811.92       136.62 o                         
  -5  10   3        921.92       1045.45       182.06 o                         
   4 -10  -3        456.50        453.25        67.15 o                         
  -4  10   3        494.49        529.30        83.47 o                         
   3 -10  -3        684.76        730.70        66.28 o                         
  -3  10   3        747.59        794.90        79.83 o                         
   2 -10  -3        747.07        759.22        59.37 o                         
  -2  10   3        712.97        759.38        89.93 o                         
   1 -10  -3       1233.54       1309.18       103.93 o                         
  -1  10   3       1223.54       1045.71       107.03 o                         
   0 -10  -3         44.73         36.69        19.64 o                         
   0  10   3         41.83         33.55        19.35 o                         
  -1 -10  -3        345.38        373.55        53.40 o                         
   1  10   3        337.10        396.27        38.53 o                         
  -2 -10  -3        652.84        450.73       112.40 o                         
   2  10   3        705.47        607.05        73.60 o                         
  -3 -10  -3        426.90        462.95        82.36 o                         
   3  10   3        448.03        511.09        51.92 o                         
  -4 -10  -3        220.40        247.30        65.89 o                         
   4  10   3        209.16        315.21        52.24 o                         
  -5 -10  -3        112.50          9.37        32.97 o                         
   5  10   3        107.12        123.64        37.23 o                         
  -6 -10  -3        514.52        590.44        90.73 o                         
   6  10   3        481.34        533.10        76.07 o                         
  -7 -10  -3        460.88        531.38       106.33 o                         
   7  10   3        441.67        580.68        84.09 o                         
  -8 -10  -3         43.31        150.46        55.64 o                         
   8  10   3         39.38        108.55        56.82 o                         
   8 -11  -3        160.09        274.55       118.72 o                         
  -8  11   3        169.11        517.40       106.70 o                         
   7 -11  -3        391.85        356.08        71.73 o                         
  -7  11   3        413.11        436.68       127.15 o                         
   6 -11  -3        641.53        490.23       132.83 o                         
  -6  11   3        631.49        662.47       139.83 o                         
   5 -11  -3        313.92        418.20        71.99 o                         
  -5  11   3        303.08        349.65        68.28 o                         
   4 -11  -3        413.54        359.49        52.59 o                         
  -4  11   3        419.55        369.61        70.26 o                         
   3 -11  -3       1061.55       1028.20        87.11 o                         
  -3  11   3       1080.66       1147.96       115.21 o                         
   2 -11  -3        376.11        375.99        49.23 o                         
  -2  11   3        396.21        360.62        65.28 o                         
   1 -11  -3        107.65        174.09        32.78 o                         
  -1  11   3        100.05         75.81        23.50 o                         
   0 -11  -3        924.67       1034.70       102.98 o                         
   0  11   3        944.54        908.22        89.26 o                         
  -1 -11  -3        714.64        643.13        85.02 o                         
   1  11   3        738.02        641.73        82.33 o                         
  -2 -11  -3        795.44        739.56       164.91 o                         
   2  11   3        856.53        879.62        62.39 o                         
  -3 -11  -3        652.61        564.86        93.98 o                         
   3  11   3        676.62        735.26        68.05 o                         
  -4 -11  -3       1434.95       1080.65       135.80 o                         
   4  11   3       1403.81       1507.05       115.39 o                         
  -5 -11  -3        236.73        215.09        56.79 o                         
   5  11   3        246.29        241.30        46.66 o                         
  -6 -11  -3        433.20        623.36       176.57 o                         
   6  11   3        458.38        503.32        66.30 o                         
  -7 -11  -3        434.79        453.18       146.02 o                         
   7  11   3        425.49        513.00        83.93 o                         
  -8 -11  -3       1247.49       1203.99       173.54 o                         
   8  11   3       1261.44       1272.84       172.77 o                         
   7 -12  -3        671.46        688.72        94.15 o                         
  -7  12   3        683.40        520.40       105.93 o                         
   6 -12  -3        412.28        357.51        65.91 o                         
  -6  12   3        377.67        490.86        84.97 o                         
   5 -12  -3         32.98        114.59        55.20 o                         
  -5  12   3         33.88        -15.95        28.44 o                         
   4 -12  -3       1408.40       1334.34       192.23 o                         
  -4  12   3       1410.33       1475.14       156.15 o                         
   3 -12  -3        496.31        464.84        68.14 o                         
  -3  12   3        540.53        519.04        78.25 o                         
   2 -12  -3        811.58        880.69       104.17 o                         
  -2  12   3        812.78        904.59       144.70 o                         
   1 -12  -3        844.37        917.53        84.47 o                         
  -1  12   3        847.05        901.77       106.18 o                         
   0 -12  -3          1.98         -6.92        20.44 o                         
   0  12   3          2.27        -12.06        18.17 o                         
  -1 -12  -3        596.82        650.72        79.74 o                         
   1  12   3        624.10        634.88        59.36 o                         
  -2 -12  -3       2803.39       2340.49       307.24 o                         
   2  12   3       2839.70       2829.37       118.71 o                         
  -3 -12  -3       3082.83       3143.87       273.38 o                         
   3  12   3       3032.64       3053.59       201.66 o                         
  -4 -12  -3        349.97        286.08        99.63 o                         
   4  12   3        340.14        351.12       106.07 o                         
  -5 -12  -3        647.90        762.99       146.27 o                         
   5  12   3        671.44        750.04       101.04 o                         
  -6 -12  -3        339.67        299.08        87.12 o                         
   6  12   3        363.24        382.50        59.97 o                         
  -7 -12  -3       1322.94       1194.74       177.96 o                         
   7  12   3       1341.01       1756.20       167.33 o                         
   7 -13  -3        832.45        753.65       105.90 o                         
  -7  13   3        803.06        565.96       117.48 o                         
   6 -13  -3        363.63        402.60        78.07 o                         
  -6  13   3        329.76        353.08        84.36 o                         
   5 -13  -3         12.83        -10.16        35.07 o                         
  -5  13   3         92.45        101.41        68.36 o                         
   4 -13  -3        376.99        381.99       134.86 o                         
  -4  13   3        373.71        526.83       125.46 o                         
   3 -13  -3       1035.12       1117.97       117.51 o                         
  -3  13   3       1019.32        976.85       110.13 o                         
   2 -13  -3       1355.37       1362.74       181.58 o                         
  -2  13   3       1386.81       1261.05       141.77 o                         
   1 -13  -3        429.70        463.87        68.45 o                         
  -1  13   3        418.90        474.78        82.13 o                         
   0 -13  -3        319.72        304.19        56.32 o                         
   0  13   3        297.25        421.69        74.24 o                         
  -1 -13  -3       1242.14        972.82       103.24 o                         
   1  13   3       1297.78       1218.48       101.99 o                         
  -2 -13  -3       1997.98       1661.84       264.38 o                         
   2  13   3       2023.27       2089.30       121.72 o                         
  -3 -13  -3       1127.24        978.62       181.79 o                         
   3  13   3       1086.36       1050.64       191.20 o                         
  -4 -13  -3       1124.39       1017.75       131.56 o                         
   4  13   3       1034.94       1191.71       129.48 o                         
  -5 -13  -3        126.75         97.24        97.96 o                         
   5  13   3        158.94        189.15        84.26 o                         
  -6 -13  -3        375.31        544.53       112.06 o                         
   6  13   3        396.40        573.85       135.30 o                         
  -7 -13  -3        287.66        447.91       100.54 o                         
   7  13   3        291.00        256.11        60.07 o                         
   6 -14  -3        566.67        681.88       169.65 o                         
  -6  14   3        525.17        595.47       117.22 o                         
   5 -14  -3        299.24        202.89        66.66 o                         
  -5  14   3        300.17        325.91        62.38 o                         
   4 -14  -3        172.89        185.54        61.63 o                         
  -4  14   3        184.14        157.30        50.19 o                         
   3 -14  -3        633.05        742.40        90.63 o                         
  -3  14   3        649.23        534.97        80.81 o                         
   2 -14  -3        975.76       1034.79       112.11 o                         
  -2  14   3        950.06        905.24       111.86 o                         
   1 -14  -3        888.60        985.81       113.01 o                         
  -1  14   3        798.16        680.13        98.49 o                         
   0 -14  -3        540.20        856.70       145.81 o                         
   0  14   3        549.55        705.97       102.22 o                         
  -1 -14  -3        729.67        792.89       159.80 o                         
   1  14   3        804.23       1121.29       209.10 o                         
  -2 -14  -3        661.50        818.97        97.55 o                         
   2  14   3        650.45        614.99        67.18 o                         
  -3 -14  -3       1393.69       1364.57       162.23 o                         
   3  14   3       1319.15       1256.16       111.83 o                         
  -4 -14  -3         25.94          4.88        45.68 o                         
   4  14   3         24.72         88.13        44.34 o                         
  -5 -14  -3         99.46        102.30        61.11 o                         
   5  14   3         95.93         30.12        38.84 o                         
  -6 -14  -3        646.28        535.50       105.08 o                         
   6  14   3        679.74        782.90       130.87 o                         
   6 -15  -3        309.58        457.01        75.26 o                         
  -6  15   3        294.82        297.36        62.70 o                         
   5 -15  -3        186.48        253.65        71.36 o                         
  -5  15   3        187.55          2.70        94.98 o                         
   4 -15  -3        155.75        228.96        59.29 o                         
  -4  15   3        160.40        150.56        48.85 o                         
   3 -15  -3        466.40        456.38        74.47 o                         
  -3  15   3        487.61        512.27       107.70 o                         
   2 -15  -3       1292.72       1421.22       132.77 o                         
  -2  15   3       1347.53       1314.30       141.57 o                         
   1 -15  -3        428.83        564.63       135.93 o                         
  -1  15   3        414.00        324.58       105.68 o                         
   0 -15  -3         44.08         78.32        47.86 o                         
   0  15   3         37.43         86.27        41.89 o                         
  -1 -15  -3        278.29        309.14        76.12 o                         
   1  15   3        285.38        361.18        74.07 o                         
  -2 -15  -3        736.69        748.59       133.79 o                         
   2  15   3        733.02        684.22        96.98 o                         
  -3 -15  -3        196.17        290.97        83.11 o                         
   3  15   3        175.00        192.67        43.14 o                         
  -4 -15  -3        329.70        381.66        88.52 o                         
   4  15   3        306.29        351.86        65.23 o                         
  -5 -15  -3        110.50        115.18        63.24 o                         
   5  15   3        106.82          2.53        44.91 o                         
   5 -16  -3        435.63        414.96        75.73 o                         
  -5  16   3        409.48        408.38        91.74 o                         
   4 -16  -3        281.46        298.16        62.74 o                         
  -4  16   3        312.77        397.30        70.89 o                         
   3 -16  -3       1058.54       1110.37       181.49 o                         
   3 -16  -3        890.29        815.23       139.53 o                         
  -3  16   3        916.65       1220.09       204.75 o                         
   2 -16  -3        868.75        938.77       133.95 o                         
  -2  16   3        857.05        904.13       118.29 o                         
   1 -16  -3        417.62        522.52        89.01 o                         
  -1  16   3        411.71        452.21        77.11 o                         
   0 -16  -3        108.71         33.49        37.80 o                         
   0  16   3        108.30        172.90        45.82 o                         
  -1 -16  -3         10.95         69.89        47.67 o                         
   1  16   3          7.58        -25.54        36.08 o                         
  -2 -16  -3        133.70         76.33        53.06 o                         
   2  16   3        136.16        171.09        71.74 o                         
  -3 -16  -3        719.11        764.07       198.28 o                         
   3  16   3        771.87        683.92       129.90 o                         
  -4 -16  -3         77.84         35.51       110.86 o                         
  -4 -16  -3         77.64        258.78        87.68 o                         
   4  16   3         83.74        -70.72        82.56 o                         
   5  16   3         89.98         34.45        60.42 o                         
   4 -17  -3        268.67        320.94        89.90 o                         
  -4  17   3        275.14        361.31        85.50 o                         
   3 -17  -3        904.21        746.50       176.63 o                         
  -3  17   3        935.24       1078.09       170.11 o                         
   2 -17  -3        756.98        819.47       187.14 o                         
  -2  17   3        768.50        995.71       121.27 o                         
   1 -17  -3        196.34        183.75        82.87 o                         
  -1  17   3        248.04        309.28       113.04 o                         
   0 -17  -3         61.61        125.86        84.37 o                         
   0  17   3         56.79          2.51        33.81 o                         
  -1 -17  -3        363.70        331.51       133.16 o                         
   1  17   3        355.98        236.32        68.02 o                         
  -2 -17  -3       1229.01       1625.68       253.81 o                         
   2  17   3       1202.78       1526.41       232.75 o                         
  -3 -17  -3        603.09        790.66       228.67 o                         
   3  17   3        647.12        720.19       153.48 o                         
   2 -18  -3        863.38        901.70       148.87 o                         
  -2  18   3        851.71        903.51       111.21 o                         
   1 -18  -3        688.79        852.38       198.57 o                         
  -1  18   3        684.96        638.04        91.99 o                         
   0 -18  -3        359.00        392.54       123.34 o                         
   0  18   3        361.03        349.58        99.00 o                         
  -1 -18  -3        322.17        232.95       102.36 o                         
   1  18   3        335.20        766.63       188.38 o                         
  -2 -18  -3        600.39        564.99       115.03 o                         
   2  18   3        607.60        967.79       219.41 o                         
  10   0  -4        296.97        323.41       127.72 o                         
 -10   0   4        287.99        330.17       124.42 o                         
   9   0  -4         60.47        156.81        82.27 o                         
  -9   0   4         57.26        121.52       109.04 o                         
   8   0  -4       7107.80       6521.66       348.25 o                         
  -8   0   4       6772.05       6890.25       543.87 o                         
   7   0  -4          9.37        -23.05        25.14 o                         
  -7   0   4          8.30         16.71        81.01 o                         
   6   0  -4       1629.17       1685.16       160.08 o                         
  -6   0   4       1694.19       1875.34       269.42 o                         
   5   0  -4          8.22          6.80        25.39 o                         
  -5   0   4          7.83         51.17        14.54 o                         
   4   0  -4      18121.18      19104.11       630.36 o                         
  -4   0   4      17623.70      18346.40       611.62 o                         
   3   0  -4        154.10        137.96        29.08 o                         
  -3   0   4        153.92        130.78        29.48 o                         
   2   0  -4       5442.46       5549.55       173.59 o                         
  -2   0   4       5223.05       5522.68       209.03 o                         
   1   0  -4         77.85         77.65        16.50 o                         
  -1   0   4         74.12         88.08        21.38 o                         
   0   0  -4      44302.20      45088.53      1107.17 o                         
   0   0   4      44594.74      47496.52      1335.48 o                         
  -1   0  -4        524.82        512.10        41.19 o                         
   1   0   4        534.84        564.82        48.93 o                         
  -2   0  -4      24479.76      26674.68       834.63 o                         
   2   0   4      25039.02      27194.20       823.30 o                         
  -3   0  -4        376.31        413.67        54.78 o                         
   3   0   4        319.57        262.97        43.00 o                         
  -4   0  -4       7207.56       8444.17       342.03 o                         
   4   0   4       7124.76       8384.40       316.49 o                         
  -5   0  -4        451.70        448.13        78.64 o                         
   5   0   4        469.05        445.71        60.18 o                         
  -6   0  -4       3337.74       3422.17       217.36 o                         
   6   0   4       3209.03       3601.91       319.12 o                         
  -7   0  -4        774.85        937.14       133.20 o                         
   7   0   4        786.46        880.75       190.02 o                         
  -8   0  -4       3868.53       4429.51       298.88 o                         
   8   0   4       3843.40       3523.82       419.58 o                         
  -9   0  -4        195.52        219.42        78.11 o                         
   9   0   4        201.47        313.53       124.92 o                         
 -10   0  -4       1862.53       1978.69       309.74 o                         
  10   0   4       1967.24       1836.44       314.91 o                         
  10  -1  -4        151.20        110.79       102.14 o                         
 -10   1   4        154.55        339.79       131.25 o                         
   9  -1  -4       1793.49       2133.81       174.04 o                         
  -9   1   4       4111.93       4028.20       421.97 o                         
   8  -1  -4         76.53        124.31        36.03 o                         
  -8   1   4         74.48         76.95        67.22 o                         
   7  -1  -4       5350.40       5572.66       205.46 o                         
  -7   1   4       5307.82       4337.46       308.40 o                         
   6  -1  -4         65.31         99.79        49.29 o                         
  -6   1   4         65.57        -56.43        84.04 o                         
   5  -1  -4       2073.69       2290.31       111.09 o                         
  -5   1   4       2043.78       1966.99        81.00 o                         
   4  -1  -4          9.72         29.63        13.80 o                         
  -4   1   4         10.09         31.93         9.17 o                         
   3  -1  -4      20050.33      21294.69       436.21 o                         
  -3   1   4      20282.63      21546.91       481.72 o                         
   2  -1  -4        119.16         90.14        21.70 o                         
  -2   1   4        116.15        143.80        32.55 o                         
   1  -1  -4       7344.87       7706.32       150.32 o                         
  -1   1   4       6983.48       7654.87       184.31 o                         
   0  -1  -4        432.90        450.39        25.91 o                         
   0   1   4        435.46        401.00        19.14 o                         
  -1  -1  -4      24313.82      28129.66       694.98 o                         
   1   1   4      18783.01      19959.32       432.34 o                         
  -2  -1  -4        629.03        695.96        46.77 o                         
   2   1   4        639.73        662.88        44.79 o                         
  -3  -1  -4       5807.89       6042.31       177.81 o                         
   3   1   4       5858.08       6034.82       169.02 o                         
  -4  -1  -4        417.79        441.41        49.70 o                         
   4   1   4        414.59        410.30        39.75 o                         
  -5  -1  -4       3337.94       3666.86       210.16 o                         
   5   1   4       2949.93       3143.87       117.22 o                         
  -6  -1  -4        319.42        599.36       142.48 o                         
   6   1   4        292.34        266.92        73.51 o                         
  -7  -1  -4       7203.32       7694.28       269.99 o                         
   7   1   4       7101.78       7202.74       373.88 o                         
  -8  -1  -4        567.17        593.00       130.32 o                         
   8   1   4        490.59        446.83       103.21 o                         
  -9  -1  -4       1628.09       1321.03       223.12 o                         
   9   1   4       1632.40       1877.02       263.61 o                         
 -10  -1  -4        410.32        498.03        75.67 o                         
  10   1   4        424.84        483.30        99.73 o                         
  10  -2  -4        204.93        206.47        75.86 o                         
 -10   2   4        199.75         78.68        46.37 o                         
   9  -2  -4         60.15        -95.04       105.79 o                         
  -9   2   4         62.67        -55.96        94.39 o                         
   8  -2  -4      15904.31      14403.18       607.84 o                         
  -8   2   4      15837.16      15987.26       943.57 o                         
  -8   2   4      12098.88      11327.50       772.00 o                         
   7  -2  -4        191.76        326.95        70.23 o                         
  -7   2   4        186.11        -73.02        85.24 o                         
   6  -2  -4       4281.00       4338.69       167.40 o                         
  -6   2   4       4238.58       4226.98       257.91 o                         
   5  -2  -4         10.51         25.21        18.91 o                         
  -5   2   4         10.13         10.51        17.87 o                         
   4  -2  -4      10831.04      11538.75       266.97 o                         
  -4   2   4      10950.17      10986.59       281.92 o                         
   3  -2  -4         54.57         53.84        16.24 o                         
  -3   2   4         57.07         64.43        13.07 o                         
   2  -2  -4      17918.23      19368.94       382.11 o                         
  -2   2   4      18149.72      18735.21       426.52 o                         
   1  -2  -4         38.29         70.82        16.42 o                         
  -1   2   4         37.13         20.64        31.31 o                         
   0  -2  -4      17319.71      18500.92       568.81 o                         
   0   2   4      17320.35      17421.56       440.94 o                         
  -1  -2  -4        190.76        187.65        16.70 o                         
   1   2   4        193.28        215.52        24.34 o                         
  -2  -2  -4       6680.94       6653.92       179.85 o                         
   2   2   4       6677.15       6928.91       179.60 o                         
  -3  -2  -4        249.21        289.97        36.61 o                         
   3   2   4        250.79        274.97        31.72 o                         
  -4  -2  -4       3161.97       3383.76       129.97 o                         
   4   2   4       3113.35       3326.28       118.49 o                         
  -5  -2  -4        188.45        193.60        38.76 o                         
   5   2   4        188.82        189.44        27.81 o                         
  -6  -2  -4      10085.21       9678.92       419.60 o                         
   6   2   4       7107.11       6653.94       343.17 o                         
  -7  -2  -4        682.87        661.60       102.42 o                         
  -7  -2  -4        733.81        922.26       106.01 o                         
   7   2   4        593.03        666.67       116.44 o                         
  -8  -2  -4       6730.31       6950.79       377.60 o                         
   8   2   4       2945.35       2764.96       258.13 o                         
  -9  -2  -4        185.52        239.06        57.84 o                         
   9   2   4        188.35        240.10        66.48 o                         
 -10  -2  -4       1224.77       1268.93       143.60 o                         
  10   2   4       1299.66       1376.75       189.29 o                         
  10  -3  -4         21.82        -68.85        68.85 o                         
 -10   3   4         22.68         89.54        63.56 o                         
   9  -3  -4       1956.00       1428.53       148.04 o                         
  -9   3   4       2000.83       1911.24       230.87 o                         
   8  -3  -4         45.72         78.42        39.29 o                         
  -8   3   4         49.63         10.29        36.79 o                         
   7  -3  -4      12314.55      11649.92       409.62 o                         
  -7   3   4      12128.13      11392.00       520.61 o                         
   6  -3  -4        293.08        272.96        62.16 o                         
  -6   3   4         28.43         67.80        23.63 o                         
   5  -3  -4       3228.13       3267.79       219.83 o                         
  -5   3   4       3124.60       2695.42       273.02 o                         
   4  -3  -4         15.95         25.25        12.37 o                         
  -4   3   4         15.22          2.07        10.00 o                         
   3  -3  -4      49171.90      48696.15      1541.72 o                         
  -3   3   4      50609.25      53735.04      1538.18 o                         
   2  -3  -4        128.43        109.91        16.98 o                         
  -2   3   4        127.89         97.54        20.75 o                         
   1  -3  -4       3140.99       2967.05        73.08 o                         
  -1   3   4       3057.51       3175.65       113.06 o                         
   0  -3  -4         19.20         29.89        10.94 o                         
   0   3   4         19.47         29.42         7.50 o                         
  -1  -3  -4       2589.62       2499.92        67.78 o                         
   1   3   4       2744.97       2661.62        85.04 o                         
  -2  -3  -4        110.13        115.12        31.53 o                         
   2   3   4        127.54        103.28        28.16 o                         
  -3  -3  -4       3283.77       2988.92       110.16 o                         
   3   3   4       3084.41       2909.78       104.27 o                         
  -4  -3  -4        228.65        190.77        44.80 o                         
   4   3   4         56.24         75.80        15.59 o                         
  -5  -3  -4       4243.37       4216.76       224.93 o                         
   5   3   4       3782.86       3867.83       170.93 o                         
  -6  -3  -4        894.60        954.91        89.15 o                         
   6   3   4        873.13        889.65        92.41 o                         
  -7  -3  -4       6601.65       6723.72       246.33 o                         
   7   3   4       6322.45       6363.13       349.11 o                         
  -8  -3  -4        317.87        289.03        63.80 o                         
   8   3   4        291.74        175.09        65.84 o                         
  -9  -3  -4       1480.57       1552.81       160.55 o                         
   9   3   4        585.92        658.23       121.82 o                         
 -10  -3  -4        167.70         24.91        89.55 o                         
  10   3   4        176.42        164.20       106.31 o                         
  10  -4  -4         56.17        123.59        53.11 o                         
 -10   4   4         66.25        251.50        63.86 o                         
   9  -4  -4         13.19         31.54        35.83 o                         
  -9   4   4         13.51        130.46        64.73 o                         
   8  -4  -4       5108.38       4841.15       244.16 o                         
  -8   4   4       5185.86       4358.01       345.93 o                         
   7  -4  -4         74.65         50.92        35.91 o                         
  -7   4   4         76.43         43.68        53.68 o                         
   6  -4  -4       3588.33       3222.78       186.88 o                         
  -6   4   4       3408.07       3334.89       181.56 o                         
   5  -4  -4         37.31         69.30        38.59 o                         
  -5   4   4         38.11         20.28        64.08 o                         
   4  -4  -4       9025.85       9544.13       231.16 o                         
  -4   4   4       9342.01       9362.43       252.54 o                         
   3  -4  -4        162.86        147.55        38.74 o                         
  -3   4   4        166.82        241.27        66.19 o                         
   2  -4  -4      14252.03      14313.35       295.78 o                         
  -2   4   4      14441.88      14063.60       341.55 o                         
   1  -4  -4         40.15         47.93        11.54 o                         
  -1   4   4         39.24         54.15        21.15 o                         
   0  -4  -4       1432.48       1399.06        66.55 o                         
   0   4   4       1516.16       1457.12        49.31 o                         
  -1  -4  -4        220.29        213.53        32.81 o                         
   1   4   4        228.63        206.34        22.15 o                         
  -2  -4  -4       6565.48       6025.84       356.49 o                         
   2   4   4       3677.47       3382.43       112.25 o                         
  -3  -4  -4        103.56        101.42        21.91 o                         
   3   4   4         95.84         93.20        19.21 o                         
  -4  -4  -4       3604.83       3814.48       208.30 o                         
   4   4   4       3558.82       3897.35       182.11 o                         
  -5  -4  -4        245.35        272.52        45.81 o                         
   5   4   4        249.54        148.26        39.16 o                         
  -6  -4  -4      11406.33      11283.96       339.88 o                         
   6   4   4      11533.82      11499.00       383.32 o                         
  -7  -4  -4        490.16        570.15        89.25 o                         
   7   4   4        472.00        516.59        99.06 o                         
  -8  -4  -4       1622.53       1611.10       157.21 o                         
   8   4   4       1498.29       1670.91       197.85 o                         
  -9  -4  -4        109.40        149.56        44.56 o                         
   9   4   4        108.36        184.97        69.86 o                         
   9  -5  -4       3458.25       3849.01       404.01 o                         
  -9   5   4       3321.45       4144.37       431.26 o                         
   8  -5  -4         35.77         85.07        39.68 o                         
  -8   5   4         34.35         -5.94        32.02 o                         
   7  -5  -4       7557.90       7732.47       378.51 o                         
  -7   5   4       7411.08       6533.54       526.07 o                         
   6  -5  -4          2.83        -27.19        27.19 o                         
  -6   5   4          3.06          5.51        17.81 o                         
   5  -5  -4        519.55        549.48        63.44 o                         
  -5   5   4        493.27        592.92        76.40 o                         
   4  -5  -4         72.28         91.84        16.68 o                         
  -4   5   4         72.07         90.97        19.30 o                         
   3  -5  -4      15102.92      15754.20       333.17 o                         
  -3   5   4      15317.39      15620.74       385.57 o                         
   2  -5  -4         73.03         53.24         9.91 o                         
  -2   5   4         73.25         64.28        24.92 o                         
   1  -5  -4       4480.60       4609.92       151.22 o                         
  -1   5   4       4476.38       4265.40       195.93 o                         
   0  -5  -4        559.87        501.45        86.44 o                         
   0   5   4         46.34         45.65        16.95 o                         
  -1  -5  -4      15980.77      16783.47       467.21 o                         
   1   5   4      16585.98      17469.18       353.77 o                         
  -2  -5  -4        335.96        312.62        35.32 o                         
   2   5   4        325.25        337.26        37.61 o                         
  -3  -5  -4       7112.35       7721.83       216.10 o                         
   3   5   4       6840.60       7160.46       210.62 o                         
  -4  -5  -4        163.11        176.99        32.70 o                         
   4   5   4        158.88        169.91        30.33 o                         
  -5  -5  -4       2612.34       2702.52       138.38 o                         
   5   5   4       2731.22       2945.38       156.81 o                         
  -6  -5  -4       1022.90        912.76       116.30 o                         
   6   5   4       1047.77        862.43       166.81 o                         
  -7  -5  -4       8526.93       8074.08       552.96 o                         
   7   5   4       4052.63       3954.13       276.29 o                         
  -8  -5  -4        268.14        382.77       119.67 o                         
   8   5   4        253.30        205.47        92.17 o                         
  -9  -5  -4        154.12         97.92        42.52 o                         
   9   5   4        162.28        188.23        61.89 o                         
   9  -6  -4         30.08         50.76        47.91 o                         
  -9   6   4         28.86         62.24        69.13 o                         
   8  -6  -4       2639.86       2711.29       205.98 o                         
  -8   6   4       2592.91       2384.21       249.03 o                         
   7  -6  -4         47.68         92.17        44.96 o                         
  -7   6   4        328.04        401.55       123.72 o                         
   6  -6  -4        669.87        718.76        91.16 o                         
  -6   6   4        830.64        793.05       162.54 o                         
   5  -6  -4         22.45         -6.96        20.04 o                         
  -5   6   4         22.73         22.94        22.29 o                         
   4  -6  -4       8889.25       8958.72       262.86 o                         
  -4   6   4       8884.94       9360.80       260.31 o                         
   3  -6  -4         63.01        104.79        23.86 o                         
  -3   6   4         62.33         70.60        18.25 o                         
   2  -6  -4      22212.85      23696.32       734.61 o                         
  -2   6   4      22064.77      21343.35      1043.51 o                         
   1  -6  -4          4.60         -3.45         7.67 o                         
  -1   6   4          4.71         32.26        18.15 o                         
   0  -6  -4       3022.74       2918.94       105.90 o                         
   0   6   4       3106.22       2838.98        88.09 o                         
  -1  -6  -4       2213.61       2384.04       195.02 o                         
   1   6   4       2206.81       2236.61       102.08 o                         
  -2  -6  -4      13556.55      14116.24       346.08 o                         
   2   6   4      13298.10      13774.76       348.04 o                         
  -3  -6  -4        273.06        293.11        37.92 o                         
   3   6   4        260.63        329.56        37.27 o                         
  -4  -6  -4       1428.65       1619.85        91.98 o                         
   4   6   4       1382.90       1580.81        89.92 o                         
  -5  -6  -4        274.65        293.06        61.28 o                         
   5   6   4        284.71        305.13        56.15 o                         
  -6  -6  -4       9302.98       7616.20       541.56 o                         
   6   6   4       5810.00       6055.21       254.84 o                         
  -7  -6  -4        459.10        558.96        82.42 o                         
   7   6   4        454.54        380.66        94.28 o                         
  -8  -6  -4       4033.41       3790.35       268.49 o                         
   8   6   4       1570.93       2317.00       230.16 o                         
  -9  -6  -4        124.37        221.81       127.50 o                         
   9   6   4         92.32        133.04        45.33 o                         
   9  -7  -4        603.70        675.51       101.65 o                         
  -9   7   4        622.93        607.72       126.13 o                         
   8  -7  -4         88.50         13.71        34.16 o                         
  -8   7   4         89.07         56.13        60.41 o                         
   7  -7  -4       2494.31       2589.20       191.32 o                         
  -7   7   4       2418.12       2075.31       223.28 o                         
   6  -7  -4          0.52        -12.71        28.67 o                         
  -6   7   4          0.73         14.57        33.04 o                         
   5  -7  -4       3035.20       3141.72       146.48 o                         
  -5   7   4       6324.69       6116.79       456.23 o                         
   4  -7  -4         90.41        135.95        39.14 o                         
   4  -7  -4        637.09        570.06       128.65 o                         
  -4   7   4        660.68        682.16       125.21 o                         
  -4   7   4         90.92        110.68        24.31 o                         
   3  -7  -4      12002.60      12102.56       317.35 o                         
  -3   7   4      11961.99      12041.95       325.18 o                         
   2  -7  -4          2.41         14.91         5.80 o                         
  -2   7   4          2.89         -6.84        15.43 o                         
   1  -7  -4       3641.33       3782.54       100.27 o                         
  -1   7   4       3659.33       3588.43       157.33 o                         
   0  -7  -4        102.19        104.40        18.70 o                         
   0   7   4        100.47        101.69        17.97 o                         
  -1  -7  -4      14938.25      15637.06       443.39 o                         
   1   7   4      14695.11      15267.88       297.98 o                         
  -2  -7  -4        597.05        656.61        66.18 o                         
   2   7   4        584.78        605.09        44.71 o                         
  -3  -7  -4       9695.14       8944.46       476.60 o                         
  -3  -7  -4      17569.34      17310.58       890.46 o                         
   3   7   4       9601.64       8765.35       352.99 o                         
  -4  -7  -4       1059.98        882.97       156.23 o                         
   4   7   4        170.27        209.15        30.25 o                         
  -5  -7  -4       2155.90       2338.79       166.52 o                         
   5   7   4       2255.51       2171.67       157.97 o                         
  -6  -7  -4        314.71        273.36        56.10 o                         
   6   7   4        322.90        353.47        66.20 o                         
  -7  -7  -4       3101.70       2970.39       214.35 o                         
   7   7   4       2997.52       3076.97       268.24 o                         
  -8  -7  -4        231.70        409.84        98.66 o                         
   8   7   4        234.47        302.98        84.97 o                         
  -9  -7  -4        566.82        463.31        90.06 o                         
   9   7   4        580.11        688.16       129.03 o                         
   9  -8  -4         34.05         50.81        30.37 o                         
  -9   8   4         34.46        -45.14        45.14 o                         
   8  -8  -4       2779.43       2597.61       203.89 o                         
  -8   8   4       2737.71       2249.93       247.22 o                         
   7  -8  -4          6.37         -7.53        35.28 o                         
  -7   8   4          5.97          8.74        38.57 o                         
   6  -8  -4       2049.06       2153.79       175.81 o                         
  -6   8   4       1948.58       1879.21       246.61 o                         
   5  -8  -4         10.36          0.49        17.23 o                         
  -5   8   4          8.61         21.22        32.41 o                         
   4  -8  -4       4223.12       4263.59       158.70 o                         
  -4   8   4       4291.95       4083.19       157.45 o                         
   3  -8  -4         85.14         96.18        24.43 o                         
  -3   8   4         82.33         83.21        28.94 o                         
   2  -8  -4      29015.54      27502.67       726.13 o                         
  -2   8   4      29281.33      31585.24      1324.28 o                         
   1  -8  -4          0.43         -4.47         8.14 o                         
  -1   8   4          0.38          1.51        12.46 o                         
   0  -8  -4       1210.10       1227.30        71.01 o                         
   0   8   4       1197.03       1205.41        69.81 o                         
  -1  -8  -4       1269.54       1135.57       153.81 o                         
   1   8   4       1269.13       1242.08        77.12 o                         
  -2  -8  -4       3036.34       3253.83       206.33 o                         
   2   8   4       2836.12       2866.36        98.41 o                         
  -3  -8  -4        101.33         98.10        25.26 o                         
   3   8   4        105.61         77.61        22.67 o                         
  -4  -8  -4        849.80        944.42       115.26 o                         
   4   8   4        791.45        748.82        65.38 o                         
  -5  -8  -4       1103.23       1166.55       122.81 o                         
   5   8   4       1124.84       1108.09       176.74 o                         
  -6  -8  -4       3522.69       3128.11       218.10 o                         
   6   8   4       3523.10       3492.61       209.30 o                         
  -7  -8  -4        234.85        168.69        51.74 o                         
   7   8   4        227.77        183.75        48.25 o                         
  -8  -8  -4       1748.37       1609.31       212.40 o                         
   8   8   4       1746.08       2062.25       228.87 o                         
  -9  -8  -4        944.53        745.98       151.39 o                         
   9   8   4        957.02       1037.20       169.41 o                         
   9  -9  -4        586.58        758.91        99.91 o                         
  -9   9   4        597.63        695.99       130.54 o                         
   8  -9  -4        177.31        371.07       122.01 o                         
   8  -9  -4         91.46         86.69        44.61 o                         
  -8   9   4        183.77        114.25        92.02 o                         
  -8   9   4         90.44         62.88        74.55 o                         
   7  -9  -4       2409.39       2196.51       183.11 o                         
  -7   9   4       2403.17       2282.27       187.00 o                         
   6  -9  -4         20.07         12.74        32.06 o                         
  -6   9   4         21.61        -13.47        30.12 o                         
   5  -9  -4       3113.16       3361.99       191.38 o                         
  -5   9   4       3136.48       3084.61       205.33 o                         
   4  -9  -4         36.09         19.23        17.60 o                         
  -4   9   4         38.91         32.36        31.25 o                         
   3  -9  -4       5180.39       5173.33       175.35 o                         
  -3   9   4       5295.89       5058.03       186.95 o                         
   2  -9  -4          3.04         -0.48        14.47 o                         
  -2   9   4          3.34          9.10        20.09 o                         
   1  -9  -4       3424.31       3460.45       288.42 o                         
  -1   9   4       3435.64       3411.30       213.30 o                         
   0  -9  -4       2444.63       2241.10       147.52 o                         
   0   9   4       2428.78       2416.77       154.46 o                         
  -1  -9  -4       1877.55       2048.82       107.63 o                         
   1   9   4       1646.31       1785.49        83.85 o                         
  -2  -9  -4        109.77        108.47        35.11 o                         
   2   9   4        120.74        125.69        22.45 o                         
  -3  -9  -4       1350.41       1380.81       137.39 o                         
   3   9   4       1501.55       1566.37        93.83 o                         
  -4  -9  -4         54.53         66.38        36.09 o                         
   4   9   4         54.44         64.63        21.41 o                         
  -5  -9  -4       5133.72       5038.10       239.61 o                         
   5   9   4       5188.42       4947.97       203.60 o                         
  -6  -9  -4        306.03        400.49        69.98 o                         
   6   9   4        307.53        361.27        71.68 o                         
  -7  -9  -4       5398.87       5318.72       480.71 o                         
  -7  -9  -4       6920.73       7014.42       604.04 o                         
   7   9   4       5323.24       5626.29       319.24 o                         
   7   9   4       6844.62       7349.73       563.88 o                         
  -8  -9  -4        108.36        137.30        61.67 o                         
   8   9   4        110.37        114.39        51.08 o                         
   8 -10  -4       2170.32       1984.99       233.81 o                         
  -8  10   4       2119.25       2284.45       252.68 o                         
   7 -10  -4         21.30         80.08        34.64 o                         
  -7  10   4         22.76         39.08        35.56 o                         
   6 -10  -4       3920.52       3977.63       369.57 o                         
  -6  10   4       3933.20       3445.22       348.08 o                         
   5 -10  -4       1193.92       1145.37       185.16 o                         
  -5  10   4         94.59        162.38        46.29 o                         
   4 -10  -4        761.53        708.90        83.05 o                         
  -4  10   4        828.83        729.39        95.55 o                         
   3 -10  -4        572.50        617.28        68.42 o                         
  -3  10   4        569.31        529.00        77.30 o                         
   2 -10  -4       6876.20       6737.54       191.83 o                         
  -2  10   4       6916.67       7024.97       271.56 o                         
   1 -10  -4          8.48         21.00        20.29 o                         
  -1  10   4          7.37         12.18        17.04 o                         
   0 -10  -4        922.21        888.27        64.85 o                         
   0  10   4        944.56        890.30        72.31 o                         
  -1 -10  -4         35.56         41.74        19.85 o                         
   1  10   4         36.38         28.74        17.87 o                         
  -2 -10  -4       2234.18       1630.81       242.00 o                         
   2  10   4       3720.46       3692.01       168.95 o                         
  -3 -10  -4         65.15         59.47        40.67 o                         
   3  10   4         70.01         87.89        26.23 o                         
  -4 -10  -4        788.27        887.73       118.67 o                         
   4  10   4        756.00        873.38        85.28 o                         
  -5 -10  -4       1900.29       2055.13       268.50 o                         
   5  10   4       1923.10       1942.68       164.18 o                         
  -6 -10  -4       2778.48       2780.67       269.93 o                         
   6  10   4       2779.69       3025.98       212.89 o                         
  -7 -10  -4        175.78        159.64        68.85 o                         
   7  10   4        176.68        172.80        47.87 o                         
  -8 -10  -4       1009.78        920.34       147.37 o                         
   8  10   4        953.43        837.20       136.47 o                         
   8 -11  -4         19.49          1.73        39.29 o                         
  -8  11   4         20.58         61.86        44.43 o                         
   7 -11  -4       1306.69       1263.13       140.33 o                         
  -7  11   4       1250.73       1179.55       135.75 o                         
   6 -11  -4        119.10        235.42        64.38 o                         
  -6  11   4        116.22        161.58        51.97 o                         
   5 -11  -4       1727.87       1802.53       251.56 o                         
  -5  11   4       1638.65       1540.17       221.32 o                         
   4 -11  -4       1243.25       1274.55       180.36 o                         
  -4  11   4       1266.04       1248.53       141.86 o                         
   3 -11  -4       9136.02       8113.28       539.13 o                         
  -3  11   4       9141.86       9728.53       592.45 o                         
   2 -11  -4         60.21         56.15        20.63 o                         
  -2  11   4         62.31         77.20        33.21 o                         
   1 -11  -4       2605.51       2649.58       131.06 o                         
  -1  11   4       2540.51       2367.66       132.62 o                         
   0 -11  -4        253.38        289.15        38.67 o                         
   0  11   4        253.69        236.03        37.04 o                         
  -1 -11  -4       1312.43       1303.21        95.31 o                         
   1  11   4       1369.54       1211.87        80.87 o                         
  -2 -11  -4        112.12         98.68        48.05 o                         
   2  11   4        110.26        131.86        23.19 o                         
  -3 -11  -4       5226.91       5012.91       420.84 o                         
   3  11   4       5401.73       5123.46       437.43 o                         
  -4 -11  -4       1206.68       1180.61       117.43 o                         
   4  11   4       1178.45       1263.17       180.04 o                         
  -5 -11  -4       2043.39       2128.46       221.44 o                         
   5  11   4       2071.32       1890.84       156.33 o                         
  -6 -11  -4        388.30        354.68        93.74 o                         
   6  11   4        391.23        415.40        77.41 o                         
  -7 -11  -4       1702.70       1982.15       233.90 o                         
   7  11   4       1690.70       1837.14       166.92 o                         
  -8 -11  -4        194.91        119.76        40.14 o                         
   8  11   4        186.56        218.72        70.73 o                         
   7 -12  -4        354.02        439.33       132.85 o                         
  -7  12   4        341.58        403.20        98.14 o                         
   6 -12  -4        563.45        599.15       116.45 o                         
  -6  12   4        517.94        553.62        83.66 o                         
   5 -12  -4         58.52        111.24        56.54 o                         
  -5  12   4         52.67         -4.16        22.70 o                         
   4 -12  -4       1731.07       1699.32       178.68 o                         
  -4  12   4       1788.91       1565.59       147.26 o                         
   3 -12  -4         38.00         50.55        35.07 o                         
  -3  12   4         37.26        -20.38        27.24 o                         
   2 -12  -4       3875.70       4087.08       208.28 o                         
  -2  12   4       7488.90       6774.21       352.24 o                         
   1 -12  -4       1656.62       1665.63       131.04 o                         
  -1  12   4       1642.14       1724.38       204.29 o                         
   0 -12  -4       2292.05       2427.48       267.59 o                         
   0  12   4       1104.01       1118.05       113.05 o                         
  -1 -12  -4        653.75        701.35       145.32 o                         
   1  12   4        435.58        332.60        61.61 o                         
  -2 -12  -4       8736.64       9578.66       597.38 o                         
   2  12   4       8785.57       8949.89       289.81 o                         
  -3 -12  -4        186.73        191.03        45.79 o                         
   3  12   4        183.38        222.38        40.19 o                         
  -4 -12  -4        547.80        430.95        82.68 o                         
   4  12   4        550.53        478.30        64.29 o                         
  -5 -12  -4        319.22        357.73        85.74 o                         
   5  12   4        316.49        255.34        59.13 o                         
  -6 -12  -4       3274.82       3579.33       397.00 o                         
   6  12   4       3174.44       3012.81       326.83 o                         
  -7 -12  -4        104.38        162.50        57.80 o                         
   7  12   4        100.39        206.07        50.56 o                         
   7 -13  -4       2853.17       2895.67       225.88 o                         
  -7  13   4       2748.45       2806.19       351.13 o                         
   6 -13  -4       2430.51       1845.00       248.52 o                         
  -6  13   4         98.82        117.28        47.93 o                         
   5 -13  -4        338.32        494.76       103.45 o                         
  -5  13   4        345.67        477.99        81.17 o                         
   4 -13  -4         55.88         -5.33        35.47 o                         
  -4  13   4         50.20        -12.72        37.05 o                         
   3 -13  -4       2408.02       2386.39       180.98 o                         
  -3  13   4       2386.68       2513.55       183.59 o                         
   2 -13  -4        496.42        658.76       132.83 o                         
  -2  13   4        124.78        123.36        44.92 o                         
   1 -13  -4       1075.81        962.37       164.98 o                         
  -1  13   4        758.35        793.45       101.59 o                         
   0 -13  -4        245.97        305.05        51.70 o                         
   0  13   4       1183.50       1112.08       165.40 o                         
  -1 -13  -4       4427.26       5089.97       270.25 o                         
   1  13   4       4526.90       4551.40       269.30 o                         
  -2 -13  -4        180.75         88.11        41.89 o                         
   2  13   4        176.17        170.46        36.15 o                         
  -3 -13  -4       1310.76       1333.77       130.74 o                         
   3  13   4       1253.81       1267.07       128.85 o                         
  -4 -13  -4        226.12        206.32        73.04 o                         
   4  13   4        221.76        166.25        56.35 o                         
  -5 -13  -4        184.90        197.44        72.36 o                         
   5  13   4        167.18        177.00        59.39 o                         
  -6 -13  -4        887.37        702.35       161.76 o                         
   6  13   4        896.83       1058.41       185.75 o                         
  -7 -13  -4       1144.09       1100.86       162.76 o                         
   7  13   4       1153.05       1134.69       160.64 o                         
   6 -14  -4        804.58        742.08       106.93 o                         
  -6  14   4        767.52       1008.75       121.66 o                         
   5 -14  -4       1540.01       1602.51       214.49 o                         
  -5  14   4       1480.56       1240.70       208.83 o                         
   4 -14  -4       1860.26       2088.61       270.54 o                         
   4 -14  -4       2813.85       2637.19       283.81 o                         
  -4  14   4       1947.38       1752.91       244.96 o                         
   3 -14  -4         39.11         17.04        29.75 o                         
  -3  14   4        120.90        175.13        73.39 o                         
   2 -14  -4        769.66        766.16        95.80 o                         
  -2  14   4        718.08        627.93        91.75 o                         
   1 -14  -4        216.46        253.41        48.72 o                         
  -1  14   4        216.17        192.60        49.52 o                         
   0 -14  -4        101.37        142.37        53.63 o                         
   0  14   4        106.56        144.28        52.22 o                         
  -1 -14  -4        337.00        411.80        65.39 o                         
   1  14   4        337.03        332.72        65.94 o                         
  -2 -14  -4       1550.56       1586.73       145.75 o                         
   2  14   4       1553.99       1696.01       127.41 o                         
  -3 -14  -4        894.69       1004.32       172.90 o                         
   3  14   4        916.69        923.81       109.82 o                         
  -4 -14  -4        706.89        654.44       154.85 o                         
   4  14   4        705.26        835.27       169.39 o                         
  -5 -14  -4        176.44        230.00        66.96 o                         
   5  14   4        165.68        210.81        63.80 o                         
  -6 -14  -4       1147.30       1265.96       184.44 o                         
   6  14   4       1164.56       1364.22       187.75 o                         
   6 -15  -4         55.82        205.87       106.18 o                         
   5 -15  -4        184.18        268.32        61.73 o                         
  -5  15   4        183.96        203.38        47.96 o                         
   4 -15  -4        138.48         95.78        52.52 o                         
  -4  15   4        139.12        230.91        61.33 o                         
   3 -15  -4       2407.79       2604.16       276.72 o                         
  -3  15   4       2352.46       2394.10       217.06 o                         
   2 -15  -4       1094.48        915.11       164.51 o                         
  -2  15   4       1066.15       1154.16       187.88 o                         
   1 -15  -4        856.67        982.26       142.82 o                         
  -1  15   4        882.97       1093.31       127.47 o                         
   0 -15  -4         86.95        133.14        53.33 o                         
   0  15   4         79.14         96.73        40.02 o                         
  -1 -15  -4        963.40       1139.28       149.51 o                         
   1  15   4        951.34        992.33       118.66 o                         
  -2 -15  -4        356.13        329.64       123.08 o                         
   2  15   4        358.88        198.03       105.57 o                         
  -3 -15  -4         60.67         66.40        35.94 o                         
   3  15   4         38.73        -18.75        27.53 o                         
  -4 -15  -4        114.73        134.98        63.49 o                         
   4  15   4        116.77        102.02        43.87 o                         
  -5 -15  -4        313.33        271.16        96.76 o                         
   5  15   4        324.95        198.81       120.71 o                         
   5 -16  -4        158.32         77.82        42.12 o                         
  -5  16   4        159.73         85.79        41.33 o                         
   4 -16  -4        421.91        416.43        83.07 o                         
  -4  16   4        405.77        401.80        73.87 o                         
   3 -16  -4         80.63         63.01        37.37 o                         
  -3  16   4         79.79        132.10        63.99 o                         
   2 -16  -4        849.94        748.15       125.67 o                         
  -2  16   4        838.95        965.22       122.42 o                         
   1 -16  -4        796.43        511.96       138.46 o                         
  -1  16   4        675.98        925.47       129.07 o                         
   0 -16  -4        730.87        557.05       129.16 o                         
   0 -16  -4        696.59        825.68       151.11 o                         
   0  16   4        689.17        547.72        90.97 o                         
   0  16   4        721.65        958.40       179.27 o                         
  -1 -16  -4         22.99         30.63        36.72 o                         
   1  16   4         21.48         12.34        54.05 o                         
  -2 -16  -4         45.98         -0.71        31.03 o                         
   2  16   4         38.24        103.80        59.83 o                         
  -3 -16  -4          3.47         -8.69        35.42 o                         
   3  16   4          2.99        -36.30        36.30 o                         
  -4 -16  -4        423.72        484.27        90.90 o                         
   4  16   4        416.42        587.19       107.57 o                         
  -3  17   4        521.89        677.64       133.44 o                         
   2 -17  -4        830.44        822.43       167.14 o                         
  -2  17   4        789.06        813.66       147.54 o                         
   1 -17  -4        779.85        800.80       126.41 o                         
  -1  17   4        776.73        879.59       113.74 o                         
   0 -17  -4        162.72         97.57        54.59 o                         
   0  17   4        157.81        152.61        68.51 o                         
  -1 -17  -4        907.79        622.83       176.87 o                         
   1  17   4        880.92       1095.04       246.51 o                         
  -2 -17  -4          7.43         89.96        81.51 o                         
   2  17   4          8.49        -26.99        69.25 o                         
  -3 -17  -4        678.42        549.37       181.81 o                         
   3  17   4        698.96        907.69       237.91 o                         
  -2  18   4        712.88        709.16       128.68 o                         
   1 -18  -4        170.87        183.53        87.95 o                         
  -1  18   4        173.79        227.30        56.84 o                         
   0 -18  -4        763.84       1126.70       251.53 o                         
   0  18   4        758.43        800.12       140.69 o                         
  -1 -18  -4        117.80         57.37        82.05 o                         
   1  18   4        111.19        145.12        61.85 o                         
  10  -1  -5         14.60         41.75        52.15 o                         
 -10   1   5         15.20          6.05        41.16 o                         
   9  -1  -5         75.74         43.82        33.33 o                         
  -9   1   5         74.19         54.87        54.71 o                         
   8  -1  -5          3.42         40.35        27.23 o                         
  -8   1   5          3.45         49.37        60.43 o                         
   7  -1  -5        324.06        279.89        59.88 o                         
  -7   1   5        332.03        232.29       109.76 o                         
   6  -1  -5        114.17        102.13        28.66 o                         
  -6   1   5        114.68        125.91        65.15 o                         
   5  -1  -5        117.44        129.23        29.40 o                         
  -5   1   5        119.05        117.19        21.14 o                         
   4  -1  -5        115.27        145.55        23.73 o                         
  -4   1   5        484.85        487.31        46.95 o                         
   3  -1  -5       1373.56       1407.63        62.79 o                         
  -3   1   5       1393.86       1618.71        70.98 o                         
   2  -1  -5       1112.54       1085.75        46.03 o                         
  -2   1   5       1116.07       1060.33        54.09 o                         
   1  -1  -5        384.95        339.57        23.12 o                         
  -1   1   5        387.04        371.24        30.61 o                         
   0  -1  -5         51.44         30.50        11.38 o                         
   0   1   5         49.45         58.09        10.17 o                         
  -1  -1  -5        645.15        641.74        29.33 o                         
   1   1   5        647.69        604.10        39.99 o                         
  -2  -1  -5       1659.23       1776.15        70.44 o                         
   2   1   5       1669.78       1853.77        72.37 o                         
  -3  -1  -5       2810.74       3002.64       108.89 o                         
   3   1   5       2824.14       2782.13       101.92 o                         
  -4  -1  -5        201.59        202.38        45.42 o                         
   4   1   5        209.05        251.22        41.53 o                         
  -5  -1  -5         38.59         14.47        21.76 o                         
   5   1   5         37.24         76.06        17.25 o                         
  -6  -1  -5         68.08         83.66        32.08 o                         
   6   1   5         66.13        125.29        56.29 o                         
  -7  -1  -5         90.95         94.62        35.70 o                         
   7   1   5         87.21        114.58        62.46 o                         
  -8  -1  -5        877.61        977.23       123.69 o                         
   8   1   5        865.39        738.33       159.12 o                         
  -9  -1  -5        148.94        144.44        49.80 o                         
   9   1   5        148.78        177.86        62.86 o                         
 -10  -1  -5          7.81        104.61        42.50 o                         
  10   1   5          8.45        111.95        54.59 o                         
  10  -2  -5         74.20         85.36        55.60 o                         
 -10   2   5         73.99        139.84        53.82 o                         
   9  -2  -5         35.12         49.57        30.51 o                         
  -9   2   5         30.28         25.89        52.11 o                         
   8  -2  -5        192.61        197.21        55.83 o                         
  -8   2   5        195.61        230.56        82.72 o                         
   7  -2  -5        108.41         26.73        26.33 o                         
  -7   2   5        106.16         63.84        56.90 o                         
   6  -2  -5        498.57        544.03       123.51 o                         
  -6   2   5        499.24        410.10       126.44 o                         
   5  -2  -5        230.60        287.84        47.77 o                         
  -5   2   5        239.71        213.25        42.94 o                         
   4  -2  -5         42.55         29.77        12.59 o                         
  -4   2   5         37.58         55.78        14.01 o                         
   3  -2  -5       1206.73       1204.45        60.31 o                         
  -3   2   5       1227.26       1250.00        62.42 o                         
   2  -2  -5       3269.69       3305.43        86.69 o                         
  -2   2   5       3278.51       3405.61       107.04 o                         
   1  -2  -5         58.13         54.43        11.21 o                         
  -1   2   5         56.94         73.65        21.05 o                         
   0  -2  -5         61.38         51.48        14.24 o                         
   0   2   5         61.19         49.79         9.22 o                         
  -1  -2  -5        469.26        481.64        24.13 o                         
   1   2   5        475.59        467.55        35.63 o                         
  -2  -2  -5       3689.66       4021.89       176.71 o                         
   2   2   5       2237.32       2321.13        85.86 o                         
  -3  -2  -5       1924.85       2223.33       166.02 o                         
   3   2   5       1908.46       2056.46       153.82 o                         
  -4  -2  -5         85.87        119.36        25.88 o                         
   4   2   5         87.49        136.93        23.19 o                         
  -5  -2  -5         60.74         58.18        21.80 o                         
   5   2   5         55.77         84.88        19.62 o                         
  -6  -2  -5        244.25        304.26        52.45 o                         
   6   2   5        241.58        270.35        54.94 o                         
  -7  -2  -5         47.09         23.68        30.59 o                         
   7   2   5         47.76         46.40        52.29 o                         
  -8  -2  -5        418.31        475.55        68.97 o                         
   8   2   5        422.91        401.48        94.55 o                         
  -9  -2  -5        154.26        100.62        65.94 o                         
   9   2   5        161.11         26.21        76.42 o                         
  10  -3  -5         14.21        -64.51        64.51 o                         
 -10   3   5         14.04        -47.97        47.97 o                         
   9  -3  -5         22.90         99.68        45.75 o                         
  -9   3   5         21.03        -20.03        42.30 o                         
   8  -3  -5        958.50       1011.71       122.87 o                         
  -8   3   5        953.60        784.19       180.86 o                         
   7  -3  -5        580.84        720.81        95.53 o                         
  -7   3   5        573.24        514.65       106.13 o                         
   6  -3  -5         19.16         17.54        17.59 o                         
  -6   3   5         19.76         17.70        22.62 o                         
   5  -3  -5          7.93         48.85        17.48 o                         
  -5   3   5          9.08         47.40        23.86 o                         
   4  -3  -5        204.92        235.93        29.31 o                         
  -4   3   5        189.04        180.82        27.10 o                         
   3  -3  -5        159.32        171.99        27.89 o                         
  -3   3   5       1774.25       1802.34       156.43 o                         
   2  -3  -5       2231.35       2234.96        71.34 o                         
  -2   3   5       2223.94       2110.96        82.33 o                         
   1  -3  -5        268.56        263.11        18.57 o                         
  -1   3   5        266.24        255.51        33.17 o                         
   0  -3  -5        148.32        107.14        50.92 o                         
   0   3   5         44.92         54.31        14.08 o                         
  -1  -3  -5        850.04        826.48        32.48 o                         
   1   3   5        842.20        837.59        47.93 o                         
  -2  -3  -5        127.18        146.23        24.29 o                         
   2   3   5        121.83        123.20        22.79 o                         
  -3  -3  -5        337.64        373.64        40.97 o                         
   3   3   5        346.88        397.67        40.96 o                         
  -4  -3  -5        184.44        214.55        34.52 o                         
   4   3   5        192.74        222.21        31.31 o                         
  -5  -3  -5        279.35        322.13        64.83 o                         
   5   3   5        269.31        359.20       100.11 o                         
  -6  -3  -5         46.16        113.44        32.57 o                         
   6   3   5         41.98         70.37        28.06 o                         
  -7  -3  -5        364.95        234.00        62.11 o                         
   7   3   5        369.13        426.91       113.54 o                         
  -8  -3  -5         64.77         96.66        46.74 o                         
   8   3   5         62.22         39.63        54.18 o                         
  -9  -3  -5         16.55        -20.60        44.52 o                         
   9   3   5         18.03        178.63        58.47 o                         
  10  -4  -5         59.15        189.03        55.80 o                         
 -10   4   5         62.33        155.53        67.55 o                         
   9  -4  -5         99.65         47.35        35.89 o                         
  -9   4   5        101.83        249.49       100.35 o                         
   8  -4  -5        944.27       1034.52       183.48 o                         
  -8   4   5        957.60        942.61       188.74 o                         
   7  -4  -5        455.25        472.76        78.19 o                         
  -7   4   5        445.11        447.58       105.63 o                         
   6  -4  -5          9.39         20.60        23.79 o                         
  -6   4   5          8.63         36.03        27.70 o                         
   5  -4  -5        194.94        218.92        28.79 o                         
  -5   4   5        206.24        222.97        47.82 o                         
   4  -4  -5        582.58        584.46        45.94 o                         
  -4   4   5        563.11        563.20        47.26 o                         
   3  -4  -5       1417.15       1367.90        61.19 o                         
  -3   4   5       2656.87       2365.94       214.22 o                         
   2  -4  -5       1786.97       1797.97        61.71 o                         
  -2   4   5       3346.52       3071.64       230.57 o                         
   1  -4  -5       5365.68       5500.57       287.28 o                         
  -1   4   5       5434.86       5488.97       333.62 o                         
   0  -4  -5        181.53        187.77        28.49 o                         
   0   4   5        539.87        509.28        54.70 o                         
  -1  -4  -5        865.97        827.84        38.71 o                         
   1   4   5        828.25        782.00        39.87 o                         
  -2  -4  -5       1133.13       1116.24        47.35 o                         
   2   4   5       1064.79       1110.78        67.69 o                         
  -3  -4  -5         12.19         21.73        15.76 o                         
   3   4   5         12.53         -2.72         9.15 o                         
  -4  -4  -5        363.22        398.67        46.91 o                         
   4   4   5        369.89        419.45        45.06 o                         
  -5  -4  -5        335.82        412.42        67.76 o                         
   5   4   5        343.85        390.61        62.11 o                         
  -6  -4  -5        446.07        562.16        68.13 o                         
   6   4   5        486.59        475.79        71.84 o                         
  -7  -4  -5        313.32        364.64        69.93 o                         
   7   4   5        322.88        432.51       119.62 o                         
  -8  -4  -5          1.25         66.98        37.45 o                         
   8   4   5          1.91         -3.63        32.83 o                         
  -9  -4  -5         17.97        -32.34        32.34 o                         
   9   4   5         19.69         25.16        34.68 o                         
   9  -5  -5        186.27        119.39        42.22 o                         
  -9   5   5        195.18         78.21        59.16 o                         
   8  -5  -5        283.96        349.86        68.06 o                         
  -8   5   5        274.30        186.52        69.10 o                         
   7  -5  -5        279.36        315.71        66.71 o                         
  -7   5   5        273.71        277.48        73.46 o                         
   6  -5  -5        576.45        557.91       132.67 o                         
  -6   5   5        586.23        701.53        86.19 o                         
   5  -5  -5        139.63        153.32        34.66 o                         
  -5   5   5        371.80        335.09       115.39 o                         
   4  -5  -5       1034.55       1075.02        57.66 o                         
  -4   5   5       1030.96       1009.45        62.50 o                         
   3  -5  -5       1552.93       1447.74        61.63 o                         
  -3   5   5       1549.29       1517.54        80.00 o                         
   2  -5  -5        165.97        158.75        17.90 o                         
  -2   5   5        169.49        184.56        34.27 o                         
   1  -5  -5        180.75        187.27        18.33 o                         
  -1   5   5        185.24        175.90        31.84 o                         
   0  -5  -5       1064.55       1007.50        64.55 o                         
   0   5   5       1087.59       1023.15        43.58 o                         
  -1  -5  -5       1743.97       1807.67        84.84 o                         
   1   5   5       1895.73       2104.87       136.15 o                         
  -2  -5  -5       2591.69       2679.94       169.93 o                         
   2   5   5       1677.49       1567.93        79.60 o                         
  -3  -5  -5        935.66        936.30        80.53 o                         
   3   5   5        881.02        906.09        84.03 o                         
  -4  -5  -5        440.80        505.36        51.67 o                         
   4   5   5        438.88        393.13        45.03 o                         
  -5  -5  -5        303.46        314.67        45.70 o                         
   5   5   5        317.80        304.04        56.93 o                         
  -6  -5  -5        327.69        310.14        61.99 o                         
   6   5   5        324.86        226.06        46.06 o                         
  -7  -5  -5        379.30        344.55        68.29 o                         
   7   5   5        382.02        464.78        96.64 o                         
  -8  -5  -5         13.69        -14.09        31.50 o                         
   8   5   5         15.65         42.49        38.03 o                         
  -9  -5  -5        344.36        336.05       113.97 o                         
   9   5   5        352.83        189.34       100.64 o                         
   9  -6  -5        216.32        254.94        58.43 o                         
  -9   6   5        210.69        268.18        86.88 o                         
   8  -6  -5         78.98        202.80        49.85 o                         
  -8   6   5         77.70         81.62        52.63 o                         
   7  -6  -5        326.62        359.87        81.35 o                         
  -7   6   5        327.69        440.61       143.60 o                         
   6  -6  -5          8.04         -0.93        33.93 o                         
  -6   6   5          6.20         44.26        31.53 o                         
   5  -6  -5        378.08        320.63        47.98 o                         
  -5   6   5        369.59        376.88        66.54 o                         
   4  -6  -5        898.58        987.35        97.19 o                         
  -4   6   5        912.17        939.44       102.52 o                         
   3  -6  -5       1361.10       1231.72        47.68 o                         
  -3   6   5       1360.60       1303.23        78.48 o                         
   2  -6  -5        822.97        874.33        40.48 o                         
  -2   6   5        865.93        879.11        74.51 o                         
   1  -6  -5        796.16        741.13        38.43 o                         
  -1   6   5        798.96        729.33        67.36 o                         
   0  -6  -5        883.26        797.93        59.50 o                         
   0   6   5        886.16        836.98        44.02 o                         
  -1  -6  -5        575.39        621.17        64.47 o                         
   1   6   5        559.34        538.00        52.32 o                         
  -2  -6  -5       3876.32       4070.66       133.12 o                         
   2   6   5       3822.79       3621.29       130.02 o                         
  -3  -6  -5        128.60         20.05        37.74 o                         
   3   6   5          0.17         19.16        15.47 o                         
  -4  -6  -5        146.67        153.50        59.04 o                         
   4   6   5         92.31        123.36        26.01 o                         
  -5  -6  -5        743.14        695.43        68.30 o                         
   5   6   5        764.28        886.06        93.87 o                         
  -6  -6  -5        766.00        895.08       105.10 o                         
   6   6   5        796.44        910.24       103.76 o                         
  -7  -6  -5        144.83         87.11        44.60 o                         
   7   6   5        139.19        180.77        62.51 o                         
  -8  -6  -5        540.77        489.84       136.25 o                         
   8   6   5        509.29        347.21       106.75 o                         
  -9  -6  -5        217.41        115.82        60.75 o                         
   9   6   5        216.88        188.74        71.98 o                         
   9  -7  -5        116.80         11.79        51.46 o                         
  -9   7   5        105.44        335.70       110.00 o                         
   8  -7  -5        341.82        437.40        76.46 o                         
  -8   7   5        314.41        409.76        93.89 o                         
   7  -7  -5        142.01        130.61        43.13 o                         
  -7   7   5        148.18         74.40        49.15 o                         
   6  -7  -5         23.19        -17.94        17.94 o                         
  -6   7   5         25.39        108.12        31.90 o                         
   5  -7  -5        183.29        143.35        34.69 o                         
  -5   7   5        185.74        147.69        45.35 o                         
   4  -7  -5        384.44        379.32        49.01 o                         
  -4   7   5        381.11        423.70        47.38 o                         
   3  -7  -5       1946.15       1806.12        95.87 o                         
  -3   7   5       1919.52       1840.11       100.78 o                         
   2  -7  -5        763.79        764.51        44.33 o                         
  -2   7   5        779.10        994.74        93.36 o                         
   1  -7  -5       1711.11       1911.03       188.67 o                         
  -1   7   5        184.85        140.21        38.49 o                         
   0  -7  -5       1319.13       1181.62        69.34 o                         
   0   7   5       1336.47       1277.13        64.30 o                         
  -1  -7  -5        957.18        839.41        65.95 o                         
   1   7   5        939.70        843.31        36.11 o                         
  -2  -7  -5        634.53        629.75        54.86 o                         
   2   7   5        633.68        618.21        57.00 o                         
  -3  -7  -5        188.35        228.73        34.62 o                         
   3   7   5        185.93        192.32        34.88 o                         
  -4  -7  -5        138.26        159.26        30.93 o                         
   4   7   5        134.05        178.42        32.61 o                         
  -5  -7  -5       1254.28       1340.26       124.45 o                         
   5   7   5       1294.91       1154.52       113.34 o                         
  -6  -7  -5        324.61        234.13       105.02 o                         
  -6  -7  -5       1101.47       1158.71       128.12 o                         
   6   7   5        323.29        397.92        69.32 o                         
   6   7   5       1109.92       1012.38       178.86 o                         
  -7  -7  -5        488.15        508.49       106.31 o                         
   7   7   5        473.46        557.39       111.60 o                         
  -8  -7  -5        165.94        210.09        77.01 o                         
   8   7   5        172.69         91.17        68.04 o                         
  -9  -7  -5         63.29         23.52        48.04 o                         
   9   7   5         68.64        164.46        53.65 o                         
   9  -8  -5        579.54        719.52       101.33 o                         
  -9   8   5        560.11        710.78       133.95 o                         
   8  -8  -5        248.03        307.53        65.54 o                         
  -8   8   5        217.49        368.03        94.05 o                         
   7  -8  -5        495.18        515.33        81.16 o                         
  -7   8   5        493.85        794.33       126.38 o                         
   6  -8  -5        683.31        650.43        88.51 o                         
  -6   8   5        665.48        682.72        92.92 o                         
   5  -8  -5        208.24        251.45        42.42 o                         
  -5   8   5        201.48        216.31        55.30 o                         
   4  -8  -5        804.32        753.31        67.14 o                         
  -4   8   5       1207.64       1045.09       172.43 o                         
   3  -8  -5       1192.37       1144.02       117.87 o                         
  -3   8   5       1204.25       1215.31       175.16 o                         
   2  -8  -5        611.59        561.55        37.62 o                         
  -2   8   5        618.19        598.52        70.33 o                         
   1  -8  -5         19.18         41.07        16.02 o                         
  -1   8   5         25.02         37.89        15.94 o                         
   0  -8  -5        807.08        755.16        62.82 o                         
   0   8   5        805.99        820.28        78.16 o                         
  -1  -8  -5        427.78        382.80        46.90 o                         
   1   8   5        430.91        367.82        21.77 o                         
  -2  -8  -5        853.88        721.36        73.24 o                         
   2   8   5        882.08        857.15        58.95 o                         
  -3  -8  -5         28.73         -8.55        14.34 o                         
   3   8   5         29.07         27.99        14.37 o                         
  -4  -8  -5        462.67        481.83       122.09 o                         
   4   8   5        432.19        444.53        70.48 o                         
  -5  -8  -5        211.86        213.40        51.43 o                         
   5   8   5        221.02        303.48        60.26 o                         
  -6  -8  -5       1262.11       1318.89       131.98 o                         
   6   8   5       1238.40       1286.06       127.16 o                         
  -7  -8  -5         20.88         85.98        46.35 o                         
   7   8   5         17.39        -14.97        28.82 o                         
  -8  -8  -5         19.11         47.27        72.82 o                         
   8   8   5         16.01        -92.94        92.94 o                         
  -9  -8  -5        257.02        393.77        86.00 o                         
   9   8   5        256.14        184.64        68.74 o                         
   9  -9  -5        180.08        163.93        56.54 o                         
  -9   9   5        181.21        330.45        81.51 o                         
   8  -9  -5        851.89        849.09       111.47 o                         
  -8   9   5        843.20        590.32       116.92 o                         
   7  -9  -5        777.93        770.37       109.88 o                         
  -7   9   5        784.42        619.03        90.66 o                         
   6  -9  -5        527.45        521.71        80.66 o                         
  -6   9   5       1082.45       1347.33       221.88 o                         
   5  -9  -5        686.31        769.67        86.32 o                         
  -5   9   5       1906.39       2119.40       254.73 o                         
   4  -9  -5       1291.32       1265.04        91.40 o                         
  -4   9   5       1328.86       1114.58       112.89 o                         
   3  -9  -5       1295.54       1147.39        81.59 o                         
  -3   9   5       1268.81       1248.31        93.78 o                         
   2  -9  -5        123.96        137.35        26.03 o                         
  -2   9   5        114.55        166.44        43.19 o                         
   1  -9  -5        418.99        406.66        41.05 o                         
  -1   9   5        409.47        441.92        43.21 o                         
   0  -9  -5       1412.71       1268.42        78.92 o                         
   0   9   5       1388.12       1350.54        76.71 o                         
  -1  -9  -5        968.67        951.30        77.19 o                         
   1   9   5        942.35       1071.13        67.72 o                         
  -2  -9  -5        331.64        351.27        53.40 o                         
   2   9   5        787.30        825.63        92.47 o                         
   2   9   5        364.04        392.38        57.37 o                         
  -3  -9  -5        397.28        463.81        78.32 o                         
   3   9   5        364.82        406.66        51.05 o                         
  -4  -9  -5         74.27          9.59        30.18 o                         
   4   9   5         87.18         89.57        28.00 o                         
  -5  -9  -5       1205.02       1189.22       121.83 o                         
   5   9   5       1260.89       1356.06       129.02 o                         
  -6  -9  -5        214.92        223.48        81.94 o                         
   6   9   5        222.50        163.27        49.76 o                         
  -7  -9  -5        415.67        413.40       100.09 o                         
   7   9   5        421.37        465.85        75.88 o                         
  -8  -9  -5         38.72        177.47        62.62 o                         
   8   9   5         38.55         46.77        44.87 o                         
   8 -10  -5        784.34        889.76       201.03 o                         
  -8  10   5        778.08        767.89       165.48 o                         
   7 -10  -5        405.76        357.01        90.45 o                         
  -7  10   5        574.00        656.69       156.28 o                         
   6 -10  -5        350.12        527.85       104.20 o                         
  -6  10   5        333.67        382.64        73.48 o                         
   5 -10  -5       1317.64       1210.74       156.03 o                         
  -5  10   5       1340.83       1363.28       133.67 o                         
   4 -10  -5       1125.46        992.64       103.44 o                         
  -4  10   5       1167.20       1013.17       113.16 o                         
   3 -10  -5        786.57        811.87        60.89 o                         
  -3  10   5        806.35        908.54        88.09 o                         
   2 -10  -5        798.79        787.45        59.93 o                         
  -2  10   5        788.33        785.87        89.54 o                         
   1 -10  -5        139.36        155.44        32.74 o                         
  -1  10   5        135.50        149.89        25.29 o                         
   0 -10  -5       1718.65       1668.75       133.46 o                         
   0  10   5       1751.28       1608.20       111.76 o                         
  -1 -10  -5       1623.81       1670.87       107.53 o                         
   1  10   5       1655.07       1695.35        86.25 o                         
  -2 -10  -5       1668.42       1712.14       114.92 o                         
   2  10   5       1749.61       1581.73        87.90 o                         
  -3 -10  -5         59.75         92.59        27.81 o                         
   3  10   5         60.30        104.72        25.14 o                         
  -4 -10  -5         92.96        227.50        64.66 o                         
   4  10   5          5.63         42.39        32.27 o                         
  -5 -10  -5        247.79        226.41        81.94 o                         
   5  10   5        255.02        202.29        94.01 o                         
  -6 -10  -5       1108.92       1230.86       167.95 o                         
   6  10   5       1147.62       1335.29       138.63 o                         
  -7 -10  -5         61.83        171.20        97.30 o                         
   7  10   5         66.85         63.30        55.66 o                         
  -8 -10  -5         73.89        123.98        52.37 o                         
   8  10   5         70.90         72.00        42.25 o                         
   8 -11  -5        632.54        688.78       146.76 o                         
  -8  11   5        615.76        565.31       147.18 o                         
   7 -11  -5        558.52        478.49       104.78 o                         
  -7  11   5        531.20        608.78        89.35 o                         
   6 -11  -5         60.04         13.71        42.73 o                         
  -6  11   5         62.64        153.21        42.98 o                         
   5 -11  -5        369.64        289.48        74.72 o                         
  -5  11   5        380.47        388.41        73.70 o                         
   4 -11  -5       2371.68       2379.64       216.74 o                         
  -4  11   5       2357.95       2277.82       178.80 o                         
   3 -11  -5       1490.82       1496.23       134.75 o                         
  -3  11   5       1501.21       1680.56       140.36 o                         
   2 -11  -5        427.36        524.10        80.44 o                         
  -2  11   5        420.70        334.88        95.83 o                         
   1 -11  -5        250.78        303.25        44.87 o                         
  -1  11   5        247.29        232.58        50.49 o                         
   0 -11  -5       1089.02       1073.13        76.16 o                         
   0  11   5       1081.90        989.78        99.93 o                         
  -1 -11  -5       3469.34       3590.86       154.24 o                         
   1  11   5       3502.11       3530.02       156.85 o                         
  -2 -11  -5        104.88        183.18        60.08 o                         
   2  11   5        104.48        123.19        29.86 o                         
  -3 -11  -5        859.57        894.32        98.91 o                         
   3  11   5        853.69        818.72        76.64 o                         
  -4 -11  -5        280.09        212.85        75.91 o                         
   4  11   5        303.78        232.97        47.72 o                         
  -5 -11  -5        763.17        791.01       170.49 o                         
   5  11   5        739.97        880.60       105.12 o                         
  -6 -11  -5        257.04        308.21        94.55 o                         
   6  11   5        265.49        281.76        56.63 o                         
  -7 -11  -5        874.62       1075.41       194.23 o                         
   7  11   5        881.25        863.26       178.99 o                         
   7 -12  -5        491.51        535.69       108.76 o                         
  -7  12   5        457.08        458.86        73.37 o                         
   6 -12  -5         38.04         95.76        71.29 o                         
  -6  12   5         34.05        -43.92        58.15 o                         
   5 -12  -5       1273.06       1175.87       160.10 o                         
  -5  12   5       1236.51       1241.42       133.51 o                         
   4 -12  -5        904.55        876.45       169.50 o                         
  -4  12   5        865.94        942.69       174.44 o                         
   3 -12  -5        836.62        872.09       105.42 o                         
  -3  12   5        829.74        753.42        93.50 o                         
   2 -12  -5       1900.98       1524.68       135.77 o                         
  -2  12   5       1849.05       1723.71       143.96 o                         
   1 -12  -5        106.34        162.15        36.62 o                         
  -1  12   5        117.95        104.33        38.77 o                         
   0 -12  -5        498.96        452.71        58.13 o                         
   0  12   5        532.48        640.70        84.34 o                         
  -1 -12  -5       2288.07       2137.39       120.03 o                         
   1  12   5       2313.52       2347.69       147.48 o                         
  -2 -12  -5       2539.35       2422.15       179.37 o                         
   2  12   5       2501.78       2638.15       147.07 o                         
  -3 -12  -5        400.39        588.08       144.89 o                         
   3  12   5        393.24        151.22        78.15 o                         
  -4 -12  -5        110.33        113.48        51.34 o                         
   4  12   5        115.68         70.60        53.98 o                         
  -5 -12  -5        372.73        447.38       114.56 o                         
   5  12   5        377.55        544.59       110.83 o                         
  -6 -12  -5       1267.42       1155.53       175.25 o                         
   6  12   5       1329.12       1529.77       186.61 o                         
  -7 -12  -5        189.72        215.37        68.40 o                         
   7  12   5        177.21        142.33        58.51 o                         
   7 -13  -5        747.82        806.12       101.36 o                         
  -7  13   5        971.75       1521.02       215.56 o                         
   6 -13  -5        160.84          5.24        93.43 o                         
  -6  13   5        159.35        187.89        80.69 o                         
   5 -13  -5        120.41        109.42        51.81 o                         
  -5  13   5        106.37         74.33        43.23 o                         
   4 -13  -5       1388.51       1286.81       190.68 o                         
  -4  13   5       1337.88       1202.76       135.50 o                         
   3 -13  -5       1071.97       1044.51       115.87 o                         
  -3  13   5       1102.91       1143.74       119.82 o                         
   2 -13  -5        518.57        611.31        88.63 o                         
  -2  13   5        517.10        685.72        93.11 o                         
   1 -13  -5        272.96        282.69        55.44 o                         
  -1  13   5        264.37        318.85        61.36 o                         
   0 -13  -5       1111.50       1183.92       115.52 o                         
   0  13   5       1182.13       1080.73       115.56 o                         
  -1 -13  -5       3015.25       3070.82       328.96 o                         
   1  13   5       3057.68       3398.82       360.03 o                         
  -2 -13  -5        518.67        602.71        83.06 o                         
   2  13   5        479.10        509.56        65.31 o                         
  -3 -13  -5        288.36        351.83        77.19 o                         
   3  13   5        246.64        211.70        53.53 o                         
  -4 -13  -5        435.57        610.32       111.41 o                         
   4  13   5        452.44        433.28        85.05 o                         
  -5 -13  -5       1352.73       1398.61       185.00 o                         
   5  13   5       1329.09       1536.93       187.96 o                         
  -6 -13  -5        480.14        623.60       114.94 o                         
   6  13   5        471.29        463.13        99.43 o                         
   6 -14  -5        168.80        121.12        52.10 o                         
  -6  14   5        152.79        123.42        39.63 o                         
   5 -14  -5        162.69        296.15        72.38 o                         
  -5  14   5        158.60        167.45        49.35 o                         
   4 -14  -5        537.35        572.18        99.71 o                         
  -4  14   5        543.75        638.44        96.91 o                         
   3 -14  -5        640.78        587.86        86.66 o                         
  -3  14   5        654.47        716.49        93.37 o                         
   2 -14  -5        894.73        980.72       161.94 o                         
  -2  14   5        869.17        708.42       105.34 o                         
   1 -14  -5        571.21        474.21        79.04 o                         
  -1  14   5        585.64        681.94       145.85 o                         
   0 -14  -5        486.84        375.31        86.69 o                         
   0  14   5        507.10        548.94        81.25 o                         
  -1 -14  -5        737.85        738.41        93.74 o                         
   1  14   5        752.57        632.02        93.42 o                         
  -2 -14  -5        889.02        861.16       103.02 o                         
   2  14   5        870.42        859.55       112.86 o                         
  -3 -14  -5         29.65         50.03        43.06 o                         
   3  14   5         29.88         49.77        34.45 o                         
  -4 -14  -5        574.96        714.14       129.07 o                         
   4  14   5        578.62        671.51       112.54 o                         
  -5 -14  -5        877.10        756.92       122.53 o                         
   5  14   5        917.64        712.43       119.06 o                         
  -6 -14  -5       2803.51       2522.80       327.85 o                         
   6  14   5       2805.35       3093.35       364.37 o                         
   5 -15  -5         31.25         77.48        49.78 o                         
  -5  15   5         38.24        -21.45        36.30 o                         
   4 -15  -5        561.35        472.71       100.00 o                         
  -4  15   5        588.63        577.11        92.94 o                         
   3 -15  -5       1046.61       1045.47       175.74 o                         
  -3  15   5        985.44        991.25       152.94 o                         
   2 -15  -5        272.70        213.58        56.20 o                         
  -2  15   5        286.16        290.25        64.10 o                         
   1 -15  -5         43.74         20.35        27.69 o                         
  -1  15   5         40.94         26.25        40.23 o                         
   0 -15  -5       1053.43       1200.69       183.68 o                         
   0  15   5       1083.95        801.48       111.10 o                         
  -1 -15  -5       1100.87       1082.22       148.66 o                         
   1  15   5       1121.64       1193.19       173.84 o                         
  -2 -15  -5         84.53        147.52        42.72 o                         
   2  15   5         88.42        121.01        62.03 o                         
  -3 -15  -5        146.54         95.54        43.47 o                         
   3  15   5        160.96        185.87        54.40 o                         
  -4 -15  -5        230.78        314.59       130.77 o                         
   4  15   5        223.39        326.24       133.65 o                         
  -5 -15  -5       1002.31       1009.05       161.08 o                         
   5  15   5       1303.62       1523.66       244.54 o                         
   5 -16  -5        449.79        417.08       106.86 o                         
  -5  16   5        419.58        168.74        82.95 o                         
   4 -16  -5       1358.30       1341.27       173.12 o                         
  -4  16   5       1368.09       1168.61       132.12 o                         
   3 -16  -5       1060.59       1017.98       119.66 o                         
  -3  16   5       1048.68       1106.18       163.35 o                         
   2 -16  -5        543.01        440.12        91.24 o                         
  -2  16   5        544.02        662.07        94.51 o                         
   1 -16  -5        176.30        151.82        49.08 o                         
  -1  16   5        177.27        218.75        51.17 o                         
   0 -16  -5        324.82        439.16        92.43 o                         
   0  16   5        318.74        214.62        74.22 o                         
  -1 -16  -5        114.20        178.04        63.34 o                         
   1  16   5         91.51        130.36        67.75 o                         
  -2 -16  -5        880.60       1157.08       179.13 o                         
  -2 -16  -5        968.85       1135.35       214.66 o                         
   2  16   5        916.66       1104.65       194.66 o                         
   2  16   5       1009.46       1326.66       231.00 o                         
  -3 -16  -5         20.19         12.10        53.42 o                         
   3  16   5        104.80        -50.76       116.48 o                         
  -4 -16  -5        127.63        125.95        40.85 o                         
   4  16   5        133.83        232.04        76.53 o                         
   3 -17  -5       1541.82       2244.93       242.02 o                         
  -3  17   5       1485.69       1581.71       246.36 o                         
   2 -17  -5        224.67        232.56        69.09 o                         
  -2  17   5        213.06        342.88        69.60 o                         
   1 -17  -5        132.93         53.88        62.31 o                         
  -1  17   5        130.44        103.50        79.01 o                         
   0 -17  -5        674.91        734.48       182.93 o                         
   0  17   5        664.76        784.91       153.15 o                         
  -1 -17  -5        850.18       1035.34       148.89 o                         
   1  17   5        869.97        986.95       189.31 o                         
  -2 -17  -5        229.04        254.35        76.33 o                         
   2  17   5        238.72        312.46        82.81 o                         
  -3 -17  -5        540.73        443.48        84.31 o                         
   3  17   5        549.28        388.21       156.37 o                         
   1 -18  -5         86.88        185.76       115.31 o                         
  -1  18   5         96.41        252.01        76.84 o                         
   0 -18  -5        928.72        775.34       202.76 o                         
   0  18   5        980.43       1021.98       153.69 o                         
  -1 -18  -5        722.85        848.12       214.16 o                         
   1  18   5        720.66        815.36       141.30 o                         
 -10   0   6         19.86        239.50       109.47 o                         
   9   0  -6       4312.39       4434.05       474.25 o                         
  -9   0   6       4265.63       3820.80       468.02 o                         
   8   0  -6        107.96         92.51        45.07 o                         
  -8   0   6        105.72        142.56       109.99 o                         
   7   0  -6        452.81        438.99        84.07 o                         
  -7   0   6        416.89        507.05       156.55 o                         
   6   0  -6         51.14         79.29        44.47 o                         
  -6   0   6         49.89        -42.14        73.31 o                         
   5   0  -6      16516.72      17204.35       619.77 o                         
  -5   0   6      16530.90      17631.29       600.23 o                         
   4   0  -6        145.43        131.79        33.24 o                         
  -4   0   6        146.16        114.36        32.70 o                         
   3   0  -6       5449.68       5121.09       181.66 o                         
  -3   0   6       5454.95       5014.26       214.64 o                         
   2   0  -6        160.99        137.27        28.38 o                         
  -2   0   6        160.66        206.39        40.81 o                         
   1   0  -6       9092.75       9685.94       276.48 o                         
  -1   0   6       9447.47      10339.21       339.79 o                         
   0   0  -6         34.12         44.72        14.13 o                         
   0   0   6         32.33         45.83        20.78 o                         
  -1   0  -6      26238.53      27267.15       694.57 o                         
   1   0   6      26969.82      28953.38      1162.66 o                         
  -2   0  -6         70.98         59.25        24.77 o                         
   2   0   6         77.64        113.27        31.77 o                         
  -3   0  -6       2997.45       2978.09       155.86 o                         
   3   0   6       2955.78       2792.12       148.90 o                         
  -4   0  -6       1028.64       1225.06       119.30 o                         
   4   0   6       1042.60       1183.80       106.84 o                         
  -5   0  -6      15555.72      16904.13       623.04 o                         
   5   0   6      15192.93      16744.96       591.36 o                         
  -6   0  -6        941.33       1022.35       133.39 o                         
   6   0   6        962.81       1293.57       216.14 o                         
  -7   0  -6       4093.97       4215.63       267.90 o                         
   7   0   6       4136.12       4404.33       392.43 o                         
  -8   0  -6        127.02        106.02        89.19 o                         
   8   0   6         95.68         54.17        64.26 o                         
  -9   0  -6       3496.60       3257.72       249.55 o                         
   9   0   6       3649.61       4196.06       400.61 o                         
  10  -1  -6       2789.99       2605.72       269.41 o                         
 -10   1   6       2742.56       2419.78       268.99 o                         
   9  -1  -6        121.81        -67.41        78.47 o                         
  -9   1   6         22.18         99.59        62.45 o                         
   8  -1  -6       4782.93       4958.97       291.90 o                         
  -8   1   6       4895.39       5512.06       485.29 o                         
   7  -1  -6         19.87          7.28        22.90 o                         
  -7   1   6         19.21         30.97        53.91 o                         
   6  -1  -6       2346.07       2410.57       130.54 o                         
  -6   1   6       2483.12       2210.59       206.88 o                         
   5  -1  -6         44.10         49.35        22.19 o                         
  -5   1   6         44.87         48.39        12.85 o                         
   4  -1  -6      20138.75      20082.91       551.35 o                         
  -4   1   6      19959.29      19520.33       662.25 o                         
   3  -1  -6         79.18         69.34        16.02 o                         
  -3   1   6         79.13         64.26        16.06 o                         
   2  -1  -6       8108.48       8395.48       179.10 o                         
  -2   1   6       8097.42       8766.04       220.33 o                         
   1  -1  -6        227.89        237.73        26.17 o                         
  -1   1   6        236.61        244.64        35.05 o                         
   0  -1  -6       2684.24       2589.12        76.74 o                         
   0   1   6       2645.12       2545.01        68.20 o                         
  -1  -1  -6        964.12        862.61        35.05 o                         
   1   1   6        969.63        967.29        51.95 o                         
  -2  -1  -6        449.37        392.16        35.80 o                         
   2   1   6        464.75        435.27        39.88 o                         
  -3  -1  -6        177.87        248.50        43.27 o                         
   3   1   6        146.20        171.90        26.49 o                         
  -4  -1  -6       7980.86       9219.41       260.59 o                         
   4   1   6       8065.61       8925.62       248.45 o                         
  -5  -1  -6       1416.60       1665.41       108.93 o                         
   5   1   6       1374.39       1459.16        80.33 o                         
  -6  -1  -6      13476.46      14728.91       580.62 o                         
   6   1   6       9949.20       9833.91       450.07 o                         
  -7  -1  -6        500.51        605.11        94.85 o                         
   7   1   6        436.67        506.99       106.43 o                         
  -8  -1  -6       1173.45       1229.31       116.91 o                         
   8   1   6       1203.80       1184.86       160.68 o                         
  -9  -1  -6        702.59        826.14       112.62 o                         
   9   1   6        733.77        766.57       134.39 o                         
  10  -2  -6        118.07        232.83        98.71 o                         
  10  -2  -6         21.16        147.51       112.20 o                         
 -10   2   6        118.71        662.33       167.08 o                         
 -10   2   6         22.08         84.08        87.53 o                         
   9  -2  -6       3766.74       3663.05       244.44 o                         
  -9   2   6       3822.44       3644.67       330.42 o                         
   8  -2  -6         14.75         29.09        36.55 o                         
  -8   2   6         15.73        -20.26        27.49 o                         
   7  -2  -6       2161.26       2261.27       150.53 o                         
  -7   2   6       2134.14       1740.40       198.92 o                         
   6  -2  -6          1.51         17.51        16.68 o                         
  -6   2   6          1.55        -31.01        31.01 o                         
   5  -2  -6      10303.35      11091.98       276.31 o                         
  -5   2   6      10529.19      10770.42       354.01 o                         
   4  -2  -6         74.03         63.38        19.90 o                         
  -4   2   6         74.37         67.76        17.86 o                         
   3  -2  -6      14344.98      14130.95       483.35 o                         
  -3   2   6      14251.83      13921.22       477.29 o                         
   2  -2  -6        118.86        136.16        24.77 o                         
  -2   2   6        103.05        103.62        34.79 o                         
   1  -2  -6       1208.79       1146.34        40.18 o                         
  -1   2   6       1417.87       1301.14        67.14 o                         
   0  -2  -6        471.47        427.39        32.36 o                         
   0   2   6        464.83        397.65        21.58 o                         
  -1  -2  -6      20166.68      20340.26       406.27 o                         
   1   2   6      19903.34      19435.62       443.69 o                         
  -2  -2  -6        296.64        316.16        28.45 o                         
   2   2   6        288.30        286.62        33.77 o                         
  -3  -2  -6        551.49        535.41        47.72 o                         
   3   2   6        546.45        496.84        46.74 o                         
  -4  -2  -6        722.72        766.78        81.38 o                         
   4   2   6        459.99        449.24        44.25 o                         
  -5  -2  -6      13709.37      12755.07       502.88 o                         
  -5  -2  -6      14003.80      14331.37       544.94 o                         
   5   2   6      13293.47      13249.46       631.68 o                         
  -6  -2  -6       1039.49       1072.38       167.86 o                         
   6   2   6       1026.47        928.85        94.98 o                         
  -7  -2  -6        890.55       1039.15        99.48 o                         
   7   2   6        869.87       1109.49       149.00 o                         
  -8  -2  -6        323.94        351.49        63.71 o                         
   8   2   6        328.21        381.47        94.81 o                         
  -9  -2  -6       2184.22       2349.06       195.53 o                         
   9   2   6       2237.89       2095.93       233.48 o                         
  10  -3  -6       1937.35       1895.56       174.52 o                         
 -10   3   6       2003.59       1727.24       219.70 o                         
   9  -3  -6          7.67         86.89        40.83 o                         
  -9   3   6          8.95        -20.39        48.39 o                         
   8  -3  -6       3972.97       3978.45       235.29 o                         
  -8   3   6       6813.40       5403.83       492.36 o                         
   7  -3  -6         67.45         94.29        36.01 o                         
  -7   3   6        630.67        608.13       165.39 o                         
   6  -3  -6       2812.00       2558.73       133.17 o                         
  -6   3   6       2951.93       2975.33       160.54 o                         
   5  -3  -6         39.46        115.43        36.69 o                         
  -5   3   6         40.26        -37.33        56.00 o                         
   4  -3  -6      12897.75      13504.43       311.22 o                         
  -4   3   6      13160.21      13788.52       344.78 o                         
   3  -3  -6        118.92        123.36        19.99 o                         
  -3   3   6        117.33        123.12        20.88 o                         
   2  -3  -6        604.20        672.16        39.04 o                         
  -2   3   6        638.82        691.53        51.53 o                         
   1  -3  -6         93.83         89.05        11.68 o                         
  -1   3   6         90.75         77.66        21.82 o                         
   0  -3  -6      28885.70      28801.71       893.28 o                         
   0   3   6      28883.07      27767.41       693.90 o                         
  -1  -3  -6        723.38        699.86        29.16 o                         
   1   3   6        701.62        591.60        43.40 o                         
  -2  -3  -6      14858.40      14916.16       507.11 o                         
   2   3   6       8431.48       8857.24       228.17 o                         
  -3  -3  -6        231.77        244.32        72.98 o                         
   3   3   6         17.79         18.12        16.23 o                         
  -4  -3  -6       3528.32       3785.49       141.42 o                         
   4   3   6       3320.81       3408.33       129.73 o                         
  -5  -3  -6       1265.65       1404.95       103.71 o                         
   5   3   6       1277.99       1330.04        87.67 o                         
  -6  -3  -6       4493.54       4694.26       188.41 o                         
   6   3   6       4483.66       4710.83       209.17 o                         
  -7  -3  -6        281.00        296.30        70.20 o                         
   7   3   6        226.61        292.71        82.22 o                         
  -8  -3  -6       1101.98        954.28       122.50 o                         
   8   3   6        965.03       1099.77       157.72 o                         
  -9  -3  -6        418.96        416.50        98.36 o                         
   9   3   6        419.34        452.51       103.87 o                         
  10  -4  -6         17.00        103.35        40.89 o                         
 -10   4   6         17.59         15.90        43.26 o                         
   9  -4  -6       3861.96       3753.74       256.50 o                         
  -9   4   6       3856.54       3600.25       322.67 o                         
   8  -4  -6         22.35         20.88        33.88 o                         
  -8   4   6         24.22         56.34        52.04 o                         
   7  -4  -6       5448.61       5520.27       302.55 o                         
  -7   4   6       5323.77       4565.48       430.51 o                         
   6  -4  -6          4.71         63.76        32.59 o                         
  -6   4   6          4.58         47.11        23.89 o                         
   5  -4  -6      12905.94      12153.12       465.27 o                         
  -5   4   6      13336.43      13313.86       497.06 o                         
   4  -4  -6         28.69         42.47        13.40 o                         
  -4   4   6         30.37         20.48        13.66 o                         
   3  -4  -6       9495.39       9364.47       224.48 o                         
  -3   4   6       9446.42       9865.03       258.61 o                         
   2  -4  -6          7.27          1.20         7.88 o                         
  -2   4   6          7.23         10.12        10.87 o                         
   1  -4  -6       4924.90       4607.25       105.23 o                         
  -1   4   6       4856.31       4383.95       158.55 o                         
   0  -4  -6        609.30        735.79       101.35 o                         
   0   4   6        587.24        506.12        39.52 o                         
  -1  -4  -6       9200.44       8630.13       177.88 o                         
   1   4   6       9075.56       8748.62       223.85 o                         
  -2  -4  -6        489.34        527.53        50.05 o                         
   2   4   6        492.91        368.81        51.84 o                         
  -3  -4  -6         68.02        131.25        25.70 o                         
   3   4   6         56.16         88.89        22.11 o                         
  -4  -4  -6        520.69        517.47        54.39 o                         
   4   4   6        490.57        424.83        47.13 o                         
  -5  -4  -6       7679.40       8123.15       256.74 o                         
   5   4   6       7808.87       7972.44       294.54 o                         
  -6  -4  -6        971.73       1046.81        91.21 o                         
   6   4   6        973.94       1031.06       106.09 o                         
  -7  -4  -6        597.24        809.08       103.90 o                         
   7   4   6        561.14        719.05       118.20 o                         
  -8  -4  -6        532.74        664.58       157.49 o                         
   8   4   6        526.06        677.40       144.44 o                         
  -9  -4  -6       2309.84       2500.50       320.60 o                         
   9   4   6       1609.45       1477.05       188.29 o                         
   9  -5  -6         30.16        119.65        61.17 o                         
  -9   5   6         28.10        184.87        85.18 o                         
   8  -5  -6       4639.17       4934.32       256.24 o                         
  -8   5   6       4437.89       3814.99       331.46 o                         
   7  -5  -6          0.39          4.40        30.19 o                         
  -7   5   6          0.26        -41.78        41.78 o                         
   6  -5  -6       2243.72       2152.33       135.99 o                         
  -6   5   6       2265.98       2216.63       151.59 o                         
   5  -5  -6         15.84         24.74        21.30 o                         
  -5   5   6         17.84         24.57        26.76 o                         
   4  -5  -6       8921.60       9231.33       227.70 o                         
  -4   5   6       9089.72       9026.41       257.38 o                         
   3  -5  -6       1018.66        996.54        59.31 o                         
  -3   5   6       1004.23        970.84        90.38 o                         
   2  -5  -6       2306.11       2184.29       111.92 o                         
  -2   5   6       2417.89       2490.10       184.51 o                         
   1  -5  -6         78.07         80.32        11.07 o                         
  -1   5   6         75.63         83.05        24.34 o                         
   0  -5  -6       9645.54       9685.37       253.82 o                         
   0   5   6      10040.43       9248.85       205.65 o                         
  -1  -5  -6        329.50        316.00        38.78 o                         
   1   5   6        327.29        333.36        28.28 o                         
  -2  -5  -6       8369.90       8201.31       188.43 o                         
   2   5   6       8239.18       8403.35       226.18 o                         
  -3  -5  -6         63.70         71.78        19.58 o                         
   3   5   6         60.59         73.91        20.23 o                         
  -4  -5  -6       6858.94       7196.36       314.02 o                         
   4   5   6       6636.88       6525.81       289.51 o                         
  -5  -5  -6        697.56        658.95        67.10 o                         
   5   5   6        731.45        723.15        86.65 o                         
  -6  -5  -6       9167.62      10147.22       648.22 o                         
   6   5   6       4102.85       4323.89       215.66 o                         
  -7  -5  -6         47.25        156.48        46.17 o                         
   7   5   6         46.30         76.41        57.41 o                         
  -8  -5  -6        453.91        624.05       118.95 o                         
   8   5   6        494.14        602.03       116.12 o                         
  -9  -5  -6        440.40        496.70       113.87 o                         
   9   5   6        424.09        564.07       114.72 o                         
   9  -6  -6       6819.48       6496.47       549.86 o                         
  -9   6   6       6670.75       6085.81       561.36 o                         
   8  -6  -6         30.94         -4.74        29.26 o                         
  -8   6   6         28.59          5.55        49.37 o                         
   7  -6  -6       2772.11       2569.00       188.73 o                         
  -7   6   6       2693.24       2392.99       236.80 o                         
   6  -6  -6         11.21         -4.52        21.25 o                         
  -6   6   6         12.23        -12.38        29.81 o                         
   5  -6  -6       3167.86       3059.92       145.04 o                         
  -5   6   6       3316.27       3094.67       180.13 o                         
   4  -6  -6        161.29        161.48        41.75 o                         
  -4   6   6        160.19        175.65        35.11 o                         
   3  -6  -6       8089.32       7549.25       185.66 o                         
  -3   6   6       8023.75       7493.85       225.99 o                         
   2  -6  -6         50.17         43.48        10.81 o                         
  -2   6   6         50.93         33.68        18.24 o                         
   1  -6  -6       6451.67       6003.21       204.47 o                         
  -1   6   6       6383.95       6349.15       261.38 o                         
   0  -6  -6        187.69        192.68        30.66 o                         
   0   6   6        189.56        210.85        21.19 o                         
  -1  -6  -6       7990.25       8057.60       230.04 o                         
   1   6   6       7972.73       7907.25       190.00 o                         
  -2  -6  -6        307.15        295.49        34.53 o                         
   2   6   6        300.72        296.02        37.40 o                         
  -3  -6  -6       2361.26       2406.10       232.57 o                         
   3   6   6       1232.31       1218.27        82.33 o                         
  -4  -6  -6        934.15        910.86        90.81 o                         
   4   6   6        479.37        435.70        47.45 o                         
  -5  -6  -6       5207.97       5218.50       190.58 o                         
   5   6   6       5424.41       5156.68       222.83 o                         
  -6  -6  -6        250.69        391.62        75.24 o                         
   6   6   6        250.19        254.71       102.25 o                         
  -7  -6  -6        992.87       1233.33       170.86 o                         
   7   6   6        957.61        959.35       142.13 o                         
  -8  -6  -6        122.54        244.88        82.65 o                         
   8   6   6        129.48         83.69        47.49 o                         
  -9  -6  -6       3567.33       3353.95       323.88 o                         
   9   6   6       3661.56       3344.51       306.37 o                         
   9  -7  -6         45.51         96.59        44.88 o                         
  -9   7   6         44.67         91.96        67.73 o                         
   8  -7  -6       4792.05       4630.61       267.11 o                         
  -8   7   6       4651.99       4628.78       371.90 o                         
   7  -7  -6         17.84         87.81        34.80 o                         
  -7   7   6        748.84        780.67       166.88 o                         
   6  -7  -6       4594.62       4134.18       252.12 o                         
   6  -7  -6       4249.36       3710.87       360.53 o                         
  -6   7   6       4184.50       4393.41       388.45 o                         
  -6   7   6       4595.69       4907.47       413.20 o                         
   5  -7  -6          3.08         78.71        29.57 o                         
  -5   7   6          2.62         69.18        33.05 o                         
   4  -7  -6       5794.03       5529.79       215.38 o                         
  -4   7   6       5797.58       5448.77       187.99 o                         
   3  -7  -6         22.32         28.27        14.86 o                         
  -3   7   6         23.50         16.74        13.35 o                         
   2  -7  -6       1524.03       1274.07        54.93 o                         
  -2   7   6       1569.95       1412.85       103.81 o                         
   1  -7  -6        182.67        176.82        26.97 o                         
  -1   7   6        184.19        152.27        23.64 o                         
   0  -7  -6       8886.87       8284.92       212.10 o                         
   0   7   6       9030.49       8249.21       197.79 o                         
  -1  -7  -6        627.95        688.97       122.98 o                         
  -1  -7  -6        708.20        763.06        82.63 o                         
   1   7   6        707.24        688.12        56.46 o                         
  -2  -7  -6       8010.37       7599.27       475.14 o                         
   2   7   6       4649.89       4525.92       155.26 o                         
  -3  -7  -6        163.80        139.15        29.20 o                         
   3   7   6        164.16        181.07        33.08 o                         
  -4  -7  -6       4112.08       4001.52       153.95 o                         
   4   7   6       4193.25       4079.04       156.22 o                         
  -5  -7  -6        357.29        362.24        63.92 o                         
   5   7   6        346.54        348.58        62.62 o                         
  -6  -7  -6       2121.03       2011.09       216.66 o                         
   6   7   6       2033.35       2209.78       167.47 o                         
  -7  -7  -6         92.35         25.10        35.38 o                         
   7   7   6         89.92         88.35        46.57 o                         
  -8  -7  -6       1914.19       2056.70       306.68 o                         
   8   7   6       2012.17       1586.25       251.80 o                         
  -9  -7  -6       1538.01       1570.91       226.38 o                         
   9   7   6       1575.60       1503.02       220.62 o                         
   9  -8  -6       1861.20       2008.25       232.40 o                         
  -9   8   6       1860.63       1572.17       208.59 o                         
   8  -8  -6         79.50        133.42        59.56 o                         
  -8   8   6         79.01        288.14       104.43 o                         
   7  -8  -6       2259.78       2314.72       182.93 o                         
  -7   8   6       2263.44       2279.99       239.21 o                         
   6  -8  -6        118.09        112.71        32.99 o                         
  -6   8   6        120.75        125.75        46.99 o                         
   5  -8  -6       5347.88       5023.99       189.92 o                         
  -5   8   6       6900.66       4914.19       388.66 o                         
   4  -8  -6        625.55        771.41        90.44 o                         
  -4   8   6        599.81        509.58       114.93 o                         
   3  -8  -6       2885.81       2917.28       128.26 o                         
  -3   8   6       2997.88       3005.39       137.88 o                         
   2  -8  -6          3.23         27.72        11.11 o                         
  -2   8   6          3.28         44.54        22.99 o                         
   1  -8  -6       6871.71       6030.39       408.78 o                         
  -1   8   6       6740.48       6128.32       294.15 o                         
   0  -8  -6        421.63        441.56        44.50 o                         
   0   8   6        410.77        437.85        39.69 o                         
  -1  -8  -6       8481.40       8571.89       254.58 o                         
   1   8   6       8380.59       8598.64       213.93 o                         
  -2  -8  -6         68.95         63.93        21.27 o                         
   2   8   6         69.67         90.44        18.92 o                         
  -3  -8  -6       1348.82       1117.94       101.75 o                         
   3   8   6       1419.56       1476.40       117.60 o                         
  -4  -8  -6        642.82        661.74        83.42 o                         
   4   8   6        662.86        626.39        67.06 o                         
  -5  -8  -6       2071.49       2274.29       221.52 o                         
   5   8   6       2075.05       2141.86       158.79 o                         
  -6  -8  -6        262.83        222.20        76.71 o                         
   6   8   6        245.27        289.67        59.98 o                         
  -7  -8  -6       1604.69       1794.20       248.80 o                         
   7   8   6       1627.41       1856.81       161.75 o                         
  -8  -8  -6        218.86        233.36        68.63 o                         
   8   8   6        224.54        289.88        73.44 o                         
   8  -9  -6       2173.95       2166.06       236.12 o                         
  -8   9   6       2177.67       2019.29       236.37 o                         
   7  -9  -6         30.02         22.57        46.92 o                         
  -7   9   6         32.88         35.86        34.89 o                         
   6  -9  -6       2207.54       2011.80       182.49 o                         
  -6   9   6       2340.58       2388.21       185.28 o                         
   5  -9  -6         76.10        148.24        33.26 o                         
  -5   9   6         72.65         82.34        38.45 o                         
   4  -9  -6       3984.98       4009.93       157.08 o                         
  -4   9   6       3949.98       3895.45       204.97 o                         
   3  -9  -6        264.91        203.75        36.50 o                         
  -3   9   6        253.05        273.80        53.55 o                         
   2  -9  -6        955.61        888.20        93.44 o                         
  -2   9   6        970.01        952.08       102.99 o                         
   1  -9  -6        305.47        308.99        35.09 o                         
  -1   9   6        312.75        271.52        35.15 o                         
   0  -9  -6       6927.34       6809.20       192.49 o                         
   0   9   6       6794.12       6654.60       199.87 o                         
  -1  -9  -6        245.99        258.84        40.24 o                         
   1   9   6        245.42        223.31        27.90 o                         
  -2  -9  -6        826.92        910.50        88.19 o                         
   2   9   6        918.79       1034.22        67.88 o                         
  -3  -9  -6         60.96         40.28        21.42 o                         
   3   9   6         63.46        104.37        29.55 o                         
  -4  -9  -6       2211.45       2355.83       162.41 o                         
   4   9   6       2283.73       2176.07       121.07 o                         
  -5  -9  -6        914.70        894.76       181.74 o                         
  -5  -9  -6        681.48        637.80       153.55 o                         
   5   9   6        910.08       1065.52       178.54 o                         
   5   9   6        673.34        849.27       102.66 o                         
  -6  -9  -6       1470.39       1256.50       182.45 o                         
   6   9   6       1431.74       1624.19       145.14 o                         
  -7  -9  -6        182.56        167.90        63.54 o                         
   7   9   6        183.55        289.32        64.43 o                         
  -8  -9  -6        295.31        221.04        66.62 o                         
   8   9   6        302.54        287.28        72.43 o                         
   8 -10  -6       1121.86        899.82       171.80 o                         
  -8  10   6       1144.03       1366.98       241.96 o                         
   7 -10  -6       2190.99       1883.39       258.37 o                         
  -7  10   6       1356.91       1478.41       147.88 o                         
   6 -10  -6        100.68        218.14        73.86 o                         
  -6  10   6        102.54        164.70        47.11 o                         
   5 -10  -6       9231.30       8884.05       641.20 o                         
  -5  10   6       9230.08       8889.82       616.25 o                         
   4 -10  -6        102.04        108.88        34.96 o                         
  -4  10   6        100.19         97.60        40.95 o                         
   3 -10  -6       2202.32       2171.32       128.50 o                         
  -3  10   6       2274.46       2280.32       131.58 o                         
   2 -10  -6         12.29         10.20        21.26 o                         
  -2  10   6         12.71         53.98        29.06 o                         
   1 -10  -6       1315.16       1360.50       101.86 o                         
  -1  10   6       1311.17       1373.09       115.62 o                         
   0 -10  -6        533.96        641.60        85.29 o                         
   0  10   6        525.31        529.76        71.59 o                         
  -1 -10  -6       2643.96       2610.38       130.91 o                         
   1  10   6       2678.25       2800.71       138.96 o                         
  -2 -10  -6         13.67         56.04        26.61 o                         
   2  10   6         13.34         21.33        15.62 o                         
  -3 -10  -6       1041.52       1138.42       194.62 o                         
   3  10   6        257.98        416.08        46.41 o                         
  -4 -10  -6        380.40        453.45       104.19 o                         
   4  10   6        400.90        431.53        66.65 o                         
  -5 -10  -6       2516.14       2547.31       254.08 o                         
   5  10   6       2466.96       2556.23       183.24 o                         
  -6 -10  -6        238.95        202.27        80.25 o                         
   6  10   6        237.68        181.73        40.85 o                         
  -7 -10  -6       2548.11       2882.10       356.65 o                         
   7  10   6       2591.46       2771.30       333.90 o                         
  -8 -10  -6        179.73        190.76        63.56 o                         
   8  10   6        175.92        238.38        78.18 o                         
   8 -11  -6        982.32        893.78       146.64 o                         
  -8  11   6        912.96       1230.45       172.17 o                         
   7 -11  -6        234.34        261.67       114.63 o                         
  -7  11   6        235.70        342.48       109.55 o                         
   6 -11  -6       1525.95       1711.21       231.90 o                         
  -6  11   6       1592.42       1696.08       168.01 o                         
   5 -11  -6        363.49        267.05       108.18 o                         
  -5  11   6        365.13        564.00        93.95 o                         
   4 -11  -6       5217.94       5189.99       302.98 o                         
  -4  11   6       5172.34       5181.49       246.67 o                         
   3 -11  -6         41.15         77.14        26.19 o                         
  -3  11   6         43.57         38.40        32.39 o                         
   2 -11  -6        762.07        792.18        78.53 o                         
  -2  11   6        784.52        823.74        96.30 o                         
   1 -11  -6        102.11         89.07        30.30 o                         
  -1  11   6        102.27        147.44        42.48 o                         
   0 -11  -6       8639.31       9051.17       590.52 o                         
   0  11   6       1698.29       1731.42       132.06 o                         
  -1 -11  -6        997.63       1229.92       191.87 o                         
   1  11   6         50.45         84.92        26.14 o                         
  -2 -11  -6       4887.03       4747.06       274.16 o                         
   2  11   6       5121.25       5056.92       213.72 o                         
  -3 -11  -6        141.13        144.03        49.53 o                         
   3  11   6        141.19        167.47        42.50 o                         
  -4 -11  -6       2603.50       2318.25       228.78 o                         
   4  11   6       2649.73       2330.98       224.44 o                         
  -5 -11  -6        326.73        265.36        82.99 o                         
   5  11   6        334.00        363.32        92.25 o                         
  -6 -11  -6       1206.27       1137.03       171.73 o                         
   6  11   6       1223.40       1422.36       181.98 o                         
  -7 -11  -6        148.01         65.88        50.87 o                         
   7  11   6        148.00        205.74        58.83 o                         
   7 -12  -6        871.08        865.54       148.65 o                         
  -7  12   6        840.83        806.55       108.19 o                         
   6 -12  -6          6.07         -8.23        34.09 o                         
  -6  12   6          3.74         89.68        46.80 o                         
   5 -12  -6       1770.34       1849.29       206.75 o                         
  -5  12   6       1770.75       1685.69       159.21 o                         
   4 -12  -6        261.08         -8.13        84.20 o                         
  -4  12   6        258.05         -2.05        74.08 o                         
   3 -12  -6       6276.72       6701.78       479.01 o                         
  -3  12   6       6250.07       6492.28       350.06 o                         
   2 -12  -6       1027.83       1443.06       207.63 o                         
  -2  12   6        145.52        150.94        40.39 o                         
   1 -12  -6       5439.69       6213.01       471.23 o                         
  -1  12   6        975.56       1175.18       113.04 o                         
   0 -12  -6        128.68         80.02        29.29 o                         
   0  12   6        132.86        148.68        37.11 o                         
  -1 -12  -6       2684.54       2529.47       151.43 o                         
   1  12   6       2799.85       2931.67       170.64 o                         
  -2 -12  -6        152.43        158.81        40.95 o                         
   2  12   6        149.95        192.18        40.20 o                         
  -3 -12  -6       1552.57       1277.50       164.06 o                         
   3  12   6       1520.47       1699.95       145.32 o                         
  -4 -12  -6       1409.31       1787.66       244.35 o                         
   4  12   6       1402.41       1079.22       174.26 o                         
  -5 -12  -6       2392.61       1958.12       225.88 o                         
   5  12   6       2384.97       2509.73       242.21 o                         
  -6 -12  -6        309.40        293.48       113.76 o                         
   6  12   6        298.77        299.14        90.10 o                         
  -7 -12  -6        906.30        938.93       148.97 o                         
   7  12   6        869.16        980.51       154.71 o                         
   7 -13  -6        102.69        146.59        52.25 o                         
  -7  13   6        100.31        177.86        47.34 o                         
   6 -13  -6        544.26        463.92       104.61 o                         
  -6  13   6        534.33        498.75        84.04 o                         
   5 -13  -6         20.88         86.19        44.71 o                         
  -5  13   6         22.80         54.17        37.40 o                         
   4 -13  -6       6988.09       6403.82       541.27 o                         
  -4  13   6       7072.64       7753.01       567.12 o                         
   3 -13  -6          5.38        -17.15        27.60 o                         
  -3  13   6          7.07        -25.45        25.45 o                         
   2 -13  -6        677.10        718.81        93.91 o                         
  -2  13   6        904.57        642.32       149.39 o                         
   1 -13  -6       1550.52       1694.10       139.57 o                         
  -1  13   6       1565.25       1256.29       132.86 o                         
   0 -13  -6       1483.34       1471.06       113.98 o                         
   0  13   6       1565.82       1541.97       139.29 o                         
  -1 -13  -6         76.52         40.44        31.51 o                         
   1  13   6         71.05        133.80        37.18 o                         
  -2 -13  -6       1380.51       1336.40       130.42 o                         
   2  13   6       1330.07       1399.70       131.28 o                         
  -3 -13  -6        323.74        275.50        79.12 o                         
   3  13   6        317.61        254.72        60.17 o                         
  -4 -13  -6       1031.65       1283.20       226.98 o                         
   4  13   6       1006.33       1105.54       201.72 o                         
  -5 -13  -6         94.64         86.98        55.58 o                         
   5  13   6         94.03         63.40        51.46 o                         
  -6 -13  -6       3428.53       3356.08       382.13 o                         
   6  13   6       3483.77       3503.21       362.07 o                         
   6 -14  -6        205.55        242.19       115.96 o                         
   6 -14  -6       1257.67       1113.36       189.54 o                         
  -6  14   6        205.81        236.67        70.09 o                         
   5 -14  -6        693.89        615.75       114.88 o                         
  -5  14   6        686.95        857.79       112.96 o                         
   4 -14  -6          1.67        123.55        55.35 o                         
  -4  14   6          1.30          9.72        32.07 o                         
   3 -14  -6        983.79        951.41       112.67 o                         
  -3  14   6        959.33       1062.96       116.46 o                         
   2 -14  -6         98.53        139.98        39.30 o                         
  -2  14   6        105.52        132.53        42.86 o                         
   1 -14  -6        111.12         70.13        39.43 o                         
  -1  14   6        132.42         83.54        43.03 o                         
   0 -14  -6        116.46        168.51        40.04 o                         
   0  14   6       1560.64       1585.64       191.85 o                         
  -1 -14  -6       3483.65       3230.65       221.80 o                         
   1  14   6       3603.22       3760.14       363.93 o                         
  -2 -14  -6        869.90        892.08       173.47 o                         
   2  14   6        842.35        866.10       180.82 o                         
  -3 -14  -6        571.29        613.44        90.12 o                         
   3  14   6        534.15        608.51        91.02 o                         
  -4 -14  -6        237.47        151.76        71.93 o                         
   4  14   6        216.37        216.70        67.54 o                         
  -5 -14  -6        808.66        804.22       137.02 o                         
   5  14   6        855.52        808.29       143.60 o                         
  -6 -14  -6         94.81        137.92        46.52 o                         
   6  14   6         95.18        155.93        63.09 o                         
   5 -15  -6        901.10        741.56       141.58 o                         
  -5  15   6        946.31       1024.69       138.22 o                         
   4 -15  -6       1175.12       1423.13       203.18 o                         
  -4  15   6       1165.63        952.04       197.73 o                         
   3 -15  -6         24.36         43.85        36.53 o                         
  -3  15   6         25.55         17.90        38.82 o                         
   2 -15  -6        131.80         95.05        36.62 o                         
  -2  15   6        141.71        279.03        66.71 o                         
   1 -15  -6         50.26         86.69        43.08 o                         
  -1  15   6         51.93         93.93        40.86 o                         
   0 -15  -6       2481.21       2171.10       286.45 o                         
   0  15   6       2535.61       2668.04       318.15 o                         
  -1 -15  -6         79.06         80.04        52.61 o                         
   1  15   6         78.56          6.39        49.72 o                         
  -2 -15  -6        156.43        223.01        48.91 o                         
   2  15   6        120.47        109.17        61.76 o                         
  -3 -15  -6       1682.05       1895.43       169.32 o                         
   3  15   6        210.91        185.54        97.52 o                         
  -4 -15  -6        148.48         81.12        59.15 o                         
   4  15   6        144.69        135.53        61.55 o                         
  -5 -15  -6        122.87         18.49        53.81 o                         
   5  15   6        122.62        144.11        66.73 o                         
   4 -16  -6         83.10         -3.38        35.13 o                         
  -4  16   6         83.14         90.80        42.32 o                         
   3 -16  -6       1295.03       1643.15       209.89 o                         
  -3  16   6       1317.84       1254.71       156.06 o                         
   2 -16  -6       1441.52       1486.87       214.56 o                         
   2 -16  -6        544.50        744.23       163.99 o                         
  -2  16   6        531.52        672.76       136.39 o                         
  -2  16   6       1415.23       1663.38       174.08 o                         
   1 -16  -6         91.19        144.38        51.71 o                         
  -1  16   6        101.20         87.80        47.88 o                         
   0 -16  -6         66.56         66.85        51.18 o                         
   0  16   6         65.39         35.02        56.49 o                         
  -1 -16  -6        424.38        502.98        96.64 o                         
   1  16   6        392.29        492.75       111.01 o                         
  -2 -16  -6         63.86         74.49        47.55 o                         
   2  16   6         66.31        105.45        66.06 o                         
  -3 -16  -6        193.21        209.26        65.79 o                         
   3  16   6        176.74        201.05        66.28 o                         
  -4 -16  -6        292.22        355.64        65.00 o                         
   4  16   6        302.57        385.90        88.99 o                         
   3 -17  -6        275.71        236.35        61.31 o                         
  -3  17   6        273.93        232.84        79.95 o                         
   2 -17  -6        545.15        756.03       127.61 o                         
  -2  17   6        562.14        438.30        95.02 o                         
   1 -17  -6        138.65        187.76        93.56 o                         
  -1  17   6       1790.49       1959.06       299.73 o                         
   0 -17  -6       1150.68       1439.69       185.55 o                         
   0  17   6       1098.77       1199.73       234.56 o                         
  -1 -17  -6         30.36         54.23        43.01 o                         
   1  17   6         32.57         92.00        46.48 o                         
  -2 -17  -6         93.96        -10.10        39.70 o                         
   2  17   6         95.89         85.52        52.62 o                         
  -3 -17  -6       1960.30       1714.98       284.47 o                         
   3  17   6       1957.96       1690.49       262.61 o                         
   1 -18  -6        334.63        480.32        94.37 o                         
  -1  18   6        336.25        330.00        89.03 o                         
   0 -18  -6        118.45        157.22        55.41 o                         
   0  18   6        109.09         29.14        54.54 o                         
  10  -1  -7         82.15        256.08        80.23 o                         
 -10   1   7         82.74         33.84        44.65 o                         
   9  -1  -7        321.26        441.21       120.97 o                         
  -9   1   7        312.12        404.23       139.08 o                         
   8  -1  -7          4.73        -17.01        25.97 o                         
  -8   1   7          4.31         -9.05        50.59 o                         
   7  -1  -7        542.16        478.18        64.52 o                         
  -7   1   7        540.08        476.45       109.84 o                         
   6  -1  -7        317.41        366.91        94.01 o                         
  -6   1   7        324.06        378.85       117.21 o                         
   5  -1  -7        247.29        248.55        36.85 o                         
  -5   1   7        248.33        318.86        33.26 o                         
   4  -1  -7        145.61        140.38        23.86 o                         
  -4   1   7        142.25        142.61        25.43 o                         
   3  -1  -7        190.58        188.14        24.71 o                         
  -3   1   7        190.19        266.23        31.91 o                         
   2  -1  -7        216.20        239.47        24.53 o                         
  -2   1   7        214.55        233.10        30.76 o                         
   1  -1  -7       3060.88       2841.37        79.04 o                         
  -1   1   7       3037.23       3301.55       102.02 o                         
   0  -1  -7        672.06        692.40        43.08 o                         
   0   1   7        661.79        637.87        33.15 o                         
  -1  -1  -7       1520.39       1480.76        49.24 o                         
   1   1   7       1515.57       1517.07        64.75 o                         
  -2  -1  -7        581.36        568.62        46.65 o                         
   2   1   7        139.63        157.75        25.88 o                         
  -3  -1  -7        215.33        246.48        32.54 o                         
   3   1   7        218.87        208.45        31.47 o                         
  -4  -1  -7        117.84        146.51        28.95 o                         
   4   1   7        123.70        101.88        24.13 o                         
  -5  -1  -7         17.13         -9.58        20.93 o                         
   5   1   7         17.12         55.83        16.22 o                         
  -6  -1  -7        574.91        687.51        95.19 o                         
   6   1   7        564.96        602.60       134.27 o                         
  -7  -1  -7         83.36        110.52        36.95 o                         
   7   1   7         84.93         38.45        41.92 o                         
  -8  -1  -7          5.36        -25.21        25.21 o                         
   8   1   7          4.58         13.89        41.21 o                         
  -9  -1  -7         47.30         77.11       104.68 o                         
   9   1   7         49.89        156.83        62.70 o                         
  10  -2  -7         50.32         69.07        55.92 o                         
 -10   2   7         51.08        261.17        65.89 o                         
   9  -2  -7        134.28        155.25        46.37 o                         
  -9   2   7        130.31         59.89        63.66 o                         
   8  -2  -7        299.82        292.84        72.38 o                         
  -8   2   7        309.23        205.76       121.24 o                         
   7  -2  -7        635.49        630.75       147.72 o                         
  -7   2   7        655.33        793.50       169.75 o                         
   6  -2  -7        156.92        186.37        35.36 o                         
  -6   2   7        151.01        222.60        71.29 o                         
   5  -2  -7        560.16        617.14        56.02 o                         
  -5   2   7        577.97        672.61        74.84 o                         
   4  -2  -7        337.81        346.36        38.17 o                         
  -4   2   7        327.61        304.51        36.68 o                         
   3  -2  -7        646.43        640.76        43.21 o                         
  -3   2   7        650.52        670.74        52.94 o                         
   2  -2  -7         10.63         11.13        10.42 o                         
  -2   2   7         10.09          9.86        13.15 o                         
   1  -2  -7       4738.97       4577.64        99.92 o                         
  -1   2   7       4679.55       4661.64       156.82 o                         
   0  -2  -7        377.06        374.21        32.20 o                         
   0   2   7        376.43        419.55        28.29 o                         
  -1  -2  -7       5176.14       5175.96       136.67 o                         
   1   2   7       5116.60       5368.84       150.85 o                         
  -2  -2  -7         61.72         72.01        12.99 o                         
   2   2   7         63.63         49.64        17.46 o                         
  -3  -2  -7       1050.60       1111.77        72.19 o                         
   3   2   7       1054.45       1077.34        72.17 o                         
  -4  -2  -7        216.55        225.77        38.00 o                         
   4   2   7        222.45        226.45        33.53 o                         
  -5  -2  -7        182.41        224.34        43.23 o                         
   5   2   7        198.76        211.17        36.28 o                         
  -6  -2  -7         99.52        156.90        38.96 o                         
   6   2   7         99.70         63.45        29.35 o                         
  -7  -2  -7        943.76        949.73       113.04 o                         
   7   2   7        935.90       1272.04       193.29 o                         
  -8  -2  -7        160.13        246.77        64.21 o                         
  -8  -2  -7        122.40        166.42        95.67 o                         
   8   2   7        167.32        297.95       104.91 o                         
  -9  -2  -7        223.14        189.33        65.48 o                         
   9   2   7        230.68        348.24        79.02 o                         
  10  -3  -7         58.51         42.83        45.24 o                         
 -10   3   7         62.01        124.72        82.54 o                         
   9  -3  -7        157.39        192.09        46.70 o                         
  -9   3   7        147.73        125.79        76.55 o                         
   8  -3  -7        187.83        158.98        50.73 o                         
  -8   3   7        176.88        155.11        69.30 o                         
   7  -3  -7         91.38        122.32        42.71 o                         
  -7   3   7         93.95         29.07        39.10 o                         
   6  -3  -7         17.60         37.69        18.35 o                         
  -6   3   7         14.37         73.75        23.36 o                         
   5  -3  -7        277.09        249.28        41.78 o                         
  -5   3   7        289.55        317.89        55.02 o                         
   4  -3  -7         59.87         49.87        17.52 o                         
  -4   3   7         51.56         75.10        19.66 o                         
   3  -3  -7        112.21        127.44        20.29 o                         
  -3   3   7        111.72        147.61        25.37 o                         
   2  -3  -7       1482.97       1555.97        59.18 o                         
  -2   3   7       1495.06       1549.16        79.01 o                         
   1  -3  -7        334.70        338.49        21.57 o                         
  -1   3   7        329.48        292.99        37.89 o                         
   0  -3  -7       2695.13       2631.98        86.16 o                         
   0   3   7       2788.55       2747.82        71.88 o                         
  -1  -3  -7        330.20        336.79        30.10 o                         
   1   3   7        329.25        319.93        32.04 o                         
  -2  -3  -7        108.05        129.27        17.99 o                         
   2   3   7        113.39        142.61        25.59 o                         
  -3  -3  -7       1085.18       1104.33       104.26 o                         
   3   3   7       1113.59        991.91       109.44 o                         
  -4  -3  -7       1453.63       1439.73        94.47 o                         
   4   3   7       1458.96       1617.53        91.30 o                         
  -5  -3  -7        353.20        319.36        61.65 o                         
   5   3   7        363.83        364.04        59.72 o                         
  -6  -3  -7        245.23        282.01        50.67 o                         
   6   3   7        242.49        179.78        36.38 o                         
  -7  -3  -7         22.32         49.05        27.96 o                         
   7   3   7         20.70        -20.99        34.71 o                         
  -8  -3  -7        133.89        148.62        60.63 o                         
   8   3   7        125.82        219.95        71.83 o                         
  -9  -3  -7         76.93        122.74        60.88 o                         
   9   3   7         78.12        135.92        48.03 o                         
   9  -4  -7         93.59         44.89        34.78 o                         
  -9   4   7         93.63         54.17        59.02 o                         
   8  -4  -7        444.57        445.02        74.28 o                         
  -8   4   7        440.42        438.38        96.39 o                         
   7  -4  -7         62.40         65.25        37.99 o                         
  -7   4   7         62.16        118.18        61.78 o                         
   6  -4  -7         77.51        100.43        31.57 o                         
  -6   4   7         90.93         46.30        30.18 o                         
   5  -4  -7        229.53        221.28        32.18 o                         
  -5   4   7        383.08        331.04       116.26 o                         
   4  -4  -7        194.61        210.13        26.80 o                         
  -4   4   7        185.81        232.12        31.87 o                         
   3  -4  -7       1213.04       1485.13       111.61 o                         
  -3   4   7       1183.07       1005.44       134.45 o                         
   2  -4  -7        723.13        776.05        44.20 o                         
  -2   4   7        751.63        851.07        62.12 o                         
   1  -4  -7        857.20        856.45        48.36 o                         
  -1   4   7        854.38        838.52        65.32 o                         
   0  -4  -7        458.79        449.60        36.58 o                         
   0   4   7        488.56        441.50        36.80 o                         
  -1  -4  -7        380.60        341.59        22.67 o                         
   1   4   7        400.35        401.68        36.38 o                         
  -2  -4  -7        158.19        161.08        19.37 o                         
   2   4   7        154.07        155.92        27.44 o                         
  -3  -4  -7       2281.42       2473.84       109.61 o                         
   3   4   7       2267.28       2343.76       142.95 o                         
  -4  -4  -7        268.35        301.42        41.68 o                         
   4   4   7        266.70        258.07        38.39 o                         
  -5  -4  -7        227.68        307.22        64.52 o                         
   5   4   7        243.52        302.97       102.05 o                         
  -6  -4  -7        155.32        142.18        36.03 o                         
   6   4   7        155.75        145.75        42.84 o                         
  -7  -4  -7         31.63         27.99        35.67 o                         
   7   4   7         30.59         53.91        55.15 o                         
  -8  -4  -7        160.85        230.43        70.00 o                         
   8   4   7        154.41         93.95        57.43 o                         
  -9  -4  -7        819.69        930.05       151.61 o                         
   9   4   7        817.86        488.59       109.75 o                         
   9  -5  -7        221.35        199.78        55.13 o                         
  -9   5   7        220.00         76.68        56.63 o                         
   8  -5  -7        173.63        317.03       115.10 o                         
  -8   5   7        166.51        279.91       119.93 o                         
   7  -5  -7        120.84        172.39        62.78 o                         
  -7   5   7        135.30         30.68        97.58 o                         
   6  -5  -7        126.27        126.90        32.59 o                         
  -6   5   7        126.57         81.81        32.29 o                         
   5  -5  -7        134.85        113.28        32.01 o                         
  -5   5   7        133.79         66.03        37.63 o                         
   4  -5  -7        546.38        523.09        43.61 o                         
  -4   5   7        545.53        534.71        51.81 o                         
   3  -5  -7         58.14         41.05        12.17 o                         
  -3   5   7         57.23         76.74        20.86 o                         
   2  -5  -7         70.87         89.27        16.08 o                         
  -2   5   7         69.47         55.21        21.69 o                         
   1  -5  -7        641.38        623.60        61.14 o                         
  -1   5   7        644.85        571.46       103.61 o                         
   0  -5  -7         47.85         62.40        14.70 o                         
   0   5   7        599.87        563.48        58.58 o                         
  -1  -5  -7        536.56        528.96        36.63 o                         
   1   5   7        521.32        472.53        93.26 o                         
  -2  -5  -7        370.97        376.25        23.81 o                         
   2   5   7        361.83        398.20        41.39 o                         
  -3  -5  -7        674.91        669.82        42.98 o                         
   3   5   7        656.51        693.60        61.14 o                         
  -4  -5  -7       1712.89       1755.54        97.29 o                         
   4   5   7       1650.55       1814.32       101.78 o                         
  -5  -5  -7         39.43         17.63        21.93 o                         
   5   5   7         33.19         37.97        23.41 o                         
  -6  -5  -7         41.31         83.88        29.36 o                         
   6   5   7         52.29         49.93        28.02 o                         
  -7  -5  -7        669.40        511.88       132.16 o                         
   7   5   7        670.62        584.14       136.18 o                         
  -8  -5  -7        835.47        599.74       163.30 o                         
   8   5   7        802.99        754.30       154.11 o                         
  -9  -5  -7         78.76         57.55        47.70 o                         
   9   5   7         71.35         87.68        41.91 o                         
   9  -6  -7        300.52        504.00        86.34 o                         
  -9   6   7        301.66        503.47       121.71 o                         
   8  -6  -7         24.43         35.66        36.95 o                         
  -8   6   7         26.78        -38.92        40.55 o                         
   7  -6  -7        159.24        131.21        43.34 o                         
  -7   6   7        156.14         98.64        59.55 o                         
   6  -6  -7       1661.38       1527.16       212.51 o                         
  -6   6   7       1653.20       1376.32       130.39 o                         
   5  -6  -7        264.87        211.08        39.58 o                         
  -5   6   7        244.70        315.68        61.15 o                         
   4  -6  -7        371.96        284.02        43.79 o                         
  -4   6   7        365.03        344.83        45.16 o                         
   3  -6  -7        234.28        225.27        24.28 o                         
  -3   6   7        235.20        285.97        40.87 o                         
   2  -6  -7       1343.15       1218.91        54.03 o                         
  -2   6   7       1303.10       1478.35       103.05 o                         
   1  -6  -7       1332.36       1670.72       177.45 o                         
  -1   6   7        684.66        661.25        34.61 o                         
   0  -6  -7        723.40        800.97        63.20 o                         
   0   6   7        671.83        650.03        33.34 o                         
  -1  -6  -7        353.59        263.97        38.21 o                         
   1   6   7        421.59        482.30        45.64 o                         
  -2  -6  -7        281.55        258.00        41.30 o                         
   2   6   7         63.58         66.30        19.10 o                         
  -3  -6  -7        473.23        479.32        48.38 o                         
   3   6   7        464.93        445.40        50.59 o                         
  -4  -6  -7        536.44        535.97        54.42 o                         
   4   6   7        515.15        574.07        58.83 o                         
  -5  -6  -7        532.04        599.05        64.21 o                         
   5   6   7        498.18        489.70        71.60 o                         
  -6  -6  -7        303.56        373.27       115.67 o                         
   6   6   7        302.24        290.46        62.26 o                         
  -7  -6  -7         12.82         53.22        38.92 o                         
   7   6   7         12.01         53.99        44.83 o                         
  -8  -6  -7        207.42        268.12        60.25 o                         
   8   6   7        206.09        196.87        76.12 o                         
  -9  -6  -7        266.16        139.59       107.05 o                         
   9   6   7        278.93        246.59       116.12 o                         
   9  -7  -7         83.20        126.13        41.64 o                         
  -9   7   7         69.43        -27.50        43.88 o                         
   8  -7  -7         99.51        119.00        45.58 o                         
  -8   7   7        102.78        -13.34        47.02 o                         
   7  -7  -7          5.41        -30.07        30.07 o                         
  -7   7   7          4.58         -3.89        39.63 o                         
   6  -7  -7        405.65        465.37        58.84 o                         
  -6   7   7        436.93        455.41        77.96 o                         
   5  -7  -7        564.10        523.58        60.48 o                         
  -5   7   7        526.48        408.72        68.21 o                         
   4  -7  -7        663.28        548.17        81.78 o                         
  -4   7   7        654.95        723.01        92.11 o                         
   3  -7  -7        565.26        615.03        72.14 o                         
  -3   7   7        563.04        460.25       118.75 o                         
   2  -7  -7       1203.25       1235.22        54.75 o                         
  -2   7   7       1181.30       1179.96        96.26 o                         
   1  -7  -7        450.30        435.60        41.69 o                         
  -1   7   7        471.63        415.16        30.41 o                         
   0  -7  -7       2228.14       2293.15        98.64 o                         
   0   7   7       2125.39       2037.90        76.00 o                         
  -1  -7  -7        223.68        181.62        35.42 o                         
   1   7   7        214.14        175.43        23.15 o                         
  -2  -7  -7        736.86        858.64        64.90 o                         
   2   7   7        712.00        802.41        65.70 o                         
  -3  -7  -7       1389.50       1592.88       136.71 o                         
   3   7   7        978.87        891.61        72.21 o                         
  -4  -7  -7        634.18        637.61        87.44 o                         
  -4  -7  -7       1119.04       1161.94       102.32 o                         
   4   7   7       1141.32       1049.01       101.10 o                         
   4   7   7        646.33        806.67       111.77 o                         
  -5  -7  -7        585.33        550.15       109.61 o                         
   5   7   7        574.35        556.63        77.00 o                         
  -6  -7  -7        118.08        111.80        60.00 o                         
   6   7   7         93.05        136.06        43.45 o                         
  -7  -7  -7         48.74         43.30        28.04 o                         
   7   7   7         54.18         59.80        48.65 o                         
  -8  -7  -7        391.64        418.87       101.57 o                         
   8   7   7        412.94        489.01        99.31 o                         
  -9  -7  -7        121.57         45.78        47.99 o                         
   9   7   7        124.59        171.15        57.76 o                         
   9  -8  -7        231.26        405.32       113.80 o                         
  -9   8   7        218.15        161.01       100.91 o                         
   8  -8  -7         31.87        -26.89        30.49 o                         
  -8   8   7         30.43        110.18        77.18 o                         
   7  -8  -7        484.30        504.64        95.37 o                         
  -7   8   7        477.95        419.47        98.34 o                         
   6  -8  -7        398.82        436.15        56.71 o                         
  -6   8   7        815.87        546.23       147.50 o                         
   5  -8  -7        601.23        610.56        64.94 o                         
  -5   8   7        739.48        802.00       165.20 o                         
   4  -8  -7        165.09        185.44        34.07 o                         
  -4   8   7        155.01        151.31        26.45 o                         
   3  -8  -7         13.67        -15.67        16.89 o                         
  -3   8   7          8.11          4.38        17.16 o                         
   2  -8  -7        400.38        337.25        62.63 o                         
  -2   8   7        384.52        462.73        67.99 o                         
   1  -8  -7        937.72        917.43        65.45 o                         
  -1   8   7       1000.29       1015.66        55.81 o                         
   0  -8  -7        747.63        722.24        59.27 o                         
   0   8   7        749.53        665.00        43.64 o                         
  -1  -8  -7       1532.70       1443.88        95.33 o                         
   1   8   7       1549.50       1366.45        68.90 o                         
  -2  -8  -7        716.70        843.40        87.83 o                         
   2   8   7        743.93        573.48        64.07 o                         
  -3  -8  -7        395.71        434.76        46.51 o                         
   3   8   7        412.87        406.80        51.35 o                         
  -4  -8  -7        544.63        690.35       119.00 o                         
   4   8   7        541.33        577.96        63.36 o                         
  -5  -8  -7       2915.25       2940.88       259.57 o                         
   5   8   7       2881.64       2928.04       180.10 o                         
  -6  -8  -7        328.31        323.27       122.06 o                         
   6   8   7        315.48        498.26       134.84 o                         
  -7  -8  -7         41.79         -5.34        36.03 o                         
   7   8   7         43.55        -27.80        28.89 o                         
  -8  -8  -7        303.25        323.08        89.13 o                         
   8   8   7        315.43        312.47        83.81 o                         
   8  -9  -7        358.74        282.69       108.96 o                         
  -8   9   7        352.77        450.04       127.03 o                         
   7  -9  -7        191.24        207.86        96.32 o                         
  -7   9   7        196.95         90.20        53.39 o                         
   6  -9  -7        333.07        441.01       102.77 o                         
  -6   9   7        371.65        359.48        73.40 o                         
   5  -9  -7       1196.55       1126.27       115.99 o                         
  -5   9   7       1213.15       1207.21       123.81 o                         
   4  -9  -7       1608.12       1583.21       131.16 o                         
  -4   9   7       1571.01       1395.39       128.81 o                         
   3  -9  -7        317.89        309.03        55.63 o                         
  -3   9   7        318.51        311.38        48.44 o                         
   2  -9  -7          2.33        -18.16        18.16 o                         
  -2   9   7          3.38         -8.98        19.04 o                         
   1  -9  -7        457.30        436.73        45.29 o                         
  -1   9   7        489.72        584.12        71.53 o                         
   0  -9  -7       3271.20       3296.24       199.12 o                         
   0  -9  -7       2887.75       2666.60       139.67 o                         
   0   9   7       2865.00       3249.78       179.46 o                         
   0   9   7       3249.36       3339.97       301.41 o                         
  -1  -9  -7        118.57        125.35        31.34 o                         
   1   9   7        126.57         95.14        24.01 o                         
  -2  -9  -7        232.29        334.00        51.29 o                         
   2   9   7        243.45        300.56        35.98 o                         
  -3  -9  -7         43.13         36.89        26.00 o                         
   3   9   7         46.90         51.87        23.43 o                         
  -4  -9  -7       1219.45       1273.50       161.21 o                         
   4   9   7       1307.58       1168.60        94.95 o                         
  -5  -9  -7        292.39        269.79        88.26 o                         
   5   9   7        284.64        276.83        56.64 o                         
  -6  -9  -7        928.48        912.09       149.02 o                         
   6   9   7        886.43       1051.63       115.43 o                         
  -7  -9  -7        316.00        315.53       121.87 o                         
   7   9   7        308.14        284.49        67.17 o                         
  -8  -9  -7       1427.50       1631.87       214.74 o                         
  -8  -9  -7        507.56        437.08       143.11 o                         
   8   9   7        510.57        754.90       170.50 o                         
   8 -10  -7        290.98        267.91        69.46 o                         
  -8  10   7        281.06        308.64        82.84 o                         
   7 -10  -7          9.21         21.22        42.56 o                         
  -7  10   7          8.10        -22.01        34.71 o                         
   6 -10  -7        937.69        778.40       127.14 o                         
  -6  10   7        965.18       1036.16       117.19 o                         
   5 -10  -7       1502.55       1770.59       228.90 o                         
  -5  10   7       1497.78       1409.64       144.91 o                         
   4 -10  -7        435.06        480.73        72.72 o                         
  -4  10   7        438.08        410.27        71.19 o                         
   3 -10  -7        581.01        668.52        73.64 o                         
  -3  10   7        544.87        570.37        66.79 o                         
   2 -10  -7        261.61        238.39        58.05 o                         
  -2  10   7        285.87        196.94        70.82 o                         
   1 -10  -7        370.86        495.92        59.56 o                         
  -1  10   7        371.97        428.46        65.60 o                         
   0 -10  -7        591.69        553.22        54.80 o                         
   0  10   7        606.72        546.95        70.51 o                         
  -1 -10  -7       1547.30       1544.54       106.90 o                         
   1  10   7       1566.72       1402.13       100.30 o                         
  -2 -10  -7        134.16        111.63        58.69 o                         
   2  10   7        140.31         95.16        42.36 o                         
  -3 -10  -7        128.40        158.55        64.95 o                         
   3  10   7        134.55        185.38        48.56 o                         
  -4 -10  -7        334.55        366.75        89.23 o                         
   4  10   7        297.87        395.11        87.12 o                         
  -5 -10  -7       1820.79       2018.57       262.88 o                         
   5  10   7       1780.90       1990.07       159.54 o                         
  -6 -10  -7          8.70         17.11        42.39 o                         
   6  10   7          9.23          6.50        27.62 o                         
  -7 -10  -7         44.76         12.58        45.68 o                         
   7  10   7         42.78         39.55        38.65 o                         
  -8 -10  -7         86.45         70.33        42.18 o                         
   8  10   7         78.78        -41.91        74.91 o                         
   8 -11  -7        348.56        547.40       151.17 o                         
  -8  11   7        316.39        207.35        65.60 o                         
   7 -11  -7        207.32        155.39        62.37 o                         
  -7  11   7        219.70        151.91        46.71 o                         
   6 -11  -7         67.62         67.55        44.09 o                         
  -6  11   7         57.14        126.62        40.77 o                         
   5 -11  -7       1298.06       1106.05       155.01 o                         
  -5  11   7       1316.66       1214.42       129.18 o                         
   4 -11  -7       2253.32       1957.24       261.90 o                         
  -4  11   7       2257.39       2571.24       290.90 o                         
   3 -11  -7        449.77        405.55        67.57 o                         
  -3  11   7        444.80        615.72        96.19 o                         
   2 -11  -7        195.36        193.81        39.66 o                         
  -2  11   7        208.40        259.57        52.58 o                         
   1 -11  -7        858.07        883.87        84.97 o                         
  -1  11   7        808.15        983.94       100.57 o                         
   0 -11  -7       1106.71       1051.33        77.86 o                         
   0  11   7       1092.07       1038.30       102.32 o                         
  -1 -11  -7         39.21          8.24        26.81 o                         
   1  11   7         32.30         77.77        22.65 o                         
  -2 -11  -7         28.66         35.33        30.60 o                         
   2  11   7         36.31         10.61        26.60 o                         
  -3 -11  -7        375.79        347.87       128.85 o                         
   3  11   7        384.08        562.21       135.64 o                         
  -4 -11  -7        951.76        879.99       140.22 o                         
   4  11   7        955.96        887.21       163.16 o                         
  -5 -11  -7        122.83        131.84        65.40 o                         
   5  11   7        286.47        221.85        91.98 o                         
  -6 -11  -7        880.53        826.35       140.68 o                         
   6  11   7        895.92        820.94       131.60 o                         
  -7 -11  -7         91.77        136.95        65.05 o                         
   7  11   7         87.09         56.14        45.66 o                         
   7 -12  -7        185.83        210.72        68.97 o                         
  -7  12   7        478.87        476.99       120.83 o                         
   6 -12  -7        614.99        727.73       174.87 o                         
  -6  12   7        593.38        473.93       121.38 o                         
   5 -12  -7        450.57        445.27       108.80 o                         
  -5  12   7        453.28        510.10        81.60 o                         
   4 -12  -7        104.22         62.98        42.75 o                         
  -4  12   7        100.90        123.32        54.45 o                         
   3 -12  -7        794.35        798.15       100.69 o                         
  -3  12   7        788.77        811.53        98.55 o                         
   2 -12  -7        500.66        542.24        65.59 o                         
  -2  12   7        525.33        686.22        87.98 o                         
   1 -12  -7        795.22        887.61       107.86 o                         
  -1  12   7        746.65        922.48       104.84 o                         
   0 -12  -7        332.46        277.26        48.44 o                         
   0  12   7        317.65        286.57        52.02 o                         
  -1 -12  -7       1115.62       1206.88       190.29 o                         
   1  12   7       1072.98       1354.22       212.29 o                         
  -2 -12  -7        568.44        637.20        92.84 o                         
   2  12   7        582.79        651.12        94.76 o                         
  -3 -12  -7        852.95        914.61       111.51 o                         
   3  12   7        876.19        751.73        93.06 o                         
  -4 -12  -7        925.21        815.45       139.34 o                         
   4  12   7        891.71        998.34       147.90 o                         
  -5 -12  -7        697.12        504.27       110.89 o                         
   5  12   7        679.37        773.84       126.56 o                         
  -6 -12  -7         26.98         57.59        95.11 o                         
   6  12   7         28.21        111.16        55.48 o                         
  -7 -12  -7         77.07        139.20        75.75 o                         
   7  12   7         77.18        -83.40        83.40 o                         
   7 -13  -7        213.33        143.73        72.10 o                         
  -7  13   7        221.30        358.39        55.57 o                         
   6 -13  -7         22.00        114.10        48.89 o                         
  -6  13   7         20.40        116.34        39.28 o                         
   5 -13  -7        310.95        337.98        78.51 o                         
  -5  13   7        313.02        325.16        70.07 o                         
   4 -13  -7        784.38        798.38       132.19 o                         
  -4  13   7        818.70        890.16       118.05 o                         
   3 -13  -7         35.93         56.98        36.95 o                         
  -3  13   7         36.42         83.16        33.98 o                         
   2 -13  -7         32.23         65.65        38.10 o                         
  -2  13   7         38.03        106.84        40.80 o                         
   1 -13  -7        651.69        734.43        97.69 o                         
  -1  13   7        645.62        574.76       128.30 o                         
   0 -13  -7       1181.26       1195.88       103.97 o                         
   0  13   7       1224.50       1382.85       127.56 o                         
  -1 -13  -7        686.41        875.78       111.45 o                         
   1  13   7        652.11        804.12       159.92 o                         
  -2 -13  -7        233.43        238.73        52.68 o                         
   2  13   7        213.28        254.35        61.91 o                         
  -3 -13  -7        826.46        715.22        96.02 o                         
   3  13   7        847.46        879.38       101.88 o                         
  -4 -13  -7       2703.12       2805.42       256.97 o                         
   4  13   7       2626.58       2650.99       248.41 o                         
  -5 -13  -7        502.68        482.63       106.26 o                         
   5  13   7        480.29        391.84        93.45 o                         
  -6 -13  -7        911.68        836.25       180.53 o                         
   6  13   7        918.18        920.71       188.90 o                         
   6 -14  -7        196.68        306.18        63.69 o                         
  -6  14   7        198.70        277.78        51.97 o                         
   5 -14  -7        636.11        569.04       105.70 o                         
  -5  14   7        672.23        623.60        93.86 o                         
   4 -14  -7        494.41        526.18        88.76 o                         
  -4  14   7        491.96        545.29        86.57 o                         
   3 -14  -7        907.08        956.31       174.35 o                         
  -3  14   7        936.98       1083.15       229.54 o                         
   2 -14  -7        227.56        309.38        63.67 o                         
  -2  14   7        233.75        249.85        59.58 o                         
   1 -14  -7        586.50        668.14        92.04 o                         
  -1  14   7        562.13        566.43        87.07 o                         
   0 -14  -7        437.71        406.57        68.45 o                         
   0  14   7        417.50        538.35       106.01 o                         
  -1 -14  -7       1168.90       1206.38       127.66 o                         
   1  14   7       1128.19       1204.08       172.00 o                         
  -2 -14  -7        129.01        109.86        53.72 o                         
   2  14   7        138.28        209.28        51.25 o                         
  -3 -14  -7        576.08        553.59        90.70 o                         
   3  14   7        592.87        717.89       130.72 o                         
  -4 -14  -7        651.87        827.33       191.49 o                         
   4  14   7        562.75        533.64       142.01 o                         
   4  14   7        656.26        750.93       174.18 o                         
  -5 -14  -7       1362.29       1272.18       179.65 o                         
   5  14   7       1354.82       1069.66       161.48 o                         
  -6 -14  -7        141.76        268.57        48.03 o                         
   6  14   7        138.66         20.13        49.28 o                         
   5 -15  -7        803.42        634.78       149.71 o                         
  -5  15   7        817.95       1457.78       203.78 o                         
   4 -15  -7       1386.95       1348.50       171.68 o                         
  -4  15   7       1362.11       1261.01       140.75 o                         
   3 -15  -7         27.32         36.00        37.12 o                         
  -3  15   7         28.43         81.02        49.47 o                         
   2 -15  -7         13.63         61.33        37.64 o                         
  -2  15   7         10.24         42.22        40.40 o                         
   1 -15  -7        349.39        454.88       101.35 o                         
  -1  15   7        369.64        517.59       107.93 o                         
   0 -15  -7        907.14        862.31       137.11 o                         
   0  15   7        901.56        824.32       141.59 o                         
  -1 -15  -7        202.48        212.78        42.10 o                         
   1  15   7        193.45        306.17        81.70 o                         
  -2 -15  -7        740.86        756.94       176.12 o                         
   2  15   7        716.03        623.80       146.09 o                         
  -3 -15  -7        187.77        223.92        57.06 o                         
   3  15   7        186.61        181.53        59.13 o                         
  -4 -15  -7        997.68       1089.31       127.42 o                         
   4  15   7        981.42       1101.70       170.17 o                         
  -5 -15  -7        365.18        164.73        99.29 o                         
   5  15   7        354.99        561.00       127.42 o                         
   4 -16  -7        827.93        929.23       141.14 o                         
  -4  16   7        809.01        838.20       105.48 o                         
   3 -16  -7        507.79        600.63        98.27 o                         
  -3  16   7        463.24        553.87       112.81 o                         
   2 -16  -7        216.59        168.49        60.12 o                         
  -2  16   7        212.96        276.18        85.71 o                         
   1 -16  -7        446.23        512.79       104.13 o                         
  -1  16   7        442.98        629.44       127.84 o                         
   0 -16  -7        308.02        634.70       145.84 o                         
   0  16   7        285.63        275.50       111.76 o                         
  -1 -16  -7        364.33        403.47        93.68 o                         
   1  16   7        365.87        681.96       129.74 o                         
  -2 -16  -7         30.62          7.36        38.25 o                         
   2  16   7         26.86         62.78        40.32 o                         
  -3 -16  -7         66.00         16.63        48.27 o                         
   3  16   7         76.29         92.52        42.29 o                         
  -4 -16  -7        107.47        166.36        41.09 o                         
   4  16   7        121.20          7.35        51.53 o                         
   3 -17  -7        242.48        153.32        49.70 o                         
  -3  17   7        237.98        333.39       121.32 o                         
   2 -17  -7        633.96        764.44       161.33 o                         
  -2  17   7        634.48        817.49       154.56 o                         
   1 -17  -7        349.47        513.32        96.60 o                         
  -1  17   7        339.31        400.38        86.08 o                         
   0 -17  -7        903.17       1132.42       163.48 o                         
   0  17   7        860.85        902.78       151.96 o                         
  -1 -17  -7         11.55         22.37        41.84 o                         
   1  17   7         13.04        -40.38        40.38 o                         
  -2 -17  -7        221.34        113.62        60.00 o                         
   2  17   7        220.03        389.85        93.46 o                         
  10   0  -8       3007.97       2967.45       409.20 o                         
 -10   0   8       2934.00       2609.66       394.43 o                         
   9   0  -8         47.11        109.12        76.73 o                         
  -9   0   8         47.80         42.37        74.23 o                         
   8   0  -8       6245.62       6681.08       342.07 o                         
  -8   0   8       6208.50       5397.61       501.56 o                         
   7   0  -8         62.63        104.00        39.86 o                         
  -7   0   8         65.00         35.25        71.23 o                         
   6   0  -8       5992.15       6249.19       305.22 o                         
  -6   0   8       6074.12       6018.60       463.29 o                         
   5   0  -8         84.15         78.40        28.62 o                         
  -5   0   8         84.33         83.41        27.67 o                         
   4   0  -8        523.60        672.02        72.10 o                         
  -4   0   8        536.08        631.96        78.73 o                         
   3   0  -8         22.59         29.71        19.59 o                         
  -3   0   8         22.64         49.24        22.40 o                         
   2   0  -8       3841.67       3475.77       137.92 o                         
  -2   0   8       3743.47       3647.19       172.67 o                         
   1   0  -8       1992.94       2021.24        92.05 o                         
  -1   0   8       1916.62       2018.88       110.53 o                         
   0   0  -8      29561.26      29462.09       757.75 o                         
   0   0   8      28620.84      30784.66       919.13 o                         
  -1   0  -8          6.71         -4.66        13.18 o                         
   1   0   8          8.68          6.95        16.72 o                         
  -2   0  -8       7550.03       8395.11       258.27 o                         
   2   0   8       7665.99       8510.46       321.63 o                         
  -3   0  -8       2087.48       2242.36       139.94 o                         
   3   0   8       2124.82       2247.83       135.94 o                         
  -4   0  -8      26341.70      28990.85       954.64 o                         
   4   0   8      26137.79      29046.53       941.96 o                         
  -5   0  -8       1599.95       1664.78       159.46 o                         
   5   0   8       1542.09       1712.50       147.77 o                         
  -6   0  -8        807.73        896.19       109.41 o                         
   6   0   8        300.61        198.96        97.35 o                         
  -7   0  -8        353.32        394.18        72.39 o                         
   7   0   8        325.34        340.42       128.32 o                         
  -8   0  -8       2037.23       2387.26       232.90 o                         
   8   0   8       2084.13       2465.46       357.41 o                         
  -9   0  -8        973.06       1186.34       246.28 o                         
   9   0   8        995.65       1197.14       239.67 o                         
  10  -1  -8         78.16         34.14        96.54 o                         
 -10   1   8         83.56        261.04        99.60 o                         
   9  -1  -8       1037.29       1110.86       155.78 o                         
  -9   1   8       1012.15        930.66       159.77 o                         
   8  -1  -8          6.04         63.78        31.76 o                         
  -8   1   8          5.73         28.51        53.20 o                         
   7  -1  -8       6970.02       6752.60       460.80 o                         
  -7   1   8       3507.16       3173.22       270.59 o                         
   6  -1  -8        126.41        156.25        45.72 o                         
  -6   1   8        127.29         99.74        76.79 o                         
   5  -1  -8       5146.75       5234.50       165.72 o                         
  -5   1   8       5146.99       5279.29       172.72 o                         
   4  -1  -8          7.08         16.44        13.58 o                         
  -4   1   8          9.22         17.10        13.79 o                         
   3  -1  -8       5352.04       5061.69       189.12 o                         
  -3   1   8       5336.21       5531.55       234.84 o                         
   2  -1  -8         44.30         49.39        15.05 o                         
  -2   1   8         43.94         38.59        14.94 o                         
   1  -1  -8      28410.97      30241.71       535.90 o                         
  -1   1   8      27093.06      29308.52       653.98 o                         
   0  -1  -8       1421.88       1337.42        59.54 o                         
   0   1   8       1370.69       1272.99        48.51 o                         
  -1  -1  -8       4243.92       4133.71       139.96 o                         
   1   1   8       4235.21       4411.85       258.30 o                         
  -2  -1  -8        663.32        604.80        37.86 o                         
   2   1   8        670.42        609.31        50.99 o                         
  -3  -1  -8      13630.40      14891.68       369.60 o                         
   3   1   8      13989.51      14969.84       370.16 o                         
  -4  -1  -8       3192.53       3541.80       195.26 o                         
   4   1   8       3127.05       3160.59       125.62 o                         
  -5  -1  -8      12237.84      12235.27       487.58 o                         
   5   1   8       6622.44       6795.52       216.81 o                         
  -6  -1  -8         37.39         36.07        27.53 o                         
   6   1   8         40.30         51.60        42.16 o                         
  -7  -1  -8       2439.64       2687.37       166.66 o                         
   7   1   8       2490.44       2358.69       231.93 o                         
  -8  -1  -8        683.18        582.24        94.19 o                         
   8   1   8        678.85        836.17       134.73 o                         
  -9  -1  -8       6570.85       5835.51       529.25 o                         
   9   1   8       6707.06       7363.78       570.20 o                         
  10  -2  -8       2594.27       2696.96       277.15 o                         
 -10   2   8       2646.83       2470.54       281.32 o                         
   9  -2  -8          0.58        -28.30        32.20 o                         
  -9   2   8          0.73         13.19        52.24 o                         
   8  -2  -8       1138.05        964.29       114.03 o                         
  -8   2   8       1106.78       1023.57       155.50 o                         
   7  -2  -8          1.55        -13.85        25.77 o                         
  -7   2   8          1.71         -2.40        34.77 o                         
   6  -2  -8       6054.58       6090.99       210.74 o                         
  -6   2   8       6352.23       5629.96       453.16 o                         
   5  -2  -8        147.13        169.67        48.19 o                         
  -5   2   8        148.67        152.89        29.91 o                         
   4  -2  -8       3804.70       3980.15       168.46 o                         
  -4   2   8       3846.65       4050.05       207.97 o                         
   3  -2  -8         14.09          1.11        10.61 o                         
  -3   2   8         15.10          7.19        11.94 o                         
   2  -2  -8       1869.15       1647.30        63.39 o                         
  -2   2   8       1970.54       1724.45        79.02 o                         
   1  -2  -8        391.39        370.53        26.09 o                         
  -1   2   8        365.14        385.68        37.80 o                         
   0  -2  -8      10736.02       9964.43       232.39 o                         
   0   2   8      10368.27      10200.43       215.67 o                         
  -1  -2  -8        238.46        196.59        25.25 o                         
   1   2   8        227.51        211.56        26.50 o                         
  -2  -2  -8      10016.75      10782.28       317.27 o                         
   2   2   8       1609.30       1599.96        82.06 o                         
  -3  -2  -8       1086.48       1157.70        87.26 o                         
   3   2   8        999.09       1008.77        71.44 o                         
  -4  -2  -8      12854.23      13512.30       360.55 o                         
   4   2   8      12808.02      13808.34       357.28 o                         
  -5  -2  -8        792.06        884.65        79.84 o                         
   5   2   8        780.14        812.62        69.53 o                         
  -6  -2  -8        179.22        234.45        45.15 o                         
   6   2   8        165.93        230.92        42.79 o                         
  -7  -2  -8        632.91        685.85        81.06 o                         
   7   2   8        637.31        620.83       116.94 o                         
  -8  -2  -8       3289.29       3310.70       238.22 o                         
   8   2   8       3346.13       3562.22       302.58 o                         
  -9  -2  -8        688.07        624.07       104.93 o                         
   9   2   8        686.03        754.96       135.11 o                         
  10  -3  -8        160.35        367.93       122.19 o                         
 -10   3   8          4.25         97.83        58.37 o                         
   9  -3  -8       1541.91       1594.03       247.65 o                         
  -9   3   8        991.23        933.68       156.51 o                         
   8  -3  -8         16.62         77.62        37.53 o                         
  -8   3   8         17.18         49.67        45.61 o                         
   7  -3  -8       7248.57       7348.25       364.51 o                         
  -7   3   8       7138.32       7808.51       582.91 o                         
   6  -3  -8         19.52         10.08        20.33 o                         
  -6   3   8         21.20          4.99        25.12 o                         
   5  -3  -8       7182.28       7258.39       204.04 o                         
  -5   3   8       7336.55       7076.21       268.55 o                         
   4  -3  -8        146.25        148.06        20.60 o                         
  -4   3   8        145.22        109.44        23.82 o                         
   3  -3  -8       2250.56       2442.43        84.09 o                         
  -3   3   8       2337.96       2590.11       104.37 o                         
   2  -3  -8        488.21        507.53        46.41 o                         
  -2   3   8        483.28        442.52        56.44 o                         
   1  -3  -8       5295.97       4851.11       106.40 o                         
  -1   3   8       5270.75       4629.02       165.50 o                         
   0  -3  -8        696.63        674.82        90.34 o                         
   0   3   8        672.26        571.18        42.30 o                         
  -1  -3  -8       2434.11       2234.88        79.39 o                         
   1   3   8       2365.35       2155.69        84.13 o                         
  -2  -3  -8         61.43         50.08        10.81 o                         
   2   3   8         65.78         56.80        17.13 o                         
  -3  -3  -8       6436.68       6597.76       173.31 o                         
   3   3   8       6295.25       6391.59       198.89 o                         
  -4  -3  -8        721.60        743.22        66.37 o                         
   4   3   8        730.66        739.93        66.83 o                         
  -5  -3  -8       4732.63       5132.71       259.26 o                         
   5   3   8       4759.54       4787.36       308.36 o                         
  -6  -3  -8        291.41        464.25        99.60 o                         
   6   3   8        279.09        358.77        59.85 o                         
  -7  -3  -8       2109.64       2289.14       183.53 o                         
   7   3   8       2146.29       1823.75       203.17 o                         
  -8  -3  -8        987.91        743.40       156.02 o                         
   8   3   8        979.55       1246.23       195.74 o                         
  -9  -3  -8       2169.72       2203.13       249.23 o                         
   9   3   8       2200.25       2103.39       236.10 o                         
   9  -4  -8         27.60          8.25        47.86 o                         
  -9   4   8         25.70        -16.04        75.07 o                         
   8  -4  -8        177.91        304.17        60.76 o                         
  -8   4   8       1026.62       1494.00       242.38 o                         
   7  -4  -8        251.85        218.00        94.71 o                         
  -7   4   8        262.52        448.13       137.48 o                         
   6  -4  -8       2562.09       2602.13       151.64 o                         
  -6   4   8       2658.41       2436.95       157.18 o                         
   5  -4  -8         69.12         72.74        17.29 o                         
  -5   4   8         72.81        105.18        37.06 o                         
   4  -4  -8      10432.74      10817.94       264.51 o                         
  -4   4   8      10318.18      10879.22       297.91 o                         
   3  -4  -8         72.06         73.24        18.17 o                         
  -3   4   8         74.15         75.33        23.27 o                         
   2  -4  -8      21428.02      20222.26       673.17 o                         
  -2   4   8      21287.29      22610.80       714.18 o                         
   1  -4  -8        296.99        263.64        28.72 o                         
  -1   4   8        307.95        306.86        39.55 o                         
   0  -4  -8       7870.53       7891.63       316.07 o                         
   0   4   8       7833.65       7581.84       273.77 o                         
  -1  -4  -8        400.32        362.52        35.01 o                         
   1   4   8        390.83        324.06        33.38 o                         
  -2  -4  -8        841.97        885.88        41.79 o                         
   2   4   8        843.01        866.95        63.20 o                         
  -3  -4  -8       1203.96       1234.51        59.27 o                         
   3   4   8       1174.87       1165.39        80.19 o                         
  -4  -4  -8       6051.03       5877.22       195.13 o                         
   4   4   8       6021.46       5638.45       189.66 o                         
  -5  -4  -8        930.46        590.77       130.35 o                         
   5   4   8        942.24        927.27        96.62 o                         
  -6  -4  -8       1474.42       1427.82       129.87 o                         
   6   4   8       1088.47        986.99       106.75 o                         
  -7  -4  -8        399.77        508.22       137.56 o                         
   7   4   8        281.78        420.32        92.20 o                         
  -8  -4  -8       5147.00       5930.56       536.68 o                         
   8   4   8       2656.87       2761.98       264.61 o                         
  -9  -4  -8        446.33        591.13       119.55 o                         
   9   4   8        423.09        411.42        86.18 o                         
   9  -5  -8       2686.10       2548.24       204.90 o                         
  -9   5   8       2551.04       2324.76       264.82 o                         
   8  -5  -8          2.07         -0.72        31.27 o                         
  -8   5   8          1.85         60.58        57.06 o                         
   7  -5  -8       2305.76       2246.89       172.23 o                         
  -7   5   8       2313.54       2212.23       234.82 o                         
   6  -5  -8          4.64         38.98        26.54 o                         
  -6   5   8          6.24         -7.89        24.26 o                         
   5  -5  -8       4569.23       4211.44       244.18 o                         
  -5   5   8       4543.56       4298.13       239.57 o                         
   4  -5  -8        173.39        163.55        37.68 o                         
  -4   5   8        171.98        120.01        31.21 o                         
   3  -5  -8       2311.43       2296.71        86.65 o                         
  -3   5   8       2313.87       2254.03       108.21 o                         
   2  -5  -8        716.57        730.07        39.08 o                         
  -2   5   8        715.81        741.02        61.67 o                         
   1  -5  -8      10052.83       9848.33       239.29 o                         
  -1   5   8      10047.29       9787.25       302.55 o                         
   0  -5  -8        166.72        173.36        25.40 o                         
   0   5   8        156.76        103.35        22.76 o                         
  -1  -5  -8       3265.64       3246.52        86.35 o                         
   1   5   8       3129.21       2999.72       110.15 o                         
  -2  -5  -8       1006.47        904.03        58.99 o                         
   2   5   8       1015.60        959.02        91.40 o                         
  -3  -5  -8      18402.08      17399.65       614.04 o                         
   3   5   8      13655.98      13790.79       360.95 o                         
  -4  -5  -8       1136.28       1146.65       106.73 o                         
   4   5   8        972.28       1027.08        81.74 o                         
  -5  -5  -8       6112.72       6211.30       224.60 o                         
   5   5   8       5996.44       5899.46       246.63 o                         
  -6  -5  -8        603.34        655.30        89.79 o                         
   6   5   8        602.71        528.18        75.46 o                         
  -7  -5  -8        451.85        562.70       111.74 o                         
   7   5   8        506.61        559.24       111.01 o                         
  -8  -5  -8        673.83        807.86       135.08 o                         
   8   5   8        691.42        636.90       123.05 o                         
  -9  -5  -8       2704.74       2614.00       354.89 o                         
   9   5   8       1284.85       1205.39       161.60 o                         
   9  -6  -8         11.03         75.58        36.38 o                         
  -9   6   8         10.08        -42.56        42.56 o                         
   8  -6  -8        455.94        395.23        70.21 o                         
  -8   6   8        443.42        477.65       106.70 o                         
   7  -6  -8         18.88         52.42        30.74 o                         
  -7   6   8         19.21         44.63        45.63 o                         
   6  -6  -8       3330.84       3158.21       207.26 o                         
  -6   6   8       3265.46       3104.13       331.36 o                         
   5  -6  -8         32.36         36.82        25.25 o                         
  -5   6   8         34.54         72.13        34.49 o                         
   4  -6  -8       1581.07       1354.82        93.58 o                         
  -4   6   8       1464.33       1352.34        86.91 o                         
   3  -6  -8        898.53        773.20        56.02 o                         
  -3   6   8        892.25        805.81        87.45 o                         
   2  -6  -8      10892.10      10418.70       222.70 o                         
  -2   6   8      10821.83      10264.65       328.47 o                         
   1  -6  -8        390.37        408.85        41.23 o                         
  -1   6   8        388.05        393.21        50.85 o                         
   0  -6  -8       3932.05       3949.84       143.17 o                         
   0   6   8       3779.11       3744.96       131.61 o                         
  -1  -6  -8        603.56        714.14       127.05 o                         
   1   6   8        188.67        207.52        21.77 o                         
  -2  -6  -8       7909.03       7969.69       481.66 o                         
   2   6   8       3681.21       3524.12       127.66 o                         
  -3  -6  -8       1585.91       1597.86        87.78 o                         
   3   6   8       1579.78       1564.33        98.78 o                         
  -4  -6  -8      19936.78      18724.68      1063.02 o                         
   4   6   8      19973.41      19948.22       696.28 o                         
  -5  -6  -8        757.13        726.95        89.77 o                         
   5   6   8        733.19        809.80        96.05 o                         
  -6  -6  -8       2785.60       2741.65       250.22 o                         
   6   6   8       2758.34       2846.38       192.13 o                         
  -7  -6  -8        166.43        226.94        75.52 o                         
   7   6   8        190.28        304.78        77.87 o                         
  -8  -6  -8       2398.58       2521.12       263.91 o                         
   8   6   8       2461.57       2664.77       260.24 o                         
  -9  -6  -8       1013.26        711.62       157.31 o                         
   9   6   8       1025.93       1067.21       166.04 o                         
   9  -7  -8       2683.91       2449.77       334.35 o                         
  -9   7   8       2632.86       2745.10       360.65 o                         
   8  -7  -8        500.63        594.47       168.60 o                         
   8  -7  -8         83.09        356.49       117.27 o                         
  -8   7   8         83.81         79.40        62.46 o                         
   7  -7  -8       1812.79       1942.36       140.11 o                         
  -7   7   8       1803.94       1755.51       207.64 o                         
   6  -7  -8         58.54         59.03        22.73 o                         
  -6   7   8         56.00         45.23        31.52 o                         
   5  -7  -8       2076.43       2060.40       128.01 o                         
  -5   7   8       2139.33       1971.85       153.20 o                         
   4  -7  -8         18.53         -1.64        14.87 o                         
  -4   7   8         17.58         17.65        17.35 o                         
   3  -7  -8        783.93        838.82        66.02 o                         
  -3   7   8        781.51        787.37        70.66 o                         
   2  -7  -8        307.12        303.49        26.83 o                         
  -2   7   8        318.10        379.51        55.24 o                         
   1  -7  -8      11983.62      12083.12       362.28 o                         
   1  -7  -8      11977.25      12305.27       674.71 o                         
  -1   7   8      12006.38      11203.91       433.64 o                         
   0  -7  -8         26.71         39.19        19.50 o                         
   0   7   8         24.93          8.34         6.26 o                         
  -1  -7  -8       1460.18       1395.07        95.74 o                         
   1   7   8       1408.06       1357.38        60.30 o                         
  -2  -7  -8        572.01        479.52        44.40 o                         
   2   7   8        579.90        550.99        53.08 o                         
  -3  -7  -8       9333.17       9112.37       266.07 o                         
   3   7   8       9377.95       8780.53       262.22 o                         
  -4  -7  -8       1342.33       1305.96       115.80 o                         
   4   7   8       1308.91       1111.73        88.91 o                         
  -5  -7  -8       6043.31       6288.63       349.14 o                         
   5   7   8       5834.35       5855.69       251.61 o                         
  -6  -7  -8        484.40        590.43       152.56 o                         
   6   7   8        484.03        488.22       128.55 o                         
  -7  -7  -8       1559.86       1936.42       253.90 o                         
   7   7   8       1591.35       1954.80       235.51 o                         
  -8  -7  -8        604.34        556.65       106.45 o                         
   8   7   8        631.51        985.05       152.33 o                         
   9  -8  -8         25.06         98.85        45.75 o                         
  -9   8   8         25.85         92.29        53.85 o                         
   8  -8  -8        597.56        671.77       122.86 o                         
  -8   8   8        618.51        534.78       116.02 o                         
   7  -8  -8        503.62        494.39       143.97 o                         
  -7   8   8        499.46        426.96       135.67 o                         
   6  -8  -8       5773.03       5806.77       315.76 o                         
  -6   8   8       5864.96       6224.08       330.92 o                         
   5  -8  -8         16.50         30.99        25.22 o                         
  -5   8   8         16.89         42.72        34.66 o                         
   4  -8  -8        967.63        909.68       100.22 o                         
  -4   8   8        929.01        950.32        82.96 o                         
   3  -8  -8         77.16        177.31        79.60 o                         
  -3   8   8         75.84         26.23        36.75 o                         
   2  -8  -8       1905.85       1700.14       114.00 o                         
  -2   8   8       1957.77       1808.93       126.79 o                         
   1  -8  -8        365.45        412.07        45.86 o                         
  -1   8   8        356.41        281.82        48.96 o                         
   0  -8  -8       2512.16       2327.31       107.54 o                         
   0   8   8       2555.16       2519.59       134.70 o                         
  -1  -8  -8       1597.21       1686.28       130.49 o                         
   1   8   8       1591.29       1468.91        88.98 o                         
  -2  -8  -8       1034.77        988.23        65.78 o                         
   2   8   8       1050.04        915.02        72.85 o                         
  -3  -8  -8        442.47        540.22        71.53 o                         
   3   8   8        450.15        522.66        57.56 o                         
  -4  -8  -8       4966.38       4661.98       286.39 o                         
   4   8   8       4825.20       4719.12       180.29 o                         
  -5  -8  -8       1279.57       1269.77       195.62 o                         
   5   8   8       1201.78       1166.03       179.58 o                         
  -6  -8  -8       1420.85       1408.89       187.73 o                         
   6   8   8       1395.36       1305.42       129.66 o                         
  -7  -8  -8        204.48        251.96        81.36 o                         
   7   8   8        220.73        280.41        58.75 o                         
  -8  -8  -8       2557.76       2142.72       319.88 o                         
   8   8   8       2572.27       1670.14       270.03 o                         
   8  -9  -8         50.10         80.77        39.28 o                         
  -8   9   8         48.76        114.28        63.66 o                         
   7  -9  -8        399.78        421.97       100.36 o                         
  -7   9   8        418.01        540.99        87.85 o                         
   6  -9  -8         79.22         65.71        31.70 o                         
  -6   9   8         77.87          8.61        31.21 o                         
   5  -9  -8       9478.04       8999.67       407.57 o                         
   5  -9  -8       7317.24       6061.85       504.08 o                         
  -5   9   8       7336.01       6570.96       505.67 o                         
  -5   9   8       9585.38       8452.52       588.66 o                         
   4  -9  -8        759.19        698.52        92.93 o                         
  -4   9   8        782.33        835.09       110.70 o                         
   3  -9  -8        728.75        689.77        88.28 o                         
  -3   9   8        760.30        742.62        73.37 o                         
   2  -9  -8        107.40         90.73        28.25 o                         
  -2   9   8        113.35        163.77        38.90 o                         
   1  -9  -8       2736.14       2446.81       111.30 o                         
  -1   9   8       2671.63       2574.15       148.29 o                         
   0  -9  -8         13.19          3.88        20.65 o                         
   0   9   8         14.22        -13.55        19.26 o                         
  -1  -9  -8        295.66        237.94        44.34 o                         
   1   9   8        252.23        233.20        36.90 o                         
  -2  -9  -8        381.44        318.60        49.69 o                         
   2   9   8        387.91        383.58        64.64 o                         
  -3  -9  -8       4965.61       5560.52       431.54 o                         
  -3  -9  -8       2572.54       2747.69       287.51 o                         
   3   9   8       2502.88       2243.62       166.53 o                         
  -4  -9  -8        805.19        915.99       139.88 o                         
   4   9   8        775.14        804.15        78.89 o                         
  -5  -9  -8       1666.35       1586.75       195.52 o                         
   5   9   8       1523.00       1520.59       136.30 o                         
  -6  -9  -8         41.15        104.76        59.97 o                         
   6   9   8         41.17        -26.43        26.43 o                         
  -7  -9  -8        631.65        503.13       110.03 o                         
   7   9   8        665.16        754.58        98.66 o                         
  -8  -9  -8        271.50        255.18       140.15 o                         
   8   9   8        254.36        293.19        80.17 o                         
   8 -10  -8        419.72        520.72       106.16 o                         
  -8  10   8        428.60        430.88        91.89 o                         
   7 -10  -8        149.27        180.45        85.44 o                         
  -7  10   8        147.88        166.55        88.44 o                         
   6 -10  -8       2912.26       2336.98       241.94 o                         
  -6  10   8       2983.97       2991.61       215.13 o                         
   5 -10  -8          9.87         27.15        27.44 o                         
  -5  10   8         10.18         88.34        30.93 o                         
   4 -10  -8        563.15        629.15        83.93 o                         
  -4  10   8        546.07        494.72        78.77 o                         
   3 -10  -8        187.22        185.17        41.50 o                         
  -3  10   8        187.55        157.26        37.97 o                         
   2 -10  -8       4849.88       4875.06       263.95 o                         
  -2  10   8       4880.30       4973.98       268.80 o                         
   1 -10  -8        182.24        163.38        38.20 o                         
  -1  10   8        174.45        140.22        37.56 o                         
   0 -10  -8       1049.39       1037.87        76.98 o                         
   0  10   8        991.99       1101.45        98.35 o                         
  -1 -10  -8        991.80        885.35       162.57 o                         
   1  10   8        129.01         93.75        26.85 o                         
  -2 -10  -8       1149.72       1104.33        91.76 o                         
   2  10   8       1155.96       1047.08       109.88 o                         
  -3 -10  -8        276.76        261.70        73.64 o                         
   3  10   8        291.18        265.32        50.66 o                         
  -4 -10  -8       3333.50       3241.70       274.04 o                         
   4  10   8       3237.86       2945.26       248.20 o                         
  -5 -10  -8        420.27        599.78       145.73 o                         
   5  10   8        394.75        235.39        99.81 o                         
  -6 -10  -8        241.14        352.66        97.92 o                         
   6  10   8        241.66        389.95        92.38 o                         
  -7 -10  -8        308.02        293.70        76.27 o                         
   7  10   8        312.84        257.47        68.82 o                         
   8 -11  -8         74.98        144.34        66.59 o                         
  -8  11   8         75.23        477.18        49.89 o                         
   7 -11  -8       2531.78       2070.60       275.39 o                         
  -7  11   8       2561.23       2315.97       273.47 o                         
   6 -11  -8         29.32         -1.58        35.63 o                         
  -6  11   8         32.10         38.83        36.83 o                         
   5 -11  -8       1692.68       1657.88       191.79 o                         
  -5  11   8       1697.86       1756.56       156.59 o                         
   4 -11  -8         16.29         81.37        32.30 o                         
  -4  11   8         16.17         32.30        35.27 o
[truncated: 521,238 more chars]
