# Supplementary material for: Non-merohedral twinning: from minerals to proteins
Source: Acta Crystallogr D Struct Biol. 2019 Nov 19;75(Pt 12):1040–50. doi: 10.1107/S2059798319010179 (PMC6889912; doi:10.1107/S2059798319010179)
Supplement: Supplementary file 9 [file d-75-01040-zrti_5_2sup9.hkl]

data_zrti_5_2                                                                   
_shelx_title ' twin4_b.res in Pc'                                               
_shelx_refln_list_code          4                                               
_shelx_F_calc_maximum      268.26                                               
_exptl_crystal_F_000      1288.00                                               
_reflns_d_resolution_high  0.8298                                               
                                                                                
loop_                                                                           
 _space_group_symop_operation_xyz                                               
 'x, y, z'                                                                      
 'x, -y, z+1/2'                                                                 
                                                                                
_cell_length_a     8.6270                                                       
_cell_length_b    15.3580                                                       
_cell_length_c    23.0330                                                       
_cell_angle_alpha  90.000                                                       
_cell_angle_beta   94.450                                                       
_cell_angle_gamma  90.000                                                       
                                                                                
_shelx_F_squared_multiplier     1.000                                           
                                                                                
loop_                                                                           
 _refln_index_h                                                                 
 _refln_index_k                                                                 
 _refln_index_l                                                                 
 _refln_F_squared_calc                                                          
 _refln_F_squared_meas                                                          
 _refln_F_squared_sigma                                                         
 _refln_observed_status                                                         
   1   0   0         80.41         65.73        12.58 o                         
  -1   0   0         81.14         80.90        11.34 o                         
   2   0   0       3363.79       3617.69       145.10 o                         
  -2   0   0       3457.65       3450.44       134.51 o                         
   3   0   0         40.43         47.95        24.40 o                         
  -3   0   0         39.44         36.13        18.51 o                         
   4   0   0       3333.43       3460.87       128.69 o                         
  -4   0   0       3118.15       2996.09       256.85 o                         
   5   0   0        372.52        418.79        44.64 o                         
  -5   0   0        366.12        310.54       115.13 o                         
   6   0   0       3631.33       3774.96       217.57 o                         
  -6   0   0       3754.02       3577.06       383.31 o                         
  -7   1   2         53.73         78.63        58.48 o                         
   7   0   0          8.70         26.05        56.88 o                         
  -8   1   2       1846.31       1858.31       171.90 o                         
   8   0   0       1431.22       1498.00       252.45 o                         
   9   0   0        127.60        223.45       106.39 o                         
  -9   0   0        118.06         -0.85       104.81 o                         
  10   0   0       1698.00       1632.34       300.79 o                         
 -10   0   0       1737.53       1884.33       337.70 o                         
   0  -1   0          0.00         -0.63         0.66 o                         
   1   1   0      47114.77      51949.61       958.58 o                         
  -1  -1   0      47592.87      52776.29      1074.46 o                         
  -2   0   2          9.39         21.32        37.31 o                         
   2   0  -2          8.99         46.89        37.08 o                         
   3   1   0       3946.10       3923.93       106.80 o                         
  -3  -1   0       3752.32       3876.25       137.08 o                         
   4   1   0         57.10         57.14        12.71 o                         
  -4  -1   0         53.60         35.29        13.33 o                         
  -5  -1   0      33123.02      35759.20      1634.06 o                         
   5   1   0      15726.19      16117.83       392.51 o                         
   6   1   0         82.86        122.60        37.28 o                         
  -6  -1   0        181.49        187.78        64.07 o                         
   7   1   0        814.65       1090.81       110.48 o                         
  -7  -1   0        840.60        905.04       109.17 o                         
   8   1   0        122.75        139.35        42.61 o                         
  -8  -1   0        114.76         37.72        44.45 o                         
  -9   1   4       4235.90       4574.92       296.02 o                         
   9   1   0       2476.23       2706.99       259.89 o                         
 -10   1   4        184.24        230.12       101.22 o                         
  10  -1  -4        180.12        132.25       101.46 o                         
   0  -2   0      38647.80      40433.86       837.03 o                         
   1   2   0          1.09          3.52         6.58 o                         
  -1  -2   0          1.07         -4.09         7.45 o                         
   2   2   0         46.78         42.51        13.95 o                         
  -2  -2   0         66.78         49.72        16.06 o                         
  -3  -1  -2        277.77        237.92        39.59 o                         
   3   2   0         83.75         42.08        16.73 o                         
  -4   0   4      17059.84      18423.50       939.25 o                         
   4   0  -4      17570.91      21158.42       990.70 o                         
   5   2   0        156.26        155.90        22.50 o                         
  -5  -2   0        149.40        148.25        23.98 o                         
   6   2   0       1254.43       1274.52       112.83 o                         
  -6  -2   0       1239.06       1300.18       119.97 o                         
   7   2   0         17.83         26.42        29.90 o                         
  -7  -2   0         19.11         17.25        26.87 o                         
   8   2   0       3046.05       3109.12       206.87 o                         
  -8  -2   0       2938.13       2725.07       204.79 o                         
   9   2   0        257.87        199.27        70.21 o                         
  -9  -2   0        255.92        229.99        74.84 o                         
  10   2   0       2330.81       2117.50       234.50 o                         
 -10  -2   0       2349.55       1773.97       234.98 o                         
   0  -3   0          1.49         11.85         7.03 o                         
   1   3   0       6179.45       6647.31       145.43 o                         
  -1  -1  -4      23024.94      25458.45      1085.47 o                         
   1   1   4      23831.11      25276.71      1078.25 o                         
   2   3   0          7.46         15.72        12.54 o                         
  -2  -3   0          7.26         20.76        14.34 o                         
   3   3   0       3334.26       3343.58       102.41 o                         
  -3  -3   0       3389.33       3472.68       114.39 o                         
   4   3   0        145.44        188.77        30.34 o                         
  -4  -3   0        145.18        146.51        25.72 o                         
   5   3   0       4756.73       4596.95       157.18 o                         
  -5  -3   0       4499.22       4475.88       155.59 o                         
  -6   0   6         37.22         79.90        91.20 o                         
   6   0  -6         38.29        184.69        97.94 o                         
   7   3   0       1309.22       1465.92       133.99 o                         
  -7  -3   0       1330.00       1274.93       127.39 o                         
   8   3   0        264.97        277.34        60.45 o                         
  -8  -3   0        264.10        420.17       101.58 o                         
  -9  -2  -2       6679.70       7389.75       599.53 o                         
   9   2   2       6514.76       6998.69       563.89 o                         
  10   3   0        193.70        270.74        70.73 o                         
 -10  -3   0        196.35        216.58        75.95 o                         
   0  -4   0        633.01        643.39        32.87 o                         
   1  -1  -6        206.92        227.72        24.20 o                         
   2   4   0       5392.74       5894.85       146.57 o                         
  -2  -4   0       5297.67       5854.81       164.59 o                         
   3   4   0         42.56         45.30        14.78 o                         
  -3  -4   0         42.53         55.69        16.28 o                         
   4   4   0      15098.43      15249.36       344.85 o                         
  -4  -4   0      14924.51      15504.55       382.88 o                         
   5   4   0        102.06         67.69        18.99 o                         
  -5  -4   0        101.83        162.66        28.79 o                         
   6   4   0       2601.16       2536.44       157.09 o                         
  -6  -2  -4       9397.87       9267.08       390.89 o                         
   7   4   0        109.36        202.69        48.58 o                         
  -7  -2  -4        703.09        826.96       184.22 o                         
  -8   0   8       6144.44       4820.18       437.52 o                         
  -9   0   8        281.23        337.39        87.31 o                         
   9   4   0        180.00        238.79        70.28 o                         
  -9  -4   0        188.71         66.30        45.50 o                         
  10   4   0       1336.64       1605.88       199.45 o                         
 -10  -4   0       1390.61       1113.20       161.83 o                         
   0  -5   0          2.98         18.41        10.43 o                         
   1   5   0      45537.06      50579.62       952.88 o                         
  -1  -5   0      45477.45      50708.48       961.04 o                         
   2   5   0         35.11         64.56        14.95 o                         
  -2  -5   0         33.94         20.30        11.30 o                         
  -3   1   8       5881.09       6305.28       364.76 o                         
   3  -1  -8       5895.20       5890.33       199.39 o                         
   4   5   0        247.06        282.17        35.64 o                         
  -4  -2  -6        687.85        658.10       129.51 o                         
   5   5   0       4888.44       4511.06       163.11 o                         
  -5  -2  -6      13611.87      12826.31       735.15 o                         
   6   5   0        145.57        170.92        29.45 o                         
  -6  -5   0        148.32        163.84        49.12 o                         
   7   5   0       1188.77       1179.36       118.85 o                         
  -7  -5   0       1175.95       1205.42       125.54 o                         
   8   5   0        127.07         99.45        36.65 o                         
  -8  -5   0        129.89        103.28        67.19 o                         
   9   5   0       1114.47       1384.84       183.76 o                         
  -9  -5   0       1148.90       1264.14       184.31 o                         
   0  -6   0      22182.93      23036.50       461.21 o                         
   1   6   0         33.33         53.73        13.68 o                         
  -1  -6   0         32.82         54.27        15.87 o                         
   2   6   0       8447.14       8940.57       210.54 o                         
  -2  -2  -8      11343.32      10890.84       577.32 o                         
   3   6   0          9.92         23.77        15.08 o                         
  -3  -6   0          8.86         25.53        16.33 o                         
   4   6   0      13113.69      13406.82       316.44 o                         
  -4  -6   0      12731.40      13287.77       351.85 o                         
  -5   1  10        260.40        224.09        97.08 o                         
   5  -1 -10        263.82        224.42        61.75 o                         
   6   6   0       4064.64       3920.71       158.70 o                         
  -6  -6   0       4025.16       3762.56       199.97 o                         
   7   6   0        102.34         71.19        28.20 o                         
  -7  -6   0        100.50         22.80        40.44 o                         
   8   6   0        970.83       1155.37       121.95 o                         
  -8  -6   0        988.96       1016.64       149.50 o                         
   9   6   0         72.88        121.67        43.58 o                         
  -9  -6   0         67.70         91.74        51.84 o                         
   0  -2 -10         86.26         28.53        39.91 o                         
   0   2  10         84.93         73.61        33.97 o                         
   1   7   0      16903.43      18445.98       382.07 o                         
  -1  -7   0      17321.35      17930.29       388.22 o                         
   2   7   0        121.82        100.21        19.79 o                         
  -2  -7   0        123.04        136.72        22.00 o                         
   3   7   0       4649.61       4749.18       144.20 o                         
  -3  -7   0       4523.80       4592.90       140.75 o                         
   4   7   0        151.90        219.20        27.69 o                         
  -4  -7   0        144.84        166.43        33.69 o                         
   5   7   0       6146.67       6126.02       191.33 o                         
  -5  -7   0       6027.87       6198.23       211.36 o                         
   6   7   0        129.56        175.82        37.50 o                         
  -6  -7   0        126.22        128.24        43.91 o                         
  -7   1  12       2297.17       2246.00       269.74 o                         
   7  -1 -12       2350.75       2310.68       198.17 o                         
  -8  -3  -8        839.39        745.46       188.06 o                         
   8   3   8        831.24        925.84       180.73 o                         
   9   7   0       2050.55       1974.84       217.91 o                         
  -9  -7   0       1946.64       1668.86       205.83 o                         
   0  -8   0      13627.24      13564.73       302.21 o                         
   1   8   0         81.23         89.47        16.84 o                         
  -1  -8   0         80.72         42.98        15.02 o                         
   2  -2 -12       2333.35       2286.57       101.83 o                         
   3   8   0         30.69         17.78        15.98 o                         
  -3  -8   0         32.45         50.84        17.70 o                         
   4   8   0       3607.97       3595.25       131.13 o                         
  -4  -8   0       3463.30       3553.77       126.99 o                         
   5   8   0         85.49         73.42        23.73 o                         
   6   8   0       3259.87       3484.78       170.85 o                         
  -6  -3 -10       5306.45       5302.81       447.02 o                         
   6   3  10       5446.50       5544.61       417.70 o                         
   7   8   0         22.60         29.14        29.91 o                         
  -7  -8   0         25.18         18.49        34.73 o                         
   8   8   0        736.21        816.53       105.37 o                         
  -8  -8   0        709.64        640.84       119.92 o                         
  -9   1  14        399.80        737.01       140.90 o                         
   9  -1 -14        409.64        325.10       119.90 o                         
   0  -9   0         98.00        107.70        18.61 o                         
   1   9   0       1988.66       1967.31        82.33 o                         
  -1  -9   0       2163.69       2168.11        92.09 o                         
   2   9   0         64.50         71.68        16.93 o                         
  -2  -9   0         65.95         68.51        18.48 o                         
   3   9   0        599.35        589.78        53.97 o                         
  -3  -3 -12       1233.31       1071.91       200.32 o                         
  -4  -3 -12        347.50        328.57       108.38 o                         
  -4   2  14        462.88        366.66        95.96 o                         
   4  -2 -14        462.99        415.61        68.43 o                         
   5   9   0       6009.75       6005.46       197.37 o                         
  -5  -9   0       5991.21       6317.77       221.36 o                         
   6   9   0          4.44         54.58        23.44 o                         
  -6  -9   0          4.31          8.78        24.42 o                         
   7   9   0         31.91          5.61        26.84 o                         
  -7  -9   0         30.41         40.50        36.05 o                         
   8   9   0         67.44         45.39        35.18 o                         
  -8  -9   0         68.90        107.32        68.41 o                         
   9   9   0       2903.57       3045.00       396.03 o                         
  -9  -9   0       2905.25       3322.03       472.97 o                         
   0 -10   0       7259.45       7090.84       193.28 o                         
  -1  -3 -14        211.85        201.14        71.45 o                         
   1   3  14        197.46        189.79        35.90 o                         
   2  10   0        829.42        795.11        58.63 o                         
  -2  -3 -14       1074.94        703.68       134.63 o                         
   3  10   0         37.10         29.22        17.26 o                         
  -3 -10   0         36.24         66.34        20.71 o                         
   4  10   0       1332.01       1459.10       111.47 o                         
  -4 -10   0       1356.86       1503.79       109.36 o                         
   5  10   0        154.67        169.18        36.91 o                         
  -5 -10   0        160.67        155.98        33.07 o                         
  -6   2  16       7006.62       7337.04       523.19 o                         
   6  -2 -16       6958.91       6614.96       366.94 o                         
   7  10   0         32.40         41.64        38.14 o                         
  -7 -10   0         35.36         24.17        35.20 o                         
   8  10   0        867.14        862.34       129.49 o                         
  -8 -10   0        847.38        735.76       227.48 o                         
   0  -3 -16        392.83        363.90       102.39 o                         
  -1   3  16       7772.38       8064.58       461.60 o                         
   1  -3 -16       7636.01       7474.91       492.04 o                         
   2  11   0          0.67         13.37        26.39 o                         
  -2 -11   0          0.30         28.62        13.46 o                         
   3  11   0        974.66        981.74        83.86 o                         
  -3 -11   0        901.13       1079.21        82.72 o                         
   4  11   0        161.55        193.26        35.79 o                         
  -4 -11   0        164.27        179.28        37.42 o                         
   5  11   0       2686.09       2868.97       170.32 o                         
  -5 -11   0       2596.48       2681.70       167.62 o                         
   6  11   0         65.74         81.21        29.96 o                         
  -6 -11   0         65.60         90.83        50.88 o                         
  -7  -4 -14        556.29        436.90       130.56 o                         
   7   4  14        552.26        591.64        94.63 o                         
  -8   2  18        384.86        368.09        97.34 o                         
   8  -2 -18        383.62        684.82       142.07 o                         
   0 -12   0       4611.05       4340.47       174.05 o                         
   1  12   0         26.86         37.94        40.89 o                         
  -1 -12   0         25.79         12.90        14.93 o                         
  -2 -12   0       3604.48       3838.36       140.43 o                         
  -3   3  18        911.74       1001.29       139.42 o                         
   3  -3 -18        884.17        941.04        99.61 o                         
   4  12   0        847.82        893.79       114.21 o                         
  -5  -4 -16        207.33        274.65       106.78 o                         
   5   4  16        202.54        137.91        60.17 o                         
   6  12   0        703.58        682.18        94.85 o                         
  -6 -12   0        671.16        636.90       120.43 o                         
   7  12   0         33.08        150.50        73.01 o                         
  -7 -12   0         33.12         59.25        51.13 o                         
   0 -13   0          6.10         74.76        24.78 o                         
   1  13   0       4406.61       3931.41       236.74 o                         
  -1 -13   0       4421.63       4576.53       185.46 o                         
  -2  -4 -18       1523.46       1923.50       244.08 o                         
   2  13   0        101.38        104.04        28.66 o                         
   2   4  18       1488.62       1345.65       167.56 o                         
   3  13   0        586.08        656.69        88.06 o                         
  -3  -4 -18       2507.49       2498.94       289.06 o                         
   3   4  18       2506.36       2468.58       188.77 o                         
   4  13   0         85.72        167.53        49.66 o                         
  -4 -13   0         87.09        124.74        48.88 o                         
  -5   3  20       2837.19       2571.66       283.77 o                         
   5  -3 -20       2828.12       2926.93       218.37 o                         
   6  13   0         36.84         -1.70        35.78 o                         
  -6 -13   0         33.66        -39.84        39.84 o                         
   7  13   0        586.98        877.41       186.32 o                         
  -7 -13   0        582.92        757.24       130.14 o                         
   0   4  20       5826.15       5496.58       383.27 o                         
   0  -4 -20       5829.55       5528.27       439.02 o                         
   1  14   0         97.63        104.73        43.29 o                         
  -1  -4 -20       1074.18       1056.15       186.40 o                         
   1   4  20       1038.98        961.64       195.99 o                         
   2  14   0       1547.41       1587.55       152.00 o                         
  -2 -14   0       1555.15       1367.19       134.85 o                         
   3  14   0        223.14        284.00        62.65 o                         
  -3 -14   0        232.73        176.26        46.58 o                         
   4  14   0        858.16        790.69       109.73 o                         
  -4 -14   0        858.17        826.63       108.80 o                         
   5  14   0         16.58         15.23        37.58 o                         
  -5 -14   0         15.21          3.61        47.44 o                         
   6  14   0        862.63        912.45       119.78 o                         
  -6 -14   0        851.34        932.79       145.03 o                         
   0 -15   0         24.52        -17.88        33.66 o                         
  -1   4  22       4696.76       3719.21       371.23 o                         
  -1 -15   0       1562.08       1739.58       200.24 o                         
   1  -4 -22       4734.54       4143.02       374.99 o                         
   2  -4 -22       1316.27       1577.34       216.96 o                         
   3  15   0        517.07        425.01        77.56 o                         
  -3 -15   0        493.42        620.74       118.53 o                         
   4  15   0        101.18        158.16        50.95 o                         
  -4 -15   0        111.76         70.72        45.41 o                         
   5  15   0        740.74        846.56       116.44 o                         
  -5 -15   0        785.73        920.76       140.25 o                         
  -6  -5 -20        340.92        242.23       123.55 o                         
   6   5  20        338.39        185.75       113.01 o                         
   0 -16   0        718.46        804.37       145.62 o                         
   1  16   0        104.78         62.93        49.65 o                         
  -1 -16   0        102.41        160.92        67.93 o                         
   2  16   0        456.17        393.14        76.39 o                         
  -2 -16   0        468.11        498.08       107.29 o                         
  -4   4  24       1090.56       1109.05       170.07 o                         
  -4  -5 -22       2095.33       1950.40       289.01 o                         
   4  -4 -24       1101.88       1329.55       225.43 o                         
   4   5  22       2114.46       2339.27       314.74 o                         
   5  16   0         59.61         30.22        44.09 o                         
  -5 -16   0         60.91        132.91        78.03 o                         
   0 -17   0        133.74         96.45        52.27 o                         
   1  17   0        498.35        718.03       132.83 o                         
  -2  -5 -24       1016.78       1187.58       210.66 o                         
   2   5  24       1020.96       1072.80       191.79 o                         
   3  17   0        573.33        662.43        95.53 o                         
  -3 -17   0        542.84        644.94       111.09 o                         
   4  17   0        111.28          1.99        33.36 o                         
  -4 -17   0        110.05        298.52        64.74 o                         
   0   5  26       1612.68       1346.09       191.77 o                         
   0  -5 -26       1598.79       1630.71       234.30 o                         
   1  -5 -26        680.32        323.24       102.12 o                         
  -1 -18   0        214.61        246.77        87.67 o                         
   2  18   0        242.45        308.89        66.33 o                         
  -2 -18   0        231.78        301.69        69.52 o                         
  10  -1  -1         19.92         52.11        73.96 o                         
 -10   1   1         17.64        146.25        83.20 o                         
  -9   1   1          6.54        -40.23        45.03 o                         
   9  -1  -1          7.19          9.24        37.44 o                         
  -8   1   1        248.75        243.21        61.72 o                         
   8  -1  -1        249.19        327.69        65.65 o                         
  -7   1   1        163.68        263.94        63.57 o                         
   7  -1  -1        164.03        155.69        43.58 o                         
  -6   1   1        324.90        366.05        67.53 o                         
   6  -1  -1        315.90        372.91        52.37 o                         
  -5   1   1        122.00        186.62        67.24 o                         
   5  -1  -1        121.07        128.59        14.48 o                         
  -4   1   1       1050.07       1064.36        60.38 o                         
   4  -1  -1       1052.72       1170.34        56.22 o                         
  -3   1   1       1737.69       1833.47        77.45 o                         
   3  -1  -1       1743.47       1783.86        63.95 o                         
  -2   1   1        164.98        160.38        17.45 o                         
   2  -1  -1        161.97        156.98        17.19 o                         
  -1   1   1        201.22        176.24        14.54 o                         
   1  -1  -1        197.47        186.51        15.50 o                         
   1   1   1         10.25         12.82         6.92 o                         
  -1  -1  -1         22.01         37.95        16.00 o                         
   2   1   1         88.46         93.32        15.09 o                         
  -2  -1  -1         86.07         73.02        16.28 o                         
   3   1   1       3253.70       3367.73       107.06 o                         
  -3  -1  -1       3246.02       3256.15       107.92 o                         
   4   1   1        619.73        676.72        46.21 o                         
  -4  -1  -1        627.24        621.21        50.61 o                         
  -5   1   3        304.04        427.90       100.69 o                         
   5  -1  -3        295.38        367.59        27.62 o                         
   6   1   1        137.50        232.28        51.01 o                         
  -6  -1  -1        136.88        180.59        48.07 o                         
   7   1   1        657.81        738.96        91.06 o                         
  -7  -1  -1        660.97        662.46        90.89 o                         
  -8   2   1        207.31        134.30        49.34 o                         
   8  -2  -1        200.51        159.87        81.45 o                         
   9   1   1         56.13         42.43        42.90 o                         
  -9  -1  -1         56.86        253.05        78.54 o                         
  10   1   1         11.73         27.98        47.29 o                         
 -10  -1  -1         11.91        118.92        59.52 o                         
 -10   2   1          0.43          4.56        41.75 o                         
  10  -2  -1          0.33         28.85        46.91 o                         
  -9   2   1        230.10        352.69        88.01 o                         
   9  -2  -1        232.77        229.15        55.91 o                         
   8   1   1        199.52        260.59        97.17 o                         
  -8  -1  -1        206.25        278.74       103.76 o                         
  -7   2   1        368.04        419.15        71.19 o                         
   7  -2  -1        367.72        348.53        63.66 o                         
  -6   2   1        282.34        202.48        48.22 o                         
   6  -2  -1        273.09        358.98        62.90 o                         
  -5   2   1        151.80        161.17        19.49 o                         
   5  -2  -1        143.84        167.93        21.76 o                         
  -4   2   1       1211.66       1230.25        64.09 o                         
   4  -2  -1       1232.10       1312.61        68.76 o                         
  -3   2   1       1254.71       1199.08        59.78 o                         
   3  -2  -1       1243.85       1267.79        63.21 o                         
  -2   2   1        210.26        210.82        23.77 o                         
   2  -2  -1        212.02        199.32        22.01 o                         
  -1   2   1        211.02        187.65        18.44 o                         
   1  -2  -1        198.70        182.44        15.96 o                         
   0   2   1        306.80        246.26        17.93 o                         
   0  -2  -1        297.75        265.52        16.76 o                         
   1   2   1        125.51        123.92        14.59 o                         
  -1  -2  -1        123.95         96.26        14.89 o                         
   2   2   1        135.60        148.52        19.79 o                         
  -2  -2  -1        134.42        152.25        22.47 o                         
   3   2   1       1745.56       1869.00        68.90 o                         
  -3  -2  -1       1734.91       1970.20        78.39 o                         
   4   2   1       1205.63       1322.03        72.62 o                         
  -4  -2  -1       1227.63       1257.93        70.58 o                         
   5   2   1        183.10        238.85        32.82 o                         
  -5  -2  -1        188.07        153.94        30.60 o                         
  -6  -2  -1        257.23        374.12        64.60 o                         
   6   2   1        249.54        183.77        80.23 o                         
  -7   1   5        417.94        527.49        88.89 o                         
   7  -1  -5        407.80        417.43       114.49 o                         
   8   2   1         73.49         20.85        40.53 o                         
  -8  -2  -1         80.61        161.88        67.94 o                         
   9   2   1        102.44         98.04        54.40 o                         
  -9  -2  -1        105.13        143.78        70.09 o                         
  10   2   1         38.38         42.42        44.13 o                         
 -10  -2  -1         37.55         94.15        60.96 o                         
 -10   3   1         29.09         46.93        47.77 o                         
  10  -3  -1         36.29        108.95        43.12 o                         
  -9   3   1        106.59        240.34        82.88 o                         
   9  -3  -1        114.49         19.60        47.25 o                         
  -8   3   1        122.44        162.94        56.60 o                         
   8  -3  -1        122.23        149.71        39.62 o                         
  -7   3   1        277.78        295.61        55.34 o                         
   7  -3  -1        277.86        315.69        62.32 o                         
   6   1   3        905.70        910.85        90.81 o                         
  -6  -1  -3        948.67        977.29        95.92 o                         
  -5   3   1         52.12         47.32        15.35 o                         
   5  -3  -1         47.38         64.10        17.45 o                         
   4  -3  -1        339.69        346.96        37.90 o                         
  -4   1   5        491.87        663.24       116.60 o                         
  -3   3   1        252.34        288.85        31.28 o                         
   3  -3  -1        255.22        289.54        33.09 o                         
  -2   3   1       1299.35       1376.79        59.12 o                         
   2  -3  -1       1328.59       1303.92        52.43 o                         
  -1   3   1          0.22         -0.23         8.86 o                         
   1  -3  -1          0.20          5.13         8.64 o                         
   0   3   1        293.91        298.85        16.68 o                         
   0  -3  -1        277.01        271.00        20.40 o                         
   1   3   1        255.74        257.90        22.20 o                         
  -1  -3  -1        243.78        253.62        21.00 o                         
   2   3   1         33.09         30.87        13.31 o                         
  -2  -3  -1         34.20         58.34        17.57 o                         
   3   3   1       1127.96       1234.98        63.68 o                         
  -3  -3  -1       1120.37       1157.39        62.83 o                         
  -4  -2  -3        337.46        345.09        48.60 o                         
   4   2   3        321.46        398.68        53.26 o                         
   5   3   1          4.86         21.75        13.32 o                         
  -5  -3  -1          3.30         28.35        16.68 o                         
   6   3   1         83.23         88.62        24.01 o                         
  -6  -3  -1         81.39        117.96        37.90 o                         
   7   3   1        496.74        465.78        72.75 o                         
  -7  -3  -1        504.69        509.11        79.24 o                         
   8   3   1         20.83         48.55        43.55 o                         
  -8  -3  -1         24.67        -28.23        38.98 o                         
  -9   1   7        341.40        290.60        72.35 o                         
   9  -1  -7        352.29        371.34       118.61 o                         
  10   3   1         37.95         79.81        54.73 o                         
 -10  -3  -1         37.27        211.09        61.04 o                         
 -10   4   1         76.44         54.57        50.76 o                         
  10  -4  -1         73.60        156.83        58.29 o                         
  -9   4   1         95.65        112.23        57.83 o                         
   9  -4  -1        105.29         58.87        42.12 o                         
  -8   4   1         46.94         45.06        41.13 o                         
   8  -4  -1         47.40         49.14        35.71 o                         
  -7   4   1        409.10        380.84        74.88 o                         
   7  -4  -1        392.86        437.97        74.44 o                         
   6  -1  -7        325.36        376.15        78.24 o                         
  -6   1   7        332.84        396.39       122.79 o                         
  -5   4   1        355.57        396.50        44.75 o                         
   5  -4  -1        374.92        409.19        47.23 o                         
   4   1   5        251.95        209.09        72.83 o                         
  -4  -1  -5        241.66        315.39        33.65 o                         
  -3   4   1       1232.15       1235.38        68.16 o                         
   3  -4  -1       1237.46       1231.86        65.63 o                         
  -2   4   1       2343.83       2473.02        86.83 o                         
   2  -4  -1       2379.50       2269.61        75.39 o                         
  -1   4   1         45.93         51.22        14.44 o                         
   1  -4  -1         50.01         51.77        12.52 o                         
   0   4   1         28.76         36.54        10.38 o                         
   0  -4  -1         18.82         10.75        10.79 o                         
   1   4   1        911.59        928.86        42.38 o                         
  -1  -4  -1        917.44        987.68        43.19 o                         
   2   4   1       1470.96       1457.70        60.80 o                         
  -2  -2  -5       3595.72       3385.19       236.42 o                         
   3   4   1        171.15        158.96        24.87 o                         
  -3  -4  -1        172.53        180.47        28.82 o                         
   4   4   1        156.43        164.14        26.66 o                         
  -4  -4  -1        135.47        166.70        24.31 o                         
   5   4   1         99.16         60.67        21.72 o                         
  -5  -4  -1         92.95        109.33        25.03 o                         
   6   4   1        332.31        376.09        47.29 o                         
  -6  -4  -1        338.48        242.56        56.39 o                         
   7   4   1         33.14         65.85        33.09 o                         
  -7  -4  -1         27.34        -23.39        23.39 o                         
   8   4   1        207.37        102.20        48.61 o                         
  -8  -4  -1        197.75        253.39        73.55 o                         
  -9  -3  -3         80.39        251.39       107.25 o                         
   9   3   3         84.96        209.43        76.32 o                         
  10   4   1          4.81        -40.09        40.09 o                         
 -10  -4  -1          2.18         22.58        47.15 o                         
 -10   5   1        110.65        275.01        84.98 o                         
  10  -5  -1        105.46        200.03        60.45 o                         
   9   2   5        152.78        356.95       105.34 o                         
  -9  -2  -5        145.74         82.46        60.67 o                         
   8  -1  -9        259.57        227.55        75.89 o                         
  -8   1   9        259.49        267.14       121.88 o                         
  -7   5   1         51.30         -6.98        31.12 o                         
   7  -5  -1         50.11         57.91        31.69 o                         
  -6   5   1       1220.71       1035.69       109.48 o                         
   6  -5  -1       1255.00       1257.08       115.59 o                         
  -5   5   1        144.93        146.63        28.44 o                         
   5  -5  -1        163.95        172.32        31.69 o                         
  -4   5   1         85.89         89.00        18.92 o                         
   4  -5  -1         93.74         87.05        22.18 o                         
  -3   5   1        742.78        750.14        57.48 o                         
   3  -5  -1        730.66        767.94        53.78 o                         
   2  -5  -1        463.23        424.95        34.88 o                         
  -2  -1  -7        625.18        549.73        88.28 o                         
  -1   5   1       1184.09       1150.16        52.09 o                         
   1  -5  -1       1165.13       1047.43        43.19 o                         
   0   5   1       1555.69       1547.30        53.34 o                         
   0  -2  -7       2119.03       2321.94       174.98 o                         
   0  -5  -1       1558.01       1400.87        56.43 o                         
   1   5   1       4428.23       4426.20       116.21 o                         
  -1  -5  -1       4473.43       4534.53       118.57 o                         
   2   5   1          0.31         -7.50         8.62 o                         
  -2  -5  -1          0.44         10.67        10.97 o                         
   3   5   1        134.32        142.61        24.39 o                         
  -3  -5  -1        151.91        159.31        28.03 o                         
   4   5   1         67.79         79.65        20.19 o                         
  -4  -5  -1         63.42         64.91        22.73 o                         
   5   5   1       1034.20       1036.41        74.52 o                         
  -5  -5  -1        986.68       1074.35        79.65 o                         
   6   5   1        290.35        288.71        41.04 o                         
  -6  -5  -1        289.97        286.83        62.49 o                         
  -7  -3  -5        381.97        236.86       112.56 o                         
   7   3   5        388.38        627.09       139.51 o                         
   8   5   1        175.56        110.86        58.68 o                         
  -8  -5  -1        159.10        161.46        67.44 o                         
   9   5   1        305.79        359.64        85.62 o                         
  -9  -5  -1        310.48        361.13       103.32 o                         
  -9   6   1         39.25         25.57        56.28 o                         
   9  -6  -1         34.73         99.98        44.54 o                         
   8  -6  -1         83.61         34.65        40.61 o                         
   7   2   7        987.81        914.69       168.12 o                         
  -7  -2  -7        999.32        784.18       174.64 o                         
  -6   6   1        224.07        191.07        45.62 o                         
   6  -6  -1        242.79        227.61        34.41 o                         
  -5   6   1        736.86        811.96        71.52 o                         
   5  -6  -1        778.18        810.44        71.94 o                         
  -4   6   1        930.64        941.95        73.34 o                         
   4  -6  -1        952.87        967.72        67.94 o                         
  -3   6   1         91.06         88.92        21.40 o                         
   3  -6  -1         98.65        130.43        22.58 o                         
  -3   2   9        153.05         76.37        57.78 o                         
  -2   6   1        296.49        378.58        34.27 o                         
   2  -6  -1        280.81        307.37        30.08 o                         
  -1   6   1       1004.57        984.16        60.75 o                         
   1  -6  -1        989.92        902.40        42.61 o                         
   0   1   9       1264.30       1029.22        75.72 o                         
   0  -1  -9       1267.09       1145.54       115.65 o                         
   1   6   1       1555.71       1601.20        63.83 o                         
  -1  -6  -1       1570.42       1535.73        64.34 o                         
   2   6   1        660.18        712.52        48.56 o                         
  -2  -6  -1        663.65        702.77        47.75 o                         
   3   6   1        509.63        501.69        45.35 o                         
  -3  -6  -1        516.99        501.15        49.85 o                         
   4   6   1       1928.82       1891.24        99.19 o                         
  -4  -6  -1       1878.85       1897.38       109.64 o                         
  -5  -3  -7        386.90        422.71       114.72 o                         
   5   3   7        398.54        345.39        63.35 o                         
   6   6   1        700.55        551.49        63.04 o                         
  -6  -6  -1        694.53        648.38        85.69 o                         
   7   6   1        233.59        222.35        52.97 o                         
  -7  -6  -1        213.86        214.09        55.46 o                         
   8   6   1        745.22        781.79       121.37 o                         
  -8  -6  -1        742.31        836.01       137.63 o                         
   9   6   1         90.20         50.19        40.29 o                         
  -9  -6  -1         94.60         11.82        44.17 o                         
  -9   7   1         68.30        152.30        58.47 o                         
   9  -7  -1         70.98         13.67        37.65 o                         
  -8   7   1        239.19        253.32        57.28 o                         
   8  -7  -1        239.06        189.07        42.79 o                         
  -7   7   1        102.29        104.24        56.16 o                         
   7  -7  -1        102.09        168.38        44.58 o                         
  -6   7   1        201.94        252.85        51.99 o                         
   6  -7  -1        225.53        297.14        43.82 o                         
   5   2   9        855.52        702.32       134.87 o                         
  -5  -2  -9        833.83        651.22       136.91 o                         
  -5   2  11       1012.20       1106.28       175.01 o                         
   4  -7  -1        105.28         70.15        22.91 o                         
  -4   2  11        154.42         -0.48        66.36 o                         
  -3   7   1        726.11        694.70        54.23 o                         
   3  -7  -1        741.69        818.39        58.69 o                         
  -2   7   1       1268.86       1393.60        72.89 o                         
   2  -7  -1       1202.03       1297.92        65.12 o                         
  -1   7   1       2100.89       2098.48        90.75 o                         
   1  -7  -1       2039.56       2105.34        68.10 o                         
   0   7   1       1000.24        960.15        49.18 o                         
   0  -7  -1       1035.67        986.86        54.09 o                         
   1   7   1       1547.35       1702.15        69.01 o                         
  -1  -7  -1       1599.35       1637.50        71.45 o                         
   2  -1 -11       1040.36        914.60        79.15 o                         
  -2  -7  -1        766.64        782.25        52.10 o                         
  -3  -3  -9       1891.02       1645.64        92.39 o                         
  -3   1  11       1303.93       1295.55       151.09 o                         
   3   3   9       1903.91       2100.57       140.24 o                         
   4   7   1        614.29        600.66        54.74 o                         
  -4  -7  -1        601.44        592.02        60.88 o                         
   5   7   1       1044.50       1077.46        79.56 o                         
  -5  -7  -1       1047.90       1202.05        92.54 o                         
   6   7   1         51.89         83.88        25.62 o                         
  -6  -7  -1         54.09         60.04        31.21 o                         
   7   7   1         98.03         46.91        36.01 o                         
  -7  -7  -1         89.84        117.86        46.44 o                         
   8   7   1        616.21        661.24       101.19 o                         
  -8  -7  -1        621.42        589.37       121.66 o                         
   9   7   1        349.60        440.30        85.02 o                         
  -9  -7  -1        358.07        373.35        94.17 o                         
  -9   8   1         60.56        106.39        59.88 o                         
   9  -8  -1         67.31        145.04        56.52 o                         
  -8   8   1        177.76        102.39        50.29 o                         
   8  -8  -1        190.07        166.32        43.71 o                         
   7  -2 -13        342.26        320.73        83.42 o                         
  -7   2  13        357.13        168.44        94.85 o                         
  -6   8   1        103.43        102.53        34.57 o                         
   6  -8  -1         95.88        163.30        32.49 o                         
  -5   8   1        371.06        421.97        51.20 o                         
   5  -8  -1        360.05        317.87        41.78 o                         
  -4   8   1        542.91        544.76        52.01 o                         
   4  -8  -1        548.77        516.60        52.78 o                         
   3   2  11        142.65        140.94        28.34 o                         
  -3  -2 -11        151.50        103.70        36.84 o                         
  -2   8   1        471.52        522.47        46.44 o                         
   2  -8  -1        442.95        484.26        41.64 o                         
  -1   8   1       2310.33       2322.28       102.08 o                         
   1  -8  -1       2329.80       2208.33        75.59 o                         
   0   8   1       1382.70       1271.28        58.57 o                         
   0  -8  -1       1388.30       1279.90        65.06 o                         
  -1  -3 -11        158.41        119.11        30.27 o                         
   1   3  11        152.49        182.25        26.84 o                         
   2   8   1        331.41        325.13        35.03 o                         
  -2  -8  -1        326.36        297.63        33.74 o                         
   3   8   1        740.55        696.84        56.91 o                         
  -3  -8  -1        747.77        835.79        60.74 o                         
  -4   1  13       1645.69       1502.84       178.92 o                         
   4   8   1       1309.07       1308.72        86.22 o                         
  -5   1  13        390.21        221.21        93.93 o                         
   6   8   1        150.17        177.31        33.63 o                         
  -6  -8  -1        133.67        107.31        36.28 o                         
   7   8   1        389.56        459.03        71.97 o                         
  -7  -8  -1        398.62        350.73        67.00 o                         
  -8  -4  -9        585.14        683.57       162.27 o                         
   8   4   9        578.45        721.63       156.99 o                         
   9   8   1        150.36        140.60        54.38 o                         
  -9  -8  -1        164.08        266.26        70.52 o                         
   9  -2 -15        325.01        149.96       106.01 o                         
  -9   2  15        323.13        538.61       119.99 o                         
   9  -9  -1        258.47        235.77        90.62 o                         
   8   3  11         84.71        102.71       104.26 o                         
  -8   9   1         68.49        173.46       119.17 o                         
  -8  -3 -11         86.47         54.92       117.10 o                         
  -7   9   1         19.94         11.65        31.09 o                         
   7  -9  -1         18.07        -30.10        30.10 o                         
  -6   9   1        875.47        918.71       104.82 o                         
   6  -9  -1        816.51        875.91        82.67 o                         
  -5   9   1       1805.33       1652.78        99.83 o                         
   5  -9  -1       1792.72       1694.77       103.43 o                         
  -4   9   1         99.31         91.32        23.34 o                         
   4  -9  -1        112.08        151.46        29.52 o                         
  -3   9   1         31.49         45.52        18.20 o                         
   3  -9  -1         33.44          8.31        14.97 o                         
  -2   9   1        541.88        540.00        49.39 o                         
   2  -9  -1        557.69        535.57        46.22 o                         
   1  -3 -13        887.75        832.10       123.86 o                         
   1   2  13       1056.70       1071.96        81.83 o                         
  -1  -2 -13       1017.69        929.74        70.05 o                         
   0   9   1       1171.65       1159.35        82.08 o                         
   0  -9  -1       1218.79       1082.38        51.08 o                         
   1   9   1        178.04        172.32        23.30 o                         
  -1  -9  -1        164.37        179.35        26.88 o                         
   2   9   1        232.18        242.55        29.88 o                         
  -2  -9  -1        243.75        236.29        32.36 o                         
   3   9   1         82.45        115.72        26.33 o                         
  -3  -9  -1         91.56         93.34        21.04 o                         
   4   9   1        720.38        745.24        63.94 o                         
  -4  -9  -1        717.92        635.67        62.41 o                         
   5   9   1       1052.39       1082.49        83.46 o                         
  -5  -9  -1       1108.53       1183.23        97.11 o                         
  -6   1  15        273.29        172.04       109.09 o                         
  -6  -4 -11        188.15        119.91        91.64 o                         
   6   4  11        187.68        131.85        52.84 o                         
  -7   1  15        277.89        363.83       122.37 o                         
   7  -1 -15        269.47        241.46        95.54 o                         
   8   9   1        416.56        329.07        57.19 o                         
  -8  -9  -1        433.28        472.44       103.15 o                         
   9   9   1        441.99        577.09       105.26 o                         
  -9  -9  -1        431.86        395.41        94.66 o                         
  -8  10   1        210.55        164.89       120.44 o                         
   8 -10  -1        217.35        353.80        75.95 o                         
   7 -10  -1        100.41         82.67        43.35 o                         
   6   3  13        719.75        840.11       111.10 o                         
  -6  -3 -13        748.11        808.26       163.07 o                         
  -5  10   1       1241.97       1324.07       106.13 o                         
   5 -10  -1       1265.79       1393.86       111.94 o                         
  -4  10   1        314.19        333.24        43.28 o                         
   4 -10  -1        307.13        352.45        56.04 o                         
  -4   3  15        749.92        595.99       130.85 o                         
   3  -3 -15        144.77        194.00        55.02 o                         
  -3   3  15        154.24        193.97        52.64 o                         
  -2  10   1         51.01         49.70        19.69 o                         
   2 -10  -1         60.76         79.32        22.55 o                         
  -1  10   1       1867.24       1905.32        98.12 o                         
   1 -10  -1       1887.23       1682.41        97.45 o                         
   0  10   1       3405.24       3335.49       114.61 o                         
   0 -10  -1       3432.44       3219.59       112.73 o                         
   1  -2 -15        281.56        298.41        47.04 o                         
   2  10   1         86.70        133.15        25.11 o                         
  -2 -10  -1         87.83        103.22        23.78 o                         
   3  10   1        530.06        539.99        53.10 o                         
  -3 -10  -1        534.50        527.99        52.10 o                         
  -4  -4 -13        529.59        544.15       130.46 o                         
   4   4  13        487.52        465.19        79.05 o                         
   5  10   1        304.57        363.31        43.01 o                         
  -5 -10  -1        315.37        379.64        56.92 o                         
   6  10   1        111.31        128.68        39.12 o                         
  -6 -10  -1        117.31        151.79        50.60 o                         
   7  10   1        161.84        217.90        64.24 o                         
  -7 -10  -1        166.08        186.69        53.30 o                         
   8  10   1        291.21        303.29        96.97 o                         
  -8 -10  -1        286.32        245.79        77.34 o                         
  -8  11   1          2.55        -34.27        83.68 o                         
   8 -11  -1          2.46         58.58        47.48 o                         
  -7  11   1         73.16         84.34        40.11 o                         
   7 -11  -1         69.99         89.17        42.70 o                         
   6  -3 -17       1712.55       1765.18       225.33 o                         
  -6   3  17       1740.90       1907.17       245.67 o                         
   5  -3 -17       1970.73       1924.04       219.46 o                         
  -5   3  17       1932.77       1713.17       224.45 o                         
   4   3  15       1182.71       1325.11       176.53 o                         
  -4  -3 -15       1122.83       1087.26       183.30 o                         
  -3  11   1         22.31         30.27        18.85 o                         
   3 -11  -1         27.11         37.68        22.05 o                         
  -2  11   1        204.10        254.91        34.17 o                         
   2 -11  -1        214.31        179.86        37.20 o                         
  -1  11   1        617.43        642.69        58.78 o                         
   1 -11  -1        605.87        546.31        78.51 o                         
   0  11   1       1978.11       1782.90       116.58 o                         
   0 -11  -1       1983.95       1917.90       119.68 o                         
   1  11   1        595.88        600.21        84.13 o                         
  -1 -11  -1        610.42        681.22        59.41 o                         
  -2  -4 -15        100.83         74.32        69.45 o                         
   2   4  15        114.76        115.90        42.13 o                         
  -3   2  17        510.29        524.99       118.00 o                         
   3  -2 -17        573.76        660.73        85.78 o                         
   4  11   1       1229.75       1054.30        91.45 o                         
  -4   2  17       1728.95       1572.24       198.21 o                         
  -4 -11  -1       1206.37       1133.58        93.89 o                         
   5  11   1       1639.13       1545.74       120.41 o                         
  -5 -11  -1       1618.25       1664.53       120.44 o                         
   6  11   1         25.52         22.92        26.85 o                         
  -6 -11  -1         23.74         26.36        32.21 o                         
   7  11   1        261.80        146.80        47.32 o                         
  -7 -11  -1        263.29        564.24       175.91 o                         
   8  11   1        295.93        475.32        86.01 o                         
  -8 -11  -1        289.04        299.47       178.77 o                         
  -7   3  19        194.55        232.99        87.66 o                         
  -6  12   1        610.48        724.21       124.76 o                         
   6 -12  -1        618.39        597.90        82.36 o                         
  -5  12   1        959.65        795.75       130.04 o                         
   5 -12  -1       1040.85       1206.73       132.79 o                         
  -4  12   1        424.74        411.63        68.82 o                         
   4 -12  -1        453.02        552.17        84.84 o                         
  -3  12   1        555.28        440.47        71.35 o                         
   3 -12  -1        530.88        560.19        81.22 o                         
   2   3  17        409.24        382.59        87.16 o                         
  -2  -3 -17        436.57        282.86       108.43 o                         
  -1  12   1       1321.73       1341.47        92.80 o                         
   1 -12  -1       1284.19       1307.20       126.73 o                         
   0  -4 -17       3188.92       3148.27       195.03 o                         
   0   4  17       3212.58       3198.39       197.61 o                         
   1  12   1        427.29        372.50        68.92 o                         
  -1 -12  -1        433.76        472.74        50.22 o                         
   2  12   1        406.80        392.61        75.43 o                         
  -2 -12  -1        406.20        467.49        58.66 o                         
   3  12   1       1022.46       1082.38       121.90 o                         
  -3 -12  -1       1007.25        928.24        86.48 o                         
   4  12   1        963.17       1056.33       121.06 o                         
  -4 -12  -1        949.77       1034.73        92.69 o                         
  -5   2  19        688.53        508.74       129.99 o                         
   5  -2 -19        704.66        664.61       128.27 o                         
  -6   2  19        554.83        538.24       141.82 o                         
   6  -2 -19        545.05        567.08       147.76 o                         
   7  12   1        389.73        527.52       156.41 o                         
  -7  -5 -15        455.06        416.63       130.86 o                         
   7   5  15        469.21        696.05        97.04 o                         
  -7 -12  -1        374.65        321.51       148.50 o                         
   7   4  17         39.95        -45.64        45.64 o                         
   7 -13  -1         22.32        111.01        57.19 o                         
  -7  -4 -17         43.21         65.83       104.20 o                         
  -6  13   1        890.60       1008.81       148.67 o                         
   6 -13  -1        952.89       1024.65       124.93 o                         
  -5  13   1        519.33        427.06        88.49 o                         
   5 -13  -1        537.74        570.38        87.78 o                         
  -4  13   1        290.17        445.31        73.37 o                         
   4 -13  -1        314.32        387.70        76.12 o                         
  -3  13   1         83.65         66.48        34.36 o                         
   3 -13  -1         92.44         68.06        35.01 o                         
   2  -4 -19       1035.09        993.77       110.72 o                         
  -2   4  19       1065.81        983.31       153.95 o                         
  -1  13   1       1612.10       1795.42       126.92 o                         
   1 -13  -1       1564.16       1407.80       139.26 o                         
   0   3  19       2095.00       1979.07       205.76 o                         
   0  -3 -19       2085.96       1972.34       234.03 o                         
   1  13   1       1541.72       1483.76       142.94 o                         
  -1 -13  -1       1568.14       1562.43       113.36 o                         
   2  13   1        268.56        288.21        64.39 o                         
  -2 -13  -1        254.03        231.78        45.22 o                         
   3  13   1        901.17        953.12       116.65 o                         
  -3 -13  -1        882.08        963.78       109.37 o                         
   4  13   1        711.25        763.52       107.19 o                         
  -4 -13  -1        732.20        707.19        98.33 o                         
  -5  -5 -17       1018.20        852.08       172.74 o                         
   5   5  17       1049.27        935.45       120.66 o                         
   6  13   1          1.29         27.15        35.44 o                         
   6   4  19        465.77        228.75       109.29 o                         
   6 -14  -1        388.74        556.78        82.94 o                         
   5   4  19       1045.02       1210.93       136.45 o                         
  -5  -4 -19        996.90       1194.48       210.35 o                         
  -5   4  21        698.00        923.76       157.00 o                         
   4  -4 -21       1290.11       1421.33       216.63 o                         
  -4   4  21       1297.20       1302.55       192.66 o                         
  -3  14   1        236.49        312.83        58.27 o                         
   3 -14  -1        226.98        395.01        57.99 o                         
  -2  14   1        639.61        530.94        80.28 o                         
   2 -14  -1        626.60        680.63        94.44 o                         
  -1  14   1       1211.03       1176.11       102.51 o                         
   1 -14  -1       1270.84       1318.09       132.98 o                         
   0  14   1        844.91        976.12       112.63 o                         
   0 -14  -1        824.87        950.69       109.12 o                         
   1  14   1        332.27        276.71        63.40 o                         
  -1 -14  -1        335.24        431.02        92.86 o                         
  -2   3  21        386.02        289.10        67.39 o                         
   2  -3 -21        391.30        444.39        77.45 o                         
  -3  -5 -19       1166.01       1226.72       215.35 o                         
   3   5  19       1130.64       1290.66       131.16 o                         
   4  14   1       1627.95       1745.12       171.28 o                         
  -4 -14  -1       1698.12       1852.05       163.59 o                         
   5  14   1        183.35        242.93        57.61 o                         
  -5 -14  -1        171.57        256.80        68.16 o                         
   6  14   1        308.38        296.63        56.53 o                         
  -6 -14  -1        311.66        277.03        85.82 o                         
   6  -4 -23        477.48        404.43       164.76 o                         
  -6   4  23        460.86        498.89       112.80 o                         
  -5  15   1        443.90        614.18       110.76 o                         
   5 -15  -1        413.68        516.56        81.86 o                         
  -4  15   1        419.66        525.34        83.02 o                         
   4 -15  -1        430.14        567.35        92.10 o                         
   3   4  21        120.14        196.23        59.77 o                         
  -3  -4 -21        114.56        178.85        98.32 o                         
  -2  15   1        715.34        844.38       137.00 o                         
   2 -15  -1        698.60        804.00       105.32 o                         
  -1  15   1       1287.41       1367.28       182.88 o                         
   1 -15  -1       1286.56       1113.80       128.94 o                         
   0  15   1        715.19        728.03        99.42 o                         
   0 -15  -1        714.11        689.70       123.36 o                         
  -1  -5 -21       1311.65       1183.98       199.85 o                         
   1   5  21       1296.51       1302.82       218.51 o                         
   2  15   1        339.84        311.51        65.59 o                         
  -2 -15  -1        339.79        338.47        82.28 o                         
   3  15   1        804.19        895.81       115.24 o                         
  -3 -15  -1        829.69       1106.93       162.18 o                         
  -4   3  23        918.87        714.00       134.90 o                         
   4  -3 -23        856.20        815.38       168.94 o                         
  -5 -15  -1        361.63        361.15       120.19 o                         
   6  15   1          9.58         35.94        36.95 o                         
  -6 -15  -1          9.79        -33.01        64.29 o                         
  -5  16   1       1110.11        715.93       204.66 o                         
   5 -16  -1       1113.05       1379.68       153.84 o                         
  -4  16   1        772.44        835.46       138.31 o                         
   4 -16  -1        808.80        818.35       112.43 o                         
  -3  16   1         73.46         32.40        39.58 o                         
   3 -16  -1         66.10        184.27        47.89 o                         
  -2  16   1        200.86        209.31        58.19 o                         
   2 -16  -1        185.92         67.18        36.27 o                         
   1  -5 -23        895.99        726.75       152.16 o                         
   1   4  23       1051.80        781.28       169.42 o                         
  -1  -4 -23       1036.44       1431.19       221.01 o                         
  -1   5  23        889.45       1443.28       214.70 o                         
   0  16   1        456.63        476.44       103.53 o                         
   0 -16  -1        460.31        700.32       133.14 o                         
   1  16   1        114.64        146.37        48.23 o                         
  -1 -16  -1        118.75        212.70        68.65 o                         
   2  16   1         37.41         70.88        46.00 o                         
  -2 -16  -1         35.51         97.70        53.45 o                         
   3  16   1        770.50        927.35       126.52 o                         
  -3 -16  -1        768.28        853.63       142.34 o                         
   4  16   1       1204.99       1358.89       153.59 o                         
  -4 -16  -1       1159.67       1127.27       165.51 o                         
   5  16   1        224.50        142.34        47.20 o                         
  -5 -16  -1        224.53        362.83       128.42 o                         
  -4  17   1        494.01        440.90        86.55 o                         
   4 -17  -1        532.97        701.72       107.85 o                         
  -2  17   1        400.57        524.30       115.84 o                         
   2 -17  -1        368.31        458.07       102.22 o                         
  -1  17   1        868.84        975.66       151.68 o                         
   1 -17  -1        847.59        993.92       160.42 o                         
   0  17   1        972.86        923.28       154.81 o                         
   0 -17  -1        972.12       1050.60       165.71 o                         
  -1   4  25        626.27        660.77       133.83 o                         
   1  -4 -25        604.62        565.66       131.47 o                         
   2  17   1        135.93        115.47        56.73 o                         
  -2 -17  -1        129.56        226.46        66.03 o                         
   3  17   1        176.63        246.96        62.22 o                         
  -3 -17  -1        160.13        110.89        51.25 o                         
  -4  -6 -23        743.33        961.17       208.02 o                         
   4   6  23        752.10        751.79       184.04 o                         
  -2  18   1        120.47         89.63        51.36 o                         
   2 -18  -1        116.02         82.64        50.32 o                         
  -1  18   1       1377.33       1257.02       175.64 o                         
   1 -18  -1       1330.99       1199.62       187.90 o                         
   0  18   1       1938.79       1951.91       242.50 o                         
   0 -18  -1       1963.41       2110.51       250.70 o                         
   1  18   1        253.55        195.60        50.76 o                         
  -1 -18  -1        265.34        275.77        64.19 o                         
  -2  -6 -25        229.32        340.20       141.24 o                         
   2   6  25        216.73        212.83        87.20 o                         
  10   0  -2        131.22        251.61       116.88 o                         
 -10   0   2        123.41        262.80        91.21 o                         
   9   0  -2        473.54        515.68       148.79 o                         
  -9   0   2        901.69       1015.76       201.18 o                         
  -8   0   2         66.34        134.63       112.65 o                         
   8   0  -2         70.72         92.15        47.18 o                         
  -7   0   2       3407.51       3039.81       374.83 o                         
   7   0  -2       3696.00       3445.36       238.14 o                         
  -6   0   2        157.84        162.35       101.19 o                         
   6   0  -2        154.19        159.52        56.39 o                         
  -5   0   2      10093.66      10783.98       629.14 o                         
   5   0  -2      10401.12      10652.19       308.37 o                         
  -4   0   2          7.07         19.46        51.18 o                         
   4   0  -2          7.13          3.78         5.49 o                         
  -3   0   2       9277.46       9572.06       482.99 o                         
   3   0  -2       8808.52       8775.69       330.39 o                         
   2   1   0          8.35         -6.83        21.32 o                         
  -2  -1   0          8.70        -11.20        15.71 o                         
  -1   0   2      71963.38      79153.64      2899.15 o                         
   1   0  -2      71238.96      69763.00      1697.72 o                         
   1   0   2      14466.25      15752.07       390.64 o                         
  -1   0  -2      14581.73      16233.00       488.72 o                         
   2   0   2         66.94         86.78        18.65 o                         
  -2   0  -2         62.03         96.09        27.04 o                         
   3   0   2       9411.32       9446.21       339.91 o                         
  -3   0  -2       9913.96       9853.77       344.69 o                         
   4   0   2        260.94        225.36        46.68 o                         
  -4   0  -2        273.48        306.70        46.48 o                         
  -5   2   2      11365.37      12237.32       475.98 o                         
   6   0   2        161.59        160.08        84.85 o                         
  -6   2   2        242.93        321.50       120.56 o                         
  -6   0  -2        159.44        130.03       100.34 o                         
   7   0   2       1205.78       1434.00       151.31 o                         
  -7   0  -2       1127.68       1178.48       236.70 o                         
   8   0   2        292.50        159.84        82.45 o                         
  -8   0  -2        283.30        168.47       128.26 o                         
   9   0   2       3647.07       3997.29       463.66 o                         
  -9   0  -2       3668.17       3823.23       482.09 o                         
  10   0   2         67.38         47.43        86.72 o                         
 -10   0  -2         72.04        278.53       101.69 o                         
 -10   1   2       1671.27       2040.31       234.38 o                         
  10  -1  -2       1677.53       1549.52       205.21 o                         
  -9   1   2         34.16         -2.68        53.01 o                         
   9  -1  -2         36.66         52.85        47.61 o                         
   8  -1  -2        400.99        458.23        68.96 o                         
  -8   0   0       1707.54       1719.68       161.55 o                         
   7  -1  -2         44.68         46.57        30.43 o                         
  -7   0   0         58.92         14.11        95.93 o                         
  -6   1   2      10093.50      10209.88       456.98 o                         
   6  -1  -2      10145.93      10567.18       310.97 o                         
  -5   1   2         77.23         59.41        46.87 o                         
   5  -1  -2         79.08         72.65         5.61 o                         
   4  -1  -2       7955.57       9083.36       503.71 o                         
  -4   1   2       7759.93       8445.07       502.00 o                         
  -3   1   2          3.73        -18.29        25.17 o                         
   3  -1  -2          3.66         14.07         7.47 o                         
  -2   1   2      10393.22      10712.11       286.67 o                         
   2  -1  -2      10438.74      11251.15       229.11 o                         
  -1   1   2         49.81         55.21        10.18 o                         
   1  -1  -2         48.97         47.56        10.36 o                         
   0   1   2      29829.94      30323.95       907.39 o                         
   0  -1  -2      29795.01      30125.11       880.24 o                         
   1   1   2         71.69         73.50         9.25 o                         
  -1  -1  -2         72.86         70.48         9.61 o                         
   2   1   2       4379.48       4486.31       123.23 o                         
  -2  -1  -2       4143.04       4447.36       109.81 o                         
   3   1   2        172.91        161.02        22.46 o                         
  -3  -2   0        292.72        281.81        44.35 o                         
   4   1   2       7620.96       7534.29       215.20 o                         
  -4  -1  -2       7794.42       8003.71       219.57 o                         
   5   1   2        179.59        169.74        30.14 o                         
  -5  -1  -2        184.89        194.52        31.98 o                         
   6   1   2       1147.29       1349.19       113.46 o                         
  -6  -1  -2       1128.34       1161.22       112.41 o                         
  -7   2   4        169.14        212.59        74.61 o                         
  -8   2   4      11363.69      11501.27       524.78 o                         
   8   1   2       3701.72       3216.14       271.92 o                         
   9   1   2        393.25        440.23        98.96 o                         
  -9  -1  -2        402.37        383.53        81.71 o                         
  10   1   2        392.30        382.59        96.38 o                         
 -10  -1  -2        414.10        401.54        97.69 o                         
 -10   2   2        151.61        241.35        76.08 o                         
  10  -2  -2        155.82        112.92        55.97 o                         
  -9   2   2       1090.71       1339.93       184.89 o                         
   9  -2  -2       1139.32        844.23       125.41 o                         
  -8   2   2         54.71         55.24        35.35 o                         
   8  -2  -2         53.21        106.44        42.46 o                         
  -7   2   2       1732.60       1857.88       156.40 o                         
   7  -2  -2       1723.59       1829.46       148.25 o                         
   6  -1  -4         83.35         36.63        84.21 o                         
  -6   1   4         84.11         91.01        94.21 o                         
   5   0   2      11057.46      11768.97       613.27 o                         
  -5   0  -2      11159.85      11659.90       669.18 o                         
   5  -2  -2       4682.68       4880.99       157.13 o                         
  -4   2   2         17.33         24.08         9.12 o                         
   4  -2  -2         17.51         14.91        10.79 o                         
  -3   2   2      12879.61      14044.72       326.51 o                         
   3  -2  -2      12633.96      13485.18       324.02 o                         
  -2   2   2          0.69         13.05        11.39 o                         
   2  -2  -2          0.64         -4.31         9.24 o                         
  -1   2   2      18063.69      19585.79       407.84 o                         
   1  -2  -2      17659.62      18196.09       402.62 o                         
   0   2   2         12.53         12.44         9.99 o                         
   0  -2  -2         11.49          3.87         4.83 o                         
   1   2   2       1783.56       1880.30        56.27 o                         
  -1  -2  -2       3932.79       4244.56       156.92 o                         
  -2   1   4        112.19        229.34        51.34 o                         
   2  -1  -4        116.42        137.82        24.26 o                         
   3   2   2      10757.51      10846.43       240.99 o                         
  -3  -2  -2      10658.44      10593.62       268.54 o                         
   4   2   2        167.80        177.66        25.80 o                         
  -4  -2  -2        166.56        221.34        31.31 o                         
   5   2   2       1430.31       1246.58        78.65 o                         
  -5  -2  -2       1439.64       1328.54        80.01 o                         
   6   2   2         10.38         18.59        16.73 o                         
  -6  -2  -2         12.07         42.24        22.42 o                         
   7   2   2       1453.18       1393.79       125.59 o                         
  -7  -2  -2       1514.66       1615.23       143.23 o                         
   8   2   2        347.99        283.95        80.73 o                         
  -8  -2  -2        352.35        180.07        70.02 o                         
  -9   2   6       6761.61       5560.51       337.26 o                         
  -9  -3   0       6642.61       7380.20       581.96 o                         
   9   3   0       6464.21       6643.32       540.22 o                         
 -10   2   6        150.99        275.91        72.98 o                         
  10  -2  -6        149.75        -76.76        96.43 o                         
 -10   3   2       2286.74       2064.01       244.17 o                         
  10  -3  -2       2284.19       2119.74       238.70 o                         
  -9   3   2         98.60        144.86        68.11 o                         
  -9   1   6        130.55        132.74       112.53 o                         
   8  -1  -6       4468.09       5009.27       422.29 o                         
  -8   1   6       4589.23       2947.61       348.12 o                         
  -7   3   2         28.02        121.45        48.94 o                         
   7  -3  -2         26.88         49.01        30.45 o                         
  -6   3   2       3405.08       3177.33       189.70 o                         
   6  -3  -2       3485.92       3487.62       173.32 o                         
  -5   3   2         21.23          2.67        12.97 o                         
   5  -3  -2         21.09         13.60        14.27 o                         
  -4   3   2        811.84        909.77        51.91 o                         
   4  -3  -2        827.62        777.84        57.33 o                         
   3  -3  -2         59.25         63.87        16.86 o                         
  -3   0  -4        362.66        354.07        81.59 o                         
  -2   3   2      21423.92      23142.49       501.54 o                         
   2  -3  -2      21205.67      22347.63       448.21 o                         
   1  -2  -4         41.12         41.55        15.34 o                         
  -1   2   4         40.32         32.01        33.10 o                         
   0   3   2       7824.62       8448.00       225.54 o                         
   0  -3  -2       7300.06       7431.64       147.37 o                         
   1   3   2         27.64         49.99        13.14 o                         
  -1  -3  -2         27.18         34.76        10.83 o                         
   2   3   2       3470.09       3598.92        98.68 o                         
  -2  -3  -2       3195.11       3288.29       108.05 o                         
   3   3   2        221.74        187.80        26.58 o                         
  -3  -3  -2        215.48        211.48        29.38 o                         
  -4   1   6      19030.39      19334.40       928.14 o                         
   4  -1  -6      19175.90      19738.80       626.72 o                         
   5   3   2         38.78         27.96        15.86 o                         
  -5  -3  -2         38.19         10.36        14.81 o                         
   6   3   2         52.91        106.27        25.26 o                         
  -6  -3  -2        151.41        212.38        56.42 o                         
  -7  -3  -2        368.25        484.19        74.06 o                         
   7   3   2        166.80        162.21        40.23 o                         
   8   3   2       3316.81       3494.10       284.10 o                         
  -8  -3  -2       3515.10       3504.35       306.02 o                         
   9   3   2        227.77        119.28        53.48 o                         
  -9  -3  -2        238.33        239.66        81.90 o                         
  10   3   2        598.81        521.28       103.69 o                         
 -10  -3  -2        626.07        644.89       119.21 o                         
 -10   1   8         92.18         69.58        57.64 o                         
   9   1   4       1552.77       1527.66       239.75 o                         
  -9  -1  -4       1551.18       1594.19       246.98 o                         
   8  -4  -2         52.76         67.74        31.52 o                         
  -7   4   2       3444.48       3366.66       206.83 o                         
   7  -4  -2       3270.02       3286.67       207.82 o                         
  -6   4   2         49.22         67.61        30.81 o                         
   6  -4  -2         51.35         51.69        27.26 o                         
  -5   4   2       7491.85       7144.71       215.78 o                         
   5  -4  -2       7445.71       7135.85       216.52 o                         
  -4   4   2         42.79         54.15        19.00 o                         
   4  -4  -2         42.02         37.21        15.42 o                         
   3  -2  -6      14405.57      14987.68       511.81 o                         
  -3   2   6      14317.55      14536.90       482.84 o                         
  -2   4   2         49.50         39.40        15.22 o                         
   2  -4  -2         48.51         49.12        14.49 o                         
   1   0   6      24769.36      25640.19       778.83 o                         
  -1   0  -6      24043.90      25239.11      1101.59 o                         
   0   4   2         56.71         56.41         8.72 o                         
   0  -4  -2         56.27         49.73        13.94 o                         
   1   4   2      26043.09      30171.73       580.61 o                         
  -1  -4  -2      25829.95      30134.06       582.06 o                         
   2   4   2        111.44        102.40        19.73 o                         
  -2  -4  -2        107.86        111.04        22.26 o                         
   3   4   2       7501.44       7334.26       185.67 o                         
  -3  -4  -2       7326.45       7369.89       207.42 o                         
   4   4   2        144.41        127.02        24.09 o                         
  -4  -3  -4        220.01        246.72        43.40 o                         
   5   4   2        448.86        446.98        48.26 o                         
  -5  -3  -4       3945.35       3655.44       198.81 o                         
  -6   1   8         99.33         74.90        78.87 o                         
  -7  -4  -2       3447.93       3173.15       194.84 o                         
   8   4   2        344.02        540.47       104.85 o                         
  -8  -4  -2        359.83        343.08        97.16 o                         
   9   4   2       1543.76       1550.92       192.39 o                         
  -9  -4  -2       1686.25       1954.72       232.48 o                         
  10   4   2         95.12         41.08        44.04 o                         
 -10  -4  -2         97.03         93.49        67.67 o                         
 -10   5   2        909.05       1012.57       156.03 o                         
  10  -5  -2        946.87        770.49       125.80 o                         
  -9   5   2          2.87        153.73        63.30 o                         
   9  -5  -2          2.21        -30.50        30.50 o                         
  -8   5   2        706.54        826.22       111.21 o                         
   8  -5  -2        679.42        759.76       100.26 o                         
   7  -5  -2         66.72         85.30        36.95 o                         
  -7  -1  -6        466.52        520.07       151.95 o                         
   6  -5  -2       3379.93       3232.60       174.32 o                         
   5  -2  -8        146.94        190.68        52.65 o                         
  -5   2   8        147.45        106.15        79.01 o                         
  -4   5   2       3405.31       3522.78       130.12 o                         
   4  -5  -2       3403.76       3491.98       129.20 o                         
  -3   5   2          2.58         18.57        14.64 o                         
   3  -5  -2          2.54          4.01        10.68 o                         
  -2   5   2      12250.58      12186.66       268.54 o                         
   2  -5  -2      12075.26      12088.43       265.96 o                         
  -1   5   2          3.05         -9.79         9.79 o                         
   1  -5  -2          2.73         13.16         8.43 o                         
   0   5   2      15905.08      15598.98       316.85 o                         
   0  -5  -2      15652.04      15615.60       358.29 o                         
   1   0  -8       1773.73       1787.90        73.27 o                         
  -2  -3  -6      14536.05      14215.69       702.79 o                         
   2   5   2       6231.05       6346.35       161.86 o                         
   3   5   2        242.22        189.14        28.24 o                         
   4   5   2       4238.89       4268.11       137.76 o                         
  -4  -5  -2       4548.22       4415.95       154.62 o                         
   5   5   2         84.36        109.96        26.41 o                         
  -5  -5  -2         88.62         74.00        25.42 o                         
   6   5   2        384.61        379.14        48.59 o                         
  -6  -5  -2        355.76        355.25        65.91 o                         
   7   5   2        407.54        478.91        76.37 o                         
  -7  -5  -2        407.87        415.40       101.34 o                         
  -8   1  10       6337.43       5784.29       351.00 o                         
  -9   1  10        118.85        140.31        72.65 o                         
   9   5   2         80.34         78.47        39.36 o                         
  -9  -5  -2         87.98        107.48        58.99 o                         
  -9   6   2        117.65         81.04        56.16 o                         
   9  -6  -2        141.90        115.67        39.16 o                         
  -8   6   2         15.08         44.32        37.09 o                         
   8  -6  -2         15.32        -12.06        29.93 o                         
   7  -2 -10       8216.45       8389.11       417.57 o                         
  -7   2  10       8392.08       8580.18       601.08 o                         
  -6   6   2         80.78        100.07        40.67 o                         
   6  -6  -2         82.95        167.86        43.19 o                         
   5  -6  -2       5417.53       5142.33       179.57 o                         
  -5  -1  -8      12032.21      11081.20       667.49 o                         
   4  -6  -2         43.49         38.87        16.59 o                         
  -4  -1  -8       2825.38       3013.23       273.53 o                         
  -3   6   2       3406.79       3405.45       123.44 o                         
   3  -6  -2       3384.33       3312.46       110.02 o                         
  -2   6   2          6.05          7.61         9.12 o                         
   2  -6  -2          5.98         15.37        11.25 o                         
  -1   6   2       6684.35       6749.23       188.34 o                         
   1  -6  -2       6843.19       6792.26       148.42 o                         
   0  -3  -8        605.12        729.09       104.66 o                         
   0   3   8        582.33        663.70        71.28 o                         
   1   6   2      10482.84      11678.50       255.40 o                         
  -1  -6  -2      10390.23      11412.15       255.39 o                         
   2   6   2        316.91        359.34        34.73 o                         
  -2  -6  -2        316.43        313.43        30.98 o                         
  -3   0  10      13763.59      13500.77       663.93 o                         
   3   0 -10      13799.83      13217.64       392.59 o                         
   4   6   2        136.69        167.15        28.60 o                         
  -4  -6  -2        143.16        133.11        27.35 o                         
   5   6   2        152.91        156.92        30.48 o                         
  -5  -6  -2        164.86        142.90        35.38 o                         
   6   6   2        102.67        100.11        26.42 o                         
  -6  -6  -2         97.46        140.82        42.81 o                         
   7   6   2       4356.92       4485.25       216.61 o                         
  -7  -6  -2       4389.88       4338.06       304.36 o                         
  -8  -4  -6        522.12        653.54       163.38 o                         
   8   4   6        512.66        678.61       147.32 o                         
   9   6   2       2062.94       1843.13       216.41 o                         
  -9  -6  -2       2063.25       1924.46       228.69 o                         
   9  -2 -12        127.90        185.58        93.05 o                         
  -9   2  12        121.49        363.92       109.60 o                         
  -8   7   2        764.28        843.24       111.36 o                         
   8  -7  -2        784.77        728.24        97.66 o                         
  -7   7   2        106.39         99.28        42.96 o                         
   7  -7  -2        105.58        108.22        37.20 o                         
  -6   7   2       3646.75       3437.38       203.92 o                         
   6  -7  -2       3548.51       3498.06       186.93 o                         
  -5   7   2         76.14        111.07        26.57 o                         
   5  -7  -2         80.12         95.94        21.62 o                         
  -4   7   2       3329.88       3210.67       135.83 o                         
   4  -7  -2       3421.37       3242.08       122.10 o                         
  -3   7   2         86.09        122.54        21.02 o                         
   3  -7  -2         85.18         87.92        20.19 o                         
   2   1  10      21186.38      20244.20       664.61 o                         
   2  -3 -10      20427.13      22032.60       587.69 o                         
  -2   3  10      20391.13      21080.14      1015.11 o                         
  -2  -1 -10      20862.50      21040.32       980.00 o                         
  -1   7   2         18.99         27.93        13.67 o                         
   1  -7  -2         19.67         11.59         7.61 o                         
   0   7   2      11145.02      11451.64       250.70 o                         
   0  -7  -2      11347.55      11418.87       258.36 o                         
   1   7   2         83.86         74.54        16.32 o                         
  -1  -7  -2         80.69         96.86        17.37 o                         
   2   7   2       6112.97       6065.50       164.25 o                         
  -2  -7  -2       6098.52       6068.23       163.67 o                         
   3   7   2        150.20        178.45        28.21 o                         
  -3  -7  -2        155.08        167.81        26.95 o                         
   4   7   2       2499.40       2288.42       107.15 o                         
  -4  -7  -2       2520.42       2394.77       124.93 o                         
  -5   0  12         76.38        153.17        69.19 o                         
   5   0 -12         80.13         16.31        46.15 o                         
   6   7   2        303.60        356.64        47.27 o                         
  -6  -4  -8       1348.17       1537.31       224.70 o                         
   7   7   2        237.46        343.06        61.22 o                         
  -7  -7  -2        245.81        257.65        73.86 o                         
   8   7   2       3717.61       3847.69       302.97 o                         
  -8  -7  -2       3717.29       3893.44       325.76 o                         
   9   7   2        308.03        259.36        59.88 o                         
  -9  -7  -2        307.41        363.39       115.94 o                         
  -9   8   2        912.31       1027.35       263.67 o                         
   9  -8  -2        948.04       1039.56       111.32 o                         
   8   2  10        559.96        650.39       156.02 o                         
  -8  -2 -10        561.19        460.69       157.91 o                         
  -7   8   2       1748.25       1763.92       155.34 o                         
   7  -8  -2       1683.82       1770.91       149.14 o                         
  -6   8   2         19.35         31.60        31.52 o                         
   6  -8  -2         19.73         -0.02        18.26 o                         
  -5   8   2       1795.39       1834.67       123.43 o                         
   5  -8  -2       1950.45       2030.26       120.69 o                         
   4  -3 -12        741.95        720.46        86.25 o                         
  -4   3  12        734.86        858.47        73.33 o                         
  -3   8   2       1528.14       1583.80        86.83 o                         
   3  -8  -2       1520.48       1537.26        80.57 o                         
  -2   8   2        139.02        143.36        24.01 o                         
   2  -8  -2        142.10        145.18        21.65 o                         
  -1   8   2       9750.89       9974.32       272.87 o                         
   1  -8  -2       9830.20       9894.29       211.41 o                         
   0   1  12       1165.13       1283.57        95.27 o                         
   0  -8  -2         20.07         87.83         8.66 o                         
   0  -1 -12       1155.58       1115.75       132.58 o                         
   1   8   2       2715.50       2766.72        94.53 o                         
  -1  -8  -2       2734.72       2661.46        95.96 o                         
   2   8   2         22.48         39.27        14.51 o                         
  -2  -8  -2         22.45         28.93        14.34 o                         
   3   8   2       3019.91       2946.12       112.55 o                         
   4   8   2         43.17         44.39        21.85 o                         
  -4  -4 -10        400.97        470.04       123.49 o                         
   5   8   2        329.15        379.50        47.39 o                         
  -5  -8  -2        317.05        356.91        51.41 o                         
   6   8   2         39.88         43.03        22.50 o                         
  -6  -8  -2         43.64         75.89        33.91 o                         
  -7   0  14       2190.75       1785.98       236.14 o                         
   7   0 -14       2064.64       2341.12       278.12 o                         
   8   8   2        254.35        240.00        66.88 o                         
  -8  -8  -2        250.51        198.87        69.55 o                         
   9   8   2       2045.54       2416.90       241.64 o                         
  -9  -8  -2       2061.12       2208.06       244.84 o                         
  -9   9   2         96.48          4.28        81.88 o                         
   9  -9  -2         98.93         97.54        44.42 o                         
  -8   9   2        319.35        305.18        78.78 o                         
   8  -9  -2        316.82        402.38        80.02 o                         
  -7   9   2         19.70        102.39        54.74 o                         
   7  -9  -2         18.99         -3.88        36.60 o                         
   6   2  12       5271.95       5514.44       308.43 o                         
   6  -3 -14       7327.48       6374.91       355.96 o                         
  -6   3  14       7587.72       8807.20       569.70 o                         
  -6  -2 -12       5470.04       5320.10       449.72 o                         
   5  -9  -2         81.12        100.07        24.03 o                         
  -4   9   2       1001.79       1033.10        74.35 o                         
   4  -9  -2       1039.36       1014.16        74.22 o                         
  -3   9   2         94.15         92.13        19.53 o                         
   3  -9  -2         92.24        100.66        22.67 o                         
  -2   9   2       3482.27       3456.78       121.75 o                         
   2  -9  -2       3589.16       3473.28       114.51 o                         
  -1   9   2          6.13          6.83        15.04 o                         
   1  -9  -2          6.33         -4.07         8.03 o                         
   0   9   2       6420.94       6160.53       203.07 o                         
   0  -9  -2       6602.07       6622.63       153.34 o                         
  -1  -4 -12       1154.36       1269.97       163.16 o                         
   1   4  12       1139.54       1067.59        70.47 o                         
  -2  -4 -12       2390.32       2244.08       234.51 o                         
   2  -1 -14       6008.52       6590.88       208.95 o                         
   3   9   2         55.62         82.36        22.91 o                         
  -3  -9  -2         51.87         39.32        15.36 o                         
   4   9   2       3727.23       3862.55       141.55 o                         
  -4  -9  -2       3638.22       3886.02       160.23 o                         
   5   9   2         11.02          6.99        19.46 o                         
  -5  -9  -2         12.50        -17.49        17.49 o                         
   6   9   2        459.91        445.34        56.50 o                         
  -6  -9  -2        482.08        501.50        77.08 o                         
   7   9   2         45.15         82.63        36.01 o                         
  -7  -9  -2         45.86        137.92        48.67 o                         
   8   9   2       2289.75       2282.01       227.93 o                         
  -8  -9  -2       2282.70       2334.35       246.13 o                         
   8  -3 -16        105.47        106.15        52.74 o                         
  -8   3  16        104.41         71.69        66.69 o                         
  -7  10   2       1021.08       1056.96       149.20 o                         
   7 -10  -2        954.12        991.84       143.14 o                         
  -6  10   2         65.10         86.64        44.91 o                         
   6 -10  -2         59.26         30.28        32.99 o                         
  -5  10   2        729.74        669.63       118.65 o                         
   5 -10  -2        744.61        780.73        83.42 o                         
   4 -10  -2        130.55        186.90        40.40 o                         
  -4  -2 -14        824.86        853.09       114.30 o                         
   3   2  14       1994.91       1898.65       210.18 o                         
   3 -10  -2       1144.37       1037.59        89.75 o                         
  -3  -2 -14       2111.68       2547.63       262.34 o                         
  -2  10   2          0.45         14.65        15.99 o                         
   2 -10  -2          0.63         -7.13        19.77 o                         
  -1  10   2       6196.51       6022.51       198.28 o                         
   1  -4 -14      12871.00      12069.52       696.44 o                         
  -1   4  14      12930.76      13252.07       632.57 o                         
   0  10   2         49.18         35.95        17.43 o                         
   1  10   2        607.30        653.80        62.77 o                         
  -1 -10  -2        564.37        657.84        56.02 o                         
   2  10   2         53.91         60.99        18.65 o                         
  -2 -10  -2         44.77         65.03        19.15 o                         
   3  10   2       2879.20       2857.03       121.06 o                         
  -3 -10  -2       2856.78       2944.32       144.51 o                         
  -4   1  16        287.52        270.16        80.31 o                         
   4  -1 -16        286.22        330.08        67.80 o                         
   5  10   2       1304.72       1335.79        95.11 o                         
  -5 -10  -2       1334.04       1374.86       105.05 o                         
   6  10   2        112.12        109.54        26.87 o                         
  -6 -10  -2        114.95        140.05        43.09 o                         
  -7  -5 -12       1579.82       1391.85       228.34 o                         
   7   5  12       1499.44       1543.55       154.10 o                         
   8  10   2        169.36        132.91        82.01 o                         
  -8 -10  -2        165.39        290.84        83.09 o                         
  -8  11   2        679.51        540.11       120.81 o                         
   8 -11  -2        671.26        486.69        91.81 o                         
  -7  11   2         16.70         49.79        51.42 o                         
   7 -11  -2         15.38         25.48        37.52 o                         
  -6  11   2       1598.56       1496.27       187.73 o                         
   6 -11  -2       1571.02       1735.25       151.33 o                         
  -5  11   2        154.74        174.50        59.81 o                         
   5 -11  -2        151.03        113.83        33.12 o                         
  -4  11   2       1237.50       1253.45       102.39 o                         
   4 -11  -2       1235.70       1200.24       102.73 o                         
   3  -4 -16        208.40        309.14        53.05 o                         
  -3   4  16        209.09        225.05        73.90 o                         
   2 -11  -2       2698.84       2803.93       144.53 o                         
  -2  -2 -16       5245.09       4681.36       275.84 o                         
   1   2  16        105.77        152.19        37.56 o                         
  -1  -2 -16        104.67        249.78        93.15 o                         
   0  11   2       1257.67       1408.69        94.41 o                         
   0 -11  -2       1255.45       1115.52        77.72 o                         
   1  11   2        136.53        126.62        29.96 o                         
  -1 -11  -2        135.35        163.54        25.92 o                         
   2  11   2        274.84        358.89        69.41 o                         
  -2 -11  -2        211.85        258.72        43.46 o                         
   3  11   2        186.01        151.88        48.79 o                         
  -3 -11  -2        187.00        211.42        35.26 o                         
   4  11   2       3566.03       3806.95       227.12 o                         
  -5  -5 -14       1281.90       1335.53       208.46 o                         
   5   5  14       1317.34       1275.38       136.21 o                         
  -6   1  18       1169.75       1477.51       190.80 o                         
   6  -1 -18       1170.90       1347.69       200.65 o                         
   7  11   2        120.82        175.88        45.11 o                         
  -7 -11  -2        119.78         68.82        39.95 o                         
   8  11   2       1825.53       1799.47       273.28 o                         
  -8 -11  -2       1843.46       1779.76       344.43 o                         
   7   3  16       2842.60       2953.24       227.92 o                         
  -7  -3 -16       2811.03       2932.38       354.66 o                         
  -6  12   2         34.90        112.46        54.15 o                         
   6 -12  -2         34.49          7.10        28.13 o                         
   5  -4 -18       1966.58       1960.51       165.80 o                         
  -5   4  18       1957.95       1792.17       236.40 o                         
  -4  12   2        188.55        225.96        47.12 o                         
   4 -12  -2        194.03        170.89        34.51 o                         
  -3  12   2       3127.14       2902.08       153.72 o                         
   3 -12  -2       3013.06       2945.99       207.81 o                         
  -2  12   2         15.38         11.46        25.09 o                         
   2 -12  -2         13.58         45.38        34.49 o                         
  -1  12   2       1766.27       2047.95       134.12 o                         
   1 -12  -2       1734.55       1838.11       150.94 o                         
   0  12   2         79.31         84.80        42.71 o                         
   0 -12  -2         73.46         33.90        20.56 o                         
   0  -2 -18        338.27        432.16        82.48 o                         
  -1   2  18       2168.23       2178.29       155.42 o                         
   1  -2 -18       2241.35       2284.36       172.07 o                         
   2  12   2        428.94        443.25        76.40 o                         
   3  12   2       3394.23       3798.52       227.37 o                         
  -3  -5 -16       8046.80       8593.72       574.68 o                         
   3   5  16       7924.86       7283.92       358.42 o                         
   4  12   2         42.27         14.79        32.09 o                         
  -4 -12  -2         43.78         72.14        27.76 o                         
   5  12   2        304.67        259.13        54.10 o                         
  -5 -12  -2        306.49        346.34        52.67 o                         
   6  12   2        165.29        224.51        50.34 o                         
  -6 -12  -2        165.48        202.54        60.80 o                         
   7  12   2       1095.40       1104.79       158.13 o                         
  -7 -12  -2       1085.42       1044.82       248.77 o                         
   7  -4 -20        134.73        137.97        92.81 o                         
  -7   4  20        133.80         88.90        73.24 o                         
  -6  13   2       1283.62       1105.64       157.64 o                         
   6 -13  -2       1388.93       1513.79       183.87 o                         
   5   3  18       1443.13       1264.80       143.62 o                         
  -5  -3 -18       1439.27       1452.36       226.08 o                         
   4   3  18       2642.75       2294.02       255.36 o                         
   4 -13  -2       1728.61       1805.77       170.34 o                         
  -3  13   2         92.10        181.66        48.53 o                         
   3 -13  -2        101.45        133.48        45.26 o                         
  -2  13   2       1504.73       1616.64       120.71 o                         
   2 -13  -2       1448.29       1311.66       134.72 o                         
  -1  13   2         35.31         10.31        25.25 o                         
   1 -13  -2         34.40         47.86        32.69 o                         
   0  13   2        958.14       1046.44       122.25 o                         
   0  -5 -18       2003.84       2204.14       257.47 o                         
   1  13   2        360.30        363.64        71.98 o                         
  -1  -5 -18       2007.71       2507.58       289.66 o                         
   1   5  18       1964.48       2287.84       292.12 o                         
   2  13   2       1771.10       1726.13       159.83 o                         
  -2 -13  -2       1754.94       1936.27       138.12 o                         
  -3   2  20        717.72        753.02       133.76 o                         
   3  -2 -20        702.38        742.22        98.96 o                         
   4  13   2        930.41        814.92       113.30 o                         
  -4 -13  -2        979.46        933.21       108.29 o                         
   5  13   2         74.38         35.34        32.98 o                         
  -5 -13  -2         71.77         40.46        35.93 o                         
   6  13   2         43.17        132.63        37.30 o                         
  -6 -13  -2         48.16          1.28        39.05 o                         
   7  13   2        279.01        228.84        67.17 o                         
  -7 -13  -2        277.61        478.42       160.67 o                         
  -6  14   2         59.31         25.37        42.83 o                         
   6 -14  -2         60.83         84.25        48.45 o                         
  -5  14   2        818.07       1042.26       151.17 o                         
   5 -14  -2        838.27        918.75       123.04 o                         
  -4  14   2        210.90        269.24        57.72 o                         
   4 -14  -2        206.90        196.76        52.91 o                         
   3   3  20       2375.29       2315.60       242.86 o                         
  -3  -3 -20       2383.01       2390.13       286.56 o                         
   2   3  20        359.60        294.17        95.71 o                         
   2  -5 -20        176.75        130.06        83.73 o                         
  -2  -3 -20        390.14        411.37       127.56 o                         
  -1  14   2       1437.36       1484.90       121.04 o                         
   1  -5 -20       3376.01       3640.92       335.92 o                         
  -1   5  20       3285.93       2538.67       294.69 o                         
   0  14   2         62.37         34.61        25.59 o                         
   0 -14  -2         58.82         41.56        23.69 o                         
   1  14   2        879.26        716.08        99.84 o                         
  -1 -14  -2        848.64        719.09       128.27 o                         
   2  14   2        377.96        349.43        72.98 o                         
  -2 -14  -2        382.20        521.33       103.00 o                         
   3  14   2        899.93        907.00       116.69 o                         
  -3 -14  -2        943.75        805.35       130.12 o                         
   4  14   2         69.90         45.83        30.06 o                         
  -4 -14  -2         73.90        -17.18        42.82 o                         
   5  -2 -22       1692.66       1950.81       237.55 o                         
  -6  -6 -18       1145.97        971.66       204.69 o                         
   6   6  18       1178.41       1387.85       221.98 o                         
  -6  15   2        425.50        230.95        91.51 o                         
   6 -15  -2        428.08        503.02        76.84 o                         
  -5  15   2         71.08         31.67        44.76 o                         
   5 -15  -2         63.91         61.08        35.31 o                         
   4  -5 -22       1431.70       1339.57       214.49 o                         
  -4   5  22       1366.66       1378.45       204.45 o                         
  -3  15   2        195.26        239.85        58.89 o                         
  -2  15   2        962.31        864.94       107.35 o                         
   2 -15  -2        947.91        875.54       113.91 o                         
  -1  -3 -22        347.71        258.27        98.92 o                         
   1 -15  -2         93.96         71.99        45.47 o                         
   0   3  22       2140.81       1850.07       212.19 o                         
   0 -15  -2       1137.66       1311.27       178.07 o                         
   0  -3 -22       2185.05       2600.63       273.97 o                         
   1  15   2        152.05         87.71        41.30 o                         
  -1 -15  -2        144.55        141.20        46.60 o                         
   2  15   2        851.62       1111.37       131.22 o                         
  -2 -15  -2        866.28        826.23       137.49 o                         
   3  15   2          6.83         34.71        34.93 o                         
  -4  -6 -20       1675.66       1196.10       226.81 o                         
   4   6  20       1637.54       1954.16       277.02 o                         
   5  15   2         44.55         10.41        33.75 o                         
  -5 -15  -2         45.89         25.39        58.51 o                         
  -5  16   2        343.88        394.11        95.59 o                         
   5   4  22        574.30        691.20       110.84 o                         
  -4  16   2        267.47        354.26        76.79 o                         
   4 -16  -2        261.83        260.90        50.68 o                         
  -3  16   2        488.59        313.95        84.33 o                         
   3 -16  -2        493.03        622.01        88.58 o                         
  -2  16   2         40.58        102.44        45.26 o                         
   2 -16  -2         43.10         36.90        40.20 o                         
  -1  16   2        871.86       1023.89       159.78 o                         
   1 -16  -2        869.98        671.84       131.39 o                         
   0  16   2         79.70        108.18        37.76 o                         
   0 -16  -2         85.03        163.03        71.96 o                         
   1  -3 -24       1263.65       1465.93       205.19 o                         
  -2  -6 -22        776.61        908.87       184.44 o                         
   2   6  22        802.50        776.76       174.96 o                         
   2  -3 -24       1688.41       1842.12       231.52 o                         
   3  16   2        465.82        605.66        97.73 o                         
  -3 -16  -2        434.68        642.45       121.53 o                         
   4  16   2         11.85         74.21        38.73 o                         
  -4 -16  -2         11.07        -19.95        38.97 o                         
   5  16   2        285.29        185.60        47.46 o                         
  -5 -16  -2        282.98        450.58       126.66 o                         
  -4  17   2        395.09        415.80        86.00 o                         
   3 -17  -2        241.82        306.08        88.47 o                         
  -2  17   2        428.14        372.09        80.05 o                         
   2 -17  -2        407.61        416.67       104.42 o                         
   1  -6 -24        695.34        732.56       156.30 o                         
  -1  17   2         16.99         98.99        55.17 o                         
   0  17   2        478.73        577.31        98.08 o                         
   0  -6 -24       1010.91       1379.81       218.44 o                         
   0   6  24       1042.36       1127.39       201.42 o                         
   1  17   2        186.67        123.88        41.04 o                         
  -1 -17  -2        191.20        148.24        49.06 o                         
   2  17   2         96.51        133.32        47.38 o                         
  -2 -17  -2         91.48         28.51        38.29 o                         
  -3 -17  -2         19.49         15.94        44.22 o                         
   2   4  26        624.00        952.76       173.37 o                         
   2  -6 -26        159.03        182.51       103.07 o                         
  -2   6  26        157.14        318.65        91.94 o                         
  -2  -4 -26        628.24        553.49       142.89 o                         
   1 -18  -2        369.25        444.50       108.57 o                         
  -1  -4 -26       1238.48        585.38       155.91 o                         
   0  18   2        330.89        371.36        91.29 o                         
   0 -18  -2        322.16        456.83       112.17 o                         
   1  18   2        268.80        281.20        78.67 o                         
  -1 -18  -2        273.47        217.79        70.64 o                         
   2  18   2        101.14        157.11        44.35 o                         
  -2 -18  -2         96.30        137.18        59.52 o                         
 -10   1   3          7.83        -19.79        45.50 o                         
  10  -1  -3          8.62        -29.11        37.87 o                         
   9  -1  -3        166.91        330.20        68.33 o                         
  -9   1   3        164.09        173.84       100.20 o                         
  -8   1   3         57.65         25.95        40.59 o                         
   8  -1  -3         58.25         20.56        26.72 o                         
  -7   1   3         80.25         48.08        47.12 o                         
   7  -1  -3         77.32        129.46        34.67 o                         
  -6   1   3         96.80        161.15        65.72 o                         
   6  -1  -3         94.59        105.91        33.06 o                         
   5   1   1        264.76        261.09        68.86 o                         
  -5  -1  -1        272.26        298.18        39.21 o                         
  -4   1   3         72.64         74.50        42.81 o                         
   4  -1  -3         72.97         76.42        12.53 o                         
  -3   1   3        171.55        221.90        46.32 o                         
   3  -1  -3        171.38        184.66        20.87 o                         
  -2   1   3        139.66        136.64        16.94 o                         
   2  -1  -3        134.37        169.69        19.11 o                         
  -1   1   3         28.97         22.74         9.06 o                         
   1  -1  -3         30.06         27.89         8.08 o                         
   0   1   3         13.89         15.24         8.88 o                         
   0  -1  -3         14.71         19.66         6.08 o                         
   1   1   3         49.67         50.86         9.24 o                         
  -1  -1  -3         49.56         58.16         9.52 o                         
   2   1   3        257.81        284.79        23.73 o                         
  -2  -1  -3        254.09        256.64        23.93 o                         
   3   1   3        104.95        133.31        23.05 o                         
  -3   2   3        729.18        675.67        93.02 o                         
   4   1   3         59.78        111.31        20.79 o                         
  -4  -1  -3         62.07         62.45        16.98 o                         
   5   1   3        137.01        164.30        29.14 o                         
  -5  -1  -3        135.04        110.06        25.98 o                         
  -6   3   1        859.59        862.17        97.99 o                         
   6  -3  -1        821.74        762.24       146.87 o                         
   7   1   3         34.40         46.06        59.34 o                         
  -7  -1  -3         35.79        -41.50        52.81 o                         
   8   1   3         81.81         88.40        52.32 o                         
  -8  -1  -3         77.51         83.83        67.27 o                         
   9   1   3         88.79        113.24        64.60 o                         
  -9  -1  -3         89.06        176.46        60.74 o                         
 -10   3   5         18.81         28.32        71.88 o                         
  10  -3  -5         18.92         82.48        82.90 o                         
 -10   2   3          7.97        -37.98        50.55 o                         
  10  -2  -3          7.87        -32.52        49.19 o                         
  -9   2   3         26.28         19.02        40.15 o                         
   9  -2  -3         26.64         37.53        36.43 o                         
  -8   2   3         69.19        -34.43        34.43 o                         
   8  -2  -3         75.71        120.89        41.16 o                         
  -7   2   3        501.58        527.64        81.98 o                         
   7  -2  -3        489.78        429.49        71.84 o                         
  -6   2   3         77.01        111.70        43.41 o                         
   6  -2  -3         73.02         12.97        24.92 o                         
  -5   2   3          1.63         -5.08        23.24 o                         
   5  -2  -3          2.47         -8.90         8.90 o                         
  -4   2   3        300.91        336.78        94.80 o                         
   4  -2  -3        135.15        151.06        24.19 o                         
   3  -2  -3        625.34        723.31        44.54 o                         
  -3  -1  -3        808.40        811.33       111.16 o                         
  -2   2   3        134.80        151.80        20.56 o                         
   2  -2  -3        125.92        143.05        21.19 o                         
  -1   2   3        411.14        390.00        28.75 o                         
   1  -2  -3        411.32        422.26        25.85 o                         
   0   2   3         10.77          9.61         7.80 o                         
   0  -2  -3         10.24         14.81         6.04 o                         
   1   2   3        244.05        238.55        20.77 o                         
  -1  -2  -3        247.72        227.65        22.89 o                         
   2   2   3        368.76        378.70        30.53 o                         
  -2  -2  -3        385.59        418.03        34.75 o                         
   3   2   3        847.71        832.89        50.10 o                         
  -3  -2  -3        815.11        858.62        53.65 o                         
  -4  -3  -1        321.11        385.41        53.60 o                         
   4   3   1        306.81        324.21        46.81 o                         
  -5   2   5        218.79        231.36        60.75 o                         
   5  -2  -5        210.87        370.75        91.96 o                         
   6   2   3         44.28         45.21        19.80 o                         
  -6  -2  -3         47.37         45.63        27.91 o                         
   7   2   3        621.29        443.95        85.51 o                         
  -7  -2  -3        646.45        827.23       137.49 o                         
   8   2   3         46.31         51.39        49.19 o                         
  -8  -2  -3         43.84          6.77        42.12 o                         
   9   2   3         41.03        126.03        55.21 o                         
  -9  -2  -3         37.83        145.13        72.33 o                         
  10   2   3         24.93         82.94        54.83 o                         
 -10  -2  -3         24.49         42.13        45.43 o                         
 -10   3   3          3.32         45.22        44.31 o                         
  10  -3  -3          3.78         57.78        35.86 o                         
  -9   3   3         38.81         28.96        44.41 o                         
   9  -3  -3         37.73         56.06        32.41 o                         
  -8   3   3         31.64         55.89        36.71 o                         
   8  -3  -3         34.24        104.52        38.92 o                         
  -7   3   3        663.13        700.34        99.84 o                         
   7  -3  -3        638.86        584.41        84.48 o                         
   6  -2  -5        513.64        402.98       114.75 o                         
  -6   2   5        514.21        614.64       152.42 o                         
  -5   3   3          3.12         35.44        30.05 o                         
   5  -3  -3          3.37         12.44        12.95 o                         
  -4   3   3         45.51         57.15        14.31 o                         
   4  -3  -3         44.86         76.21        16.73 o                         
  -3   3   3        784.35        762.59        47.45 o                         
   3  -3  -3        806.90        821.55        54.95 o                         
  -2   3   3        580.43        555.56        40.48 o                         
   2  -3  -3        566.43        565.26        40.65 o                         
  -1   3   3        215.35        219.30        21.53 o                         
   1  -3  -3        213.20        206.62        19.30 o                         
   0   3   3        221.06        205.23        16.37 o                         
   0  -3  -3        222.55        186.58        15.15 o                         
   1   3   3         86.60         84.30        15.24 o                         
  -1  -3  -3         87.92         61.00        16.56 o                         
   2   3   3        777.01        832.08        48.00 o                         
  -2  -3  -3       1757.28       1872.56       103.54 o                         
   3   3   3         93.00         83.41        18.27 o                         
  -3  -3  -3         97.07        124.19        23.75 o                         
   4   3   3         16.47         46.28        16.13 o                         
  -4  -3  -3         18.89         45.22        14.94 o                         
   5   3   3         33.06         46.71        19.05 o                         
  -5  -3  -3         31.99         32.49        15.96 o                         
   6   3   3         47.49        119.81        31.18 o                         
  -6  -3  -3         52.21         69.00        31.99 o                         
  -7   2   7        623.02        477.60        86.39 o                         
   7  -2  -7        601.82        605.28       140.75 o                         
   8   3   3        117.65         38.69        45.46 o                         
  -8  -3  -3        106.02        126.49        62.43 o                         
  -9  -4  -1         76.93        269.18        91.49 o                         
   9   4   1         80.78         38.32        58.76 o                         
  10   3   3          4.01         -4.22        39.26 o                         
 -10  -3  -3          3.75         27.60        53.04 o                         
 -10   4   3         99.48        210.46        66.00 o                         
  10  -4  -3        101.04         43.32        36.80 o                         
  -9   4   3         21.40        124.45        52.45 o                         
   9  -4  -3         21.10         48.83        34.12 o                         
   8  -2  -7        345.71        386.36        84.26 o                         
  -8   2   7        357.44        367.66       123.03 o                         
  -7   4   3        480.81        391.26        73.64 o                         
   7  -4  -3        476.12        471.98        76.16 o                         
  -6   4   3        312.50        290.48        56.54 o                         
   6  -4  -3        317.50        300.08        54.06 o                         
  -5   4   3        159.85        111.40        36.02 o                         
   5  -4  -3        173.62        153.17        28.52 o                         
  -4   4   3        667.08        720.99        54.19 o                         
   4  -4  -3        649.14        616.59        53.41 o                         
  -3   4   3        734.67        706.96        52.31 o                         
   3  -4  -3        755.96        759.10        54.67 o                         
  -2   4   3        323.24        305.50        32.13 o                         
   2  -4  -3        334.66        288.55        30.92 o                         
  -1   4   3        155.99        164.47        20.57 o                         
   1  -4  -3        138.70        149.30        15.66 o                         
   0   4   3         96.82        113.93        28.04 o                         
   0  -3  -5        137.96         62.78        55.11 o                         
   1   4   3        304.20        342.49        31.97 o                         
  -1  -4  -3        299.96        306.65        23.42 o                         
   1  -1  -7       3098.88       3008.21       174.30 o                         
  -2   1   7        631.41        665.18        76.61 o                         
   2   4   3        376.12        325.62        31.54 o                         
  -2  -4  -3        389.19        388.60        38.21 o                         
   3   4   3        296.58        309.29        31.61 o                         
  -3  -4  -3        309.42        250.83        34.01 o                         
   4   4   3         82.97         76.66        16.05 o                         
  -4  -4  -3         79.62         99.52        21.05 o                         
   5   4   3         31.66         31.12        18.21 o                         
  -5  -4  -3         32.01         31.40        18.76 o                         
   6   4   3        104.96        127.01        30.62 o                         
  -6  -4  -3        111.30         99.59        40.90 o                         
  -7  -4  -3        861.48        708.65       153.57 o                         
   7   4   3        856.96       1002.54       171.80 o                         
   8   4   3        181.23        137.44        67.89 o                         
  -8  -4  -3        187.69        230.58        80.39 o                         
  -9   2   9        125.80         72.30        59.76 o                         
   9  -2  -9        122.23         15.51        58.38 o                         
 -10   5   3         93.02        239.67        85.19 o                         
  10  -2  -9        181.16         92.84       117.70 o                         
  -9   5   3         81.90        136.15        52.14 o                         
   9  -5  -3         75.85         18.94        30.00 o                         
  -8   5   3         47.03         19.47        37.71 o                         
   8  -5  -3         48.51         65.32        37.25 o                         
  -7   5   3        372.36        318.19        62.77 o                         
   7  -5  -3        384.02        339.22        64.02 o                         
  -6   5   3        203.05        225.23        55.97 o                         
   6  -5  -3        232.82        258.83        51.43 o                         
  -5   5   3         84.07         40.31        30.49 o                         
   5  -5  -3         85.82         75.41        22.32 o                         
  -4   5   3        101.31         62.78        20.04 o                         
   4  -5  -3        101.84        123.84        21.20 o                         
  -3   5   3        525.80        503.52        46.93 o                         
   3  -5  -3        532.53        540.11        47.07 o                         
  -3   3   7        699.64        814.45       126.66 o                         
  -2   5   3       1135.21       1132.35        55.80 o                         
   2  -5  -3       1087.80       1040.15        53.17 o                         
  -1   5   3        201.68        220.81        24.94 o                         
   1  -5  -3        186.58        185.33        16.42 o                         
   0   5   3        527.71        528.70        55.19 o                         
   0  -5  -3        552.95        563.58        33.14 o                         
   1   5   3       1577.76       1562.03        59.90 o                         
  -1  -5  -3       1512.76       1440.12        58.45 o                         
   2   5   3       1543.14       1463.50        66.64 o                         
  -2  -5  -3       1538.82       1379.63        59.72 o                         
   3   5   3        458.01        537.70        46.37 o                         
  -3   1   9        583.94        695.63        92.07 o                         
  -3  -5  -3        467.56        494.95        49.53 o                         
  -4   1   9        588.81        659.44       108.58 o                         
  -5  -4  -5        318.22        356.03        52.99 o                         
   5   4   5        323.73        276.35        55.18 o                         
   6   5   3        314.31        329.90        43.96 o                         
  -6  -5  -3        292.09        214.07        52.70 o                         
   7   5   3        223.30        213.52        48.81 o                         
  -7  -5  -3        227.92        174.52        66.13 o                         
   8   5   3       1093.42       1187.10       159.81 o                         
  -8  -5  -3       1113.88       1218.67       177.20 o                         
   9   5   3         61.19         26.87        36.65 o                         
  -9  -5  -3         60.26         56.42        57.74 o                         
   9   1   7         45.89         10.44        65.01 o                         
  -9  -1  -7         43.65        -57.34        57.34 o                         
  -8   6   3        144.11        137.53        49.62 o                         
   8  -6  -3        142.29        146.51        45.10 o                         
  -7   6   3         83.45         89.29        40.55 o                         
   7  -6  -3         97.40        119.00        38.46 o                         
  -6   6   3         98.81        123.56        45.06 o                         
   6  -6  -3        110.82         86.80        35.31 o                         
   5  -6  -3        126.82        159.78        31.62 o                         
  -5   3   9        420.76        366.97       120.46 o                         
  -4   6   3         76.72         98.50        23.79 o                         
   4  -6  -3         71.95         88.19        25.38 o                         
  -4   3   9        257.30        338.03       101.67 o                         
  -3   6   3        753.13        741.47        58.60 o                         
   3  -6  -3        725.14        771.03        53.92 o                         
  -2   6   3        753.50        779.79        45.86 o                         
   2  -6  -3        737.58        713.03        43.65 o                         
  -1   6   3         99.61         53.69        17.08 o                         
   1  -6  -3        105.67         82.03        11.13 o                         
   0   6   3        490.22        514.70        25.86 o                         
   0  -6  -3        480.84        502.64        33.04 o                         
   1   6   3       1440.04       1395.08        59.78 o                         
  -1  -6  -3       1412.13       1388.29        60.11 o                         
   2   6   3        797.16        778.99        51.40 o                         
  -2  -6  -3        772.85        707.89        45.28 o                         
  -3  -4  -7       2547.40       2413.23       133.80 o                         
   3   4   7       2532.37       2918.14       162.14 o                         
   4   6   3        163.44        196.00        29.50 o                         
  -4  -6  -3        166.13        183.08        34.31 o                         
   5   6   3         47.15         49.14        23.46 o                         
  -5  -6  -3         50.66         58.96        24.24 o                         
  -6   1  11       1056.36        885.41       110.67 o                         
   6  -1 -11       1076.30       1130.16       182.49 o                         
   7   6   3       1425.23       1516.13       132.53 o                         
  -7  -6  -3       1391.74       1529.42       185.79 o                         
   8   6   3        185.13        173.00        65.37 o                         
  -8  -6  -3        191.60        167.21        46.42 o                         
   9   6   3        256.43        319.33        73.43 o                         
  -9  -6  -3        272.11        354.34        90.00 o                         
  -9   7   3         91.43        190.72        62.30 o                         
   9  -7  -3         91.15         54.31        45.78 o                         
   8  -7  -3        272.80        250.72        55.49 o                         
   7  -3 -11        285.37        266.84        72.43 o                         
   7   1   9        858.02        759.45       158.87 o                         
  -7  -1  -9        825.84        653.12       148.89 o                         
  -7   3  11        248.40        488.40       133.94 o                         
  -6   7   3        251.06        336.37        65.60 o                         
   6  -7  -3        218.68        226.80        47.61 o                         
  -5   7   3        112.19         85.34        31.92 o                         
   5  -7  -3        108.35        123.60        31.16 o                         
  -4   7   3         89.14         57.25        20.08 o                         
   4  -7  -3         91.42         86.80        21.17 o                         
  -3   7   3       1282.02       1296.44        73.03 o                         
   3  -7  -3       1243.78       1254.02        71.98 o                         
  -2   7   3       2168.16       2283.14        85.89 o                         
   2  -7  -3       2176.16       2131.47        80.27 o                         
  -1   7   3        429.52        392.48        39.45 o                         
   1  -7  -3        438.20        415.35        22.05 o                         
   0   7   3        205.58        327.91        46.36 o                         
   0  -7  -3        226.48        242.19        17.21 o                         
  -1  -4  -9        809.26        770.39        67.81 o                         
   1   4   9        799.55        813.87        45.27 o                         
   2   7   3       1089.94       1089.85        64.35 o                         
  -2  -7  -3       1068.47       1038.80        58.17 o                         
   3   7   3        751.97        774.81        59.12 o                         
  -3  -7  -3        773.15        757.34        54.07 o                         
   4   7   3       1059.75       1046.60        75.23 o                         
  -4  -7  -3       1086.48       1185.25        88.17 o                         
   5   7   3        147.84        165.23        30.22 o                         
  -5  -7  -3        135.91        161.62        36.34 o                         
   6   7   3        309.27        362.87        45.39 o                         
  -6  -7  -3        307.06        312.15        58.97 o                         
   7   7   3        216.77        244.17        46.35 o                         
  -7  -7  -3        202.35        286.27        80.87 o                         
  -8  -5  -7        884.58        593.84       142.66 o                         
  -8   1  13        841.69        842.14       120.18 o                         
   8  -1 -13        790.61        833.30       177.26 o                         
   8   5   7        843.76        964.22       182.75 o                         
   9   7   3         46.58         83.79        50.45 o                         
  -9  -7  -3         45.60         11.86        54.27 o                         
   9  -3 -13        109.24         84.06        53.77 o                         
  -9   3  13         97.80        266.10        81.08 o                         
  -8   8   3        705.95        722.25       132.22 o                         
   8  -8  -3        697.28        689.64        93.31 o                         
  -7   8   3        151.83        209.13        41.63 o                         
   7  -8  -3        149.47        204.28        40.19 o                         
  -6   8   3        235.08        215.69        57.33 o                         
   6  -8  -3        212.85        258.69        49.62 o                         
   5   1  11        733.45        628.04       136.49 o                         
  -5  -1 -11        758.40        886.33       107.29 o                         
  -4   8   3        119.69        132.20        26.44 o                         
   4  -8  -3        121.74        137.42        26.48 o                         
  -3   8   3       1037.52        982.45        66.60 o                         
   3  -8  -3        999.41        966.51        64.03 o                         
  -2   8   3       2673.21       2688.85       100.69 o                         
   2  -8  -3       2692.71       2676.00        94.56 o                         
   1  -4 -11       2259.63       2041.11       202.26 o                         
  -1   8   3       1761.62       1669.83        86.34 o                         
  -1   4  11       2174.68       2455.27       217.07 o                         
   0   8   3        192.37        187.57        43.75 o                         
   0  -8  -3        192.46        196.74        17.11 o                         
   1   8   3        208.11        210.32        25.19 o                         
  -1  -8  -3        220.61        239.11        27.77 o                         
   2   8   3        307.22        260.52        30.92 o                         
  -2  -8  -3        322.21        311.89        34.09 o                         
   3   8   3        579.75        541.60        50.27 o                         
  -3  -8  -3        591.68        534.80        46.60 o                         
   4   8   3        339.00        365.59        43.29 o                         
  -4  -8  -3        352.84        361.73        50.81 o                         
   5   8   3         96.16        105.49        28.99 o                         
  -5  -8  -3         96.89        117.77        31.84 o                         
  -6  -5  -9        490.97        314.37       111.65 o                         
   6   5   9        488.10        507.86        86.40 o                         
   7   8   3        289.31        278.25        50.44 o                         
  -7  -8  -3        327.77        357.24        90.05 o                         
   8   8   3         27.03        115.65        54.76 o                         
  -8  -8  -3         27.56        -39.55        39.55 o                         
   9   8   3         82.58        117.21        54.10 o                         
  -9  -8  -3         78.78         92.90        54.79 o                         
  -9   9   3         98.02        248.71       137.03 o                         
   9  -9  -3         93.78         66.44        41.05 o                         
  -8   9   3        204.90        185.72        64.92 o                         
   8  -9  -3        196.86        188.14        51.08 o                         
  -7   9   3        614.09        826.64       136.22 o                         
   7  -9  -3        601.42        720.05       124.51 o                         
  -6   9   3       1174.58       1081.59       155.11 o                         
   6  -9  -3       1131.19       1341.70       136.45 o                         
  -5   9   3        266.81        284.33        43.03 o                         
   5  -9  -3        274.06        291.41        57.68 o                         
  -4   9   3        134.20        145.83        25.48 o                         
   4  -9  -3        131.66        126.05        33.57 o                         
  -4   4  13        888.91        980.50       162.69 o                         
   3   1  13       1784.79       1620.02       116.50 o                         
   3  -4 -13       2059.80       2038.14       181.45 o                         
  -3   4  13       2107.28       2182.19       149.83 o                         
  -3  -1 -13       1835.85       1734.67       148.41 o                         
  -2   9   3       1377.61       1390.68        76.27 o                         
   2  -9  -3       1451.42       1397.55        94.46 o                         
  -1   9   3        623.61        658.48        58.71 o                         
   1  -9  -3        657.31        647.96        54.74 o                         
   0   9   3        190.34        220.00        49.21 o                         
   0  -9  -3        194.28        185.72        16.94 o                         
   1   9   3        838.65        856.54        50.16 o                         
  -1  -9  -3        900.50        900.63        60.62 o                         
   2   9   3         61.55         84.99        19.86 o                         
  -2  -9  -3         74.04        162.42        23.57 o                         
   3   9   3         49.77         44.02        20.17 o                         
  -3  -9  -3         35.42         80.47        27.68 o                         
  -4  -5 -11        963.71       1145.01       186.70 o                         
   4   5  11        935.96        996.85       109.96 o                         
   5   9   3        602.79        582.30        58.88 o                         
  -5  -9  -3        593.79        693.28        71.89 o                         
   6   9   3        552.18        577.94        64.12 o                         
  -6  -9  -3        576.21        624.35        85.74 o                         
   7   9   3        183.10        172.44        40.80 o                         
  -7  -9  -3        193.22        327.29        88.82 o                         
   8   9   3        117.99        282.91       111.39 o                         
  -8  -9  -3        106.85        146.73        57.46 o                         
   8   2  13        629.63        790.62       171.99 o                         
  -8  -2 -13        637.08        943.23       186.68 o                         
  -7  10   3        307.24        223.39        77.07 o                         
   7 -10  -3        308.27        328.75        85.89 o                         
  -6   4  15       1277.96       1311.73       212.34 o                         
   5  -4 -15        881.66        815.52       137.23 o                         
  -5   4  15        845.52       1050.08       182.87 o                         
  -4  10   3        462.73        533.65        64.21 o                         
   4 -10  -3        427.19        464.94        60.58 o                         
  -3  10   3        682.61        631.93        69.05 o                         
   3 -10  -3        623.79        599.17        69.46 o                         
  -2  10   3        609.91        691.63        58.62 o                         
   2 -10  -3        640.63        664.45        67.89 o                         
   1   1  15       1248.76       1314.99       104.39 o                         
  -1  -1 -15       1236.08       1050.35       107.51 o                         
   0  10   3         41.42         53.51        26.13 o                         
   0 -10  -3         43.89         36.96        19.76 o                         
   1  10   3        285.26        260.90        39.83 o                         
  -1 -10  -3        294.97        321.47        37.63 o                         
  -2  -5 -13        687.36        452.73       112.90 o                         
   2   5  13        746.05        609.75        73.93 o                         
   3  10   3        397.01        396.72        45.01 o                         
  -3 -10  -3        374.95        371.93        52.42 o                         
   4  10   3        222.61        207.17        31.73 o                         
  -4 -10  -3        233.65        265.45        47.31 o                         
   5  10   3        120.22        116.41        29.13 o                         
  -5 -10  -3        125.38        112.17        34.79 o                         
   6  10   3        432.50        485.90        53.44 o                         
  -6 -10  -3        463.04        449.79        73.44 o                         
   7  10   3        365.78        456.57        66.82 o                         
  -7 -10  -3        383.50        356.27        92.33 o                         
  -8 -10  -3         34.93          4.00        50.48 o                         
   8  -4 -17        155.61        275.77       119.25 o                         
  -8   4  17        165.20        519.69       107.17 o                         
  -7   4  17        450.25        438.62       127.71 o                         
   6   2  15        695.17        492.41       133.42 o                         
  -6  -2 -15        678.50        665.41       140.45 o                         
  -5  11   3        259.21        254.23        68.20 o                         
   5 -11  -3        268.38        264.36        45.45 o                         
  -4  11   3        378.34        386.11        52.43 o                         
   4 -11  -3        373.37        348.15        54.67 o                         
  -3  11   3       1027.31       1048.84        91.75 o                         
   3 -11  -3       1010.12       1004.05        92.34 o                         
  -2  11   3        400.85        390.12        58.71 o                         
   2 -11  -3        378.91        352.85        52.53 o                         
  -1  11   3         85.75         13.38        25.01 o                         
   1 -11  -3         92.81        122.86        26.36 o                         
   0  -5 -15        918.91       1039.30       103.44 o                         
   0   5  15        938.75        912.25        89.65 o                         
  -1   1  17        776.32        645.98        85.40 o                         
   1  -1 -17        801.67        644.58        82.70 o                         
   2  11   3        783.92        917.12        82.30 o                         
  -2 -11  -3        724.65        686.84        70.87 o                         
   3  11   3        608.09        647.03        73.21 o                         
  -3 -11  -3        585.37        709.31        75.55 o                         
   4  11   3       1323.56       1165.27       114.34 o                         
  -4 -11  -3       1351.94       1331.27       106.12 o                         
   5  11   3        248.73        380.77        69.20 o                         
  -5 -11  -3        239.22        250.25        47.45 o                         
   6  11   3        384.39        404.54        71.11 o                         
  -6 -11  -3        365.00        437.60        72.69 o                         
   7  11   3        344.36        469.78        92.05 o                         
  -7  -6 -13        424.73        455.19       146.67 o                         
   7   6  13        413.57        515.28        84.30 o                         
  -8 -11  -3       1111.33       1288.62       284.96 o                         
  -7  12   3        641.93        509.23       105.34 o                         
   7 -12  -3        631.55        581.84       107.93 o                         
  -6  12   3        339.09        501.39       104.43 o                         
   6 -12  -3        372.72        473.89        75.26 o                         
  -5  12   3         26.05         -0.53        43.06 o                         
   5 -12  -3         27.47         49.25        29.50 o                         
   4   2  17       1423.25       1340.26       193.09 o                         
  -4  -2 -17       1427.00       1481.69       156.85 o                         
  -3  12   3        477.34        502.24        63.42 o                         
   3 -12  -3        437.57        500.11        63.76 o                         
   2  -5 -17        923.40        884.60       104.63 o                         
  -2   5  17        923.77        908.61       145.34 o                         
  -1  12   3        791.80        762.81        95.99 o                         
   1 -12  -3        791.56        892.03        84.33 o                         
   0  12   3          2.74         36.19        35.57 o                         
   0 -12  -3          2.14         14.44        20.43 o                         
   1  12   3        598.17        577.36        88.98 o                         
  -1 -12  -3        572.35        505.07        74.32 o                         
   2  12   3       2659.65       2623.69       194.77 o                         
  -2 -12  -3       2626.90       2789.48       148.48 o                         
  -3   1  19       3322.49       3157.82       274.59 o                         
   3  -1 -19       3270.98       3067.14       202.55 o                         
  -4   1  19        356.53        287.35       100.07 o                         
   4  -1 -19        346.41        352.68       106.54 o                         
  -4 -12  -3        282.15        373.51        52.34 o                         
  -5  -6 -15        679.54        766.38       146.91 o                         
   5   6  15        700.24        753.37       101.49 o                         
   6  12   3        322.98        377.29        67.50 o                         
  -6 -12  -3        299.26        373.47        91.14 o                         
   7  12   3       1177.12       1561.28       181.23 o                         
  -7 -12  -3       1162.45       1080.32       244.60 o                         
  -7  13   3        806.29        638.45       124.66 o                         
   7 -13  -3        833.64        838.37       174.52 o                         
  -6  13   3        315.03        340.08        82.92 o                         
   6 -13  -3        346.90        435.49        96.31 o                         
  -5  13   3          6.24         41.33        33.25 o                         
   5 -13  -3          4.57         22.37        35.62 o                         
  -5   5  19         71.41        101.86        68.66 o                         
   4  -5 -19        353.19        383.68       135.46 o                         
  -4   5  19        347.58        529.17       126.01 o                         
  -3  13   3       1023.61       1116.42        99.34 o                         
   3 -13  -3       1043.09       1149.36       136.05 o                         
   2   2  19       1430.00       1368.79       182.38 o                         
  -2  -2 -19       1467.13       1266.65       142.40 o                         
  -1  13   3        413.30        467.94        61.62 o                         
   1 -13  -3        423.12        540.22        62.35 o                         
   0  13   3        299.66        395.58        71.86 o                         
   0 -13  -3        322.74        367.74        66.80 o                         
   1  13   3       1258.27       1284.59       132.79 o                         
  -1 -13  -3       1203.07       1174.63       119.46 o                         
   2  13   3       1961.85       1898.08       169.05 o                         
  -2 -13  -3       1939.72       1858.12       154.61 o                         
  -3  -6 -17       1158.73        982.97       182.60 o                         
   3   6  17       1115.50       1055.30       192.05 o                         
   4  13   3        967.78        956.27       116.06 o                         
  -4 -13  -3       1049.52       1019.93        97.47 o                         
   5  -1 -21        160.39        189.99        84.63 o                         
  -6 -13  -3        359.56        552.70       155.41 o                         
   6  -1 -21        437.91        576.40       135.90 o                         
   7  13   3        290.91        291.32        55.67 o                         
  -7 -13  -3        283.03        157.75       112.46 o                         
   6  -5 -21        625.62        684.90       170.40 o                         
  -6   5  21        577.72        598.11       117.74 o                         
  -5  14   3        273.17        149.52        65.23 o                         
   5 -14  -3        271.30        310.19        66.94 o                         
  -4  14   3        185.18        149.71        43.70 o                         
   4 -14  -3        173.92        260.99        53.50 o                         
  -3  14   3        608.42        562.59        88.13 o                         
   3 -14  -3        596.45        648.28        94.61 o                         
  -2  14   3        922.28       1041.62        99.84 o                         
   2 -14  -3        942.58        910.06       113.99 o                         
  -1  14   3        790.53        965.79        96.22 o                         
   1 -14  -3        875.15        828.02        99.96 o                         
   0   2  21        507.65        860.50       146.46 o                         
   0  -2 -21        517.41        709.10       102.68 o                         
  -1  -6 -19        806.92        796.41       160.51 o                         
   1   6  19        884.95       1126.27       210.03 o                         
   2  14   3        624.07        602.86        90.09 o                         
  -2 -14  -3        632.80        634.68        88.06 o                         
   3  14   3       1219.02       1178.51       135.26 o                         
  -3 -14  -3       1294.86       1235.16       165.71 o                         
   4  14   3         18.55        -12.19        34.05 o                         
  -4 -14  -3         19.25         17.30        44.04 o                         
   5  14   3         97.81         69.70        43.56 o                         
  -5 -14  -3        101.79        164.14        50.11 o                         
   6  14   3        645.16        599.27        85.54 o                         
  -6  15   3        274.02        337.38        87.78 o                         
   6 -15  -3        282.94        264.52        66.46 o                         
   5   3  21        222.88        254.78        71.67 o                         
  -5  -3 -21        222.40          2.72        95.40 o                         
  -4  15   3        166.65        283.30        50.19 o                         
   4 -15  -3        161.80         64.21        43.10 o                         
  -3  15   3        436.54        483.03        79.51 o                         
   3 -15  -3        418.47        424.28        75.86 o                         
  -2  15   3       1210.63       1395.41       137.81 o                         
   2 -15  -3       1159.36       1011.09       123.46 o                         
   1  -6 -21        422.24        567.14       136.53 o                         
  -1   6  21        408.26        326.02       106.15 o                         
   0  15   3         44.58         27.27        36.16 o                         
   0 -15  -3         51.19         68.10        46.91 o                         
   1  15   3        293.87        253.94        58.49 o                         
  -1 -15  -3        283.92        372.73        89.77 o                         
  -2   2  23        790.95        751.91       134.38 o                         
   2  -2 -23        778.03        687.25        97.41 o                         
   3  15   3        154.10         61.41        33.44 o                         
  -3 -15  -3        174.19        211.70        47.19 o                         
   4  15   3        293.62        292.04        64.50 o                         
  -4 -15  -3        317.46        294.30        72.98 o                         
   5  15   3        106.92        123.85        50.08 o                         
  -5 -15  -3        109.99        130.60        49.37 o                         
  -5  16   3        401.56        398.68        95.85 o                         
   5 -16  -3        426.67        286.05        60.64 o                         
  -4  16   3        320.71        375.23        61.22 o                         
   4 -16  -3        292.31        380.43        67.34 o                         
   3  -6 -23       1101.72       1115.30       182.30 o                         
   3   3  23        956.88        818.85       140.15 o                         
  -3  -3 -23        986.88       1225.51       205.66 o                         
  -2  16   3        780.75        777.86       128.21 o                         
   2 -16  -3        787.54        647.77       130.53 o                         
  -1  16   3        379.27        277.93        74.66 o                         
   1 -16  -3        381.76        343.52        83.56 o                         
   0  16   3         86.20        227.40        57.64 o                         
   0 -16  -3         87.12         67.96        44.52 o                         
   1  16   3          9.21          5.06        30.39 o                         
  -1 -16  -3         10.68         55.08        47.58 o                         
   2  16   3        136.44         87.26        35.93 o                         
  -2 -16  -3        135.14        220.05        69.00 o                         
   3  16   3        699.13        551.90        94.65 o                         
  -3 -16  -3        647.72        897.75       139.02 o                         
  -4  -7 -21         52.84         35.67       111.36 o                         
  -4   2  25         57.35        259.93        88.07 o                         
   4   7  21         57.58        -71.03        82.92 o                         
   5  16   3         72.63        -56.15        56.15 o                         
  -4  17   3        318.81        517.13       171.16 o                         
   4 -17  -3        311.63        287.87        70.98 o                         
  -3  17   3        909.58       1131.36       170.58 o                         
   3 -17  -3        876.96        953.72       158.06 o                         
  -2  17   3        709.21        794.58       139.99 o                         
   2 -17  -3        696.16        515.29       121.08 o                         
  -1  -3 -25        267.32        310.65       113.54 o                         
   0  17   3         48.30        118.80        51.19 o                         
   0 -17  -3         51.83         60.41        50.29 o                         
   1  17   3        371.30        300.41        69.26 o                         
  -1 -17  -3        380.48        305.23        82.41 o                         
  -2  -7 -23       1175.59       1632.89       254.93 o                         
   2   7  23       1154.75       1533.18       233.78 o                         
   3  17   3        647.21        820.96       112.20 o                         
   3   7  23        776.40        723.39       154.16 o                         
  -2  18   3        860.87        919.62       141.08 o                         
   2 -18  -3        875.11        923.42       161.03 o                         
  -1  18   3        666.77        757.78       133.51 o                         
   1 -18  -3        671.50        674.42       144.36 o                         
   0  -7 -25        424.71        394.28       123.89 o                         
   0   7  25        425.45        351.13        99.44 o                         
   2  18   3        603.66        763.22       112.49 o                         
  -2 -18  -3        594.03        666.45       122.13 o                         
 -10   0   4        237.56        355.29       123.04 o                         
  10   0  -4        247.24         52.85        83.63 o                         
  -9   0   4         53.09        115.74        62.72 o                         
   9   0  -4         56.70         38.19        43.96 o                         
  -8   0   4       5716.32       6016.35       499.86 o                         
   8   0  -4       5997.62       5525.41       324.19 o                         
  -7   0   4         15.42         76.40        87.37 o                         
   7   0  -4         15.68        -32.57        32.57 o                         
  -6   0   4       1374.64       1213.94       211.11 o                         
   6   0  -4       1317.96       1284.91       146.13 o                         
  -5   0   4          0.56         -8.78        61.65 o                         
   5   0  -4          0.53         18.32        32.24 o                         
   4   2   0      17893.45      19188.84       633.15 o                         
  -4  -2   0      17411.64      18427.78       614.33 o                         
  -3   0   4        130.49        123.57        60.15 o                         
   3   0  -4        130.58        143.43        38.71 o                         
  -2   0   4       4492.55       4586.55       262.58 o                         
   2   0  -4       4687.65       4690.09       145.43 o                         
   1   0  -4         69.94         80.14        14.20 o                         
   0   0   4      39722.43      40282.99      1673.02 o                         
   0   0  -4      39459.48      39247.82       816.95 o                         
   1   0   4        480.30        457.20        43.88 o                         
  -1   0  -4        472.14        485.41        50.45 o                         
   2   0   4      22161.03      22800.39       571.23 o                         
  -2   0  -4      21676.80      22926.08       721.30 o                         
   3   0   4        286.58        283.26        32.77 o                         
  -3   3   2        399.18        415.51        55.02 o                         
   4   0   4       6254.71       7306.40       286.10 o                         
  -4   0  -4       6325.65       7196.44       298.71 o                         
   5   0   4        415.95        368.20        61.01 o                         
  -5   0  -4        400.30        388.07        67.19 o                         
   6   0   4       2891.15       2709.95       180.73 o                         
  -6   0  -4       2993.54       3011.09       188.03 o                         
   7   0   4        671.64        641.37       163.01 o                         
  -7   0  -4        661.93        529.50       162.82 o                         
   8   0   4       3218.97       3404.32       396.90 o                         
  -8   0  -4       3245.58       2677.68       383.88 o                         
   9   0   4        158.22         96.77        71.70 o                         
  -9   0  -4        155.27         54.57        57.11 o                         
  10   0   4       1732.59       1353.73       291.05 o                         
 -10   0  -4       1632.71       1696.10       312.94 o                         
  10   1   0        158.19        111.28       102.59 o                         
 -10  -1   0        161.61        341.29       131.84 o                         
   9  -1  -4       1500.04       1549.76       152.87 o                         
  -9  -1   0       4086.83       4046.07       423.84 o                         
  -8   1   4         73.34         66.57        45.10 o                         
   8  -1  -4         74.75         75.61        45.70 o                         
  -7   1   4       4632.59       4525.86       233.21 o                         
   7  -1  -4       4669.71       5170.27       232.02 o                         
   6  -2  -2         76.70        100.23        49.51 o                         
  -6   2   2         77.51        -56.68        84.42 o                         
  -5   1   4       1824.45       1832.04       170.08 o                         
   5  -1  -4       1851.71       1846.91       113.08 o                         
  -4   1   4          6.66        -15.93        15.93 o                         
   4  -1  -4          6.44         21.73         9.38 o                         
  -3   1   4      17744.94      18533.61       597.86 o                         
   3  -1  -4      17539.67      17996.71       374.09 o                         
   2   2   2        113.52         90.54        21.80 o                         
  -2  -2  -2        109.57        144.44        32.69 o                         
  -1   1   4       6153.89       5950.89       225.47 o                         
   1  -1  -4       6472.31       6997.24       133.84 o                         
   0   1   4        380.27        354.64        28.96 o                         
   0  -1  -4        378.03        367.34        20.72 o                         
  -1  -3   0      24708.49      28254.47       698.06 o                         
   2   1   4        551.26        557.21        31.61 o                         
  -2  -1  -4        541.14        543.43        31.63 o                         
   3   1   4       5077.77       5217.97       151.23 o                         
  -3  -1  -4       5038.22       5069.23       134.52 o                         
   4   1   4        347.74        369.81        41.23 o                         
  -4  -1  -4        350.55        341.94        34.85 o                         
  -5   3   4       3415.05       3683.13       211.09 o                         
  -6   3   4        352.01        602.01       143.11 o                         
  -6  -1  -4        289.26        333.15        42.15 o                         
   7   1   4       6219.15       6277.01       339.40 o                         
  -7  -1  -4       6309.04       6539.03       362.09 o                         
   8   1   4        455.90        333.74        85.01 o                         
  -8   4   2        589.30        595.64       130.89 o                         
  -8  -1  -4        462.65        401.52        98.66 o                         
  -9   4   2       1591.55       1326.89       224.11 o                         
   9  -4  -2       1596.58       1885.35       264.78 o                         
  10   1   4        321.03        182.35        56.76 o                         
 -10  -1  -4        310.15        298.31        70.11 o                         
 -10   2   4        179.58        281.97        69.62 o                         
  10  -2  -4        184.54        254.45        80.64 o                         
   9  -2  -4         74.01        -95.46       106.26 o                         
  -9   2   4         78.29        -56.21        94.81 o                         
   8  -2  -4      15369.81      14467.16       610.54 o                         
  -8   2   4      15308.47      16058.15       947.75 o                         
  -8  -1  -2      11893.62      11377.79       775.42 o                         
   7   1   2        165.09        328.40        70.54 o                         
   7  -2  -4         42.65         32.33        32.02 o                         
  -7  -1  -2        159.14        -73.34        85.62 o                         
  -6   2   4       3709.70       3502.73       189.58 o                         
   6  -2  -4       3750.42       3314.43       172.01 o                         
  -5   2   4         10.45        -16.88        26.03 o                         
   5  -2  -4         10.86         13.44         8.28 o                         
  -4   2   4       9590.08       9683.35       311.74 o                         
   4  -2  -4       9479.32       9357.87       249.62 o                         
  -3   2   4         43.33         42.97        12.26 o                         
   3  -2  -4         41.28         37.91        13.36 o                         
  -2   2   4      15953.01      17434.71       388.76 o                         
   2  -2  -4      15753.76      16869.71       438.43 o                         
   1  -3  -2         39.62         71.14        16.49 o                         
  -1   3   2         38.57         20.73        31.45 o                         
   0   2   4      17480.21      18583.00       571.33 o                         
   0  -2  -4      17481.47      17498.83       442.90 o                         
   1   2   4        167.42        155.71        12.41 o                         
  -1  -2  -4        166.10        114.69        17.96 o                         
   2   2   4       5899.06       5764.49       139.30 o                         
  -2  -2  -4       5903.23       5578.43       153.63 o                         
   3   2   4        220.30        217.76        26.17 o                         
  -3  -2  -4        218.88        232.60        29.33 o                         
   4   2   4       2573.04       2609.15        92.88 o                         
  -4  -2  -4       2614.17       2457.98       104.47 o                         
   5   2   4        154.99        216.21        31.33 o                         
  -5  -2  -4        155.03        188.46        30.77 o                         
   6   2   4       6231.03       5601.84       194.87 o                         
  -6  -4   0      10001.18       9721.90       421.46 o                         
   7   2   4        552.71        583.05       109.95 o                         
  -7   3   6        710.77        664.54       102.87 o                         
  -7  -4   0        775.64        926.35       106.48 o                         
  -8   3   6       6357.71       6981.63       379.27 o                         
   8   2   4       2415.76       2404.19       233.19 o                         
   9   2   4        152.02        228.84        66.37 o                         
  -9  -2  -4        150.83        278.10        80.74 o                         
  10   2   4       1145.68       1091.22       167.06 o                         
 -10  -2  -4       1082.24       1064.46       179.27 o                         
  10  -2  -6         34.15        -69.15        69.15 o                         
 -10   2   6         35.36         89.94        63.85 o                         
  -9   3   4       1804.47       1690.13       164.45 o                         
   9  -3  -4       1764.12       1570.90       153.80 o                         
  -8   3   4         43.89         28.24        45.01 o                         
   8  -3  -4         40.86         20.39        27.56 o                         
  -7   3   4      10306.01       9989.28       377.86 o                         
   7  -3  -4      10463.49       9772.16       363.12 o                         
   6   1   4        306.15        274.17        62.43 o                         
   6  -3  -4         18.07        -11.75        25.33 o                         
   5   1   4       3212.16       3282.28       220.80 o                         
  -5  -1  -4       3108.21       2707.38       274.23 o                         
   5  -3  -4        513.41        487.19        48.25 o                         
  -4   3   4          9.20         -7.01         8.23 o                         
   4  -3  -4          9.69         18.28        11.56 o                         
   3  -3  -4      49377.02      48912.25      1548.56 o                         
  -3   3   4      50809.12      53973.41      1545.01 o                         
  -2   3   4        107.39        121.28        21.68 o                         
   2  -3  -4        107.90         86.67        19.05 o                         
  -1   3   4       2801.72       2604.24        79.88 o                         
   1  -3  -4       2877.34       2735.99        75.60 o                         
   0   3   4         19.05         20.26        10.50 o                         
   0  -3  -4         18.78         24.23         9.28 o                         
   1   3   4       2481.13       2263.61        69.87 o                         
  -1  -3  -4       2341.94       2256.71        78.55 o                         
  -2   2   6        104.95        115.63        31.67 o                         
   2  -2  -6        121.96        103.74        28.28 o                         
   3   3   4       2607.33       2538.23        88.20 o                         
  -3  -3  -4       2774.21       2657.13        98.60 o                         
  -4  -4  -2        203.75        191.62        45.00 o                         
   4   3   4         45.25         58.84        17.53 o                         
  -5  -4  -2       4405.96       4235.47       225.93 o                         
   5   3   4       3422.04       3301.68       119.48 o                         
   6   3   4        756.95        776.97        70.11 o                         
  -6  -3  -4        774.86        823.59        91.61 o                         
   7   3   4       5254.58       5386.66       306.30 o                         
  -7  -3  -4       5493.60       5386.35       322.07 o                         
   8   3   4        258.16        221.43        73.41 o                         
  -8  -3  -4        281.68        287.89        83.64 o                         
  -9   3   8       1461.11       1559.69       161.26 o                         
  -9  -3  -4        498.21        676.77       127.05 o                         
 -10   3   8        180.09         25.02        89.95 o                         
  10  -3  -8        188.42        164.93       106.78 o                         
 -10   4   4         43.25        235.52        54.51 o                         
  10  -4  -4         35.89        -36.72        41.41 o                         
  -9   4   4         22.54         58.94        37.12 o                         
   9  -4  -4         21.70        133.46        45.70 o                         
  -8   4   4       4544.52       4228.56       254.69 o                         
   8  -4  -4       4470.86       4200.23       232.66 o                         
  -7   4   4         57.58         76.87        43.20 o                         
   7  -4  -4         56.54         28.87        29.64 o                         
  -6   4   4       2957.40       2856.25       190.14 o                         
   6  -4  -4       3113.97       2946.44       183.64 o                         
   5  -3  -6         24.25         69.61        38.76 o                         
  -5   3   6         25.26         20.37        64.36 o                         
  -4   4   4       8190.14       8411.59       234.12 o                         
   4  -4  -4       7916.47       8284.62       235.01 o                         
   3   1   6        169.88        148.20        38.92 o                         
   3  -4  -4         31.44         25.87        14.85 o                         
  -3  -1  -6        173.57        242.34        66.49 o                         
  -2   4   4      12656.17      12940.37       306.48 o                         
   2  -4  -4      12492.69      12505.02       303.99 o                         
  -1   4   4         34.23         39.90        10.85 o                         
   1  -4  -4         34.98         10.98         9.77 o                         
   0   4   4       1373.50       1296.24        50.79 o                         
   0  -4  -4       1299.09       1264.93        47.90 o                         
   1   4   4        197.24        178.86        21.95 o                         
  -1  -4  -4        189.77        192.24        14.19 o                         
   2   4   4       3288.36       3132.07        96.10 o                         
  -2  -4  -4       6632.34       6052.58       358.07 o                         
   3   4   4         86.39        103.03        20.73 o                         
  -3  -4  -4         91.84         78.00        21.57 o                         
  -4   2   8       3511.40       3831.41       209.23 o                         
   4  -2  -8       3466.03       3914.64       182.92 o                         
   5   4   4        220.52        234.04        33.04 o                         
  -5  -4  -4        217.29        214.69        38.11 o                         
   6   4   4       9995.85      10096.45       266.37 o                         
  -6  -4  -4       9883.87       9313.70       344.67 o                         
   7   4   4        453.58        506.29       104.24 o                         
  -7  -4  -4        470.76        486.19       104.95 o                         
   8   4   4       1248.38       1160.42       162.53 o                         
  -8  -4  -4       1355.28       1544.16       198.88 o                         
   9   4   4         76.75         69.30        46.54 o                         
  -9  -4  -4         76.96         88.34        65.80 o                         
   9   0   6       3325.65       3866.09       405.81 o                         
  -9   0  -6       3198.08       4162.77       433.18 o                         
   8  -5  -4         35.53         64.93        36.09 o                         
   7  -3  -8       7247.82       7766.77       380.19 o                         
  -7   3   8       7100.62       6562.52       528.40 o                         
  -6   5   4          6.45         45.71        24.48 o                         
   6  -5  -4          6.30          5.70        25.67 o                         
  -5   5   4        456.13        385.71        62.99 o                         
   5  -5  -4        479.74        482.08        51.96 o                         
  -4   5   4         79.07         75.14        19.78 o                         
   4  -5  -4         79.01         71.93        19.48 o                         
  -3   5   4      13448.69      12745.96       325.69 o                         
   3  -5  -4      13257.73      13388.46       326.69 o                         
  -2   5   4         77.53         77.53        16.33 o                         
   2  -5  -4         77.68         99.69        19.53 o                         
   1   1   8       4510.13       4630.37       151.90 o                         
  -1  -1  -8       4498.90       4284.32       196.80 o                         
   0  -4  -6        544.96        503.68        86.82 o                         
   0   5   4         36.72         42.04        20.41 o                         
   1   5   4      15001.49      15501.07       325.43 o                         
  -1  -5  -4      14458.43      15547.53       323.96 o                         
   2   5   4        308.97        280.57        30.96 o                         
  -2  -5  -4        318.61        341.89        25.88 o                         
   3   5   4       6177.07       6452.41       176.21 o                         
  -3  -5  -4       6415.31       6615.54       197.91 o                         
   4   5   4        120.29        146.69        26.42 o                         
  -4  -5  -4        123.57        160.47        31.50 o                         
   5   5   4       2538.80       2517.02       117.49 o                         
  -5  -5  -4       2435.13       2514.60       120.73 o                         
  -6   2  10        984.43        916.81       116.82 o                         
   6  -2 -10       1010.57        866.26       167.55 o                         
   7   5   4       3462.84       3631.04       282.61 o                         
  -7   2  10       8251.45       8109.93       555.41 o                         
  -7  -5  -4       3503.00       3864.24       308.52 o                         
  -8  -5  -4        237.89        384.47       120.20 o                         
   8   5   4        220.73        206.38        92.58 o                         
   9   5   4        184.23        157.18        63.76 o                         
  -9  -5  -4        175.47        172.75        74.52 o                         
   9  -3 -10         32.23         50.98        48.13 o                         
  -9   3  10         30.88         62.52        69.44 o                         
  -8   6   4       2176.26       2189.57       187.26 o                         
   8  -6  -4       2212.98       2334.38       184.70 o                         
   7  -6  -4         49.85        124.23        36.84 o                         
  -7   0  -8        335.68        403.33       124.27 o                         
  -6   0  -8        885.61        796.57       163.26 o                         
   6  -6  -4        628.12        682.98        81.64 o                         
  -5   6   4         31.05        -14.24        21.32 o                         
   5  -6  -4         30.60         24.72        19.41 o                         
  -4   6   4       7975.35       8056.66       241.52 o                         
   4  -6  -4       7979.71       8697.41       245.15 o                         
  -3   6   4         63.64         54.69        16.21 o                         
   3  -6  -4         64.61        111.79        19.20 o                         
   2  -4  -8      22135.37      23801.52       737.87 o                         
  -2   4   8      21982.47      21438.07      1048.15 o                         
  -1   6   4          1.41         13.83         9.97 o                         
   1  -6  -4          1.33         -5.99        11.10 o                         
   0   6   4       2780.35       2709.37       127.28 o                         
   0  -6  -4       2707.67       2694.33        77.07 o                         
  -1   1  10       2183.09       2394.62       195.89 o                         
   1  -1 -10       2179.29       2246.53       102.54 o                         
   2   6   4      11890.84      12548.79       287.80 o                         
  -2  -6  -4      12123.25      12809.37       281.87 o                         
   3   6   4        243.70        274.96        34.97 o                         
  -3  -6  -4        254.67        264.01        30.88 o                         
   4   6   4       1255.35       1345.99        84.27 o                         
  -4  -6  -4       1297.57       1450.88        97.07 o                         
   5   6   4        242.40        256.46        39.44 o                         
  -5  -6  -4        233.90        250.60        42.68 o                         
   6   6   4       5266.90       5154.77       177.06 o                         
  -6  -5  -6       9406.31       7650.00       543.97 o                         
   7   6   4        378.31        564.38       107.45 o                         
  -7  -6  -4        383.03        528.06       116.35 o                         
  -8   2  12       4060.37       3807.17       269.68 o                         
   9   6   4         69.41         62.02        46.80 o                         
  -9   2  12         97.40        222.79       128.06 o                         
  -9   7   4        498.56        461.71       112.84 o                         
   9  -7  -4        484.96        479.64        75.68 o                         
  -8   7   4         76.81        128.62        41.64 o                         
   8  -7  -4         75.56         42.16        37.15 o                         
  -7   7   4       2162.95       2099.61       170.50 o                         
   7  -7  -4       2236.90       2262.16       172.39 o                         
  -6   7   4          0.18          6.69        31.30 o                         
   6  -7  -4          0.27         32.62        27.31 o                         
   5  -7  -4       2798.41       2838.42       131.88 o                         
  -5   0 -10       6410.77       6143.93       458.26 o                         
   4  -4 -10         95.99        136.55        39.32 o                         
   4   0  10        591.90        572.59       129.22 o                         
  -4   0 -10        616.69        685.19       125.77 o                         
  -4   4  10         97.87        111.17        24.42 o                         
  -3   7   4      10565.25      10492.06       259.64 o                         
   3  -7  -4      10592.77      10868.75       285.14 o                         
  -2   7   4          5.16         18.03        12.32 o                         
   2  -7  -4          4.56          5.17         9.58 o                         
  -1   7   4       3314.88       3334.16       117.12 o                         
   1  -7  -4       3296.79       3515.11       114.10 o                         
   0   7   4         90.60        120.03        34.39 o                         
   0  -7  -4         92.68         98.20        16.76 o                         
   1   7   4      13416.43      13606.37       303.03 o                         
  -1  -7  -4      13639.51      14163.21       307.11 o                         
   2   7   4        583.33        592.61        47.15 o                         
  -2  -7  -4        595.51        582.87        39.82 o                         
  -3   1  12       9636.35       8984.18       478.71 o                         
  -3  -5  -8      17121.51      17387.38       894.41 o                         
   3  -1 -12       9526.95       8804.27       354.56 o                         
  -4  -5  -8       1095.12        886.89       156.92 o                         
   4   7   4        140.03        187.39        32.08 o                         
   5   7   4       2015.09       1918.17       111.10 o                         
  -5  -7  -4       1931.15       2113.43       128.96 o                         
   6   7   4        305.78        354.41        44.21 o                         
  -6  -7  -4        299.34        280.44        79.68 o                         
   7   7   4       2763.63       3128.27       221.31 o                         
  -7  -7  -4       2846.42       2998.71       274.27 o                         
   8   7   4        179.62        214.42        62.48 o                         
  -8  -7  -4        177.02        170.68        75.19 o                         
   9   7   4        568.08        655.04       108.46 o                         
  -9  -7  -4        555.78        702.01       130.21 o                         
  -9   8   4         37.10        -44.68        47.34 o                         
   9  -8  -4         36.41         57.14        58.25 o                         
  -8   8   4       2370.01       2292.66       250.71 o                         
   8  -8  -4       2405.26       2565.36       248.36 o                         
  -7   8   4         12.58        -28.66        28.66 o                         
   7  -8  -4         12.84         24.63        28.86 o                         
   6  -4 -12       2120.32       2163.34       176.59 o                         
  -6   4  12       2012.83       1887.55       247.70 o                         
  -5   8   4          7.89         17.75        26.36 o                         
   5  -8  -4          9.34         26.80        15.86 o                         
  -4   8   4       3988.73       3970.10       135.32 o                         
   4  -8  -4       3924.77       3673.94       148.51 o                         
  -3   8   4         81.43         79.50        20.04 o                         
   3  -8  -4         84.30         70.79        19.06 o                         
   2   0  12      28872.05      27624.73       729.35 o                         
  -2   0 -12      29138.29      31725.44      1330.15 o                         
  -1   8   4          4.63         30.08        12.45 o                         
   1  -8  -4          5.18          9.35        15.61 o                         
   0   8   4       1111.76       1112.58       100.51 o                         
   0  -8  -4       1125.29       1117.75        54.98 o                         
   1   8   4         82.40         98.77        16.80 o                         
  -1  -5 -10       1348.18       1140.61       154.49 o                         
   1   5  10       1350.77       1247.60        77.46 o                         
   2   8   4       2662.82       2794.40       105.50 o                         
   3   8   4         84.12         81.87        21.75 o                         
  -3  -8  -4         80.54        111.97        29.70 o                         
   4   8   4        732.29        828.47        68.51 o                         
  -4  -8  -4        786.80        936.63        80.44 o                         
  -5   1  14       1112.04       1171.73       123.35 o                         
   5  -1 -14       1132.14       1113.00       177.52 o                         
   6   8   4       3065.39       3032.80       153.63 o                         
  -6  -8  -4       3060.59       3212.83       259.03 o                         
   7   8   4        209.77        184.98        54.54 o                         
  -7  -8  -4        215.86        402.56        88.55 o                         
   8   8   4       1554.43       1674.69       196.05 o                         
  -8  -8  -4       1561.90       1955.48       225.61 o                         
  -9  -6  -8        931.15        749.29       152.06 o                         
   9   6   8        942.18       1041.81       170.16 o                         
  -9   9   4        554.44        565.84       115.77 o                         
   9  -9  -4        544.98        736.99       113.04 o                         
   8   1  12        175.28        372.72       122.55 o                         
   8  -4 -14         95.25         87.07        44.81 o                         
  -8  -1 -12        182.03        114.76        92.42 o                         
  -8   4  14         95.10         63.16        74.88 o                         
  -7   9   4       2204.34       2034.76       224.76 o                         
   7  -9  -4       2207.84       2254.31       225.91 o                         
  -6   9   4         16.01         22.07        42.43 o                         
   6  -9  -4         14.45         29.39        43.25 o                         
  -5   9   4       2906.81       2836.49       177.76 o                         
   5  -9  -4       2886.66       2824.17       172.52 o                         
  -4   9   4         33.29         42.45        22.01 o                         
   4  -9  -4         30.89         -5.56        23.79 o                         
  -3   9   4       4727.41       4598.93       148.81 o                         
   3  -9  -4       4631.03       4482.48       174.70 o                         
  -2   9   4          1.10          3.23        12.73 o                         
   2  -9  -4          1.00          3.40        15.20 o                         
  -1   9   4       2182.93       2246.63       105.05 o                         
   1  -5 -12       3496.00       3475.80       289.70 o                         
  -1   5  12       3508.92       3426.44       214.25 o                         
   0   0  14       2479.31       2251.04       148.18 o                         
   0   0 -14       2468.88       2427.49       155.15 o                         
   1   9   4       1471.22       1549.61        83.19 o                         
  -1  -9  -4       1677.08       1830.60        82.32 o                         
   2   9   4        119.66        113.01        22.06 o                         
  -2  -9  -4        108.48        161.56        18.94 o                         
   3   9   4       1225.40       1329.82        83.44 o                         
  -3  -9  -4       1094.21       1110.57        89.18 o                         
   4   9   4         56.88         72.75        21.23 o                         
  -4  -9  -4         56.45         61.09        25.54 o                         
   5   9   4       4622.97       4299.73       161.52 o                         
  -5  -9  -4       4575.31       4778.76       187.30 o                         
   6   9   4        308.08        269.39        42.15 o                         
  -6  -9  -4        307.99        212.07        65.92 o                         
  -7  -6 -10       5422.72       5342.31       482.84 o                         
  -7   1  16       6693.22       7045.54       606.73 o                         
   7   6  10       5366.36       5651.25       320.65 o                         
   7  -1 -16       6628.71       7382.34       566.38 o                         
   8   9   4        118.87        235.45        64.44 o                         
  -8  -9  -4        117.11        191.14        66.02 o                         
  -8  10   4       1828.58       1981.87       230.83 o                         
   8 -10  -4       1874.78       1892.15       212.89 o                         
  -7  10   4         18.76         48.92        33.34 o                         
   7 -10  -4         17.87        142.45        57.93 o                         
   6   1  14       3734.34       3995.28       371.21 o                         
   6 -10  -4       1469.35       1814.12       199.89 o                         
  -6  -1 -14       3745.25       3460.51       349.62 o                         
   5   1  14       1205.10       1150.44       185.98 o                         
   5 -10  -4         83.63        149.05        42.32 o                         
  -4  10   4        744.25        680.75        73.36 o                         
   4 -10  -4        683.38        617.89        70.61 o                         
   3  -5 -14        593.87        620.02        68.72 o                         
  -3   5  14        590.34        531.35        77.64 o                         
  -2  10   4       6228.78       6491.96       252.79 o                         
   2 -10  -4       6196.07       6129.98       211.82 o                         
  -1  10   4          7.25         12.39        23.57 o                         
   1 -10  -4          7.50         -6.28        15.84 o                         
   0  10   4        869.77        773.63        73.62 o                         
   0 -10  -4        848.45        762.33        57.79 o                         
   1  10   4         31.46         62.67        25.00 o                         
  -1 -10  -4         32.30         63.25        17.69 o                         
   2   0 -16       3875.42       3708.38       169.70 o                         
   3  10   4         67.98         63.88        26.21 o                         
  -3 -10  -4         63.41         52.34        28.78 o                         
   4  10   4        686.17        678.75        63.25 o                         
  -4 -10  -4        717.11        731.90        77.33 o                         
  -5  -6 -12       1916.27       2064.25       269.69 o                         
   5   6  12       1940.96       1951.31       164.91 o                         
   6  10   4       2497.68       2635.09       145.13 o                         
  -6 -10  -4       2499.23       2273.01       219.40 o                         
   7  10   4        161.76        276.11        64.83 o                         
  -7 -10  -4        160.16        156.66        56.39 o                         
   8  10   4        809.32        836.92       128.87 o                         
  -8 -10  -4        857.25        713.80       119.55 o                         
  -8  11   4         13.01         15.95        42.44 o                         
   8 -11  -4         12.13          4.74        36.82 o                         
  -7  11   4       1061.94       1219.60       175.35 o                         
   7 -11  -4       1107.97       1362.21       174.78 o                         
  -6  11   4        113.16         58.54        49.66 o                         
   6 -11  -4        115.47        150.11        57.44 o                         
   5  -5 -16       1708.38       1810.53       252.68 o                         
  -5   5  16       1622.34       1547.00       222.30 o                         
   4   1  16       1243.49       1280.20       181.16 o                         
   4 -11  -4        106.38        199.26        41.53 o                         
  -4  -1 -16       1265.06       1254.07       142.49 o                         
   3   1  16       9252.02       8149.27       541.53 o                         
  -3  -1 -16       9238.36       9771.68       595.08 o                         
  -2  11   4         63.99         80.17        28.06 o                         
   2 -11  -4         61.84         58.98        18.86 o                         
  -1  11   4       2302.11       2267.41       166.76 o                         
   1 -11  -4       2358.57       2243.83       107.37 o                         
   0  11   4        239.11        249.50        41.41 o                         
   0 -11  -4        238.94        297.05        42.89 o                         
   1  11   4       1277.76       1211.30        96.81 o                         
  -1 -11  -4       1221.85       1149.64        90.62 o                         
   2  11   4        114.44        194.85        37.00 o                         
  -3  -6 -14       5414.20       5035.16       422.71 o                         
   3  11   4       3344.03       3612.84       174.82 o                         
   3   6  14       5591.58       5146.19       439.37 o                         
  -4   0  18       1140.01       1185.86       117.96 o                         
   4   0 -18       1116.31       1268.77       180.84 o                         
   5  11   4       2000.59       2012.46       142.70 o                         
  -5 -11  -4       1974.09       1915.38       135.90 o                         
   6  11   4        334.39        353.80        64.67 o                         
  -6 -11  -4        332.28        332.05        87.07 o                         
   7  11   4       1513.53       2025.10       349.87 o                         
  -7 -11  -4       1522.98       1692.45       199.46 o                         
  -8 -11  -4        170.25        130.73        61.68 o                         
   7  -5 -18        318.23        441.28       133.43 o                         
  -7   5  18        307.50        404.99        98.57 o                         
  -6  12   4        465.62        480.76       102.53 o                         
   6 -12  -4        507.41        681.15        97.59 o                         
  -5  12   4         49.51        207.48        65.16 o                         
   5 -12  -4         55.43         34.02        28.25 o                         
  -4  12   4       1669.73       1656.14       122.58 o                         
   4 -12  -4       1612.31       1490.54       120.18 o                         
  -3  12   4         31.28         49.31        26.00 o                         
   3 -12  -4         31.09         18.61        19.80 o                         
  -2  -1 -18       7438.99       6804.27       353.80 o                         
   2 -12  -4       3560.57       3669.00       163.05 o                         
   1   1  18       1581.97       1673.02       131.62 o                         
  -1  -1 -18       1570.20       1732.03       205.19 o                         
   0  12   4        988.70        987.49        93.16 o                         
   0  -6 -16       2358.70       2438.25       268.78 o                         
  -1  -6 -16        711.41        704.46       145.97 o                         
   1  12   4        428.32        365.50        73.00 o                         
   2  12   4       8285.17       8071.15       325.54 o                         
  -2 -12  -4       8236.95       7253.86       301.26 o                         
   3  12   4        135.14        101.73        43.42 o                         
  -3 -12  -4        137.83        180.97        39.35 o                         
   4  12   4        530.57        444.36        79.92 o                         
  -4 -12  -4        527.42        582.07        70.42 o                         
   5  12   4        310.95        350.65        63.65 o                         
  -5 -12  -4        314.11        265.46        43.57 o                         
  -6   0  20       3212.79       3595.21       398.76 o                         
   6   0 -20       3115.62       3026.18       328.28 o                         
   7  12   4         85.45         92.47        73.63 o                         
  -7 -12  -4         88.96         92.26        56.48 o                         
   7   2  18       2742.88       2908.52       226.88 o                         
   7 -13  -4       1177.57       1173.94       236.23 o                         
  -7  -2 -18       2640.14       2818.65       352.69 o                         
  -6  13   4         96.45         62.75        50.33 o                         
   6   2  18       2343.57       1853.19       249.63 o                         
   6 -13  -4        104.39         57.02        44.50 o                         
  -5  13   4        330.60        353.90        85.08 o                         
   5 -13  -4        324.38        504.10       103.52 o                         
  -4  13   4         43.97        113.00        39.19 o                         
   4 -13  -4         49.03         -2.61        30.80 o                         
  -3  13   4       2377.36       2132.90       147.45 o                         
   3 -13  -4       2396.79       2270.79       183.23 o                         
   2  -6 -18        497.03        661.68       133.42 o                         
  -1  13   4        667.79        617.25        87.57 o                         
   1  -6 -18       1094.85        966.65       165.71 o                         
   0  13   4        247.60        346.17        67.31 o                         
   0 -13  -4        247.92        217.93        50.23 o                         
   0  -1 -20       1170.45       1117.02       166.13 o                         
  -1   1  20       4702.97       5112.55       271.45 o                         
   1  -1 -20       4804.92       4571.59       270.50 o                         
   2  13   4        149.51        136.77        40.25 o                         
  -2 -13  -4        152.97        156.63        43.48 o                         
   3  13   4       1218.50       1162.88       127.89 o                         
  -3 -13  -4       1273.62       1383.98       131.03 o                         
   4  13   4        222.03        213.70        53.78 o                         
  -4 -13  -4        227.98        245.07        52.72 o                         
   5  13   4        168.04        306.41        57.05 o                         
  -5 -13  -4        181.84        244.48        51.83 o                         
  -6  -7 -16        912.82        705.46       162.48 o                         
  -6 -13  -4        217.95        338.53       137.76 o                         
   6   7  16        920.53       1063.11       186.58 o                         
   7  13   4       1039.74        903.72       240.00 o                         
  -7 -13  -4       1036.63       1134.55       252.33 o                         
  -6  14   4        730.38        653.45       122.01 o                         
   6 -14  -4        764.74       1032.73       151.14 o                         
   5   2  20       1488.56       1609.62       215.45 o                         
  -5  -2 -20       1433.91       1246.20       209.76 o                         
   4  -6 -20       1962.88       2097.89       271.74 o                         
   4   2  20       2811.64       2648.90       285.07 o                         
  -4   6  20       2046.24       1760.70       246.05 o                         
  -3  14   4         23.59         58.05        32.72 o                         
  -3   6  20        100.84        175.91        73.71 o                         
  -2  14   4        704.83        811.82        88.22 o                         
   2 -14  -4        758.33        644.63        90.14 o                         
  -1  14   4        216.37        224.53        44.28 o                         
   1 -14  -4        217.60        220.34        55.34 o                         
   0  14   4        111.39        104.07        42.84 o                         
   0 -14  -4        105.88         66.66        36.57 o                         
   1  14   4        312.14        255.69        61.39 o                         
  -1 -14  -4        310.97        329.39        68.20 o                         
   2  14   4       1486.95       1821.72       194.44 o                         
  -2 -14  -4       1491.82       1645.00       148.45 o                         
  -3   1  22        925.55       1008.77       173.67 o                         
   3  -1 -22        947.01        927.91       110.31 o                         
  -4  -7 -18        695.40        657.34       155.54 o                         
   4   7  18        690.04        838.98       170.14 o                         
   5  14   4        182.72        113.13        40.09 o                         
  -5 -14  -4        192.24        272.92        69.06 o                         
   6  14   4       1105.49       1270.20       146.53 o                         
   6 -15  -4         63.86         60.24        65.19 o                         
  -5  15   4        172.90        228.03        70.09 o                         
  -4  15   4        177.24        264.25        60.43 o                         
   4 -15  -4        177.56         97.46        47.48 o                         
   3   2  22       2330.05       2615.72       277.95 o                         
  -3  -2 -22       2272.38       2404.72       218.03 o                         
   2   2  22       1097.55        919.16       165.24 o                         
  -2  -2 -22       1070.29       1159.29       188.71 o                         
   2 -15  -4         28.74         85.22        55.59 o                         
  -1  15   4        795.44        815.40        92.83 o                         
   1 -15  -4        773.49        777.11       133.86 o                         
   0  15   4         81.55        133.77        53.66 o                         
   0 -15  -4         89.93         66.37        34.44 o                         
   1  15   4        942.53        995.47       127.37 o                         
  -2  -7 -20        350.50        331.10       123.63 o                         
   2   7  20        352.42        198.91       106.04 o                         
   3  15   4         56.30         61.42        29.21 o                         
  -3 -15  -4         82.38         62.67        44.27 o                         
   4  15   4        112.93        106.77        40.76 o                         
  -4 -15  -4        110.59        122.20        52.43 o                         
  -5   1  24        280.51        272.36        97.19 o                         
   5  -1 -24        290.72        199.69       121.24 o                         
  -5  16   4        202.81         79.01        57.36 o                         
   5 -16  -4        201.96        228.47        61.28 o                         
  -4  16   4        375.88        336.47        54.71 o                         
   4 -16  -4        396.17        339.21        68.33 o                         
  -3  16   4        125.79        141.56        41.74 o                         
   3 -16  -4        127.09        121.48        66.45 o                         
  -2  16   4        811.69        882.68       115.79 o                         
   2 -16  -4        823.82        780.97       148.19 o                         
   1  -7 -22        793.59        514.23       139.07 o                         
  -1  -2 -24        639.26        929.58       129.65 o                         
   0  -7 -22        754.58        559.52       129.73 o                         
   0   2  24        742.81        829.34       151.78 o                         
   0  -2 -24        737.67        550.15        91.38 o                         
   0   7  22        747.80        962.65       180.07 o                         
   1  16   4         29.87         64.18        35.50 o                         
  -1 -16  -4         28.84        -33.89        33.89 o                         
   2  16   4         49.34          8.18        46.04 o                         
  -2 -16  -4         58.76        -16.10        40.85 o                         
   3  16   4          1.44         -5.04        31.76 o                         
  -3 -16  -4          0.83         78.13        48.33 o                         
   4  16   4        370.32        286.98        65.00 o                         
  -4 -16  -4        379.14        394.93        90.16 o                         
  -2  17   4         69.97        118.02        93.69 o                         
   2  -7 -24        825.25        826.08       167.88 o                         
  -2   7  24        782.63        817.27       148.20 o                         
  -1  17   4        744.60        854.63       145.31 o                         
   1 -17  -4        748.57        604.66       130.28 o                         
   0  17   4        172.79        181.19        46.12 o                         
   0 -17  -4        177.45        144.77        58.29 o                         
  -1 -17  -4        915.78       1045.56       160.77 o                         
   3  17   4        741.99        815.66       113.18 o                         
  -3 -17  -4        720.26        712.93       119.92 o                         
  -2  18   4        721.85        589.15       140.58 o                         
   2 -18  -4        704.91        381.52        98.21 o                         
  -1  18   4        176.52        205.43        74.29 o                         
   1 -18  -4        170.81        122.76        60.77 o                         
   0  18   4        745.13        855.04       131.52 o                         
   0 -18  -4        750.72        712.46       131.36 o                         
   1  18   4        114.42        130.75        37.30 o                         
  -1 -18  -4        119.72         53.31        51.74 o                         
 -10   1   5         15.20          2.07        32.83 o                         
  10  -1  -5         14.70        -10.28        41.51 o                         
  -9   1   5         67.43         83.80        41.92 o                         
   9  -1  -5         68.96         91.17        47.05 o                         
  -8   1   5          0.68         90.44        46.81 o                         
   8  -1  -5          0.62         19.37        22.97 o                         
   7   2   1        353.41        281.14        60.15 o                         
  -7  -2  -1        362.07        233.32       110.25 o                         
  -6   1   5         97.20        110.31        65.68 o                         
   6  -1  -5         96.77         91.28        33.20 o                         
  -5   1   5        102.75        129.35        53.15 o                         
   5  -1  -5        101.35        112.91        29.25 o                         
   4  -1  -5        104.62        124.92        13.87 o                         
  -4   3   1        457.04        489.47        47.16 o                         
  -3   1   5       1263.23       1263.30        59.79 o                         
   3  -1  -5       1245.02       1310.36        58.37 o                         
  -2   1   5        990.08       1029.60        79.76 o                         
   2  -1  -5        987.09        933.58        39.40 o                         
  -1   1   5        331.45        333.81        37.82 o                         
   1  -1  -5        329.57        328.77        20.69 o                         
   0   1   5         47.86         45.66        15.29 o                         
   0  -1  -5         49.88         47.10        10.42 o                         
   1   1   5        538.12        542.91        27.78 o                         
  -1  -1  -5        535.60        581.00        29.32 o                         
   2   1   5       1502.32       1639.06        52.29 o                         
  -2  -1  -5       1493.01       1502.77        51.48 o                         
   3   1   5       2395.37       2380.88        78.82 o                         
  -3  -1  -5       2383.80       2472.87        81.07 o                         
  -4   4   1        213.54        203.27        45.62 o                         
   4  -4  -1        222.16        252.34        41.71 o                         
   5   1   5         44.47         47.76        23.03 o                         
  -5  -1  -5         45.61         57.80        13.95 o                         
   6   1   5         48.46         70.52        29.05 o                         
  -6  -1  -5         50.07        110.37        32.54 o                         
   7   1   5         72.79        159.44        65.83 o                         
  -7  -1  -5         75.94        108.47        64.61 o                         
  -8   4   5        866.70        981.56       124.24 o                         
   8  -4  -5        854.69        741.60       159.83 o                         
   9   1   5         95.98         51.70        45.15 o                         
  -9  -1  -5         95.96        -47.07        47.07 o                         
  10   1   5          7.91         20.13        43.44 o                         
 -10  -1  -5          7.49        188.10        54.23 o                         
 -10   2   5         61.11        136.14        50.43 o                         
  10  -2  -5         61.28        -11.52        27.51 o                         
  -9   2   5         28.25          0.89        42.94 o                         
   9  -2  -5         32.67        154.87        37.62 o                         
  -8   2   5        150.12        143.80        51.19 o                         
   8  -2  -5        149.10        116.45        45.92 o                         
  -7   2   5         93.08         67.89        45.22 o                         
   7  -2  -5         95.24        115.82        45.48 o                         
   6  -3  -3        475.11        546.45       124.05 o                         
  -6   3   3        475.68        411.92       127.00 o                         
   5   2   3        225.90        289.12        47.99 o                         
  -5  -2  -3        235.01        214.19        43.13 o                         
  -4   2   5         21.84         34.34        25.03 o                         
   4  -2  -5         25.52          4.09        11.78 o                         
  -3   2   5       1102.56       1093.08        54.16 o                         
   3  -2  -5       1083.75       1137.42        60.24 o                         
  -2   2   5       2813.30       2862.02        92.46 o                         
   2  -2  -5       2806.02       2792.35        93.66 o                         
  -1   2   5         50.31         34.13        14.65 o                         
   1  -2  -5         51.36         57.12        14.15 o                         
   0   2   5         59.77         67.30        15.40 o                         
   0  -2  -5         59.80         56.97        11.99 o                         
   1   2   5        397.42        394.66        22.94 o                         
  -1  -2  -5        391.86        385.56        28.30 o                         
   2   2   5       1927.25       2046.47        64.19 o                         
  -2  -4  -1       3659.68       4039.73       177.49 o                         
   3   2   5       1640.44       1682.62        71.94 o                         
  -3   3   5       2057.74       2233.20       166.76 o                         
   3  -3  -5       2040.72       2065.59       154.51 o                         
   4   2   5         94.43        104.58        20.09 o                         
  -4  -2  -5         92.87         94.28        19.27 o                         
   5   2   5         55.38         31.58        14.79 o                         
  -5  -2  -5         59.88         73.51        19.24 o                         
   6   2   5        176.60        226.87        50.73 o                         
  -6  -2  -5        179.36        225.30        51.26 o                         
   7   2   5         48.86        101.10        51.03 o                         
  -7  -2  -5         48.24        101.74        59.55 o                         
   8   2   5        329.96        282.44        81.98 o                         
  -8  -2  -5        326.35        295.94        88.48 o                         
  -9   5   1        126.74        101.07        66.23 o                         
   9  -5  -1        133.02         26.33        76.76 o                         
  10   1   3         16.38        -64.80        64.80 o                         
 -10  -1  -3         16.32        -48.19        48.19 o                         
  -9   3   5         23.58         20.87        37.53 o                         
   9  -3  -5         25.65         64.67        37.69 o                         
   8  -3  -5        964.96       1016.20       123.42 o                         
  -8   3   5        962.88        787.67       181.66 o                         
  -7   3   5        502.30        478.80        83.02 o                         
   7  -3  -5        508.52        527.19        85.85 o                         
  -6   3   5         21.02         53.54        41.32 o                         
   6  -3  -5         20.39         -5.78        27.93 o                         
  -5   3   5         10.25         -4.52        24.13 o                         
   5  -3  -5          9.05          5.05        13.11 o                         
  -4   3   5        173.36        205.95        22.45 o                         
   4  -3  -5        187.85        189.57        26.60 o                         
  -3  -2  -5       1827.78       1810.34       157.12 o                         
  -2   3   5       2003.54       1976.68        75.12 o                         
   2  -3  -5       2010.22       1992.51        76.81 o                         
  -1   3   5        237.90        207.01        18.76 o                         
   1  -3  -5        239.96        262.20        24.62 o                         
   0   3   5         32.25         59.31        15.12 o                         
   0  -4  -3        127.88        107.62        51.14 o                         
   1   3   5        683.67        641.16        40.06 o                         
  -1  -3  -5        691.00        731.38        46.23 o                         
   2   3   5        112.25        140.14        22.07 o                         
  -2  -3  -5        116.73        147.20        23.03 o                         
   3   3   5        311.06        351.73        34.88 o                         
  -3  -3  -5        302.34        369.58        38.82 o                         
   4   3   5        171.56        177.76        26.62 o                         
  -4  -3  -5        164.10        190.77        30.90 o                         
  -5   3   7        264.89        323.56        65.11 o                         
   5  -3  -7        254.86        360.80       100.55 o                         
   6   3   5         32.69         56.14        27.76 o                         
  -6  -3  -5         35.89          1.08        22.53 o                         
  -7  -5  -1        340.56        235.03        62.39 o                         
   7   5   1        344.92        428.81       114.04 o                         
   8   3   5         63.57         72.96        56.98 o                         
  -8  -3  -5         66.15        130.98        65.97 o                         
   9   3   5         14.47         78.48        48.99 o                         
  -9  -3  -5         13.43        -12.46        51.39 o                         
  10  -3  -7         56.28        189.86        56.05 o                         
 -10   3   7         58.62        156.22        67.85 o                         
  -9   4   5         77.61         52.68        49.24 o                         
   9  -4  -5         76.11        121.28        34.69 o                         
   8   1   5        966.07       1039.11       184.29 o                         
  -8  -1  -5        979.64        946.80       189.58 o                         
  -7   4   5        388.25        499.94        80.85 o                         
   7  -4  -5        397.55        301.41        57.53 o                         
  -6   4   5          7.53         -8.77        34.56 o                         
   6  -4  -5          8.44          5.40        24.32 o                         
  -5   4   5        177.46        165.46        45.51 o                         
   5  -4  -5        167.64        169.77        28.92 o                         
  -4   4   5        484.33        484.05        44.58 o                         
   4  -4  -5        501.61        559.01        51.75 o                         
  -3   4   5       2593.37       2376.44       215.17 o                         
   3  -4  -5       1222.54       1167.57        71.30 o                         
   2  -4  -5       1513.32       1503.71        68.84 o                         
  -2   4   5       3207.78       3085.27       231.59 o                         
  -1   4   5        692.38        837.74        80.49 o                         
   1   2   7       5419.02       5524.98       288.55 o                         
   1  -4  -5        678.71        615.24        37.00 o                         
  -1  -2  -7       5488.39       5513.33       335.10 o                         
   0   4   5        175.61        160.32        19.73 o                         
   0  -4  -5        160.72        165.31        18.37 o                         
   0  -2  -7        522.11        511.54        54.94 o                         
   1   4   5        751.00        679.91        42.61 o                         
  -1  -4  -5        785.34        790.75        51.03 o                         
   2   4   5        947.47        943.90        56.18 o                         
  -2  -4  -5       1008.27       1038.79        64.24 o                         
   3   4   5         12.99         -4.22        12.29 o                         
  -3  -4  -5         12.62         27.50        14.63 o                         
   4   4   5        322.85        368.03        40.22 o                         
  -4  -4  -5        317.23        423.95        48.49 o                         
  -5  -5  -3        359.20        414.25        68.06 o                         
   5   5   3        365.99        392.35        62.38 o                         
   6   4   5        404.79        364.30        49.88 o                         
  -6  -4  -5        368.59        432.66        67.11 o                         
  -7   3   9        318.66        366.26        70.24 o                         
   7  -3  -9        329.04        434.43       120.15 o                         
   8   4   5          0.67        -13.64        42.24 o                         
  -8  -4  -5          0.31         16.87        57.05 o                         
   9   4   5         22.16         66.67        48.02 o                         
  -9  -4  -5         20.00        -40.50        40.50 o                         
  -9   5   5        176.10        151.06        52.17 o                         
   9  -5  -5        167.83        133.87        42.56 o                         
  -8   5   5        240.51        235.46        66.87 o                         
   8  -5  -5        249.18        303.18        66.37 o                         
  -7   5   5        262.89        227.06        59.11 o                         
   7  -5  -5        266.72        327.56        64.07 o                         
   6   1   7        590.40        560.39       133.26 o                         
  -6  -1  -7        600.58        704.64        86.57 o                         
   5  -5  -5        134.65        118.96        23.19 o                         
  -5   4   7        372.41        336.58       115.90 o                         
  -4   5   5        892.44        878.05        65.10 o                         
   4  -5  -5        895.80        831.15        65.89 o                         
  -3   5   5       1264.05       1239.63        68.16 o                         
   3  -5  -5       1267.24       1279.85        70.68 o                         
  -2   5   5        143.65        129.94        19.03 o                         
   2  -5  -5        140.59        125.44        20.11 o                         
  -1   5   5        152.50        139.24        12.87 o                         
   1  -5  -5        148.45        139.55        14.92 o                         
   0   5   5       1012.76        923.92        42.96 o                         
   0  -5  -5        990.77        959.28        45.65 o                         
   1  -2  -9       2036.47       2114.22       136.75 o                         
   2   5   5       1502.37       1524.94        71.61 o                         
  -2   2   9       2628.47       2691.84       170.68 o                         
  -2  -5  -5       1532.31       1642.95        80.45 o                         
  -3  -5  -5        913.14        940.46        80.88 o                         
   3   5   5        858.69        910.12        84.40 o                         
   4   5   5        410.57        388.62        43.52 o                         
  -4  -5  -5        413.97        533.74        53.27 o                         
   5   5   5        268.80        278.33        38.94 o                         
  -5  -5  -5        254.21        320.97        41.92 o                         
   6   5   5        299.56        290.11        39.96 o                         
  -6  -5  -5        301.05        232.84        55.95 o                         
   7   5   5        335.38        215.53        66.73 o                         
  -7  -5  -5        332.90        434.63        98.06 o                         
   8   5   5         22.41          0.18        38.82 o                         
  -8  -5  -5         20.17         57.82        53.74 o                         
  -9   3  11        303.21        337.54       114.47 o                         
   9  -3 -11        311.77        190.18       101.08 o                         
  -9   6   5        218.38        261.90        64.31 o                         
   9  -6  -5        222.86        250.21        59.11 o                         
  -8   6   5         75.52         94.12        43.47 o                         
   8  -6  -5         74.51        188.63        51.79 o                         
   7  -4  -9        302.94        361.47        81.71 o                         
  -7   4   9        300.50        442.56       144.24 o                         
  -6   6   5          5.87         20.55        29.12 o                         
   6  -6  -5          7.35          6.51        23.92 o                         
  -5   6   5        318.11        337.52        55.92 o                         
   5  -6  -5        323.99        285.77        40.12 o                         
   4   1   9        920.39        991.72        97.62 o                         
  -4  -1  -9        935.92        943.61       102.97 o                         
  -3   6   5       1180.36       1197.08        72.84 o                         
   3  -6  -5       1179.58       1119.99        68.63 o                         
  -2   6   5        775.20        783.98        44.50 o                         
   2  -6  -5        734.70        717.08        44.62 o                         
  -1   6   5        704.39        628.31        37.08 o                         
   1  -6  -5        703.51        668.60        56.45 o                         
   0   6   5        798.92        792.95        74.90 o                         
   0  -6  -5        794.33        742.27        37.76 o                         
  -1  -5  -7        603.02        623.93        64.75 o                         
   1   5   7        588.45        540.39        52.56 o                         
   2   6   5       3445.68       3649.15       115.63 o                         
  -2  -6  -5       3495.06       3695.39       104.62 o                         
   3   6   5          3.74        -11.16        11.16 o                         
  -3   2  11        117.69         20.14        37.91 o                         
  -4   2  11        124.23        154.18        59.30 o                         
   5   6   5        684.64        634.52        60.68 o                         
  -5  -6  -5        666.13        741.02        71.49 o                         
   6   6   5        784.00        784.80        70.68 o                         
  -6  -6  -5        751.58        794.46       129.41 o                         
   7   6   5         98.08        134.83        41.72 o                         
  -7  -6  -5        102.34         81.46        50.42 o                         
  -8  -6  -5        547.43        492.01       136.86 o                         
   8   6   5        515.19        348.75       107.22 o                         
   9   6   5        232.85        217.53        74.96 o                         
  -9  -6  -5        232.72        328.36        77.10 o                         
   9  -4 -11        100.41         11.84        51.69 o                         
  -9   4  11         89.57        337.19       110.49 o                         
  -8   7   5        299.71        239.38        71.79 o                         
   8  -7  -5        326.98        320.83        62.54 o                         
  -7   7   5        137.48         81.79        37.05 o                         
   7  -7  -5        130.83        195.52        51.67 o                         
  -6   7   5         28.01         96.35        37.26 o                         
   6  -7  -5         25.66          9.38        27.22 o                         
  -5   7   5        163.33        210.25        47.25 o                         
   5  -7  -5        160.51        141.00        29.71 o                         
  -4   7   5        352.64        315.89        41.14 o                         
   4  -7  -5        352.12        395.54        46.66 o                         
  -3   7   5       1668.20       1614.53        77.05 o                         
   3  -7  -5       1692.23       1534.18        83.05 o                         
   2   1  11        793.02        767.90        44.53 o                         
  -2  -1 -11        809.52        999.15        93.77 o                         
  -1   7   5        187.28        256.73        23.76 o                         
   1  -5  -9       1684.20       1919.51       189.51 o                         
   0   7   5       1186.07       1096.98        94.03 o                         
   0  -7  -5       1170.54       1173.90        52.14 o                         
   1   7   5        892.76        800.31        45.74 o                         
  -1  -7  -5        908.19        813.38        46.56 o                         
   2   7   5        579.70        559.66        47.48 o                         
  -2  -7  -5        579.54        615.33        35.25 o                         
   3   7   5        147.89        130.85        27.56 o                         
  -3  -7  -5        149.83        141.92        32.23 o                         
   4   7   5        129.67         90.10        25.62 o                         
  -4  -7  -5        135.29        113.80        31.40 o                         
   5   7   5       1157.91       1190.75        85.65 o                         
  -5  -7  -5       1119.58       1169.10        93.61 o                         
  -6  -6  -7        371.37        235.17       105.49 o                         
  -6   2  13       1090.67       1163.85       128.69 o                         
   6   6   7        369.82        399.69        69.62 o                         
   6  -2 -13       1098.19       1016.87       179.66 o                         
   7   7   5        453.08        610.29        89.30 o                         
  -7  -7  -5        469.58        508.25       106.50 o                         
   8   7   5        157.45        236.79        64.07 o                         
  -8  -7  -5        151.61        253.34        77.90 o                         
   9   7   5         66.80        141.99        47.57 o                         
  -9  -7  -5         61.38         72.55        51.38 o                         
  -9   8   5        517.30        484.99       112.16 o                         
   9  -8  -5        531.40        604.51       110.87 o                         
  -8   8   5        196.74        202.70        72.62 o                         
   8  -8  -5        223.18        305.93        84.57 o                         
  -7   8   5        457.24        414.59        90.16 o                         
   7  -8  -5        457.69        462.39        97.75 o                         
  -6   8   5        582.32        561.18       111.58 o                         
   6  -8  -5        597.00        676.12        85.67 o                         
  -5   8   5        185.53         95.41        55.76 o                         
   5  -8  -5        189.97        198.09        34.49 o                         
   4  -8  -5        757.57        729.62        64.39 o                         
  -4   5  11       1287.36       1049.72       173.20 o                         
   3  -5 -11       1211.70       1149.10       118.39 o                         
   3  -8  -5        817.37        783.53        61.78 o                         
  -3   5  11       1222.01       1220.70       175.94 o                         
  -2   8   5        541.75        415.09        39.77 o                         
   2  -8  -5        535.25        526.68        30.85 o                         
  -1   8   5         23.20         18.31        11.15 o                         
   1  -8  -5         17.63         18.65        14.73 o                         
   0   1  13        805.98        758.51        63.10 o                         
   0  -1 -13        805.87        823.93        78.50 o                         
   1   8   5        377.26        330.16        32.36 o                         
  -1  -8  -5        373.56        390.60        36.54 o                         
   2   8   5        765.77        808.20        56.12 o                         
  -2  -8  -5        743.08        732.89        44.16 o                         
   3   8   5         15.69         39.87        18.88 o                         
  -3  -8  -5         15.39         14.04        18.86 o                         
  -4  -6  -9        476.91        483.97       122.63 o                         
   4   6   9        447.90        446.50        70.79 o                         
   5   8   5        194.19        207.24        36.62 o                         
  -5  -8  -5        187.41        208.83        39.47 o                         
   6   8   5       1188.94       1151.06        87.30 o                         
  -6  -8  -5       1213.94       1160.08       156.74 o                         
   7   8   5         13.04         19.65        31.63 o                         
  -7  -8  -5         15.87         44.70        43.34 o                         
  -8   2  15         18.54         47.48        73.14 o                         
   8  -2 -15         14.24        -93.35        93.35 o                         
   9   8   5        256.76        367.45        66.94 o                         
  -9  -8  -5        258.28        110.23        59.88 o                         
  -9   9   5        174.42        249.25        84.84 o                         
   9  -9  -5        174.21        160.83        55.49 o                         
  -8   9   5        766.40        819.80       143.73 o                         
   8  -9  -5        776.68        869.35       137.72 o                         
  -7   9   5        715.06        730.29       142.53 o                         
   7  -9  -5        705.76        884.03       143.61 o                         
  -6   5  13       1053.08       1353.31       222.87 o                         
   5  -9  -5        608.58        660.56        69.65 o                         
  -5   5  13       1893.57       2128.81       255.86 o                         
  -4   9   5       1220.12       1284.76       100.53 o                         
   4  -9  -5       1184.12       1012.78       102.72 o                         
  -3   9   5       1171.36       1121.72        91.49 o                         
   3  -9  -5       1194.42       1192.66       107.83 o                         
  -2   9   5        111.82         74.87        25.78 o                         
   2  -9  -5        120.47         55.15        23.56 o                         
  -1   9   5        363.72        349.33        38.40 o                         
   1  -9  -5        371.98        300.83        38.22 o                         
   0   9   5       1269.05       1282.42       114.41 o                         
   0  -9  -5       1292.92       1265.84        61.81 o                         
   1   9   5        799.81        706.14        68.36 o                         
  -1  -9  -5        822.82        973.23        61.54 o                         
  -2  -6 -11        354.89        352.83        53.63 o                         
   2  -1 -15        807.27        829.29        92.88 o                         
   2   6  11        391.38        394.12        57.62 o                         
  -3   1  15        366.22        465.87        78.67 o                         
  -3  -9  -5        281.33        310.08        46.51 o                         
   4   9   5         83.98         66.02        20.81 o                         
  -4  -9  -5         72.13         46.49        28.48 o                         
   5   9   5       1047.23       1206.08        88.36 o                         
  -5  -9  -5       1002.45       1032.11        94.40 o                         
   6   9   5        189.46        216.79        37.47 o                         
  -6  -9  -5        186.65        224.52        65.02 o                         
   7   9   5        350.52        486.96        87.07 o                         
  -7  -9  -5        346.71        452.75       116.81 o                         
   8   9   5         40.49         26.44        47.94 o                         
  -8  -9  -5         41.54          9.92        53.45 o                         
   8  -5 -15        860.53        893.71       201.92 o                         
  -8   5  15        856.11        771.30       166.21 o                         
  -7  10   5        389.58        362.31        96.23 o                         
  -7   5  15        638.50        659.61       156.97 o                         
  -6  10   5        265.53        314.75        59.14 o                         
   6 -10  -5        278.52        235.13        68.30 o                         
  -5  10   5       1210.30       1340.22       131.49 o                         
   5 -10  -5       1190.74       1272.83       124.82 o                         
  -4  10   5       1062.59       1256.66       100.13 o                         
   4 -10  -5       1024.96       1057.21       109.26 o                         
  -3  10   5        731.83        726.97        69.71 o                         
   3 -10  -5        715.51        786.16        72.40 o                         
  -2  10   5        714.57        690.66        74.30 o                         
   2 -10  -5        725.44        674.17        70.67 o                         
  -1  10   5        149.67        164.60        42.87 o                         
   1 -10  -5        152.46        160.14        30.66 o                         
   0  -6 -13       1740.92       1676.15       134.05 o                         
   0   6  13       1771.29       1615.35       112.25 o                         
   1  10   5       1485.55       1495.87       106.63 o                         
  -1 -10  -5       1459.56       1600.70        96.96 o                         
   2  10   5       1605.46       1540.96       109.45 o                         
  -2 -10  -5       1526.98       1549.71       107.98 o                         
   3  10   5         38.07         20.75        23.05 o                         
  -3 -10  -5         37.73         90.93        29.66 o                         
  -4   1  17         92.73        228.51        64.94 o                         
   5  -1 -17        295.76        203.18        94.43 o                         
   6  10   5        942.89        960.80        83.56 o                         
  -6 -10  -5        912.42        856.17       137.62 o                         
  -7  -7 -11         56.77        171.97        97.73 o                         
   7   7  11         60.77         63.58        55.91 o                         
   8  10   5         53.67        112.34        53.41 o                         
   8   1  15        708.36        691.84       147.41 o                         
  -8  -1 -15        694.07        567.82       147.84 o                         
  -7  11   5        469.96        384.21        97.72 o                         
   7 -11  -5        491.90        553.63       103.04 o                         
  -6  11   5         64.86          0.28        34.00 o                         
   6 -11  -5         62.54         80.23        49.15 o                         
  -5  11   5        358.95        388.46        69.16 o                         
   5 -11  -5        349.13        334.98        60.80 o                         
  -4  11   5       2154.30       2245.82       146.08 o                         
   4 -11  -5       2164.68       2403.34       173.43 o                         
  -3  11   5       1374.06       1295.41       106.85 o                         
   3 -11  -5       1362.76       1368.44       108.57 o                         
   2  -6 -15        421.28        526.43        80.80 o                         
  -2   6  15        414.96        336.37        96.25 o                         
  -1  11   5        189.02        264.84        53.15 o                         
   1 -11  -5        191.53        206.58        34.59 o                         
   0  11   5       1012.96       1013.33        87.36 o                         
   0 -11  -5       1021.96       1054.92        87.22 o                         
   1  11   5       3111.49       3161.34       153.61 o                         
  -1 -11  -5       3077.50       3060.21       186.59 o                         
   2  11   5        104.13        169.08        37.00 o                         
  -2 -11  -5        105.91        131.42        31.35 o                         
   3  11   5        812.83        818.58        84.11 o                         
  -3 -11  -5        818.79        882.14        84.72 o                         
   4  11   5        319.06        224.14        42.66 o                         
  -4 -11  -5        294.88        304.24        53.49 o                         
  -5  -7 -13        795.74        794.51       171.24 o                         
   5   7  13        782.24        884.50       105.58 o                         
  -6 -11  -5        210.69        166.00        64.43 o                         
  -7   1  19        931.07       1080.18       195.09 o                         
   7  -1 -19        940.00        867.09       179.78 o                         
   7 -12  -5        474.46        701.61       114.17 o                         
   6   1  17         36.70         96.18        71.60 o                         
  -6  -1 -17         32.61        -44.11        58.41 o                         
   5 -12  -5       1129.31       1128.15       119.56 o                         
   4  -6 -17        933.08        880.34       170.25 o                         
  -4   6  17        893.38        946.87       175.21 o                         
  -3  12   5        840.02        825.33        88.33 o                         
   3 -12  -5        842.63        849.45        85.10 o                         
  -2  12   5       1661.48       1475.84       117.97 o                         
   2 -12  -5       1708.19       1732.04       117.82 o                         
  -1  12   5        126.25        101.83        38.27 o                         
   1 -12  -5        115.45        184.93        32.74 o                         
   0  12   5        499.63        527.28        63.95 o                         
   0 -12  -5        468.21        618.04        86.90 o                         
   1  12   5       2096.45       1981.44       117.56 o                         
  -1 -12  -5       2074.58       2155.62       160.69 o                         
   2  12   5       2402.83       2508.22       157.51 o                         
  -2 -12  -5       2438.81       2372.48       175.41 o                         
  -3  -7 -15        391.78        590.69       145.53 o                         
   3   7  15        384.77        151.89        78.50 o                         
   4  12   5        106.53        101.69        42.99 o                         
  -4 -12  -5        101.45        183.86        42.70 o                         
   5  12   5        365.03        462.10        77.68 o                         
  -5 -12  -5        359.86        337.44        54.35 o                         
   6  12   5       1270.45       1445.33       150.51 o                         
  -6 -12  -5       1211.24       1294.84       171.94 o                         
   7  12   5        152.55          6.97        50.14 o                         
  -7 -12  -5        163.22        259.51        68.79 o                         
  -7   6  19        977.87       1527.77       216.52 o                         
   6  -6 -19        167.28          5.26        93.85 o                         
  -6   6  19        165.30        188.72        81.05 o                         
  -5  13   5         93.30         78.20        46.80 o                         
   5 -13  -5        106.03        128.37        35.49 o                         
   4   1  19       1476.73       1292.52       191.53 o                         
  -4  -1 -19       1425.26       1208.10       136.10 o                         
  -3  13   5       1010.74       1097.96       103.15 o                         
   3 -13  -5        978.15        855.83       109.92 o                         
  -2  13   5        509.42        583.69        71.15 o                         
   2 -13  -5        509.29        574.31        83.14 o                         
  -1  13   5        254.31        179.41        48.17 o                         
   1 -13  -5        262.08        216.89        53.66 o                         
   0  13   5       1088.67       1166.67       124.07 o                         
   0 -13  -5       1022.65        954.55       113.09 o                         
  -1  -7 -17       3355.59       3084.45       330.42 o                         
   1   7  17       3399.64       3413.90       361.63 o                         
   2  13   5        459.60        652.37        94.49 o                         
  -2 -13  -5        497.53        505.99        76.58 o                         
   3  13   5        241.79        202.48        51.62 o                         
  -3 -13  -5        281.48        267.32        54.77 o                         
   4  13   5        417.59        433.57        76.82 o                         
  -4 -13  -5        401.31        393.90        71.64 o                         
   5  13   5       1316.70       1259.84       138.90 o                         
  -5 -13  -5       1337.71       1528.30       148.20 o                         
   6  13   5        426.00        432.00        74.09 o                         
  -6 -13  -5        431.06        488.08       120.59 o                         
  -6  14   5        139.12        125.46        64.80 o                         
   6 -14  -5        153.25        277.89        73.71 o                         
  -5  14   5        132.23        207.23        72.72 o                         
   5 -14  -5        135.29        112.63        49.09 o                         
  -4  14   5        522.21        681.02        91.57 o                         
   4 -14  -5        515.91        547.01       112.84 o                         
  -3  14   5        647.06        600.51        73.64 o                         
   3 -14  -5        630.21        654.99        93.15 o                         
   2   1  21        956.54        985.07       162.66 o                         
  -2  -1 -21        931.74        711.56       105.81 o                         
   1  -7 -19        587.08        476.31        79.39 o                         
  -1   7  19        602.55        684.96       146.50 o                         
   0  14   5        500.06        465.04        80.08 o                         
   0 -14  -5        478.57        608.51        90.45 o                         
   1  14   5        744.31        784.00       113.85 o                         
  -1 -14  -5        727.33        769.02       100.88 o                         
   2  14   5        790.50       1005.51       125.70 o                         
  -2 -14  -5        815.83        823.12       104.60 o                         
   3  14   5         28.19         54.25        42.32 o                         
  -3 -14  -5         28.26        203.96        46.55 o                         
   4  14   5        610.16        678.02       101.12 o                         
  -4 -14  -5        607.41        673.13        92.89 o                         
   5  14   5        846.98        808.12        97.90 o                         
  -5 -14  -5        810.24        929.30       162.82 o                         
  -6  -8 -17       2938.20       2534.00       329.30 o                         
   6   8  17       2940.29       3107.08       365.99 o                         
  -5  15   5         37.28        184.21        59.89 o                         
   5 -15  -5         30.43         56.67        42.80 o                         
  -4  15   5        595.68        510.17        83.30 o                         
   4 -15  -5        573.69        437.84        93.86 o                         
   3  -7 -21       1088.52       1050.11       176.52 o                         
  -2  15   5        254.29        349.15        58.14 o                         
   2 -15  -5        240.86        215.98        69.80 o                         
  -1  15   5         54.88         74.04        33.01 o                         
   1 -15  -5         57.83         94.19        39.12 o                         
   0   1  23       1140.79       1206.02       184.49 o                         
   0  -1 -23       1176.01        805.04       111.60 o                         
   1  15   5       1083.61        961.73       122.70 o                         
  -1 -15  -5       1065.02       1095.32       115.70 o                         
   2  15   5         92.54        122.69        39.08 o                         
  -2 -15  -5         85.22         76.09        39.18 o                         
   3  15   5        145.95        265.10        54.00 o                         
  -3 -15  -5        130.27        108.62        56.53 o                         
  -4  -8 -19        261.53        315.98       131.35 o                         
   4   8  19        252.25        327.68       134.24 o                         
   5  15   5        929.47       1096.97       130.24 o                         
  -5 -15  -5        919.22       1303.52       233.09 o                         
   5   8  19       1332.63       1530.42       245.62 o                         
   5   2  23        521.02        418.93       107.33 o                         
  -4  16   5       1338.83       1331.75       144.62 o                         
   4 -16  -5       1328.62       1338.38       188.02 o                         
  -3  16   5       1015.56       1137.01       133.65 o                         
   3 -16  -5       1024.58       1153.69       185.90 o                         
  -2  16   5        529.99        577.73        87.92 o                         
   2 -16  -5        525.20        537.16       114.26 o                         
  -1  16   5        150.24        172.95        38.72 o                         
   1 -16  -5        150.42        213.21        71.27 o                         
   0  16   5        319.25        306.11        53.70 o                         
   0 -16  -5        323.73        311.15        64.95 o                         
   1  16   5        102.18        183.33        50.82 o                         
  -1 -16  -5        125.74        204.06        69.09 o                         
  -2   1  25        920.82       1162.21       179.92 o                         
  -2  -8 -21       1009.24       1140.39       215.61 o                         
   2  -1 -25        963.28       1109.55       195.52 o                         
   2   8  21       1056.36       1332.55       232.02 o                         
   3  16   5         15.52         25.17        34.42 o                         
   3   8  21        102.55        -50.98       117.00 o                         
   4  16   5        132.66        200.04        53.33 o                         
  -4 -16  -5        126.54        211.68        54.74 o                         
   3   2  25       1725.01       2254.88       243.10 o                         
  -3  -2 -25       1662.86       1588.73       247.45 o                         
  -2  17   5        235.86        245.99        62.27 o                         
   2 -17  -5        248.60        277.90       100.20 o                         
  -1  17   5        115.05        150.58        51.09 o                         
   1 -17  -5        116.50         85.89        53.70 o                         
   0  -8 -23        724.54        737.74       183.74 o                         
   0   8  23        711.50        788.39       153.83 o                         
   1  17   5        881.89        930.75       116.97 o                         
   1   8  23       1027.19        991.33       190.15 o                         
   2  17   5        242.38        295.81        71.56 o                         
  -2 -17  -5        230.44        333.79        76.18 o                         
   3  17   5        600.09        553.50        86.91 o                         
  -3 -17  -5        589.94        663.75       120.17 o                         
   0  18   5        988.87       1050.33       149.87 o                         
   0 -18  -5        940.41        980.83       163.51 o                         
   1  18   5        691.51        563.91        73.90 o                         
  -1 -18  -5        693.89        682.47       128.35 o                         
 -10   0   6         23.99         28.89        49.50 o                         
  10   0  -6         25.19        181.52        99.80 o                         
  -9   0   6       3650.51       3762.14       316.39 o                         
   9   0  -6       3693.98       3767.13       440.83 o                         
  -8   0   6         78.90          8.32        72.92 o                         
   8   0  -6         80.83         51.63        46.34 o                         
  -7   0   6        362.92        333.40       129.18 o                         
   7   0  -6        390.96        275.71        74.54 o                         
   6   3   0         40.02         79.64        44.67 o                         
  -6  -3   0         39.00        -42.33        73.63 o                         
  -5   0   6      14588.15      15265.11       813.24 o                         
   5   0  -6      14578.66      15498.22       578.88 o                         
  -4   0   6        120.77        127.15        62.65 o                         
   4   0  -6        120.13        110.37        44.34 o                         
  -3   0   6       4852.75       4636.84       284.27 o                         
   3   0  -6       4844.11       4406.88       151.76 o                         
  -2   0   6        154.00        134.75        46.31 o                         
   2   0  -6        154.52        130.35        25.88 o                         
   1   0  -6       8049.62       8862.92       215.96 o                         
   0   0   6         37.45         29.10        26.38 o                         
   0   0  -6         38.52         45.46        14.37 o                         
  -1   4   2      26780.80      27388.14       697.65 o                         
   1  -4  -2      27504.01      29081.87      1167.82 o                         
   2   0   6         76.00         78.77        22.79 o                         
  -2   0  -6         69.31         96.85        31.79 o                         
   3   0   6       2689.33       2596.29       144.24 o                         
  -3   0  -6       2725.85       2843.65       105.47 o                         
   4   0   6        845.61        884.95        97.26 o                         
  -4   0  -6        832.65        954.42        64.00 o                         
   5   0   6      13268.36      12605.78       738.57 o                         
  -5   0  -6      13581.81      13780.27       406.08 o                         
   6   0   6        952.29        850.89       177.73 o                         
  -6   0  -6        936.41       1018.88       122.31 o                         
   7   0   6       3424.12       3590.66       402.04 o                         
  -7   0  -6       3389.11       3137.97       391.12 o                         
   8   0   6         84.54        104.64        87.99 o                         
  -8   5   4        130.32        106.49        89.58 o                         
  -8   0  -6         83.36         79.40        78.48 o                         
  -9   5   4       3433.25       3272.18       250.66 o                         
   9  -5  -4       3582.62       4214.67       402.39 o                         
 -10   1   6       2238.16       2282.60       173.54 o                         
  10  -1  -6       2280.26       1911.74       223.93 o                         
   9  -3  -2        119.40        -67.71        78.82 o                         
   9  -1  -6         17.13         19.90        27.56 o                         
   8  -3  -2       4705.26       4980.97       293.20 o                         
  -8   3   2       4813.85       5536.52       487.44 o                         
  -7   1   6         16.75        -34.17        34.17 o                         
   7  -1  -6         17.24          6.45        27.90 o                         
  -6   1   6       2144.13       2178.29       199.72 o                         
   6  -1  -6       2026.77       2184.85       137.20 o                         
  -5   1   6         33.37          0.61        38.04 o                         
   5  -1  -6         32.87         62.30        23.21 o                         
   4   3   2      20502.24      20172.09       553.80 o                         
  -4  -3  -2      20331.27      19606.93       665.19 o                         
  -3   1   6         78.58         89.90        17.35 o                         
   3  -1  -6         78.25         96.72        17.42 o                         
  -2   1   6       6860.65       7189.58       260.07 o                         
   2  -1  -6       6870.15       7149.50       153.17 o                         
  -1   1   6        178.81        235.32        61.18 o                         
   1   4   0        228.59        238.78        26.29 o                         
  -1  -4   0        237.32        245.72        35.21 o                         
   0   1   6       2379.21       2292.50        87.26 o                         
   0  -1  -6       2411.71       2281.04        62.62 o                         
   1   1   6        827.19        818.50        36.33 o                         
  -1  -1  -6        822.69        773.64        37.78 o                         
   2   1   6        434.06        380.08        26.28 o                         
  -2  -1  -6        418.95        345.12        39.63 o                         
  -3   4   4        189.49        249.61        43.46 o                         
   4   1   6       7194.47       7130.99       207.68 o                         
  -4  -1  -6       7118.23       7188.70       186.38 o                         
   5   1   6       1222.71       1222.57        82.25 o                         
  -5  -1  -6       1258.62       1316.35        70.64 o                         
   6   1   6       8640.62       7896.83       303.30 o                         
  -6   5   2      13223.26      14794.30       583.20 o                         
  -6  -1  -6       8548.86       8784.80       316.09 o                         
   7   1   6        395.65        457.81        95.11 o                         
  -7   5   2        516.25        607.79        95.27 o                         
   8   1   6       1012.63       1064.41       153.85 o                         
  -8  -1  -6        987.74       1260.02       157.95 o                         
   9   1   6        618.94        701.94       136.74 o                         
  -9  -1  -6        593.16        736.30       144.40 o                         
  10   2   2        132.66        233.87        99.14 o                         
  10  -3  -4         32.59        148.16       112.70 o                         
 -10  -2  -2        133.93        665.26       167.82 o                         
 -10   3   4         33.83         84.45        87.92 o                         
   9  -2  -6       3283.82       3237.60       232.20 o                         
  -8   2   6         12.24         31.24        42.85 o                         
   8  -2  -6         11.49         18.18        31.87 o                         
  -7   2   6       1787.00       1838.82       155.54 o                         
   7  -2  -6       1811.91       1753.85       148.69 o                         
  -6   2   6          0.66         23.03        33.86 o                         
   6  -2  -6          0.67         16.00        17.59 o                         
  -5   2   6       9257.85       9239.85       329.66 o                         
   5  -2  -6       9056.54       9423.01       322.95 o                         
  -4   2   6         56.78         18.81         8.47 o                         
   4  -2  -6         56.22         86.78        17.15 o                         
   3  -4  -2      14319.46      14193.61       485.50 o                         
  -3   4   2      14232.23      13983.06       479.41 o                         
   2   3   4        111.44        136.76        24.88 o                         
  -2  -3  -4         96.61        104.08        34.95 o                         
  -1   2   6       1249.46       1218.37        59.15 o                         
   1  -2  -6       1064.90       1042.53        50.13 o                         
   0   2   6        393.41        357.39        36.14 o                         
   0  -2  -6        399.72        370.26        25.97 o                         
   1   2   6      17350.56      17534.45       352.41 o                         
  -1  -2  -6      17577.50      17936.87       361.60 o                         
   2   2   6        251.44        235.15        23.04 o                         
  -2  -2  -6        259.90        276.30        24.70 o                         
   3   2   6        484.61        417.92        40.06 o                         
  -3  -2  -6        489.23        396.26        31.90 o                         
   4   2   6        402.92        375.11        37.82 o                         
  -4  -5   0        713.32        770.18        81.74 o                         
  -5   4   6      13685.88      12811.66       505.11 o                         
  -5  -5   0      14106.46      14394.89       547.36 o                         
   5  -4  -6      13279.74      13308.19       634.48 o                         
   6   2   6        884.12        910.16        99.20 o                         
  -6   4   6       1035.26       1077.14       168.60 o                         
  -6  -2  -6        893.05        885.13        93.75 o                         
   7   2   6        765.70        815.76       134.72 o                         
  -7  -2  -6        781.93        793.81       137.77 o                         
   8   2   6        295.83        418.34       102.09 o                         
  -8  -2  -6        292.18        318.88        89.19 o                         
   9   2   6       1830.68       1622.72       201.91 o                         
  -9  -2  -6       1782.56       1934.93       232.83 o                         
 -10   3   6       1664.48       1758.60       169.04 o                         
  10  -3  -6       1609.61       1436.06       157.60 o                         
  -9   3   6          9.41         49.21        44.67 o                         
   9  -3  -6          8.10         19.11        30.58 o                         
   8  -3  -6       3390.09       3332.47       225.75 o                         
  -8  -2  -4       6488.28       5427.81       494.54 o                         
   7  -3  -6         42.98         45.28        34.03 o                         
  -7  -2  -4        628.15        610.83       166.13 o                         
  -6   3   6       2528.08       2702.74       180.47 o                         
   6  -3  -6       2408.34       2170.67       160.94 o                         
   5  -4  -4         27.14        115.94        36.85 o                         
  -5   4   4         28.21        -37.50        56.25 o                         
  -4   3   6      11665.88      11561.27       298.63 o                         
   4  -3  -6      11426.00      11551.54       302.15 o                         
  -3   3   6         89.22         69.50        17.27 o                         
   3  -3  -6         90.02         81.48        19.42 o                         
  -2   3   6        566.63        587.95        43.70 o                         
   2  -3  -6        535.63        555.16        44.48 o                         
  -1   3   6         80.62         80.53        13.53 o                         
   1  -3  -6         83.33         88.77        16.91 o                         
   0   3   6      29024.53      28929.50       897.25 o                         
   0  -3  -6      29019.92      27890.68       696.98 o                         
   1   3   6        615.03        588.16        25.83 o                         
  -1  -3  -6        633.94        598.22        42.02 o                         
   2   3   6       7410.87       8052.23       192.28 o                         
  -2  -5  -2      14787.37      14982.37       509.36 o                         
   3   3   6         13.30         48.72        15.67 o                         
  -3  -5  -2        256.13        245.40        73.30 o                         
  -3  -3  -6         12.82        -11.82        11.82 o                         
   4   3   6       2970.15       2971.41       109.40 o                         
  -4  -3  -6       3155.00       3146.83       120.52 o                         
   5   3   6       1098.69       1158.10        76.55 o                         
  -5  -3  -6       1092.84       1148.86        76.49 o                         
   6   3   6       3922.35       3788.57       169.26 o                         
  -6  -3  -6       3936.45       3990.61       208.15 o                         
  -7   4   8        305.43        297.61        70.52 o                         
   8   3   6        767.13        578.86       115.06 o                         
  -8   4   8       1019.25        958.51       123.05 o                         
   9   3   6        379.30        455.48        93.85 o                         
  -9  -3  -6        377.66        302.58        63.30 o                         
 -10   4   6         18.03         19.37        37.72 o                         
  10  -4  -6         17.59        109.79        41.40 o                         
  -9   4   6       3383.02       3698.38       261.58 o                         
   9  -4  -6       3387.88       3410.24       242.04 o                         
  -8   4   6         14.23        123.15        50.43 o                         
   8  -4  -6         12.90        -22.24        31.13 o                         
   7  -4  -6       5171.99       5544.77       303.89 o                         
  -7   4   6       5051.44       4585.74       432.42 o                         
   6  -4  -6          3.56         18.04        24.00 o                         
   5   2   6      12700.45      12207.09       467.34 o                         
  -5  -2  -6      13126.04      13372.94       499.27 o                         
  -4   4   6         39.23         68.22        17.43 o                         
   4  -4  -6         36.87         52.84        13.34 o                         
  -3   4   6       8503.67       8456.39       230.16 o                         
   3  -4  -6       8547.23       8561.98       232.96 o                         
  -2   4   6          4.51         -7.25         9.69 o                         
   2  -4  -6          4.46         10.10         9.28 o                         
  -1   4   6       4286.03       3906.35       155.91 o                         
   1  -4  -6       4345.85       4290.66       113.42 o                         
   0   4   6        520.85        478.46        35.22 o                         
   0  -5  -4        617.63        739.06       101.80 o                         
   1   4   6       7972.84       7572.98       183.75 o                         
  -1  -4  -6       8076.17       7922.81       206.35 o                         
  -2   3   8        472.26        529.87        50.28 o                         
   2  -3  -8        474.38        370.44        52.07 o                         
   3   4   6         41.41         83.50        18.90 o                         
  -3  -4  -6         51.20        132.43        26.36 o                         
   4   4   6        467.66        472.82        46.54 o                         
  -4  -4  -6        493.56        574.53        52.74 o                         
   5   4   6       6959.52       6733.92       196.59 o                         
  -5  -4  -6       6846.44       6590.54       211.97 o                         
   6   4   6        844.56        839.69        81.47 o                         
  -6  -4  -6        843.41        841.59        94.56 o                         
   7   4   6        478.68        420.97        95.75 o                         
  -7  -4  -6        508.99        456.82       107.27 o                         
  -8  -6  -2        491.24        667.53       158.19 o                         
   8   6   2        484.42        680.40       145.08 o                         
  -9   4  10       2245.61       2511.60       322.02 o                         
  -9  -4  -6       1435.64       1860.47       231.90 o                         
   9  -4  -8         28.43        120.18        61.44 o                         
  -9   4   8         26.35        185.69        85.55 o                         
  -8   5   6       3805.60       3511.18       225.94 o                         
   8  -5  -6       3976.82       3683.77       248.92 o                         
  -7   5   6          0.83        -18.93        29.98 o                         
   7  -5  -6          0.98         57.29        33.20 o                         
  -6   5   6       1885.79       1753.53       147.12 o                         
   6  -5  -6       1868.43       1922.43       146.86 o                         
  -5   5   6         19.64         61.67        30.79 o                         
   5  -5  -6         17.77        -13.52        14.35 o                         
  -4   5   6       8075.48       7826.28       225.09 o                         
   4  -5  -6       7929.98       7560.45       227.64 o                         
   3   2   8       1024.34       1000.96        59.57 o                         
   3  -5  -6        121.37        213.44        27.80 o                         
  -3  -2  -8       1008.79        975.15        90.78 o                         
   2  -5  -6       2304.51       2193.98       112.41 o                         
  -2   5   6       2414.60       2501.15       185.33 o                         
  -1   5   6         65.07        102.83        31.29 o                         
   1  -5  -6         66.08         55.69        11.29 o                         
   0   5   6       8936.98       8427.34       215.81 o                         
   0  -5  -6       8591.01       8334.65       193.60 o                         
   1   5   6        295.43        264.34        29.23 o                         
  -1  -5  -6        297.16        288.88        33.58 o                         
   2   5   6       7476.17       7434.05       192.98 o                         
  -2  -5  -6       7592.05       8078.11       220.19 o                         
   3   5   6         55.87         64.43        19.22 o                         
  -3  -5  -6         58.83         75.64        23.94 o                         
  -4   3  10       6881.99       7228.29       315.41 o                         
   4  -3 -10       6666.98       6554.77       290.79 o                         
   5   5   6        673.79        743.42        62.56 o                         
  -5  -5  -6        643.44        645.70        66.87 o                         
   6   5   6       3558.37       3809.82       203.67 o                         
  -6  -6  -4       9179.87      10192.23       651.10 o                         
   7   5   6         67.29         91.06        41.56 o                         
  -7  -5  -6         69.34        102.62        48.73 o                         
   8   5   6        441.89        545.63       108.81 o                         
  -8  -5  -6        406.74        285.41        86.77 o                         
   9   5   6        364.94        543.63       110.40 o                         
  -9  -5  -6        374.56        285.91        87.47 o                         
   9   1   8       6531.28       6525.30       552.30 o                         
  -9  -1  -8       6391.43       6112.81       563.85 o                         
   8  -6  -6         23.66         10.67        33.27 o                         
  -7   6   6       2369.50       2056.14       170.21 o                         
   7  -6  -6       2436.49       2484.64       181.91 o                         
  -6   6   6         10.71         25.21        30.65 o                         
   6  -6  -6          9.85        -23.66        23.66 o                         
  -5   6   6       3009.02       2851.80       164.06 o                         
   5  -6  -6       2879.56       2628.92       124.70 o                         
   4  -5  -8        157.15        162.20        41.94 o                         
  -4   5   8        156.20        176.43        35.26 o                         
  -3   6   6       6995.55       7024.55       207.01 o                         
   3  -6  -6       7055.87       7091.52       206.69 o                         
  -2   6   6         54.59         64.55        12.87 o                         
   2  -6  -6         53.99         68.66        14.57 o                         
   1   2  10       6519.47       6029.85       205.37 o                         
  -1  -2 -10       6449.03       6377.31       262.53 o                         
   0   6   6        171.39        163.16        14.62 o                         
   0  -6  -6        168.25        175.97        21.34 o                         
   1   6   6       7190.49       7323.52       183.80 o                         
  -1  -6  -6       7198.37       7481.41       209.66 o                         
   2   6   6        261.62        286.00        32.87 o                         
  -2  -6  -6        267.68        335.59        41.17 o                         
   3   6   6       1072.45       1039.19        68.77 o                         
  -3  -6  -6       2322.36       2416.78       233.61 o                         
   4   6   6        425.14        424.92        46.13 o                         
  -4  -6  -6        935.95        914.91        91.21 o                         
   5   6   6       4807.95       4626.86       159.00 o                         
  -5  -6  -6       4615.61       4390.06       176.51 o                         
  -6   3  12        269.50        393.36        75.58 o                         
   6  -3 -12        269.49        255.84       102.70 o                         
   7   6   6        877.25        997.46       120.25 o                         
  -7  -6  -6        906.94       1126.28       161.05 o                         
   8   6   6        103.40         70.69        59.44 o                         
  -8  -6  -6         96.76        230.25        81.06 o                         
   9   6   6       3184.52       3160.22       289.01 o                         
  -9  -6  -6       3110.37       2886.70       299.11 o                         
  -9   7   6         39.16          6.38        51.53 o                         
   9  -7  -6         40.16         65.59        46.23 o                         
  -8   7   6       4163.63       4017.79       337.53 o                         
   8  -7  -6       4281.79       4160.39       242.12 o                         
   7  -7  -6         14.42        -21.60        24.75 o                         
  -7  -1 -10        751.69        784.13       167.62 o                         
   6  -5 -10       4463.23       4152.53       253.23 o                         
   6   1  10       4210.30       3727.34       362.13 o                         
  -6  -1 -10       4150.20       4412.91       390.18 o                         
  -6   5  10       4467.42       4929.25       415.03 o                         
  -5   7   6          3.97        -10.73        22.13 o                         
   5  -7  -6          5.01         41.86        16.46 o                         
  -4   7   6       5186.57       4867.00       168.29 o                         
   4  -7  -6       5186.12       4884.50       170.27 o                         
  -3   7   6         17.82         12.16        12.22 o                         
   3  -7  -6         17.04         12.81        11.40 o                         
  -2   7   6       1399.41       1305.15        66.55 o                         
   2  -7  -6       1359.29       1146.60        57.90 o                         
  -1   7   6        183.28        173.18        41.81 o                         
   1  -7  -6        181.92        196.12        17.65 o                         
   0   7   6       8034.87       7090.38       262.64 o                         
   0  -7  -6       7908.75       7441.07       185.22 o                         
  -1  -6  -8        625.93        692.03       123.52 o                         
  -1   2  12        683.12        766.45        82.99 o                         
   1  -2 -12        680.36        691.17        56.71 o                         
   2   7   6       4170.56       4048.67       128.90 o                         
  -2  -6  -8       8165.03       7632.99       477.25 o                         
   3   7   6        158.51        128.01        26.40 o                         
  -3  -7  -6        157.52        165.05        34.36 o                         
   4   7   6       3726.58       3834.44       136.27 o                         
  -4  -7  -6       3658.13       3516.54       152.99 o                         
   5   7   6        308.43        314.53        43.37 o                         
  -5  -7  -6        317.88        319.64        55.18 o                         
   6   7   6       1804.31       1642.93       125.05 o                         
  -6  -7  -6       1871.33       2079.02       160.21 o                         
   7   7   6         85.20         48.76        37.84 o                         
  -7  -7  -6         87.61        172.54        72.40 o                         
  -8   3  14       1799.29       2065.82       308.04 o                         
   8  -3 -14       1890.33       1593.29       252.92 o                         
  -9  -7  -6       1478.60       1577.88       227.38 o                         
   9   7   6       1517.08       1509.68       221.59 o                         
  -9   8   6       1665.56       1576.50       214.03 o                         
   9  -8  -6       1667.18       1579.60       192.11 o                         
   8  -5 -12         68.04        134.01        59.83 o                         
  -8   5  12         68.62        289.42       104.89 o                         
  -7   8   6       2074.41       2094.79       228.11 o                         
   7  -8  -6       2073.14       2250.82       227.06 o                         
  -6   8   6         92.03         71.55        42.74 o                         
   6  -8  -6         90.09         62.42        35.71 o                         
   5  -8  -6       4825.54       4522.22       210.46 o                         
  -5  -1 -12       7164.48       4935.99       390.39 o                         
   4   1  12        597.04        774.84        90.84 o                         
   4  -8  -6         21.97         56.61        24.10 o                         
  -4  -1 -12        571.76        511.84       115.44 o                         
  -3   8   6       2784.62       2763.91       135.78 o                         
   3  -8  -6       2676.85       2620.20       166.45 o                         
  -2   8   6          3.97          3.85        23.44 o                         
   2  -8  -6          4.99         46.38        22.82 o                         
   1  -6 -10       6877.26       6057.14       410.59 o                         
  -1   8   6       1688.78       2167.12       134.11 o                         
  -1   6  10       6735.61       6155.52       295.45 o                         
   0   8   6        394.42        392.80        61.97 o                         
   0  -8  -6        404.37        438.29        33.67 o                         
   1   8   6       7537.93       7340.98       190.57 o                         
  -1  -8  -6       7628.07       7376.71       189.78 o                         
   2   8   6         59.60         49.45        16.19 o                         
  -2  -8  -6         59.22         65.66        24.87 o                         
  -3   2  14       1331.35       1122.90       102.20 o                         
   3  -2 -14       1397.67       1482.95       118.12 o                         
   4   8   6        554.97        520.95        54.13 o                         
  -4  -8  -6        539.42        513.98        61.63 o                         
   5   8   6       1818.83       1788.41       110.55 o                         
  -5  -8  -6       1819.70       1795.31       144.67 o                         
   6   8   6        249.73        242.09        46.58 o                         
  -6  -8  -6        267.62        387.58        91.65 o                         
  -7  -7  -8       1761.61       1802.17       249.91 o                         
   7   7   8       1790.28       1865.05       162.47 o                         
   8   8   6        194.24        255.57        75.00 o                         
  -8  -8  -6        187.96        156.97        61.18 o                         
  -8   9   6       2076.08       2065.14       238.12 o                         
   8  -9  -6       2074.06       2251.54       237.18 o                         
  -7   9   6         26.54        -32.11        43.24 o                         
   7  -9  -6         24.32        -26.17        35.41 o                         
  -6   9   6       2047.83       1690.25       196.34 o                         
   6  -9  -6       1931.44       2261.40       221.46 o                         
  -5   9   6         55.60        162.59        52.13 o                         
   5  -9  -6         58.66         72.87        35.29 o                         
  -4   9   6       3563.77       3501.48       159.34 o                         
   4  -9  -6       3599.22       3599.36       187.28 o                         
   3  -6 -12        230.85        204.66        36.66 o                         
  -3   6  12        218.19        275.02        53.78 o                         
   2   1  14        898.85        892.14        93.86 o                         
  -2  -1 -14        915.46        956.30       103.44 o                         
  -1   9   6        314.34        308.65        58.88 o                         
   1  -9  -6        307.55        234.71        33.80 o                         
   0   9   6       6184.74       6281.35       255.42 o                         
   0  -9  -6       6305.63       6224.06       156.25 o                         
   1   9   6        193.32        208.86        40.85 o                         
  -1  -9  -6        193.67        147.09        23.76 o                         
   2   9   6        830.25        918.29        81.67 o                         
  -2  -9  -6        748.10        870.89        76.52 o                         
   3   9   6         66.19         29.78        18.76 o                         
  -3  -9  -6         64.02         42.08        23.77 o                         
   4   9   6       2079.06       2060.77       113.86 o                         
  -4  -9  -6       2015.32       1969.24       127.99 o                         
  -5   2  16        926.12        898.73       182.55 o                         
  -5  -7 -10        723.11        640.63       154.23 o                         
   5  -2 -16        919.15       1070.25       179.34 o                         
   5   7  10        712.91        853.04       103.12 o                         
   6   9   6       1310.44       1400.07       112.32 o                         
  -6  -9  -6       1338.39       1456.02       177.52 o                         
   7   9   6        158.56        239.53        51.79 o                         
  -7  -9  -6        157.61        231.28        69.62 o                         
   8   9   6        259.19        255.98        44.37 o                         
  -8  -9  -6        254.02        306.58        86.83 o                         
   8   0  14       1086.90        903.81       172.57 o                         
  -8   0 -14       1106.64       1373.04       243.04 o                         
  -7  10   6       1157.85       1112.43       170.62 o                         
   7   0  14       2144.60       1891.74       259.52 o                         
   7 -10  -6       1156.61        948.83       147.83 o                         
  -6  10   6         87.41        131.43        44.06 o                         
   6 -10  -6         85.40        140.31        62.04 o                         
   5  -6 -14       8799.85       8923.47       644.05 o                         
  -5   6  14       8797.65       8929.25       618.98 o                         
  -4  10   6         83.72         96.24        29.62 o                         
   4 -10  -6         85.01         85.65        37.11 o                         
  -3  10   6       2146.51       2243.39       139.72 o                         
   3 -10  -6       2081.67       2144.17       157.12 o                         
  -2  10   6         14.28         36.53        24.80 o                         
   2 -10  -6         13.27         25.90        19.11 o                         
  -1  10   6       1239.97       1360.86       123.26 o                         
   1 -10  -6       1243.50       1216.24        83.08 o                         
   0   1  16        511.67        644.45        85.67 o                         
   0 -10  -6        245.14        225.13        37.30 o                         
   0  -1 -16        504.33        532.11        71.91 o                         
   1  10   6       2530.05       2439.04       132.97 o                         
  -1 -10  -6       2496.61       2657.55       177.09 o                         
   2  10   6          8.01         27.56        19.00 o                         
  -3  -7 -12       1019.39       1143.48       195.48 o                         
   3  10   6        234.91        256.58        42.43 o                         
   4  10   6        413.01        437.05        60.58 o                         
  -4 -10  -6        393.60        485.80        59.15 o                         
   5  10   6       2340.65       2278.91       152.05 o                         
  -5 -10  -6       2384.70       2641.19       190.36 o                         
   6  10   6        220.59        314.20        61.60 o                         
  -6 -10  -6        222.21        207.39        72.26 o                         
  -7   2  18       2413.08       2894.89       358.23 o                         
   7  -2 -18       2454.60       2783.59       335.38 o                         
   8  10   6        178.89        135.36        55.05 o                         
  -8 -10  -6        180.33        161.84        68.92 o                         
  -8  11   6        778.72       1020.09       168.55 o                         
   8 -11  -6        840.98        907.06       125.69 o                         
   7  -6 -16        231.32        262.84       115.14 o                         
  -7   6  16        234.56        343.99       110.03 o                         
   6   0  16       1563.07       1718.80       232.93 o                         
   6 -11  -6        952.11        872.85       133.33 o                         
  -6   0 -16       1632.25       1703.60       168.76 o                         
   5   0  16        369.71        268.23       108.66 o                         
   5 -11  -6         70.45         89.21        41.11 o                         
  -5   0 -16        373.13        566.50        94.37 o                         
  -4  11   6       4660.54       4466.44       195.64 o                         
   4 -11  -6       4704.55       4363.04       223.98 o                         
  -3  11   6         40.24         42.88        28.67 o                         
   3 -11  -6         37.83         76.83        28.25 o                         
  -2  11   6        707.33        724.56        78.25 o                         
   2 -11  -6        686.90        677.16        73.17 o                         
  -1  11   6         82.45        149.26        41.59 o                         
   1 -11  -6         81.55         77.95        25.53 o                         
   0  11   6       1701.20       1905.62       122.55 o                         
   0  -7 -14       8836.25       9091.36       593.14 o                         
   1  11   6         46.88         75.37        29.49 o                         
  -1  -7 -14       1002.32       1235.38       192.72 o                         
  -2   1  18       4779.65       4768.12       275.37 o                         
   2  -1 -18       4998.97       5079.36       214.66 o                         
   3  11   6        153.64        204.50        39.07 o                         
  -3 -11  -6        152.03        130.46        39.11 o                         
   4  11   6       2388.55       2311.00       149.85 o                         
  -4 -11  -6       2338.72       2113.99       141.42 o                         
   5  11   6        321.42        353.24        57.07 o                         
  -5 -11  -6        314.94        406.13        66.02 o                         
   6  11   6       1119.76       1072.06       125.24 o                         
  -6 -11  -6       1111.20       1240.79       173.80 o                         
   7  11   6        139.38        194.00        52.24 o                         
  -7 -11  -6        138.88        213.53        64.62 o                         
  -7  12   6        683.45        700.88       131.74 o                         
   7 -12  -6        707.61        666.01       111.69 o                         
  -6  12   6          5.97         -3.02        32.67 o                         
   6 -12  -6          8.85        104.29        63.20 o                         
  -5  12   6       1557.70       1621.68       156.11 o                         
   5 -12  -6       1554.93       1700.70       154.91 o                         
   4   0  18        270.48         -8.17        84.57 o                         
  -4   0 -18        267.25         -2.05        74.40 o                         
   3   0  18       6634.33       6731.52       481.14 o                         
  -3   0 -18       6605.58       6521.09       351.61 o                         
   2  -7 -16       1093.66       1449.46       208.55 o                         
  -1  12   6        917.35        995.53       116.53 o                         
   1  -7 -16       5410.47       6240.58       473.32 o                         
   1 -12  -6        848.75        991.16        76.62 o                         
   0  12   6        128.79        164.67        39.72 o                         
   0 -12  -6        125.76        104.17        45.16 o                         
   1  12   6       2629.50       2568.74       146.50 o                         
  -1 -12  -6       2527.06       2176.18       170.90 o                         
   2  12   6        125.77        164.72        40.14 o                         
  -2 -12  -6        127.47        147.98        42.54 o                         
   3  12   6       1367.12       1321.19       110.62 o                         
  -3 -12  -6       1394.58       1438.39       136.41 o                         
  -4   1  20       1387.63       1795.59       245.44 o                         
   4  -1 -20       1381.23       1084.01       175.03 o                         
   5  12   6       2282.41       2595.13       202.94 o                         
  -5 -12  -6       2285.67       2318.35       226.26 o                         
  -6  -8 -14        306.82        294.79       114.26 o                         
   6   8  14        295.09        300.46        90.50 o                         
   7  12   6        684.13        608.88       108.73 o                         
  -7 -12  -6        717.89        832.38       128.78 o                         
  -7  13   6         89.21         22.17        61.77 o                         
   7 -13  -6         90.55         24.30        44.06 o                         
  -6  13   6        471.13        443.51        99.35 o                         
   6 -13  -6        479.04        634.99       110.25 o                         
  -5  13   6         19.87        -37.77        37.77 o                         
   5 -13  -6         17.75         32.16        35.89 o                         
   4  -7 -18       7280.39       6432.23       543.67 o                         
  -4   7  18       7374.13       7787.42       569.63 o                         
  -3  13   6          4.62        -18.68        23.07 o                         
   3 -13  -6          3.31         61.49        26.12 o                         
  -2   0 -20        988.07        645.17       150.05 o                         
   2 -13  -6        617.86        742.59        97.24 o                         
   1   0  20       1488.97       1701.61       140.19 o                         
   1 -13  -6         93.38        146.23        44.32 o                         
  -1   0 -20       1497.44       1261.86       133.45 o                         
   0  13   6       1469.63       1627.66       150.89 o                         
   0 -13  -6       1394.22       1377.94       138.87 o                         
   1  13   6         81.21        105.81        49.07 o                         
  -1 -13  -6         86.83        181.16        45.67 o                         
   2  13   6       1279.52       1305.18       139.02 o                         
  -2 -13  -6       1326.03       1388.06       137.07 o                         
   3  13   6        292.83        334.57        65.57 o                         
  -3 -13  -6        299.95        265.57        55.76 o                         
  -4  -8 -16       1072.03       1288.90       227.99 o                         
   4   8  16       1049.43       1110.44       202.62 o                         
   5  13   6         95.58        132.79        45.09 o                         
  -5 -13  -6         97.07        153.42        54.62 o                         
  -6   1  22       3295.19       3370.97       383.83 o                         
   6  -1 -22       3344.92       3518.75       363.68 o                         
  -6 -13  -6       1199.00       1202.00       228.66 o                         
   6  -7 -20        212.47        243.27       116.47 o                         
   6   1  20       1168.23       1118.30       190.38 o                         
  -6   7  20        210.78        237.72        70.40 o                         
  -5  14   6        689.87        732.72       133.79 o                         
   5 -14  -6        693.71        637.16       123.04 o                         
  -4  14   6          1.59        -20.63        25.55 o                         
   4 -14  -6          2.02         47.48        43.22 o                         
  -3  14   6        985.15       1046.17       107.77 o                         
   3 -14  -6       1008.89       1080.92       164.76 o                         
  -2  14   6        106.60         76.32        32.91 o                         
   2 -14  -6        100.75         99.06        54.73 o                         
  -1  14   6        120.49         92.78        36.99 o                         
   1 -14  -6        101.42         12.08        31.38 o                         
   0  14   6        111.83        203.47        50.69 o                         
   0   0 -22       1470.38       1592.68       192.70 o                         
   0 -14  -6        111.98        215.13        45.43 o                         
  -1   0  22       3384.54       3244.99       222.79 o                         
   1   0 -22       3492.44       3776.83       365.55 o                         
  -2  -8 -18        927.56        896.04       174.24 o                         
   2   8  18        899.97        869.94       181.62 o                         
   3  14   6        496.92        388.06        71.02 o                         
  -3 -14  -6        533.62        576.08        87.49 o                         
   4  14   6        194.65        179.79        53.44 o                         
  -4 -14  -6        215.34        198.46        51.76 o                         
   5  14   6        814.04        770.49       110.46 o                         
  -5 -14  -6        770.35        892.20       133.78 o                         
   6  14   6         98.64        173.67        65.14 o                         
   5   1  22        882.50        744.85       142.21 o                         
  -5  -1 -22        929.10       1029.24       138.83 o                         
   4   1  22       1161.55       1429.45       204.08 o                         
  -4  -1 -22       1154.10        956.26       198.61 o                         
   4 -15  -6        424.57        649.31       124.16 o                         
  -3  15   6         31.35         37.63        34.79 o                         
   3 -15  -6         29.67        113.09        55.83 o                         
  -2  15   6        146.15        111.82        33.88 o                         
   2 -15  -6        138.30         44.81        39.98 o                         
  -1  15   6         46.06         99.56        40.58 o                         
   0  15   6        715.01        948.31       119.96 o                         
   0  -8 -20       2431.55       2180.73       287.72 o                         
   0   8  20       2494.96       2679.88       319.57 o                         
   1  15   6         77.98         72.33        33.51 o                         
  -1 -15  -6         79.03         77.58        40.14 o                         
   2  15   6         99.82        149.70        45.63 o                         
  -2 -15  -6        132.62        161.34        40.29 o                         
  -3   0  24       1725.65       1903.84       170.08 o                         
   4  15   6        147.51        124.81        44.75 o                         
  -4 -15  -6        155.61        131.42        48.18 o                         
   5  15   6        132.45        197.62        55.13 o                         
  -5 -15  -6        132.56        227.37        74.26 o                         
  -4  16   6         88.74        170.35        64.22 o                         
   4 -16  -6         89.02         51.07        47.82 o                         
   3   1  24       1287.81       1650.43       210.82 o                         
  -3  -1 -24       1309.68       1260.29       156.76 o                         
   2   1  24       1391.51       1493.47       215.51 o                         
   2  -8 -22        551.64        747.53       164.71 o                         
  -2   8  22        537.09        675.74       136.99 o                         
  -2  -1 -24       1360.65       1670.76       174.85 o                         
  -1  16   6        109.58        154.17        40.84 o                         
   1 -16  -6        101.63        105.70        59.77 o                         
   0  16   6         62.98         70.68        38.33 o                         
   0 -16  -6         65.12         84.32        36.62 o                         
   1  16   6        373.50        425.06        71.79 o                         
  -1 -16  -6        403.07        311.93        59.41 o                         
   2  16   6         91.06        138.67        43.26 o                         
  -2 -16  -6         87.18        126.21        53.15 o                         
   3  16   6        158.13        234.72        51.23 o                         
  -3 -16  -6        172.48        289.71        72.35 o                         
   4  16   6        297.37        377.67        67.31 o                         
  -4 -16  -6        286.57        143.80        49.32 o                         
  -3  17   6        246.57        350.56        60.59 o                         
   3 -17  -6        248.73          6.12        49.52 o                         
  -2  17   6        615.79        681.53       101.14 o                         
   2 -17  -6        599.90        513.84       119.01 o                         
  -1  -1 -26       1734.27       1967.75       301.06 o                         
   0   1  26       1181.13       1446.08       186.38 o                         
   0  -1 -26       1125.37       1205.05       235.60 o                         
   0 -17  -6        508.42        528.19       105.78 o                         
   1  17   6         35.13        143.90        44.73 o                         
  -1 -17  -6         32.95         90.31        51.26 o                         
   2  17   6        129.28        113.05        47.52 o                         
  -3  -9 -22       1949.91       1722.59       285.73 o                         
   3   9  22       1949.33       1697.99       263.78 o                         
  -1  18   6        358.70        534.93       105.07 o                         
   1 -18  -6        357.52        329.70        95.91 o                         
   0  18   6        144.37        174.23        41.17 o                         
 -10   1   7         64.13        132.68        41.81 o                         
  10  -1  -7         63.68        -22.01        47.00 o                         
   9   3   1        307.45        443.16       121.51 o                         
  -9  -3  -1        297.75        406.02       139.69 o                         
  -8   1   7          2.97        -32.65        32.65 o                         
   8  -1  -7          3.33         21.21        34.63 o                         
  -7   1   7        436.45        499.44        81.43 o                         
   7  -1  -7        438.28        473.64        68.30 o                         
   6  -4  -1        306.21        368.53        94.43 o                         
  -6   4   1        312.10        380.53       117.73 o                         
  -5   1   7        186.32        190.61        57.63 o                         
   5  -1  -7        185.39        178.41        40.47 o                         
  -4   1   7        125.64        136.22        15.81 o                         
   4  -1  -7        128.54         96.15        17.70 o                         
  -3   1   7        158.50        168.91        38.25 o                         
   3  -1  -7        158.90        157.49        18.78 o                         
   2  -1  -7        183.23        226.75        23.75 o                         
  -1   1   7       2726.23       2531.49       188.16 o                         
   0   1   7        597.01        612.62        49.32 o                         
   0  -1  -7        606.67        605.75        35.06 o                         
   1   1   7       1346.29       1323.04        50.34 o                         
  -1  -1  -7       1350.44       1283.76        53.35 o                         
   2   1   7        121.94        153.58        16.16 o                         
  -2   5   1        576.98        571.14        46.85 o                         
   3   1   7        160.16        171.80        19.62 o                         
  -3  -1  -7        157.31        167.78        31.31 o                         
   4   1   7        106.36         86.96        17.31 o                         
  -4  -1  -7        101.10        126.36        19.27 o                         
   5   1   7         13.76         27.66        25.42 o                         
  -5  -1  -7         14.03         23.99        24.84 o                         
  -6   5   5        584.31        690.56        95.61 o                         
   6  -5  -5        573.89        605.28       134.87 o                         
   7   1   7         72.68         51.75        49.70 o                         
  -7  -1  -7         71.25         90.39        48.29 o                         
   8   1   7          3.73         46.80        43.79 o                         
  -8  -1  -7          4.33        -12.63        51.87 o                         
  -9   6   3         46.54         77.46       105.14 o                         
   9  -6  -3         48.83        157.53        62.98 o                         
 -10   2   7         34.69         74.70        43.58 o                         
  10  -2  -7         34.30         24.04        39.86 o                         
  -9   2   7        106.86        101.33        51.97 o                         
   9  -2  -7        109.97        133.06        47.85 o                         
   8  -4  -3        303.11        294.14        72.70 o                         
  -8   4   3        313.12        206.67       121.78 o                         
   7   3   3        600.37        633.55       148.37 o                         
  -7  -3  -3        619.21        797.02       170.50 o                         
  -6   2   7        138.99        157.14        54.75 o                         
   6  -2  -7        144.81        109.92        42.68 o                         
  -5   2   7        497.91        519.37        74.91 o                         
   5  -2  -7        482.93        509.17        67.89 o                         
  -4   2   7        250.98        245.15        27.28 o                         
   4  -2  -7        259.31        240.11        32.05 o                         
  -3   2   7        578.59        569.16        45.12 o                         
   3  -2  -7        575.16        555.42        46.94 o                         
  -2   2   7          9.65         32.08        13.00 o                         
   2  -2  -7          9.84         14.82         9.47 o                         
  -1   2   7       4063.82       4099.75       259.90 o                         
   1  -2  -7       4115.73       4031.77        90.04 o                         
   0   2   7        318.57        303.82        45.70 o                         
   2   2   7         58.40         64.27        12.91 o                         
  -2  -2  -7         56.80         52.06        10.59 o                         
   3   2   7        874.71        980.98        47.54 o                         
  -3  -2  -7        870.86        842.92        44.61 o                         
   4   2   7        223.78        242.04        31.65 o                         
  -4  -2  -7        218.21        243.98        25.31 o                         
   5   2   7        151.21        123.96        33.47 o                         
  -5  -2  -7        138.06        174.54        41.88 o                         
   6   2   7         79.14         42.10        25.97 o                         
  -6  -2  -7         79.02         89.56        38.63 o                         
  -7   6   1        935.81        953.94       113.54 o                         
   7  -6  -1        925.70       1277.68       194.15 o                         
  -8   5   7        174.64        247.87        64.49 o                         
  -8   6   1        122.65        167.16        96.09 o                         
   8  -5  -7        181.33        299.27       105.38 o                         
   9   2   7        244.35        195.81        82.45 o                         
  -9  -2  -7        238.00        220.11        79.25 o                         
  10  -4  -5         56.41         43.02        45.44 o                         
 -10   4   5         59.13        125.27        82.91 o                         
  -9   3   7        125.11         49.49        50.23 o                         
   9  -3  -7        133.12        157.59        54.09 o                         
  -8   3   7        150.15        136.60        54.53 o                         
   8  -3  -7        159.57        139.90        39.10 o                         
  -7   3   7         89.27        119.73        46.16 o                         
   7  -3  -7         86.78        146.76        45.51 o                         
  -6   3   7         13.69          3.23        29.83 o                         
   6  -3  -7         16.49         23.62        27.06 o                         
   5   3   5        263.56        250.39        41.97 o                         
  -5  -3  -5        276.82        319.30        55.26 o                         
  -4   3   7         44.87         59.81        14.00 o                         
   4  -3  -7         52.05         44.26        17.85 o                         
   3  -3  -7         92.57        119.70        23.14 o                         
  -2   3   7       1390.30       1348.78        69.46 o                         
   2  -3  -7       1379.48       1331.04        70.49 o                         
  -1   3   7        304.17        257.14        25.81 o                         
   1  -3  -7        310.02        271.20        27.19 o                         
   0   3   7       2470.19       2369.48        84.26 o                         
   0  -3  -7       2387.41       2187.06        71.70 o                         
   1   3   7        303.12        295.72        22.41 o                         
  -1  -3  -7        304.09        303.64        31.43 o                         
   2   3   7        110.26        120.62        13.74 o                         
  -2  -3  -7        105.23        104.02        19.47 o                         
  -3   4   7       1059.57       1109.23       104.72 o                         
   3  -4  -7       1088.19        996.31       109.92 o                         
   4   3   7       1238.34       1213.98        68.22 o                         
  -4  -3  -7       1233.47       1083.43        67.69 o                         
  -5  -6  -1        344.36        320.78        61.92 o                         
   5   6   1        355.49        365.65        59.98 o                         
   6   3   7        197.67        205.09        43.28 o                         
  -6  -3  -7        199.43        165.10        45.94 o                         
   7   3   7         18.38        -23.11        34.36 o                         
  -7  -3  -7         19.41         64.77        54.64 o                         
   8   3   7        110.87        176.64        73.98 o                         
  -8  -3  -7        117.90        106.26        57.66 o                         
   9   3   7         58.18         78.42        31.93 o                         
  -9  -3  -7         56.99        113.37        55.18 o                         
  -9   4   7         97.07        135.60        46.30 o                         
   9  -4  -7         96.91         62.40        36.39 o                         
  -8   4   7        362.65        481.38        84.98 o                         
   8  -4  -7        366.12        358.75        64.03 o                         
  -7   4   7         46.12         59.73        43.79 o                         
   7  -4  -7         46.46         95.03        35.56 o                         
  -6   4   7         72.46         45.19        36.51 o                         
   6  -4  -7         60.90         27.62        27.51 o                         
   5  -4  -7        193.81        189.80        31.34 o                         
  -5   5   5        385.55        332.51       116.77 o                         
  -4   4   7        146.14        170.69        27.97 o                         
   4  -4  -7        153.29        178.15        28.27 o                         
   3   3   7       1225.53       1491.72       112.10 o                         
  -3  -3  -7       1194.67       1009.90       135.04 o                         
  -2   4   7        677.54        739.17        50.07 o                         
   2  -4  -7        652.17        701.11        48.28 o                         
  -1   4   7        763.80        677.51        64.25 o                         
   1  -4  -7        766.23        778.45        44.07 o                         
   0   4   7        418.09        397.79        36.94 o                         
   0  -4  -7        391.78        358.68        26.71 o                         
   1   4   7        350.74        375.32        21.30 o                         
  -1  -4  -7        333.21        384.64        36.29 o                         
   2   4   7        145.46        170.88        25.16 o                         
  -2  -4  -7        149.25        163.21        27.28 o                         
  -3  -6  -3       2273.53       2484.82       110.09 o                         
   3   6   3       2260.55       2354.15       143.59 o                         
   4   4   7        228.96        255.44        35.28 o                         
  -4  -4  -7        229.32        229.77        35.02 o                         
  -5   4   9        200.38        308.58        64.81 o                         
   5  -4  -9        217.71        304.31       102.50 o                         
   6   4   7        136.90        101.01        32.23 o                         
  -6  -4  -7        136.77        135.25        40.58 o                         
   7   4   7         32.12         40.92        38.99 o                         
  -7  -4  -7         33.09         48.54        52.67 o                         
   8   4   7        145.01        160.58        64.89 o                         
  -8  -4  -7        150.01         78.67        61.13 o                         
   9   4   7        687.79        587.69       121.49 o                         
  -9  -4  -7        689.61        624.01       124.71 o                         
  -9   5   7        195.26        238.82        78.08 o                         
   9  -5  -7        196.77        190.75        57.34 o                         
   8   2   7        195.46        318.44       115.61 o                         
  -8  -2  -7        188.85        281.15       120.46 o                         
   7  -5  -7        120.22        173.16        63.06 o                         
  -7   5   7        135.08         30.81        98.01 o                         
  -6   5   7        114.59        156.56        48.90 o                         
   6  -5  -7        114.02        115.83        39.62 o                         
  -5   5   7        128.76        194.16        47.72 o                         
   5  -5  -7        129.71        114.68        27.09 o                         
  -4   5   7        457.38        460.32        47.48 o                         
   4  -5  -7        460.18        472.51        50.46 o                         
  -3   5   7         58.38         63.97        17.75 o                         
   3  -5  -7         59.31         86.68        19.05 o                         
  -2   5   7         59.92         80.40        14.02 o                         
   2  -5  -7         61.69         48.45        12.69 o                         
  -1   5   7        284.53        270.51        43.67 o                         
   1   3   9        662.22        626.37        61.41 o                         
   1  -5  -7        280.53        299.64        27.31 o                         
  -1  -3  -9        665.57        574.00       104.07 o                         
   0   5   7         68.64         78.19        15.48 o                         
   0  -3  -9        636.40        565.98        58.84 o                         
   0  -5  -7         50.07         57.56        10.60 o                         
  -1  -6  -5        543.45        531.30        36.79 o                         
   1   6   5        529.75        474.63        93.67 o                         
   2   5   7        299.20        284.89        33.91 o                         
  -2  -5  -7        306.71        326.35        40.10 o                         
   3   5   7        625.69        615.04        52.13 o                         
  -3  -5  -7        642.53        648.60        57.69 o                         
   4   5   7       1399.40       1411.88        85.08 o                         
  -4  -5  -7       1454.31       1482.26        87.74 o                         
   5   5   7         14.26         -3.65        13.69 o                         
  -5  -5  -7         17.79         30.19        27.76 o                         
   6   5   7         56.97         28.70        28.91 o                         
  -6  -5  -7         46.40         88.61        30.81 o                         
  -7   4  11        612.09        514.15       132.74 o                         
   7  -4 -11        613.04        586.73       136.78 o                         
  -8  -7  -3        780.54        602.40       164.02 o                         
   8   7   3        748.21        757.65       154.80 o                         
   9   5   7         70.45         47.54        40.74 o                         
  -9  -5  -7         77.27        119.64        59.79 o                         
   9  -5  -9        305.31        506.24        86.72 o                         
  -9   5   9        307.20        505.70       122.25 o                         
  -8   6   7         23.58        126.48        61.75 o                         
   8  -6  -7         21.41         21.95        37.04 o                         
  -7   6   7        144.38        229.24        79.73 o                         
   7  -6  -7        147.24        222.31        53.95 o                         
   6   2   9       1552.37       1533.94       213.45 o                         
  -6  -2  -9       1544.77       1382.43       130.97 o                         
  -5   6   7        198.64        202.51        48.16 o                         
   5  -6  -7        215.98        235.89        37.64 o                         
  -4   6   7        319.71        345.78        42.31 o                         
   4  -6  -7        326.44        291.47        40.80 o                         
  -3   6   7        220.38        184.88        27.22 o                         
   3  -6  -7        218.94        186.95        28.49 o                         
  -2   6   7       1166.91       1154.95        55.75 o                         
   2  -6  -7       1203.80       1161.67        59.96 o                         
  -1   6   7        642.71        679.30        36.96 o                         
   1  -6  -7       1413.86       1678.13       178.23 o                         
   0   6   7        622.82        662.99        37.78 o                         
   0  -6  -7        669.05        631.46        35.19 o                         
   1  -3 -11        439.73        484.44        45.84 o                         
   2   6   7         53.42         80.44        17.44 o                         
  -2   3  11        288.64        259.14        41.48 o                         
  -2  -6  -7         48.76         68.81        19.96 o                         
   3   6   7        418.41        404.89        42.95 o                         
  -3  -6  -7        425.94        464.01        50.51 o                         
   4   6   7        468.56        497.15        51.47 o                         
  -4  -6  -7        488.70        476.40        55.38 o                         
   5   6   7        494.55        561.16        55.23 o                         
  -5  -6  -7        525.28        578.70        80.03 o                         
  -6  -7  -5        335.41        374.93       116.19 o                         
   6   7   5        333.94        291.75        62.53 o                         
   7   6   7          8.36          4.42        35.41 o                         
  -7  -6  -7          9.07         48.57        50.00 o                         
   8   6   7        174.21        184.00        68.44 o                         
  -8  -6  -7        174.56        176.45        65.84 o                         
  -9   4  13        271.82        140.21       107.53 o                         
   9  -4 -13        282.87        247.68       116.63 o                         
  -9   7   7         67.50         84.12        52.72 o                         
   9  -7  -7         78.54         11.17        42.51 o                         
  -8   7   7         99.87         84.13        57.48 o                         
   8  -7  -7         95.97        175.54        55.75 o                         
  -7   7   7          1.48        -17.00        34.25 o                         
   7  -7  -7          2.79         41.16        31.66 o                         
  -6   7   7        381.79        385.64        89.00 o                         
   6  -7  -7        355.23        427.78        65.88 o                         
  -5   7   7        478.69        526.04       100.78 o                         
   5  -7  -7        512.08        529.26        55.58 o                         
   4   2  11        674.10        550.61        82.15 o                         
  -4  -2 -11        664.71        726.22        92.52 o                         
   3  -6  -9        572.21        617.76        72.46 o                         
   3  -7  -7        297.11        322.24        37.92 o                         
  -3   6   9        572.22        462.29       119.28 o                         
  -2   7   7       1108.24       1137.44        55.34 o                         
   2  -7  -7       1128.22       1277.25        59.74 o                         
  -1   7   7        426.76        384.61        57.78 o                         
   1  -7  -7        405.95        416.99        49.61 o                         
   0   7   7       1951.74       1860.00       129.34 o                         
   0  -7  -7       2044.20       1924.28        74.20 o                         
   1   7   7        196.05        163.56        23.62 o                         
  -1  -7  -7        204.87        227.98        34.34 o                         
   2   7   7        647.16        731.40        55.37 o                         
  -2  -7  -7        670.04        725.79        64.18 o                         
  -3   3  13       1415.53       1599.95       137.31 o                         
  -4   3  13        681.19        640.44        87.83 o                         
  -4  -7  -7       1174.31       1167.09       102.78 o                         
   4   7   7       1194.50       1053.67       101.55 o                         
   4  -3 -13        692.06        810.26       112.26 o                         
   5   7   7        552.78        534.77        58.48 o                         
  -5  -7  -7        561.58        525.72        78.47 o                         
   6   7   7        120.83        139.78        36.84 o                         
  -6  -7  -7        147.65        218.63        49.69 o                         
   7   7   7         49.80         49.05        32.91 o                         
  -7  -7  -7         45.04        109.17        82.84 o                         
   8   7   7        373.81        277.22        73.75 o                         
  -8  -7  -7        353.86        401.23       107.95 o                         
   9   7   7         82.44         93.30        44.99 o                         
  -9  -7  -7         80.78          9.91        55.13 o                         
   9   1  11        215.21        407.12       114.30 o                         
  -9  -1 -11        201.66        161.72       101.36 o                         
  -8   8   7         21.03        -30.34        37.31 o                         
   8  -8  -7         22.09         97.74        56.61 o                         
  -7   8   7        412.72        421.01       100.90 o                         
   7  -8  -7        418.36        375.36        92.51 o                         
   6  -8  -7        371.96        339.79        77.90 o                         
  -6   6  11        786.85        548.65       148.15 o                         
   5  -8  -7        518.92        521.28        73.27 o                         
  -5   6  11        724.65        805.56       165.93 o                         
  -4   8   7        130.69        135.19        34.06 o                         
   4  -8  -7        141.09        155.19        32.91 o                         
  -3   8   7         10.41          6.69        21.43 o                         
   3  -8  -7         15.44         20.34        23.31 o                         
   2   2  13        394.07        338.75        62.91 o                         
  -2  -2 -13        378.57        464.78        68.29 o                         
  -1   8   7        956.76        880.84        92.09 o                         
   1  -8  -7        899.63        972.12        81.58 o                         
   0   8   7        695.80        659.52        79.84 o                         
   0  -8  -7        694.76        650.42        40.60 o                         
   1   8   7       1440.96       1321.50        71.96 o                         
  -1  -8  -7       1427.10       1372.32        82.13 o                         
  -2  -7  -9        667.75        847.14        88.22 o                         
   2   7   9        697.20        576.02        64.35 o                         
   3   8   7        367.68        418.15        46.79 o                         
  -3  -8  -7        352.40        451.71        52.80 o                         
   4   8   7        487.62        475.70        51.44 o                         
  -4  -8  -7        489.75        432.01        55.82 o                         
  -5  -8  -7       2665.49       2667.28       183.21 o                         
  -6   3  15        312.60        324.70       122.60 o                         
   6  -3 -15        300.41        500.48       135.44 o                         
   7   8   7         46.54         58.89        28.29 o                         
  -7  -8  -7         44.95         38.84        43.38 o                         
   8   8   7        264.20        323.72        67.43 o                         
  -8  -8  -7        253.30        398.30        93.02 o                         
   8  -6 -13        337.11        283.94       109.44 o                         
  -8   6  13        328.97        452.04       127.59 o                         
   7   1  13        191.78        208.79        96.75 o                         
  -7  -1 -13        198.16         90.60        53.62 o                         
  -6   9   7        327.89        314.20        96.51 o                         
   6  -9  -7        294.07        314.78        83.84 o                         
  -5   9   7       1085.31       1153.52       122.47 o                         
   5  -9  -7       1070.70       1111.29       112.65 o                         
  -4   9   7       1410.70       1322.15       105.42 o                         
   4  -9  -7       1445.20       1480.72       127.25 o                         
  -3   9   7        276.42        304.60        48.17 o                         
   3  -9  -7        275.56        212.54        49.05 o                         
  -2   9   7          1.95         28.75        20.85 o                         
   2  -9  -7          1.28         -2.84        21.19 o                         
  -1   9   7        470.86        324.79        62.70 o                         
   1  -9  -7        439.11        426.66        56.62 o                         
   0  -7 -11       3299.74       3310.87       200.00 o                         
   0   2  15       2914.21       2678.43       140.29 o                         
   0  -2 -15       2889.18       3264.20       180.25 o                         
   0   7  11       3275.26       3354.79       302.75 o                         
  -1  -9  -7        105.22         97.35        26.37 o                         
   2   9   7        228.01        325.03        47.96 o                         
  -2  -9  -7        218.63        287.26        41.16 o                         
   3   9   7         40.45         30.39        26.09 o                         
  -3  -9  -7         36.44         49.37        27.93 o                         
   4   9   7       1165.80       1229.60        87.21 o                         
  -4  -9  -7       1086.69        955.79        87.84 o                         
   5   9   7        256.27        308.34        40.23 o                         
  -5  -9  -7        263.38        262.40        57.17 o                         
   6   9   7        735.71        739.32        81.48 o                         
  -6  -9  -7        773.95        819.49       106.55 o                         
  -7  -8  -9        301.74        316.93       122.41 o                         
   7   8   9        294.65        285.75        67.47 o                         
  -8  -8  -9       1434.63       1639.11       215.69 o                         
  -8   3  17        501.06        439.02       143.75 o                         
   8  -3 -17        501.34        758.25       171.25 o                         
  -8  10   7        249.74        350.24        99.04 o                         
   8 -10  -7        258.32        242.60        52.37 o                         
  -7  10   7          6.64         34.01        32.03 o                         
   7 -10  -7          7.65        -18.85        27.83 o                         
  -6  10   7        934.52        951.06       120.19 o                         
   6 -10  -7        909.25        981.12       145.63 o                         
   5   1  15       1569.24       1778.45       229.91 o                         
  -5  -1 -15       1565.25       1415.89       145.56 o                         
  -4  10   7        379.38        338.96        55.29 o                         
   4 -10  -7        377.18        469.05        69.65 o                         
  -3  10   7        527.72        565.19        68.39 o                         
   3 -10  -7        561.34        559.86        80.04 o                         
   2  -7 -13        255.60        239.44        58.31 o                         
  -2   7  13        281.50        197.81        71.13 o                         
  -1  10   7        340.11        340.78        63.06 o                         
   1 -10  -7        339.40        394.47        55.53 o                         
   0  10   7        520.18        533.94        63.93 o                         
   0 -10  -7        508.95        450.31        72.08 o                         
   1  10   7       1418.98       1396.54       104.95 o                         
  -1 -10  -7       1397.46       1455.57       130.23 o                         
  -2   2  17        133.99        112.12        58.95 o                         
  -2 -10  -7         16.74          3.11        31.17 o                         
   2  -2 -17        137.88         95.58        42.55 o                         
  -3 -10  -7        109.00        135.33        32.34 o                         
   4  10   7        275.91        210.78        43.74 o                         
  -4 -10  -7        307.32        284.61        49.65 o                         
  -5  -8 -11       1905.93       2027.53       264.05 o                         
   5   8  11       1868.78       1998.90       160.25 o                         
   6  10   7          7.18        -25.15        25.15 o                         
  -6 -10  -7          6.71         51.54        53.69 o                         
   7  10   7         36.72         -1.12        31.46 o                         
  -7 -10  -7         38.25          6.31        46.68 o                         
   8  10   7         75.40         39.25        44.84 o                         
  -8 -10  -7         82.61        156.05        60.06 o                         
  -8  11   7        285.55        486.42       114.32 o                         
   8 -11  -7        315.15        328.86        99.99 o                         
  -7  11   7        204.45        155.64        55.60 o                         
   7 -11  -7        193.85        237.37        63.65 o                         
  -6  11   7         40.51         99.55        42.12 o                         
   6 -11  -7         47.76         21.96        35.38 o                         
  -5  11   7       1166.78       1276.17       133.92 o                         
   5 -11  -7       1151.51       1138.58       118.73 o                         
   4  -7 -15       2367.64       1965.93       263.07 o                         
  -4   7  15       2370.97       2582.64       292.20 o                         
   3   1  17        471.64        407.35        67.87 o                         
  -3  -1 -17        465.73        618.45        96.62 o                         
  -2  11   7        188.49        205.83        51.05 o                         
   2 -11  -7        176.70        161.73        41.14 o                         
  -1  11   7        798.54        755.25        95.92 o                         
   1 -11  -7        847.06        813.45        82.36 o                         
   0  11   7        969.66        906.94        85.64 o                         
   0 -11  -7        981.20        915.38       106.31 o                         
   1  11   7         47.92         85.00        25.29 o                         
  -1 -11  -7         55.92         55.79        36.84 o                         
   2  11   7         30.67          1.81        20.44 o                         
  -2 -11  -7         23.64         14.48        30.86 o                         
  -3  -8 -13        351.42        349.41       129.42 o                         
   3   8  13        359.04        564.70       136.25 o                         
   4  -2 -19       1039.12        891.14       163.89 o                         
  -4 -11  -7        895.05        942.33       104.03 o                         
   5  -2 -19        286.80        222.84        92.39 o                         
   6  11   7        874.57        941.79       117.71 o                         
  -6 -11  -7        858.57       1053.67       155.32 o                         
   7  11   7         66.91         31.37        32.03 o                         
  -7 -11  -7         70.34          2.55        40.71 o                         
  -7   7  17        446.42        479.10       121.37 o                         
   6  -7 -17        661.75        730.96       175.65 o                         
  -6   7  17        639.08        476.03       121.91 o                         
  -5  12   7        409.05        469.52        79.01 o                         
   5 -12  -7        406.50        521.21        83.70 o                         
  -4  12   7         95.26         49.00        26.19 o                         
   4 -12  -7         96.85         44.27        32.63 o                         
  -3  12   7        751.22        753.35        85.52 o                         
   3 -12  -7        757.13        791.43        95.63 o                         
  -2  12   7        503.97        534.80        70.73 o                         
   2 -12  -7        481.03        341.59        62.00 o                         
   1   1  19        847.84        891.55       108.34 o                         
  -1  -1 -19        788.72        926.57       105.30 o                         
   0  12   7        269.01        243.75        47.58 o                         
   0 -12  -7        285.30        222.50        53.69 o                         
  -1  -8 -15       1260.88       1212.24       191.13 o                         
   1   8  15       1214.82       1360.22       213.23 o                         
   2  12   7        554.24        529.20        69.40 o                         
  -2 -12  -7        541.17        573.22        86.67 o                         
   3  12   7        811.86        820.10        86.06 o                         
  -3 -12  -7        789.90        807.08       100.11 o                         
   4  12   7        900.07        783.83        87.74 o                         
  -4 -12  -7        933.64        920.43       106.01 o                         
   5  12   7        639.60        660.67        82.64 o                         
  -5 -12  -7        657.08        625.08       107.29 o                         
  -6 -12  -7         30.84         15.73        59.44 o                         
  -7   2  21         90.80        139.82        76.09 o                         
   7  -2 -21         90.12        -83.77        83.77 o                         
  -7 -12  -7         43.65         79.04        62.07 o                         
  -7  13   7        216.57        147.93        88.41 o                         
   7 -13  -7        209.33        158.18        43.21 o                         
  -6  13   7         10.15        117.72        73.35 o                         
   6 -13  -7         13.82        -31.33        34.94 o                         
  -5  13   7        271.22        222.00        52.94 o                         
   5 -13  -7        267.70        378.33        62.80 o                         
  -4  13   7        734.93        765.68        86.84 o                         
   4 -13  -7        704.10        610.12        87.50 o                         
  -3  13   7         27.46         63.87        28.63 o                         
   3 -13  -7         27.10         66.16        29.36 o                         
  -2  13   7         43.63         71.49        27.47 o                         
   2 -13  -7         37.79         55.27        26.21 o                         
   1  -8 -17        681.47        737.69        98.12 o                         
  -1   8  17        675.38        577.31       128.87 o                         
   0  13   7       1146.47       1102.26        99.40 o                         
   0 -13  -7       1112.32       1110.35       122.91 o                         
  -1   1  21        768.24        879.67       111.95 o                         
   1  -1 -21        730.63        807.68       160.63 o                         
  -2 -13  -7        233.22        336.26        68.02 o                         
   3  13   7        769.50        884.77       111.36 o                         
  -3 -13  -7        751.85        713.48        97.17 o                         
   4  13   7       2594.40       2880.13       215.95 o                         
  -4 -13  -7       2669.97       2691.85       202.56 o                         
   5  13   7        460.38        377.80        71.99 o                         
  -5 -13  -7        481.59        326.90        78.44 o                         
  -6  -9 -15        974.71        839.96       181.33 o                         
   6   9  15        978.22        924.79       189.74 o                         
  -6  14   7        163.63        244.57        75.88 o                         
   6 -14  -7        158.65        292.60       109.53 o                         
  -5  14   7        582.91        559.71       117.74 o                         
   5 -14  -7        553.02        676.92       121.52 o                         
  -4  14   7        437.92        457.20        59.21 o                         
   4 -14  -7        439.87        378.91        84.95 o                         
   3  -8 -19        968.24        960.55       175.13 o                         
  -3   8  19       1001.59       1087.95       230.56 o                         
  -2  14   7        219.59        277.81        48.47 o                         
   2 -14  -7        214.15        153.84        52.16 o                         
  -1  14   7        531.71        478.72        80.39 o                         
   1 -14  -7        556.65        617.29        93.08 o                         
   0  14   7        423.48        443.16        99.60 o                         
   0 -14  -7        439.61        394.36        76.10 o                         
   1  14   7       1075.73       1218.81       138.83 o                         
  -1 -14  -7       1118.63       1203.04       131.04 o                         
   2  14   7        145.19         97.12        34.04 o                         
  -2 -14  -7        136.07        222.61        54.36 o                         
  -3   1  23        640.46        556.04        91.11 o                         
   3  -1 -23        657.35        721.08       131.30 o                         
  -4  -9 -17        614.92        831.00       192.34 o                         
   4  -1 -23        534.63        536.01       142.64 o                         
   4   9  17        614.79        754.26       174.95 o                         
   5  14   7       1288.81       1108.41       132.78 o                         
   6  14   7        161.69        117.05        62.68 o                         
  -6 -14  -7        164.44        116.09        76.88 o                         
   5  -8 -21        911.90        637.59       150.37 o                         
  -5   8  21        933.05       1464.25       204.69 o                         
  -4  15   7       1284.14       1294.60       179.35 o                         
   4 -15  -7       1305.00       1338.63       192.13 o                         
  -3  15   7         18.05         76.87        34.86 o                         
   3 -15  -7         16.92        -15.31        36.30 o                         
  -2  15   7          2.62         24.66        28.16 o                         
   2 -15  -7          4.50         56.09        50.12 o                         
  -1  15   7        313.20        465.90        76.71 o                         
   1 -15  -7        293.77        237.76        46.05 o                         
   0  15   7        892.36        864.53       113.73 o                         
   0 -15  -7        901.51        969.41       120.26 o                         
   1  15   7        214.20        274.00        60.83 o                         
  -1 -15  -7        223.48        207.41        49.35 o                         
  -2  -9 -19        711.69        760.30       176.90 o                         
   2   9  19        690.12        626.57       146.74 o                         
   3  15   7        150.56        217.71        60.29 o                         
   4  15   7        982.82       1182.60       137.41 o                         
  -4 -15  -7       1002.48       1151.22       158.10 o                         
  -5   1  25        410.92        165.46        99.73 o                         
   5  -1 -25        400.81        563.49       127.98 o                         
  -4  16   7        785.14        845.21       147.84 o                         
   4 -16  -7        804.60        632.23       135.21 o                         
  -3  16   7        416.48        472.48        85.11 o                         
   3 -16  -7        456.75        251.09        96.24 o                         
  -2  16   7        199.15        209.08        42.76 o                         
   2 -16  -7        203.44        234.22        72.82 o                         
  -1  16   7        454.30        581.21        84.10 o                         
   1 -16  -7        454.04        508.54        86.84 o                         
   0  -9 -21        384.60        637.52       146.48 o                         
   0   9  21        358.15        276.72       112.26 o                         
   1  16   7        343.79        363.10        71.07 o                         
   2  16   7         15.74         -5.32        40.43 o                         
  -2 -16  -7         18.05         93.21        41.15 o                         
   3  16   7         52.88         78.43        42.55 o                         
  -3 -16  -7         43.69        191.08        56.72 o                         
   4  16   7         86.58        119.61        46.79 o                         
  -4 -16  -7         73.37         -6.44        61.08 o                         
  -3  17   7        239.63        307.93        63.00 o                         
   3 -17  -7        244.85         84.79        65.34 o                         
   2  -9 -23        642.65        767.83       162.05 o                         
  -2   9  23        646.53        821.12       155.25 o                         
  -1  17   7        317.15        286.49        54.03 o                         
   1 -17  -7        329.33        503.96       114.68 o                         
   0  17   7        840.10        806.86       108.04 o                         
   0 -17  -7        883.97        836.30       117.14 o                         
   1  17   7          9.71         36.17        41.56 o                         
  -1 -17  -7         10.04        -14.93        40.25 o                         
   2  17   7        246.43        302.90        60.67 o                         
  -2 -17  -7        247.25        274.75        66.61 o                         
 -10   0   8       2373.02       2613.58       271.57 o                         
  10   0  -8       2441.04       2411.09       369.09 o                         
   9   0  -8         62.18        -26.84        34.26 o                         
   8   4   0       6157.62       6710.72       343.59 o                         
   8   0  -8       2831.12       2381.18       317.97 o                         
  -8  -4   0       6128.54       5421.55       503.78 o                         
  -7   0   8         48.82         22.47        93.57 o                         
   7   0  -8         47.50         34.89        40.73 o                         
  -6   0   8       5244.88       5222.70       408.56 o                         
   6   0  -8       5171.34       5562.01       303.66 o                         
  -5   0   8         76.50         39.52        66.80 o                         
   5   0  -8         76.84         23.81        38.08 o                         
  -4   0   8        430.88        574.51       115.20 o                         
   4   0  -8        421.05        486.50        42.29 o                         
  -3   0   8         16.99         37.67        32.95 o                         
   3   0  -8         17.40         -9.84        11.69 o                         
  -2   0   8       3221.96       3043.23       202.24 o                         
   2   0  -8       3307.10       2906.73       119.52 o                         
   1   5   2       1972.17       2030.21        92.46 o                         
  -1  -5  -2       1895.21       2027.83       111.02 o                         
   0   0   8      25636.19      29162.05      1251.93 o                         
   0   0  -8      26471.62      27714.49       611.43 o                         
   1   0   8          4.82         -3.49        10.50 o                         
  -1   0  -8          3.05         -6.14        15.51 o                         
   2   0   8       6500.76       6891.83       268.47 o                         
  -2   0  -8       6401.31       6821.62       287.31 o                         
   3   0   8       2022.43       2153.72       138.97 o                         
  -3   0  -8       1987.76       2031.27       161.29 o                         
   4   0   8      22544.19      24451.38       812.87 o                         
  -4   0  -8      22727.94      24389.87       832.11 o                         
   5   0   8       1429.83       1304.36       135.96 o                         
  -5   0  -8       1480.21       1409.44       142.60 o                         
  -6   6   4        849.08        900.17       109.90 o                         
   6   0   8        278.04        423.88       128.44 o                         
  -7   6   4        371.63        395.93        72.71 o                         
   7   0   8        290.86        531.76       158.04 o                         
   8   0   8       1741.43       1568.78       274.71 o                         
  -8   0  -8       1707.81       1626.10       295.77 o                         
   9   0   8        843.08        877.57       212.43 o                         
  -9   0  -8        822.11        599.43       185.66 o                         
  10  -4  -2         76.19         34.29        96.96 o                         
  10  -1  -8          4.94        -16.22        27.11 o                         
 -10   4   2         81.32        262.20       100.04 o                         
  -9   1   8        875.72        797.24       118.88 o                         
   9  -1  -8        901.04        831.53       108.23 o                         
  -8   1   8          6.91        -14.64        36.48 o                         
   8  -1  -8          7.32         25.82        32.30 o                         
  -7   1   8       2957.12       2938.35       205.45 o                         
   7   4   2       6712.75       6782.56       462.84 o                         
   7  -1  -8       2809.32       2807.74       172.99 o                         
   6   4   2        103.83        156.95        45.93 o                         
   6  -1  -8         62.71         73.20        37.82 o                         
  -6  -4  -2        104.98        100.19        77.13 o                         
  -5   1   8       4546.38       4251.09       234.64 o                         
   5  -1  -8       4546.64       4493.25       175.33 o                         
  -4   1   8          9.03         29.01         9.37 o                         
   4  -1  -8          7.06         16.31        14.77 o                         
   3   5   0       5311.53       5084.15       189.96 o                         
  -3  -5   0       5302.48       5556.10       235.89 o                         
  -2   1   8         40.11         59.44        21.38 o                         
   2  -1  -8         41.83         31.29        10.68 o                         
  -1   1   8      23941.25      26075.69      1215.48 o                         
   1  -1  -8      25106.79      26928.65       444.95 o                         
   0   1   8       1212.84       1261.49        71.45 o                         
   0  -1  -8       1257.39       1163.59        49.68 o                         
  -1   5   4       4150.97       4152.06       140.58 o                         
   1  -5  -4       4143.48       4431.43       259.45 o                         
   2   1   8        580.01        576.09        31.62 o                         
  -2  -1  -8        573.91        529.40        50.03 o                         
   3   1   8      12087.96      12898.89       281.50 o                         
  -3  -1  -8      11776.83      13064.88       341.38 o                         
   4   1   8       2754.07       2654.36        97.67 o                         
  -4   6   2       3249.84       3557.52       196.13 o                         
   5   1   8       5715.27       5444.52       228.23 o                         
  -5   6   2      12122.10      12289.56       489.74 o                         
   6   1   8         37.94         69.43        53.08 o                         
  -6  -1  -8         35.74         64.23        27.62 o                         
   7   1   8       2075.76       2088.27       216.77 o                         
  -7  -1  -8       2032.31       1736.89       201.57 o                         
  -8   6   6        696.76        584.82        94.61 o                         
   8   1   8        606.01        670.52       130.50 o                         
  -8  -1  -8        584.45        502.88       114.12 o                         
  -9   6   6       6260.99       5861.40       531.60 o                         
   9  -6  -6       6383.27       7396.46       572.73 o                         
 -10   2   8       2223.18       2365.41       199.33 o                         
  10  -2  -8       2186.50       1727.23       174.07 o                         
  -9   2   8          2.15         22.93        35.80 o                         
   9  -2  -8          1.73        -16.82        30.76 o                         
  -8   2   8        965.64        940.80       122.49 o                         
   8  -2  -8        992.60        980.09       114.36 o                         
  -7   2   8          1.11          2.31        38.57 o                         
   7  -2  -8          0.97        -16.61        18.63 o                         
  -6   2   8       5443.84       5149.56       235.39 o                         
   6  -2  -8       5191.31       4931.31       226.41 o                         
   5  -5  -2        149.43        170.42        48.41 o                         
  -5   5   2        149.52        153.57        30.05 o                         
   4   4   4       3823.38       3997.81       169.21 o                         
  -4  -4  -4       3862.90       4068.02       208.90 o                         
  -3   2   8         10.69         12.27        10.82 o                         
   3  -2  -8          9.82          8.16        12.61 o                         
  -2   2   8       1739.74       1529.61        74.95 o                         
   2  -2  -8       1652.02       1468.64        58.83 o                         
  -1   2   8        316.50        342.11        77.83 o                         
   1  -2  -8        340.95        330.29        24.30 o                         
   0   2   8       9173.35       8871.07       262.94 o                         
   0  -2  -8       9500.74       9173.92       188.73 o                         
   1   2   8        180.44        186.70        20.46 o                         
  -1  -2  -8        189.35        190.05        23.12 o                         
   2   2   8       1498.28       1391.49        67.15 o                         
  -2  -6   0      10241.73      10830.13       318.68 o                         
  -3   5   6       1124.60       1162.83        87.65 o                         
   4   2   8      11201.28      11499.37       297.30 o                         
  -4  -2  -8      11242.21      10759.21       313.42 o                         
   5   2   8        672.94        726.11        73.54 o                         
  -5  -2  -8        683.85        640.75        80.82 o                         
   6   2   8        157.01        187.25        40.47 o                         
  -6  -2  -8        169.02        218.12        51.15 o                         
   7   2   8        554.73        757.02       130.09 o                         
  -7  -2  -8        551.38        468.42       107.58 o                         
   8   2   8       2765.32       2792.80       267.08 o                         
  -8  -2  -8       2717.91       2690.43       272.96 o                         
   9   2   8        582.67        725.50       128.82 o                         
  -9  -2  -8        582.28        385.91       108.78 o                         
  10   3   4        164.53        369.57       122.73 o                         
   9   3   4       1547.30       1601.11       248.75 o                         
   9  -3  -8        906.25       1113.74       129.11 o                         
  -8   3   8         15.14        -26.24        35.07 o                         
   8  -3  -8         14.50         51.73        31.14 o                         
   7  -5  -4       6843.15       7380.85       366.13 o                         
  -7   5   4       6747.10       7843.16       585.49 o                         
  -6   3   8         16.62         59.94        43.48 o                         
   6  -3  -8         15.52        -20.15        25.47 o                         
  -5   3   8       6219.78       5901.50       242.11 o                         
   5  -3  -8       6094.37       5722.36       237.39 o                         
  -4   3   8        131.90        140.44        23.92 o                         
   4  -3  -8        133.44        163.86        27.95 o                         
  -3   3   8       2027.43       2354.06        94.16 o                         
   3  -3  -8       1951.29       2140.85        96.76 o                         
   2   4   6        465.49        509.78        46.62 o                         
  -2  -4  -6        461.34        444.48        56.69 o                         
  -1   3   8       4693.11       4391.82       129.30 o                         
   1  -3  -8       4709.74       4276.41       120.08 o                         
   0  -6  -2        684.07        677.81        90.74 o                         
   0   6   2        657.65        573.71        42.49 o                         
   1   3   8       2068.12       2019.64        61.95 o                         
  -1  -3  -8       2129.50       1932.34        80.10 o                         
   2   3   8         58.19         63.47        10.50 o                         
  -2  -3  -8         54.06         41.09        14.06 o                         
   3   3   8       5526.37       5696.34       156.39 o                         
  -3  -3  -8       5646.04       5516.29       168.46 o                         
   4   3   8        695.00        778.04        55.47 o                         
  -4  -3  -8        685.51        605.98        76.98 o                         
  -5   5   8       4781.32       5155.49       260.41 o                         
   5  -5  -8       4804.53       4808.60       309.73 o                         
   6   3   8        218.56        226.63        46.48 o                         
  -6   5   8        262.02        466.31       100.04 o                         
  -6  -3  -8        224.80        283.65        59.89 o                         
   7   3   8       1816.54       1774.18       198.33 o                         
  -7  -3  -8       1786.60       1693.02       201.05 o                         
  -8  -7   0        950.52        746.70       156.71 o                         
   8   7   0        942.37       1251.75       196.61 o                         
   9   3   8       1841.75       1823.04       223.72 o                         
  -9  -3  -8       1824.99       1961.06       243.92 o                         
   9  -5  -6         24.89          8.29        48.07 o                         
  -9   5   6         23.09        -16.11        75.40 o                         
   8  -4  -8        160.93        236.34        56.14 o                         
  -8  -3  -6        924.68       1500.62       243.45 o                         
   7   3   6        261.61        218.97        95.13 o                         
   7  -4  -8         32.54         46.23        34.31 o                         
  -7  -3  -6        273.53        450.12       138.09 o                         
  -6   4   8       2279.38       2411.78       171.61 o                         
   6  -4  -8       2192.81       2111.49       156.13 o                         
  -5   4   8         50.10         48.48        33.29 o                         
   5  -4  -8         47.79         34.63        28.20 o                         
  -4   4   8       9102.54       9402.51       257.88 o                         
   4  -4  -8       9201.73       9080.67       260.89 o                         
  -3   4   8         73.58         92.59        22.35 o                         
   3  -4  -8         71.46         58.53        17.11 o                         
   2  -6  -4      20999.82      20311.95       676.16 o                         
  -2   6   4      20856.45      22711.10       717.35 o                         
  -1   4   8        276.19        236.29        14.67 o                         
   1  -4  -8        269.85        255.85        27.24 o                         
   0   4   8       7823.25       7926.69       317.47 o                         
   0  -4  -8       7769.94       7615.49       274.98 o                         
   1   4   8        321.00        321.81        21.81 o                         
  -1  -4  -8        328.81        320.42        35.34 o                         
   2   4   8        768.04        812.32        53.36 o                         
  -2  -4  -8        764.52        790.10        56.26 o                         
   3   4   8       1016.60       1020.83        65.37 o                         
  -3  -4  -8       1044.97       1030.06        64.18 o                         
   4   4   8       5238.15       5170.26       157.87 o                         
  -4  -4  -8       5258.70       4874.66       211.93 o                         
   5   4   8        818.32        952.77        85.28 o                         
  -5  -7  -2        937.00        593.39       130.93 o                         
  -5  -4  -8        807.64        770.42        92.88 o                         
   6   4   8        938.22        937.60        92.75 o                         
  -6  -7  -2       1445.94       1434.15       130.44 o                         
  -7   5  10        421.82        510.48       138.17 o                         
   8   4   8       2265.24       2626.65       254.68 o                         
  -8   5  10       5001.77       5956.87       539.06 o                         
   9   4   8        362.77        524.58       111.07 o                         
  -9  -4  -8        381.61        456.60        99.08 o                         
  -9   5   8       2167.12       2194.14       250.37 o                         
   9  -5  -8       2285.60       2234.02       190.96 o                         
  -8   5   8          6.14         18.87        45.94 o                         
   8  -5  -8          6.51        -13.51        28.98 o                         
  -7   5   8       1958.05       2138.52       173.01 o                         
   7  -5  -8       1949.65       1919.44       161.87 o                         
   6  -5  -8          1.80         51.99        29.32 o                         
   5   3   8       4537.19       4230.13       245.26 o                         
  -5  -3  -8       4516.19       4317.20       240.63 o                         
   4  -6  -6        171.48        164.28        37.85 o                         
  -4   6   6        170.03        120.54        31.35 o                         
  -3   5   8       1965.16       1916.38        89.40 o                         
   3  -5  -8       1962.59       1914.30        93.63 o                         
  -2   5   8        628.84        645.52        37.81 o                         
   2  -5  -8        629.25        587.72        45.51 o                         
  -1   5   8       8854.50       8356.73       286.90 o                         
   1  -5  -8       8865.69       8881.68       209.56 o                         
   0   5   8        133.17        127.04        22.77 o                         
   0  -5  -8        141.12        135.74        17.66 o                         
   1   5   8       2778.15       2792.33        79.83 o                         
  -1  -5  -8       2897.05       2983.82       107.75 o                         
  -2   4  10       1020.50        908.04        59.25 o                         
   2  -4 -10       1028.35        963.28        91.81 o                         
  -3  -7  -4      18295.70      17476.90       616.76 o                         
   3   5   8      11837.83      11361.80       280.12 o                         
   4   5   8        924.87       1044.51        72.66 o                         
  -4  -7  -4       1217.24       1151.73       107.21 o                         
   5   5   8       5321.91       4743.07       190.71 o                         
  -5  -5  -8       5422.30       5449.42       234.11 o                         
   6   5   8        540.93        596.36        72.00 o                         
  -6  -5  -8        541.55        644.27        89.53 o                         
   7   5   8        458.39        599.67        79.44 o                         
  -7  -5  -8        410.22        474.37        93.43 o                         
   8   5   8        580.72        668.22       123.90 o                         
  -8  -5  -8        567.59        439.04       106.20 o                         
  -9   5  12       2583.76       2625.59       356.46 o                         
  -9   6   8          9.47        128.55        64.57 o                         
   9  -6  -8         10.39         73.89        33.06 o                         
  -8   6   8        366.23        339.77        99.65 o                         
   8  -6  -8        376.19        333.58        69.54 o                         
  -7   6   8          8.50        -10.59        33.46 o                         
   7  -6  -8          8.05         -3.98        32.00 o                         
   6  -6  -8       3358.69       3172.22       208.18 o                         
  -6   6   8       3295.46       3117.90       332.84 o                         
  -5   6   8         19.18         41.88        26.76 o                         
   5  -6  -8         17.12          3.37        16.77 o                         
  -4   6   8       1320.76       1250.90        78.14 o                         
   4  -6  -8       1421.42       1305.59        89.42 o                         
   3   3  10        892.20        776.63        56.27 o                         
  -3  -3 -10        885.98        809.39        87.83 o                         
  -2   6   8       9547.39       9769.71       329.36 o                         
   2  -6  -8       9606.72       9957.46       239.35 o                         
  -1   6   8        382.90        392.87        33.44 o                         
   1  -6  -8        384.99        340.71        44.32 o                         
   0   6   8       3342.42       3045.23       107.74 o                         
   0  -6  -8       3476.89       3218.46        96.41 o                         
   1   6   8        158.62        191.61        26.80 o                         
  -1  -7  -6        589.27        717.31       127.62 o                         
   2   6   8       3316.02       3126.31       109.00 o                         
  -2  -7  -6       8018.74       8005.05       483.79 o                         
   3   6   8       1464.14       1509.37        85.78 o                         
  -3  -6  -8       1469.81       1522.30        88.79 o                         
  -4   4  12      19623.80      18807.79      1067.74 o                         
   4  -4 -12      19654.99      20036.73       699.37 o                         
   5   6   8        676.42        757.05        79.60 o                         
  -5  -6  -8        697.01        768.77        93.62 o                         
   6   6   8       2515.51       2607.22       159.46 o                         
  -6  -6  -8       2536.94       2207.55       169.80 o                         
   7   6   8        177.67        215.46        47.52 o                         
  -7  -6  -8        156.44         88.83        58.53 o                         
   8   6   8       2208.79       2442.89       245.92 o                         
  -8  -6  -8       2160.16       2410.18       262.23 o                         
  -9  -8  -4       1029.50        714.78       158.01 o                         
   9   8   4       1040.85       1071.96       166.78 o                         
   9   2  10       2592.49       2460.64       335.84 o                         
  -9  -2 -10       2536.90       2757.27       362.25 o                         
   8   2  10        521.84        597.11       169.35 o                         
   8  -6 -10         74.66        358.08       117.79 o                         
  -8   6  10         75.14         79.75        62.74 o                         
  -7   7   8       1568.94       1610.97       196.61 o                         
   7  -7  -8       1580.24       1469.90       183.81 o                         
  -6   7   8         46.57         87.35        60.76 o                         
   6  -7  -8         48.44         18.96        28.30 o                         
  -5   7   8       1967.06       1737.98       225.07 o                         
   5  -7  -8       1915.11       1903.47       111.59 o                         
  -4   7   8         17.06         27.59        20.81 o                         
   4  -7  -8         17.84         44.27        18.71 o                         
  -3   7   8        702.81        622.00        65.61 o                         
   3  -7  -8        703.79        752.64        62.27 o                         
  -2   7   8        263.17        211.55        46.77 o                         
   2  -7  -8        254.75        217.85        24.27 o                         
   1   3  12      11924.13      12136.72       363.89 o                         
   1  -7  -8      11915.08      12359.85       677.70 o                         
  -1  -3 -12      11945.35      11253.60       435.56 o                         
   0   7   8         19.68         13.98         8.76 o                         
   0  -7  -8         21.21         -6.30         6.30 o                         
   1   7   8       1291.42       1168.71        63.53 o                         
  -1  -7  -8       1340.69       1298.04        73.03 o                         
   2   7   8        538.18        547.24        49.51 o                         
  -2  -7  -8        529.17        521.50        54.65 o                         
   3   7   8       8262.72       8133.84       219.84 o                         
  -3  -7  -8       8226.70       7683.85       242.46 o                         
   4   7   8       1121.16       1180.12        82.69 o                         
  -4  -7  -8       1149.93       1128.68        88.16 o                         
   5   7   8       5089.92       4957.67       199.15 o                         
  -5  -7  -8       5279.38       5503.55       239.58 o                         
  -6   4  14        487.65        593.05       153.24 o                         
   6  -4 -14        488.68        490.39       129.12 o                         
  -7  -8  -6       1697.78       1945.01       255.02 o                         
   7   8   6       1739.26       1963.48       236.56 o                         
   8   7   8        586.24        813.72       105.27 o                         
  -8  -7  -8        561.48        611.79       132.31 o                         
  -9   8   8         22.79         76.27        55.19 o                         
   9  -8  -8         22.22         62.20        49.34 o                         
  -8   8   8        599.37        495.09       109.70 o                         
   8  -8  -8        580.56        569.53       116.62 o                         
   7   2  12        486.92        496.58       144.61 o                         
   7  -8  -8         46.73        106.12        49.67 o                         
  -7  -2 -12        482.75        428.85       136.27 o                         
   6   2  12       5759.19       5832.54       317.16 o                         
   6  -8  -8       3668.88       4179.87       288.39 o                         
  -6  -2 -12       5836.92       6251.70       332.39 o                         
  -5   8   8         11.56          2.93        27.39 o                         
   5  -8  -8         11.53        -10.81        24.06 o                         
  -4   8   8        780.92        856.63        79.86 o                         
   4  -8  -8        815.99        658.28        82.74 o                         
   3  -7 -10         97.82        178.10        79.96 o                         
  -3   7  10         94.17         26.34        36.92 o                         
  -2   8   8       1828.55       1689.58       130.70 o                         
   2  -8  -8       1775.39       1738.33       114.28 o                         
  -1   8   8        302.55        253.70        50.82 o                         
   1  -8  -8        310.14        306.12        48.47 o                         
   0   8   8       2282.64       2265.93       153.36 o                         
   0  -8  -8       2244.82       2243.00       127.87 o                         
  -1   3  14       1599.79       1693.76       131.07 o                         
   1  -3 -14       1591.88       1475.43        89.38 o                         
   2   8   8        982.17        866.54        60.23 o                         
  -2  -8  -8        967.06        972.37        78.51 o                         
   3   8   8        437.13        374.20        44.37 o                         
  -3  -8  -8        429.38        427.55        53.64 o                         
   4   8   8       4188.97       4497.25       157.37 o                         
  -4  -8  -8       4321.67       4281.35       176.70 o                         
  -5  -8  -8       1210.73       1275.40       196.49 o                         
   5   8   8       1134.29       1171.21       180.38 o                         
   6   8   8       1291.21       1209.76       107.93 o                         
  -6  -8  -8       1312.47       1343.62       128.59 o                         
   7   8   8        193.79        236.06        46.67 o                         
  -7  -8  -8        179.36        226.27        71.89 o                         
  -8   4  16       2601.00       2152.22       321.30 o                         
   8  -4 -16       2611.98       1677.55       271.23 o                         
  -8   9   8         47.20          9.69        45.67 o                         
   8  -9  -8         48.16         43.99        42.82 o                         
  -7   9   8        398.61        483.10        94.58 o                         
   7  -9  -8        382.36        453.14        96.08 o                         
  -6   9   8         70.58        123.92        59.29 o                         
   6  -9  -8         71.58         40.72        49.72 o                         
   5   2  14       9437.33       9039.59       409.38 o                         
   5  -7 -12       7372.56       6088.75       506.32 o                         
  -5   7  12       7375.84       6600.11       507.91 o                         
  -5  -2 -14       9526.99       8490.03       591.28 o                         
   4   2  14        701.37        701.62        93.34 o                         
  -4  -2 -14        720.49        838.80       111.19 o                         
   4  -9  -8         45.12        130.63        36.80 o                         
  -3   9   8        705.55        597.21        71.87 o                         
   3  -9  -8        675.81        543.60        75.68 o                         
  -2   9   8        102.70         90.99        33.03 o                         
   2  -9  -8         98.33        111.43        34.16 o                         
  -1   9   8       2438.45       2263.81       160.82 o                         
   1  -9  -8       2491.69       2395.93       138.99 o                         
   0   9   8         12.18         18.46        21.04 o                         
   0  -9  -8         11.97         20.30        23.73 o                         
   1   9   8        246.08        261.67        47.28 o                         
  -1  -9  -8        287.69        181.34        51.03 o                         
   2   9   8        348.11        353.99        51.83 o                         
  -2  -9  -8        341.47        374.91        49.31 o                         
  -3  -8 -10       5016.43       5585.19       433.46 o                         
  -3   3  16       2569.06       2759.88       288.79 o                         
   3  -3 -16       2506.82       2253.58       167.27 o                         
   4   9   8        692.17        693.68        77.68 o                         
  -4  -9  -8        721.62        642.13        76.74 o                         
   5   9   8       1334.31       1456.88       105.80 o                         
  -5  -9  -8       1462.21       1506.60       138.30 o                         
   6   9   8         43.53         40.58        26.71 o                         
  -6  -9  -8         42.79         68.97        32.93 o                         
   7   9   8        590.22        641.61        80.38 o                         
  -7  -9  -8        560.48        467.13       103.48 o                         
   8   9   8        232.81        274.97        54.41 o                         
  -8  -9  -8        245.85        133.29        59.74 o                         
  -8  10   8        406.59        255.50        91.49 o                         
   8 -10  -8        399.47        596.16       102.95 o                         
   7  -7 -14        154.31        181.25        85.82 o                         
  -7   7  14        152.79        167.29        88.83 o                         
  -6  10   8       2685.97       2603.56       202.10 o                         
   6 -10  -8       2624.10       2315.36       237.98 o                         
  -5  10   8         12.57         26.08        33.57 o                         
   5 -10  -8         12.61        -17.34        25.79 o                         
  -4  10   8        473.62        364.53        52.43 o                         
   4 -10  -8        485.84        497.82        75.90 o                         
  -3  10   8        162.17        217.01        44.37 o                         
   3 -10  -8        162.23        167.43        44.42 o                         
   2   2  16       4956.38       4896.69       265.12 o                         
  -2  -2 -16       4984.94       4996.06       269.99 o                         
  -1  10   8        149.10        138.06        42.90 o                         
   1 -10  -8        154.94        179.27        40.23 o                         
   0  10   8        941.76        802.12        80.81 o                         
  -1  -8 -12       1044.47        889.28       163.29 o                         
   1  10   8        129.24        120.69        32.08 o                         
   2  10   8        975.69        869.47        84.87 o                         
  -2 -10  -8        969.60       1091.73       110.60 o                         
   3  10   8        307.86        302.60        51.59 o                         
  -3 -10  -8        294.85        285.07        59.39 o                         
   4  10   8       2877.14       2922.48       171.35 o                         
  -4 -10  -8       2961.42       3125.91       190.02 o                         
  -5   3  18        423.98        602.44       146.38 o                         
   5  -3 -18        397.90        236.44       100.25 o                         
   6  10   8        226.22        290.64        62.17 o                         
  -6 -10  -8        226.69        247.30        47.88 o                         
   7  10   8        250.65        167.57        48.83 o                         
  -7 -10  -8        245.70        206.49        66.77 o                         
  -8  11   8         57.73        260.55        74.47 o                         
   8 -11  -8         57.86        294.35        64.81 o                         
   7   1  16       2316.48       2079.79       276.61 o                         
  -7  11   8        411.79        586.95       125.31 o                         
  -7  -1 -16       2346.21       2326.26       274.68 o                         
   7 -11  -8        380.63        322.69        68.82 o                         
  -6  11   8         26.72         79.59        42.70 o                         
   6 -11  -8         24.26         32.49        43.98 o                         
  -5  11   8       1557.22       1585.77       150.59 o                         
   5 -11  -8       1552.42       1510.13       144.62 o                         
  -4  11   8         29.44         31.27        25.75 o                         
   4 -11  -8         29.67         53.92        30.40 o                         
  -3  11   8        631.97        642.12        76.63 o                         
   3 -11  -8        652.07        602.34        85.85 o                         
  -2  11   8        370.23        316.84        63.21 o                         
   2  -8 -14        782.72        553.10       133.09 o                         
  -1  11   8       3868.26       3709.86       219.11 o                         
   0   2  18        335.27        355.33        70.57 o                         
   0  -2 -18        327.80        304.02        54.76 o                         
   1  11   8        903.96        955.62        90.80 o                         
  -1 -11  -8        977.71        957.69       109.60 o                         
   2  11   8        346.31        242.62        46.56 o                         
  -2 -11  -8        331.75        413.22        71.99 o                         
   3  11   8       2322.90       1955.65       137.77 o                         
  -3 -11  -8       2237.40       2351.98       173.17 o                         
   4  11   8        419.20        463.90        67.25 o                         
  -4 -11  -8        421.68        440.97        99.80 o                         
   5  11   8       1968.35       1818.32       138.33 o                         
  -5 -11  -8       2002.94       1796.55       195.50 o                         
  -6  -9 -12        437.49        681.66       156.92 o                         
   6   9  12        455.60        548.73       129.26 o                         
  -7   3  20        767.05        887.74       178.05 o                         
   7  -3 -20        785.88        874.36       206.52 o                         
  -7  12   8         33.92         64.60        84.06 o                         
   7 -12  -8         36.99        114.39        43.16 o
[truncated: 519,780 more chars]
