# Supplementary material for: Non-merohedral twinning: from minerals to proteins
Source: Acta Crystallogr D Struct Biol. 2019 Nov 19;75(Pt 12):1040–50. doi: 10.1107/S2059798319010179 (PMC6889912; doi:10.1107/S2059798319010179)
Supplement: Supplementary file 10 [file d-75-01040-zrti_5_12sup10.hkl]

data_zrti_5_12                                                                  
_shelx_title ' twin4_b.res in Pc'                                               
_shelx_refln_list_code          4                                               
_shelx_F_calc_maximum      287.11                                               
_exptl_crystal_F_000      1288.00                                               
_reflns_d_resolution_high  0.8296                                               
                                                                                
loop_                                                                           
 _space_group_symop_operation_xyz                                               
 'x, y, z'                                                                      
 'x, -y, z+1/2'                                                                 
                                                                                
_cell_length_a     8.6270                                                       
_cell_length_b    15.3580                                                       
_cell_length_c    23.0330                                                       
_cell_angle_alpha  90.000                                                       
_cell_angle_beta   94.450                                                       
_cell_angle_gamma  90.000                                                       
                                                                                
_shelx_F_squared_multiplier     1.000                                           
                                                                                
loop_                                                                           
 _refln_index_h                                                                 
 _refln_index_k                                                                 
 _refln_index_l                                                                 
 _refln_F_squared_calc                                                          
 _refln_F_squared_meas                                                          
 _refln_F_squared_sigma                                                         
 _refln_observed_status                                                         
   1   0   0         80.13         66.08        12.65 o                         
  -1   0   0         91.44        102.82        24.07 o                         
  -1   0   0         80.80         81.33        11.40 o                         
   1   0   0         90.69         81.88         9.50 o                         
   2   0   0       3364.26       3636.93       145.87 o                         
  -2   0   0       3914.10       4137.30       247.69 o                         
  -2   0   0       3458.47       3468.78       135.23 o                         
   2   0   0       3807.48       4509.06       134.15 o                         
   3   0   0         46.16         48.20        24.53 o                         
  -3   0   0         51.04         27.00        47.28 o                         
   3   0   0         52.24         74.50        16.41 o                         
  -3   0   0         45.10         36.32        18.61 o                         
  -4   0   0       3569.32       3529.60       281.88 o                         
   4   0   0       3370.46       3479.28       129.37 o                         
   4   0   0       3814.50       3989.97       142.82 o                         
  -4   0   0       3153.82       3012.03       258.22 o                         
   5   0   0        378.71        421.02        44.88 o                         
  -5   0   0        422.73        410.56       120.76 o                         
  -5   0   0        373.52        312.19       115.74 o                         
   5   0   0        428.60        522.18        40.63 o                         
   6   0   0       3659.70       3795.04       218.72 o                         
  -6   0   0       4289.90       4742.31       374.31 o                         
   6   0   0       4141.84       4041.20       237.11 o                         
  -6   0   0       3790.52       3596.09       385.35 o                         
  -7   0   0         45.55         79.05        58.79 o                         
   7   0   0          7.19         26.19        57.18 o                         
   7   0   0          8.13        -37.47        39.38 o                         
  -8   0   0       1861.36       1868.19       172.81 o                         
   8   0   0       1445.53       1505.97       253.79 o                         
   8   0   0       1635.97       1483.00       251.32 o                         
  -9   0   0        138.80         77.53        56.49 o                         
   9   0   0        133.36        224.63       106.96 o                         
   9   0   0        150.93        184.38        87.59 o                         
  -9   0   0        122.64         -0.85       105.37 o                         
 -10   0   0       2041.04       2537.05       377.49 o                         
  10   0   0       1762.07       1641.03       302.39 o                         
 -10   0   0       1803.45       1894.35       339.50 o                         
  10   0   0       1994.21       2166.37       352.18 o                         
   0  -1   0          0.00         -0.63         0.66 o                         
   0   1   0          0.00          0.34         0.74 o                         
  -1  -1   0      54444.36      63236.06      1288.01 o                         
   1   1   0      47624.09      52225.93       963.68 o                         
  -1  -1   0      48106.61      53057.04      1080.17 o                         
   1   1   0      53898.28      62669.12      1281.99 o                         
  -2  -1   0         11.18         21.44        37.51 o                         
  -2  -1   0          7.02         14.31        15.52 o                         
   2   1   0          5.96         23.79        15.14 o                         
   2   1   0          6.74         -2.38        13.66 o                         
  -2  -1   0          6.20         13.24        19.92 o                         
   2   1   0         10.91         47.14        37.27 o                         
   3   1   0       3933.22       3944.79       107.36 o                         
  -3  -1   0       4232.34       4574.84       207.58 o                         
   3   1   0       4451.39       4737.83       124.65 o                         
  -3  -1   0       3739.67       3896.87       137.81 o                         
   4   1   0         59.42         57.45        12.78 o                         
  -4  -1   0         63.50         86.91        45.03 o                         
   4   1   0         67.25         67.76         6.52 o                         
  -4  -1   0         56.11         35.48        13.40 o                         
  -5  -1   0      33133.82      35949.38      1642.75 o                         
   5   1   0      15907.33      16203.57       394.60 o                         
  -5  -1   0      17590.76      19727.80      1020.72 o                         
  -5  -1   0      15543.06      15282.52       546.30 o                         
   5   1   0      18003.03      20442.24       490.65 o                         
  -6  -1   0         96.82         58.87        51.54 o                         
   6   1   0         83.54        123.25        37.47 o                         
  -6  -1   0        182.36        188.78        64.41 o                         
  -6  -1   0         85.55        119.89        60.65 o                         
   6   1   0         94.54        129.72        44.51 o                         
  -7  -1   0        996.24       1215.50       124.81 o                         
   7   1   0        853.06       1096.62       111.07 o                         
  -7  -1   0        880.27        909.85       109.75 o                         
   7   1   0        965.44       1234.34       124.48 o                         
  -8  -1   0        122.37        144.06        43.07 o                         
   8   1   0        116.11        140.09        42.84 o                         
  -8  -1   0        108.12         37.92        44.69 o                         
   8   1   0        131.41         96.20        48.42 o                         
  -9  -1   0       2726.08       3030.31       395.46 o                         
  -9  -1   0       4242.34       4599.26       297.59 o                         
   9   1   0       2479.61       2721.40       261.27 o                         
  -9  -1   0       2408.74       2618.59       391.43 o                         
   9   1   0       2806.28       2336.49       243.91 o                         
  10   1   0        147.18        400.96       157.23 o                         
 -10  -1   0        174.67        231.35       101.76 o                         
 -10  -1   0        170.52        406.55       138.45 o                         
  10   1   0        171.09        132.96       102.00 o                         
 -10  -1   0        150.67        110.96        83.34 o                         
  10   1   0        166.57        257.35       123.28 o                         
   0   2   0      44213.44      45369.13       928.97 o                         
   0  -2   0      39066.65      40648.86       841.48 o                         
  -1  -2   0          1.77          4.71         5.88 o                         
   1   2   0          1.65          3.54         6.62 o                         
   1   2   0          1.87          5.34         6.20 o                         
  -1  -2   0          1.57         -4.11         7.49 o                         
   2   2   0         50.94         42.74        14.03 o                         
  -2  -2   0         81.23         93.95        16.89 o                         
   2   2   0         57.65         65.69        11.84 o                         
  -2  -2   0         71.78         49.99        16.14 o                         
  -3  -2   0        263.23        239.19        39.80 o                         
   3   2   0         81.94         42.30        16.82 o                         
  -3  -2   0         93.13         45.20        21.32 o                         
   3   2   0         92.73         91.48        21.06 o                         
  -3  -2   0         82.29        105.06        25.29 o                         
  -4  -2   0       8013.54       9057.94       357.84 o                         
  -4  -2   0      17285.18      18521.51       944.25 o                         
   4   2   0       7413.87       8072.68       307.73 o                         
  -4  -2   0       7080.70       8276.53       332.92 o                         
   4   2   0      17802.63      21270.96       995.98 o                         
   4   2   0       8390.61       9446.23       290.25 o                         
  -5  -2   0        156.32        167.47        40.52 o                         
   5   2   0        144.98        156.73        22.62 o                         
   5   2   0        164.08        129.01        28.26 o                         
  -5  -2   0        138.12        149.04        24.11 o                         
  -6  -2   0       1421.83       1553.04       127.48 o                         
   6   2   0       1273.97       1281.30       113.43 o                         
   6   2   0       1441.80       1438.33       127.19 o                         
  -6  -2   0       1256.32       1307.09       120.61 o                         
   7   2   0         19.93         26.56        30.06 o                         
  -7  -2   0         24.14         -2.70        29.37 o                         
   7   2   0         22.56         82.60        36.88 o                         
  -7  -2   0         21.33         17.34        27.02 o                         
   8   2   0       3122.20       3125.65       207.97 o                         
  -8  -2   0       3407.76       3140.36       224.37 o                         
  -8  -2   0       3011.07       2739.57       205.88 o                         
   8   2   0       3533.53       3305.26       280.40 o                         
  -9  -2   0        302.60        344.51        73.77 o                         
   9   2   0        269.61        200.33        70.58 o                         
  -9  -2   0        267.37        231.21        75.24 o                         
   9   2   0        305.13        195.45        66.67 o                         
  10   2   0       2317.41       2128.76       235.75 o                         
 -10  -2   0       2644.42       2491.94       211.61 o                         
  10   2   0       2622.72       2237.45       253.49 o                         
 -10  -2   0       2336.59       1783.41       236.23 o                         
   0   3   0          2.21         12.85         7.12 o                         
   0  -3   0          1.96         11.91         7.07 o                         
  -1  -3   0       6447.38       6300.45       243.60 o                         
   1   3   0       6231.86       6682.67       146.21 o                         
  -1  -3   0      23100.12      25593.82      1091.25 o                         
   1   3   0      23905.65      25411.17      1083.98 o                         
   1   3   0       7052.87       8150.18       182.87 o                         
  -1  -3   0       5696.86       6348.14       231.81 o                         
   2   3   0          9.41         15.80        12.60 o                         
  -2  -3   0         10.43         12.87         9.79 o                         
   2   3   0         10.65          0.01        10.45 o                         
  -2  -3   0          9.22         20.87        14.41 o                         
   3   3   0       3401.83       3361.36       102.95 o                         
  -3  -3   0       3911.04       3920.85       122.86 o                         
   3   3   0       3850.00       3717.83       114.86 o                         
  -3  -3   0       3455.77       3491.15       115.00 o                         
  -4  -3   0        169.67        237.60        37.60 o                         
   4   3   0        150.28        189.77        30.50 o                         
   4   3   0        170.07        171.06        31.52 o                         
  -4  -3   0        149.92        147.29        25.85 o                         
   5   3   0       4886.46       4621.39       158.02 o                         
  -5  -3   0       5232.39       5191.22       213.30 o                         
   5   3   0       5530.23       5890.70       192.33 o                         
  -5  -3   0       4623.30       4499.69       156.42 o                         
  -6  -3   0          9.52          1.98        30.68 o                         
   6   3   0          9.72         23.75        55.59 o                         
  -6  -3   0         42.23         80.33        91.68 o                         
   6   3   0         11.00         -3.90        19.44 o                         
  -6  -3   0          8.41        -22.08        32.04 o                         
   6   3   0         43.89        185.67        98.46 o                         
   7   3   0       1352.04       1473.71       134.70 o                         
  -7  -3   0       1554.27       1469.27       178.45 o                         
  -7  -3   0       1373.34       1281.71       128.07 o                         
   7   3   0       1530.16       1440.10       138.87 o                         
  -8  -3   0        319.13        274.09        79.83 o                         
   8   3   0        283.17        278.82        60.77 o                         
  -8  -3   0        281.98        422.40       102.12 o                         
   8   3   0        320.48        373.75        72.13 o                         
  -9  -3   0       3649.37       3579.76       310.41 o                         
  -9  -3   0       6737.73       7429.05       602.72 o                         
   9   3   0       3188.84       3033.55       394.51 o                         
   9   3   0       6570.15       7035.91       566.89 o                         
  -9  -3   0       3224.55       3485.20       457.09 o                         
   9   3   0       3608.95       2890.31       399.76 o                         
 -10  -3   0        228.06        231.72        47.87 o                         
  10   3   0        198.95        272.18        71.10 o                         
 -10  -3   0        201.52        217.74        76.36 o                         
  10   3   0        225.16        152.42        67.24 o                         
   0   4   0        701.61        735.61        43.52 o                         
   0  -4   0        619.94        646.81        33.05 o                         
   1   4   0         27.41         12.45        18.25 o                         
  -1  -4   0         30.51         28.88        14.36 o                         
   1   4   0         31.02         18.44        13.50 o                         
   1   4   0        212.06        228.93        24.33 o                         
  -1  -4   0         26.95         13.80        15.23 o                         
  -2  -4   0       6046.24       6515.38       171.65 o                         
   2   4   0       5437.69       5926.21       147.35 o                         
   2   4   0       6154.07       6667.47       155.08 o                         
  -2  -4   0       5342.41       5885.96       165.46 o                         
  -3  -4   0         44.51         45.45        15.72 o                         
   3   4   0         39.22         45.54        14.86 o                         
  -3  -4   0         39.33         55.99        16.37 o                         
   3   4   0         44.39         72.82        14.84 o                         
  -4  -4   0      17034.44      18111.95       424.04 o                         
   4   4   0      15227.54      15330.41       346.69 o                         
   4   4   0      17233.67      18586.74       451.64 o                         
  -4  -4   0      15051.49      15587.02       384.91 o                         
   5   4   0        106.21         68.05        19.09 o                         
  -5  -4   0        119.67        121.74        34.78 o                         
  -5  -4   0        105.74        163.52        28.95 o                         
   5   4   0        120.21        115.58        31.20 o                         
   6   4   0       2676.52       2549.93       157.93 o                         
  -6  -4   0       2976.83       2812.00       330.38 o                         
  -6  -4   0       9501.38       9316.35       392.97 o                         
   6   4   0       3029.13       3285.11       153.87 o                         
  -6  -4   0       2630.30       2029.62       294.42 o                         
   7   4   0        106.56        203.76        48.83 o                         
  -7  -4   0        120.23        188.40        97.33 o                         
  -7  -4   0        680.65        831.36       185.20 o                         
   7   4   0        120.59        167.19        53.71 o                         
  -7  -4   0        106.24        128.07        94.17 o                         
  -8  -4   0       6202.98       4845.82       439.85 o                         
  -8  -4   0       3339.61       3553.10       427.18 o                         
   8   4   0       2944.20       2583.43       339.76 o                         
  -8  -4   0       2950.85       2800.43       365.08 o                         
   8   4   0       3332.09       2973.75       269.84 o                         
  -9  -4   0        271.12        339.18        87.78 o                         
   9   4   0        184.26        240.06        70.65 o                         
  -9  -4   0        217.96        217.78       108.21 o                         
  -9  -4   0        192.59         66.65        45.75 o                         
   9   4   0        208.54        261.19        74.30 o                         
 -10  -4   0       1551.62       1596.10       164.60 o                         
  10   4   0       1314.67       1614.42       200.51 o                         
  10   4   0       1487.87       1370.67       187.97 o                         
 -10  -4   0       1371.00       1119.13       162.69 o                         
   0   5   0          6.20         14.61        12.18 o                         
   0  -5   0          5.48         18.50        10.49 o                         
   1   5   0      45870.75      50848.67       957.95 o                         
  -1  -5   0      51852.24      56820.34      1375.26 o                         
   1   5   0      51913.95      55967.79       958.18 o                         
  -1  -5   0      45816.23      50978.17       966.15 o                         
  -2  -5   0         38.44         29.72         8.45 o                         
   2   5   0         35.15         64.90        15.03 o                         
  -2  -5   0         33.97         20.41        11.36 o                         
   2   5   0         39.79         36.00        12.22 o                         
   3   5   0       4475.27       4655.31       211.21 o                         
  -3  -5   0       5756.24       6338.82       366.70 o                         
  -3  -5   0       5036.52       5215.24       175.76 o                         
   3   5   0       5064.86       5262.93       218.10 o                         
   3   5   0       5774.41       5921.65       200.45 o                         
  -3  -5   0       4450.23       4824.16       217.70 o                         
   4   5   0        250.89        283.67        35.83 o                         
  -4  -5   0        696.42        661.60       130.19 o                         
  -4  -5   0        279.41        288.84        29.21 o                         
   4   5   0        283.94        272.16        42.32 o                         
  -4  -5   0        246.88        222.74        46.74 o                         
  -5  -5   0       5469.14       5317.83       395.38 o                         
   5   5   0       4883.51       4535.06       163.98 o                         
  -5  -5   0      13630.72      12894.47       739.06 o                         
   5   5   0       5526.88       5511.53       196.86 o                         
  -5  -5   0       4832.49       4357.12       219.59 o                         
   6   5   0        145.38        171.82        29.61 o                         
  -6  -5   0        167.35        122.10        60.12 o                         
   6   5   0        164.54        290.88        47.12 o                         
  -6  -5   0        147.87        164.71        49.38 o                         
  -7  -5   0       1401.32       1458.95       180.20 o                         
   7   5   0       1250.62       1185.63       119.49 o                         
  -7  -5   0       1238.20       1211.83       126.21 o                         
   7   5   0       1415.39       1441.32       140.91 o                         
   8   5   0        122.58         99.97        36.85 o                         
  -8  -5   0        141.67        206.67        79.50 o                         
   8   5   0        138.73        137.89        50.44 o                         
  -8  -5   0        125.18        103.83        67.55 o                         
   9   5   0       1130.71       1392.21       184.74 o                         
  -9  -5   0       1317.80       1591.64       167.11 o                         
   9   5   0       1279.67       1199.09       173.70 o                         
  -9  -5   0       1164.40       1270.86       185.29 o                         
   0  -6   0      22325.20      23159.03       463.66 o                         
   0   6   0      25266.41      24297.79       545.00 o                         
   1   6   0         35.97         54.02        13.75 o                         
  -1  -6   0         40.09         35.61        16.91 o                         
  -1  -6   0         35.42         54.56        15.95 o                         
   1   6   0         40.71         67.56        13.97 o                         
  -2  -6   0       9537.22       9368.21       346.31 o                         
   2   6   0       8316.26       8988.11       211.67 o                         
  -2  -6   0      10967.54      10948.74       580.39 o                         
   2   6   0       9411.88      10344.73       211.09 o                         
  -2  -6   0       8427.02       8571.57       335.73 o                         
   3   6   0         11.26         23.90        15.16 o                         
  -3  -6   0         11.20         24.94         7.01 o                         
   3   6   0         12.75         25.58         9.83 o                         
  -3  -6   0          9.90         25.66        16.42 o                         
  -4  -6   0      14444.17      14211.77       322.77 o                         
   4   6   0      13155.06      13478.17       318.12 o                         
  -4  -6   0      12762.75      13358.44       353.72 o                         
   4   6   0      14888.16      15767.38       452.73 o                         
   5   6   0        236.50        304.00        61.26 o                         
  -5  -6   0        265.46        308.23       108.42 o                         
  -5  -6   0        268.23        225.28        97.60 o                         
   5   6   0        271.22        225.62        62.08 o                         
   5   6   0        267.66        276.06        63.93 o                         
  -5  -6   0        234.56        261.24        60.82 o                         
  -6  -6   0       4593.64       4744.36       280.96 o                         
   6   6   0       4097.04       3941.57       159.54 o                         
   6   6   0       4636.80       4637.28       190.37 o                         
  -6  -6   0       4058.90       3782.57       201.04 o                         
   7   6   0        106.33         71.57        28.35 o                         
  -7  -6   0        118.01         65.36        53.74 o                         
   7   6   0        120.34        126.86        46.90 o                         
  -7  -6   0        104.28         22.92        40.66 o                         
   8   6   0        981.84       1161.52       122.59 o                         
  -8  -6   0       1130.48       1384.20       182.61 o                         
  -8  -6   0        998.88       1022.05       150.29 o                         
   8   6   0       1111.19       1118.05       129.71 o                         
   9   6   0         72.90        122.32        43.81 o                         
  -9  -6   0         75.09         46.52        67.96 o                         
  -9  -6   0         66.35         92.23        52.11 o                         
   9   6   0         82.50        123.92        42.17 o                         
   0   7   0         37.71         18.18        15.62 o                         
   0  -7   0         33.32         -8.11        38.01 o                         
   0   7   0         77.32         28.68        40.12 o                         
   0   7   0         75.72         74.00        34.15 o                         
   1   7   0      17036.11      18544.02       384.10 o                         
  -1  -7   0      19762.50      20727.87       649.73 o                         
  -1  -7   0      17461.99      18025.64       390.29 o                         
   1   7   0      19280.51      19712.57       377.12 o                         
  -2  -7   0        138.94        104.87        16.16 o                         
   2   7   0        121.60        100.74        19.89 o                         
  -2  -7   0        122.77        137.44        22.12 o                         
   2   7   0        137.62        116.36        17.57 o                         
   3   7   0       4656.65       4774.44       144.97 o                         
  -3  -7   0       5129.11       4969.75       205.77 o                         
   3   7   0       5270.13       5188.29       145.12 o                         
  -3  -7   0       4532.04       4617.33       141.50 o                         
  -4  -7   0        173.06        164.61        26.32 o                         
   4   7   0        160.14        220.36        27.83 o                         
   4   7   0        181.23        189.24        46.22 o                         
  -4  -7   0        152.92        167.32        33.87 o                         
   5   7   0       6123.88       6158.61       192.35 o                         
  -5  -7   0       6784.79       6627.54       465.23 o                         
  -5  -7   0       5994.99       6231.20       212.48 o                         
   5   7   0       6930.66       6899.54       267.46 o                         
   6   7   0        127.08        176.75        37.70 o                         
  -6  -7   0        140.57        155.13        57.64 o                         
   6   7   0        143.82        149.38        39.28 o                         
  -6  -7   0        124.20        128.93        44.15 o                         
   7   7   0        236.08        363.74       120.91 o                         
  -7  -7   0       2308.88       2257.94       271.17 o                         
  -7  -7   0        246.39        183.39        92.50 o                         
   7   7   0       2365.91       2322.97       199.22 o                         
   7   7   0        267.18        519.52       147.38 o                         
  -7  -7   0        217.71        192.75        62.24 o                         
  -8  -7   0         66.84         72.17        88.58 o                         
   8   7   0         54.85         46.56        39.05 o                         
  -8  -7   0        877.95        749.43       189.06 o                         
   8   7   0         62.07        -41.18        41.18 o                         
   8   7   0        869.12        930.76       181.69 o                         
  -8  -7   0         59.06        199.22       115.67 o                         
  -9  -7   0       2204.85       2335.26       253.96 o                         
   9   7   0       2048.22       1985.34       219.07 o                         
  -9  -7   0       1948.18       1677.74       206.93 o                         
   9   7   0       2318.06       1998.95       189.33 o                         
   0   8   0      15392.23      14725.74       366.70 o                         
   0  -8   0      13600.46      13636.88       303.82 o                         
   1   8   0         71.46         89.95        16.93 o                         
  -1  -8   0         80.51         64.11        20.77 o                         
  -1  -8   0         71.14         43.20        15.10 o                         
   1   8   0         80.87         76.79        14.90 o                         
  -2  -8   0       1074.42        982.15        62.74 o                         
   2   8   0        875.79        844.44        91.48 o                         
  -2  -8   0        949.35        921.43        77.75 o                         
   2   8   0       2342.21       2298.73       102.37 o                         
   2   8   0        991.17        926.83        72.35 o                         
   3   8   0         36.52         17.88        16.07 o                         
  -3  -8   0         43.21         34.71        28.01 o                         
  -3  -8   0         38.18         51.11        17.79 o                         
   3   8   0         41.33         45.62        15.37 o                         
   4   8   0       3596.28       3614.37       131.83 o                         
  -4  -8   0       3903.42       3603.40       150.74 o                         
  -4  -8   0       3449.03       3572.68       127.67 o                         
   4   8   0       4070.07       4182.35       186.35 o                         
   5   8   0         89.74         73.81        23.86 o                         
  -5  -8   0        100.85        155.68        59.15 o                         
   5   8   0        101.57         91.08        32.93 o                         
  -5  -8   0         89.11        116.95        32.14 o                         
   6   8   0       3298.18       3503.32       171.76 o                         
  -6  -8   0       5359.49       5331.01       449.39 o                         
  -6  -8   0       3751.36       3864.83       396.71 o                         
   6   8   0       5507.71       5574.10       419.92 o                         
   6   8   0       3732.70       3452.48       224.49 o                         
  -6  -8   0       3314.67       3391.96       405.20 o                         
   7   8   0         28.79         29.30        30.07 o                         
  -7  -8   0         35.92         35.25        47.47 o                         
   7   8   0         32.58         28.80        30.22 o                         
  -7  -8   0         31.74         18.59        34.91 o                         
   8   8   0        705.57        820.87       105.93 o                         
  -8  -8   0        770.81        923.35       151.87 o                         
   8   8   0        798.52        843.25       112.47 o                         
  -8  -8   0        681.08        644.25       120.56 o                         
  -9  -8   0        244.13        177.54        90.57 o                         
   9   8   0        221.25        382.40       103.04 o                         
  -9  -8   0        364.88        740.93       141.65 o                         
   9   8   0        250.40        222.08        86.34 o                         
  -9  -8   0        215.71        100.93        69.87 o                         
   9   8   0        373.00        326.83       120.53 o                         
   0  -9   0         90.96        108.27        18.71 o                         
   0   9   0        102.94        117.44        21.07 o                         
  -1  -9   0       2462.75       2278.17       121.31 o                         
   1   9   0       2001.49       1977.77        82.77 o                         
   1   9   0       2265.17       2116.27        79.31 o                         
  -1  -9   0       2176.07       2179.64        92.58 o                         
   2   9   0         69.01         72.06        17.02 o                         
  -2  -9   0         80.01         14.01        34.67 o                         
  -2  -9   0         70.69         68.87        18.58 o                         
   2   9   0         78.10         91.38        15.40 o                         
   3   9   0        592.02        592.92        54.25 o                         
  -3  -9   0        641.53        672.35       103.65 o                         
  -3  -9   0       1192.39       1077.60       201.39 o                         
  -3  -9   0        566.85        612.52        69.22 o                         
   3   9   0        670.01        639.32        60.65 o                         
   4   9   0         91.94         86.13        37.30 o                         
  -4  -9   0        352.89        330.32       108.96 o                         
  -4  -9   0        108.78        343.75       115.74 o                         
  -4  -9   0        444.12        368.61        96.48 o                         
   4   9   0        104.05        133.81        51.49 o                         
   4   9   0        444.43        417.82        68.80 o                         
   5   9   0       6001.94       6037.40       198.42 o                         
  -5  -9   0       6768.70       6213.31       332.40 o                         
  -5  -9   0       5980.77       6351.37       222.54 o                         
   5   9   0       6792.65       6468.92       236.34 o                         
   6   9   0          5.43         54.87        23.57 o                         
  -6  -9   0          6.25         52.42        45.81 o                         
   6   9   0          6.15        -20.59        20.59 o                         
  -6  -9   0          5.52          8.83        24.55 o                         
  -7  -9   0         35.57        165.46        70.72 o                         
   7   9   0         33.03          5.64        26.98 o                         
  -7  -9   0         31.43         40.72        36.24 o                         
   7   9   0         37.38         47.93        34.18 o                         
   8   9   0         64.10         45.63        35.37 o                         
  -8  -9   0         75.21         93.20        44.72 o                         
   8   9   0         72.55        142.79        49.79 o                         
  -8  -9   0         66.46        107.89        68.78 o                         
   9   9   0       2861.25       3061.19       398.14 o                         
  -9  -9   0       3243.37       2731.60       269.41 o                         
   9   9   0       3238.20       2804.63       231.23 o                         
  -9  -9   0       2865.81       3339.70       475.49 o                         
   0 -10   0       7172.59       7128.56       194.31 o                         
   0  10   0       8117.53       7498.98       203.59 o                         
   1  10   0         44.02         65.56        20.71 o                         
  -1 -10   0         48.97         56.85        25.97 o                         
  -1 -10   0        217.29        202.21        71.83 o                         
  -1 -10   0         43.27         35.39        34.55 o                         
   1  10   0        202.02        190.80        36.09 o                         
   1  10   0         49.82         47.69        21.37 o                         
   2  10   0        846.46        799.35        58.94 o                         
  -2 -10   0        942.75       1069.84       207.78 o                         
  -2 -10   0       1069.11        707.43       135.35 o                         
   2  10   0        957.97        931.88        69.02 o                         
  -2 -10   0        833.01        781.76        65.52 o                         
   3  10   0         35.12         29.38        17.35 o                         
  -3 -10   0         39.47         32.04        29.09 o                         
   3  10   0         39.74         66.40        21.43 o                         
  -3 -10   0         34.87         66.69        20.82 o                         
   4  10   0       1292.62       1466.86       112.06 o                         
  -4 -10   0       1486.63       1489.20       134.51 o                         
  -4 -10   0       1313.58       1511.79       109.94 o                         
   4  10   0       1462.92       1514.31       112.85 o                         
   5  10   0        149.92        170.08        37.10 o                         
  -5 -10   0        176.16         98.05        42.35 o                         
  -5 -10   0        155.65        156.81        33.25 o                         
   5  10   0        169.67        160.93        40.22 o                         
  -6 -10   0       6991.77       7376.07       525.98 o                         
  -6 -10   0       1775.05       1328.40       246.69 o                         
   6  10   0       1521.91       1581.14       169.33 o                         
   6  10   0       6947.98       6650.14       368.89 o                         
  -6 -10   0       1568.42       1536.57       167.07 o                         
   6  10   0       1722.42       1734.29       186.90 o                         
   7  10   0         31.48         41.86        38.35 o                         
  -7 -10   0         39.30         27.24        46.52 o                         
  -7 -10   0         34.73         24.30        35.39 o                         
   7  10   0         35.63        -29.76        29.76 o                         
  -8 -10   0        967.81        891.55       138.26 o                         
   8  10   0        876.42        866.93       130.18 o                         
  -8 -10   0        855.15        739.68       228.69 o                         
   8  10   0        991.89       1256.49       144.80 o                         
   0  11   0         58.34        132.47        27.16 o                         
   0 -11   0         51.55         62.20        27.81 o                         
   0  11   0        403.55        365.83       102.93 o                         
  -1 -11   0       3603.64       3492.64       244.38 o                         
   1  11   0       3102.61       2930.55       338.62 o                         
  -1 -11   0       7758.20       8107.50       464.06 o                         
   1  11   0       3511.37       3906.39       175.01 o                         
  -1 -11   0       3184.15       3065.45       155.79 o                         
   1  11   0       7623.88       7514.67       494.66 o                         
   2  11   0          3.83         13.44        26.53 o                         
  -2 -11   0          3.00        -29.41        31.56 o                         
  -2 -11   0          2.65         28.77        13.53 o                         
   2  11   0          4.33         -4.68        16.39 o                         
   3  11   0        984.66        986.96        84.31 o                         
  -3 -11   0       1030.54       1114.80       112.43 o                         
  -3 -11   0        910.57       1084.96        83.16 o                         
   3  11   0       1114.38       1161.10        81.96 o                         
   4  11   0        161.14        194.28        35.98 o                         
  -4 -11   0        184.93        115.35        50.17 o                         
  -4 -11   0        163.41        180.23        37.62 o                         
   4  11   0        182.36        181.28        40.50 o                         
  -5 -11   0       2908.91       2599.82       234.41 o                         
   5  11   0       2659.60       2884.23       171.22 o                         
   5  11   0       3009.99       2961.97       173.34 o                         
  -5 -11   0       2570.29       2695.97       168.51 o                         
   6  11   0         54.32         81.64        30.12 o                         
  -6 -11   0         61.33         63.61        45.18 o                         
  -6 -11   0         54.19         91.31        51.15 o                         
   6  11   0         61.48        112.56        40.21 o                         
   7  11   0        261.23        278.26       114.33 o                         
  -7 -11   0        548.58        439.22       131.25 o                         
  -7 -11   0        306.50        521.90       139.36 o                         
   7  11   0        545.07        594.79        95.13 o                         
   7  11   0        295.65        295.58        84.37 o                         
  -7 -11   0        270.82        361.56       135.91 o                         
  -8 -11   0        393.36        370.05        97.86 o                         
  -8 -11   0        119.97         66.99        92.40 o                         
   8  11   0        109.40        186.59        91.64 o                         
   8  11   0        392.46        688.47       142.83 o                         
   8  11   0        123.81         -1.77        52.82 o                         
   0 -12   0       4558.76       4363.55       174.98 o                         
   0  12   0       5159.35       5174.04       191.26 o                         
   1  12   0         33.37         38.14        41.11 o                         
  -1 -12   0         36.68         69.85        39.29 o                         
  -1 -12   0         32.41         12.97        15.01 o                         
   1  12   0         37.76         51.88        22.19 o                         
  -2 -12   0       4059.62       3352.56       268.61 o                         
   2  12   0       3589.74       3525.82       252.71 o                         
   2  12   0       4062.67       3937.40       143.39 o                         
  -2 -12   0       3587.05       3858.78       141.18 o                         
  -3 -12   0        183.83        116.02        62.05 o                         
  -3 -12   0        898.47       1006.62       140.16 o                         
   3  12   0        165.60        326.49       121.44 o                         
  -3 -12   0        162.43        184.09        90.61 o                         
   3  12   0        872.81        946.05       100.14 o                         
   3  12   0        187.42        198.39        62.19 o                         
   4  12   0        824.29        898.54       114.81 o                         
  -4 -12   0        884.74       1111.72       145.30 o                         
   4  12   0        932.89        894.39        89.98 o                         
  -4 -12   0        781.75        839.18       120.64 o                         
   5  12   0        134.80        145.18        62.63 o                         
  -5 -12   0        223.96        276.11       107.35 o                         
  -5 -12   0        148.55        182.63        86.85 o                         
   5  12   0        218.13        138.65        60.49 o                         
   5  12   0        152.56        135.57        51.69 o                         
  -5 -12   0        131.25        181.34        53.92 o                         
  -6 -12   0        733.81        959.57       148.12 o                         
   6  12   0        681.89        685.81        95.35 o                         
   6  12   0        771.73        798.19        92.81 o                         
  -6 -12   0        648.39        640.28       121.07 o                         
   7  12   0         30.07        151.30        73.40 o                         
  -7 -12   0         33.53        -10.10        44.55 o                         
   7  12   0         34.03         48.15        32.26 o                         
  -7 -12   0         29.63         59.57        51.40 o                         
   0  13   0         11.10         83.52        34.45 o                         
   0 -13   0          9.81         75.16        24.92 o                         
   1  13   0       4347.20       3952.33       238.00 o                         
  -1 -13   0       4937.07       4976.87       226.39 o                         
   1  13   0       4919.91       4729.26       188.27 o                         
  -1 -13   0       4362.36       4600.87       186.44 o                         
  -2 -13   0       1576.96       1933.73       245.38 o                         
   2  13   0         95.52        104.59        28.82 o                         
  -2 -13   0        101.76        161.06        53.81 o                         
   2  13   0        108.11        132.34        34.15 o                         
  -2 -13   0         89.91         65.69        39.04 o                         
   2  13   0       1540.15       1352.81       168.45 o                         
  -3 -13   0        584.12        419.03       106.68 o                         
   3  13   0        554.88        660.18        88.53 o                         
  -3 -13   0       2502.61       2512.23       290.60 o                         
   3  13   0       2497.67       2481.71       189.77 o                         
   3  13   0        627.98        609.61        79.97 o                         
  -3 -13   0        516.12        432.01        89.69 o                         
   4  13   0         83.82        168.42        49.93 o                         
  -4 -13   0         94.97        112.43        49.87 o                         
   4  13   0         94.86         98.65        32.09 o                         
  -4 -13   0         83.92        125.41        49.14 o                         
   5  13   0       1152.13       1413.71       245.60 o                         
  -5 -13   0       2776.22       2585.34       285.28 o                         
  -5 -13   0       1276.56        967.36       207.54 o                         
  -5 -13   0       1127.96        862.01       193.51 o                         
   5  13   0       2767.35       2942.49       219.53 o                         
   5  13   0       1303.92       1308.10       163.71 o                         
  -6 -13   0         45.27        166.09        66.62 o                         
   6  13   0         43.62         -1.71        35.97 o                         
   6  13   0         49.37        112.05        39.47 o                         
  -6 -13   0         40.00        -40.05        40.05 o                         
   7  13   0        600.59        882.08       187.31 o                         
  -7 -13   0        674.41        678.29       115.40 o                         
  -7 -13   0        595.90        761.26       130.83 o                         
   7  13   0        679.71        549.17        87.89 o                         
   0  14   0       2464.39       2836.52       262.34 o                         
   0  14   0       5877.65       5525.82       385.31 o                         
   0  14   0       5877.77       5557.67       441.35 o                         
   0 -14   0       2177.52       2713.34       359.69 o                         
  -1 -14   0         91.09        115.29        42.02 o                         
   1  14   0         87.95        105.29        43.52 o                         
  -1 -14   0       1074.82       1061.77       187.40 o                         
   1  14   0         99.54         70.21        51.83 o                         
   1  14   0       1040.38        966.75       197.03 o                         
  -1 -14   0         80.49        168.95        89.85 o                         
  -2 -14   0       1703.67       1760.33       156.83 o                         
   2  14   0       1497.49       1596.00       152.81 o                         
  -2 -14   0       1505.35       1374.46       135.57 o                         
   2  14   0       1694.78       1546.54       120.39 o                         
  -3 -14   0        218.62        126.53        49.58 o                         
   3  14   0        184.92        285.51        62.98 o                         
   3  14   0        209.28        154.21        35.67 o                         
  -3 -14   0        193.17        177.20        46.83 o                         
  -4 -14   0        929.94        682.67       116.07 o                         
   4  14   0        820.09        794.90       110.31 o                         
   4  14   0        928.13        847.26       101.72 o                         
  -4 -14   0        821.68        831.02       109.38 o                         
   5  14   0         13.64         15.31        37.78 o                         
  -5 -14   0         14.40        -16.13        40.12 o                         
   5  14   0         15.43         11.13        35.87 o                         
  -5 -14   0         12.72          3.63        47.69 o                         
  -6 -14   0        958.79       1053.39       149.10 o                         
   6  14   0        856.74        917.31       120.41 o                         
   6  14   0        969.61        953.33       123.71 o                         
  -6 -14   0        847.17        937.76       145.81 o                         
   0  15   0         33.63         -7.78        41.84 o                         
   0 -15   0         29.71        -17.98        33.84 o                         
   1  15   0       1514.62       1745.46       188.73 o                         
  -1 -15   0       1697.14       1431.24       246.28 o                         
  -1 -15   0       4678.92       3738.99       373.21 o                         
  -1 -15   0       1499.58       1748.83       201.30 o                         
   1  15   0       1714.16       1492.14       275.39 o                         
   1  15   0       4707.34       4165.06       376.99 o                         
  -2 -15   0        190.42        365.45       130.16 o                         
   2  15   0        169.35        229.93        93.65 o                         
  -2 -15   0        168.25         45.79        76.94 o                         
   2  15   0        191.66        203.77       110.78 o                         
   2  15   0       1291.27       1585.73       218.11 o                         
  -3 -15   0        502.85        386.79       133.42 o                         
   3  15   0        466.24        427.27        77.98 o                         
   3  15   0        527.67        599.13        82.99 o                         
  -3 -15   0        444.31        624.04       119.16 o                         
   4  15   0         84.35        159.00        51.22 o                         
  -4 -15   0        106.13         80.53        49.86 o                         
   4  15   0         95.46         86.54        42.82 o                         
  -4 -15   0         93.77         71.10        45.65 o                         
   5  15   0        701.86        851.07       117.06 o                         
  -5 -15   0        841.98       1004.38       138.06 o                         
  -5 -15   0        743.96        925.66       141.00 o                         
   5  15   0        794.33        852.40       121.59 o                         
  -6 -15   0        342.62        243.52       124.21 o                         
   6  15   0         46.56         64.13        83.22 o                         
   6  15   0        338.04        186.74       113.61 o                         
   6  15   0         52.70        239.57       108.04 o                         
  -6 -15   0         43.44         30.15        84.80 o                         
   0 -16   0        708.22        808.64       146.40 o                         
   0  16   0        801.52       1023.99       148.78 o                         
   1  16   0        104.86         63.26        49.92 o                         
  -1 -16   0        115.47         88.37        44.99 o                         
  -1 -16   0        102.03        161.77        68.29 o                         
   1  16   0        118.67        144.68        64.39 o                         
   2  16   0        418.44        395.23        76.79 o                         
  -2 -16   0        488.12        230.68        75.62 o                         
  -2 -16   0        431.30        500.73       107.86 o                         
   2  16   0        473.57        454.81       100.14 o                         
   3  16   0        117.63         86.17        34.06 o                         
  -3 -16   0        143.32        251.39       108.81 o                         
   3  16   0        133.13        177.30        43.37 o                         
  -3 -16   0        126.63        258.13        99.26 o                         
  -4 -16   0       1008.38       1114.95       170.98 o                         
  -4 -16   0       2037.35       1960.77       290.55 o                         
   4  16   0       1017.55       1336.63       226.62 o                         
   4  16   0       2053.44       2351.72       316.41 o                         
   5  16   0         52.44         30.38        44.33 o                         
  -5 -16   0         60.96         71.47        83.02 o                         
  -5 -16   0         53.87        133.62        78.44 o                         
   5  16   0         59.35        -33.53        33.53 o                         
   0 -17   0        118.41         96.97        52.54 o                         
   0  17   0        134.01         81.36        44.62 o                         
   1  17   0        480.05        721.85       133.54 o                         
  -1 -17   0        544.73        619.15       118.67 o                         
  -1 -17   0        481.32        305.21       120.82 o                         
   1  17   0        543.29        640.52       109.08 o                         
   2  17   0        179.20        295.63        87.63 o                         
  -2 -17   0       1076.41       1193.90       211.78 o                         
  -2 -17   0        212.57        356.30       122.47 o                         
  -2 -17   0        187.82        321.52        88.32 o                         
   2  17   0       1085.11       1078.51       192.81 o                         
   2  17   0        202.81        149.85        67.31 o                         
  -3 -17   0        578.45        782.68       201.51 o                         
   3  17   0        541.62        665.96        96.04 o                         
   3  17   0        612.98        641.07       118.85 o                         
  -3 -17   0        511.11        648.37       111.68 o                         
   4  17   0        110.27          2.00        33.53 o                         
  -4 -17   0        123.98        190.31       114.15 o                         
  -4 -17   0        109.55        300.11        65.08 o                         
   4  17   0        124.79        103.26        61.29 o                         
   0  18   0       1672.98       1353.25       192.79 o                         
   0  18   0       1656.26       1639.38       235.55 o                         
  -1 -18   0        235.65        386.91        80.02 o                         
   1  18   0        209.47        432.73       139.30 o                         
   1  18   0        696.37        324.96       102.66 o                         
  -1 -18   0        208.22        248.08        88.14 o                         
   1  18   0        237.07        568.41       146.69 o                         
   2  18   0        247.28        310.54        66.69 o                         
  -2 -18   0        267.45        372.09        84.48 o                         
  -2 -18   0        236.32        303.30        69.89 o                         
   2  18   0        279.85        286.58        64.84 o                         
 -10   1   1          5.73         94.75        51.53 o                         
  10  -1  -1         13.96         52.38        74.35 o                         
  10  -1  -1          7.41        -54.82        54.82 o                         
 -10   1   1         12.21        147.03        83.64 o                         
 -10   1   1          6.48         31.33        70.54 o                         
  10  -1  -1          6.55        172.66       106.60 o                         
   9  -1  -1          9.35         54.12        45.70 o                         
  -9   1   1          7.55        -40.45        45.27 o                         
  -9   1   1          8.54         45.02        36.50 o                         
   9  -1  -1          8.26          9.29        37.64 o                         
  -8   1   1        251.38        244.50        62.05 o                         
   8  -1  -1        284.92        240.39        53.42 o                         
  -8   1   1        284.50        375.86        76.75 o                         
   8  -1  -1        251.76        329.44        66.00 o                         
   7  -1  -1        172.25        155.06        62.23 o                         
  -7   1   1        151.85        265.34        63.91 o                         
   7  -1  -1        152.20        156.52        43.81 o                         
  -7   1   1        171.86        134.75        47.81 o                         
   6  -1  -1        343.88        322.57        53.13 o                         
  -6   1   1        312.71        368.00        67.89 o                         
   6  -1  -1        303.85        374.89        52.65 o                         
  -6   1   1        353.91        442.89        94.02 o                         
   5  -1  -1        129.14        128.49        22.94 o                         
  -5   1   1        114.88        187.61        67.59 o                         
   5  -1  -1        114.11        129.27        14.56 o                         
  -5   1   1        130.01        159.76        62.75 o                         
  -4   1   1       1030.73       1070.02        60.70 o                         
   4  -1  -1       1169.37       1263.15        62.63 o                         
  -4   1   1       1166.52       1479.60       132.93 o                         
   4  -1  -1       1033.25       1176.57        56.52 o                         
   3  -1  -1       1964.13       1967.28        79.70 o                         
  -3   1   1       1729.71       1843.22        77.86 o                         
   3  -1  -1       1735.49       1793.35        64.29 o                         
  -3   1   1       1957.59       1966.57        88.44 o                         
  -2   1   1        171.29        161.23        17.54 o                         
   2  -1  -1        190.46        189.28        23.34 o                         
   2  -1  -1        168.29        157.81        17.28 o                         
  -2   1   1        193.85        184.88        27.13 o                         
  -1   1   1        209.26        177.17        14.62 o                         
   1  -1  -1        232.50        199.61        14.26 o                         
   1  -1  -1        205.44        187.50        15.59 o                         
  -1   1   1        236.83        200.18        14.53 o                         
   1   1   1          9.61         12.89         6.96 o                         
  -1  -1  -1         10.91         10.60        15.92 o                         
  -1  -1  -1         20.54         38.15        16.09 o                         
  -1  -1  -1          9.64         13.79         9.43 o                         
   1   1   1         10.88         24.01         6.72 o                         
   2   1   1         88.45         93.82        15.17 o                         
  -2  -1  -1         97.40        107.03        22.58 o                         
  -2  -1  -1         86.06         73.41        16.36 o                         
   2   1   1        100.10        108.01        13.80 o                         
  -3  -1  -1       3758.69       4111.64       150.32 o                         
   3   1   1       3329.08       3385.64       107.63 o                         
   3   1   1       3767.67       3951.68       104.55 o                         
  -3  -1  -1       3321.15       3273.47       108.50 o                         
  -4  -1  -1        731.80        845.98        78.11 o                         
   4   1   1        638.76        680.32        46.46 o                         
   4   1   1        722.91        802.93        39.01 o                         
  -4  -1  -1        646.62        624.51        50.88 o                         
  -5  -1  -1        279.24        346.14        69.43 o                         
   5   1   1        239.11        243.73        39.66 o                         
  -5  -1  -1        320.68        430.18       101.22 o                         
  -5  -1  -1        246.73        339.55        62.41 o                         
   5   1   1        270.61        352.68        46.01 o                         
   5   1   1        312.02        369.55        27.76 o                         
  -6  -1  -1        180.84        212.99        44.45 o                         
   6   1   1        160.49        233.51        51.28 o                         
  -6  -1  -1        159.79        181.55        48.33 o                         
   6   1   1        181.63        135.64        47.24 o                         
  -7  -1  -1        755.27        825.33        87.07 o                         
   7   1   1        664.08        742.89        91.54 o                         
  -7  -1  -1        667.35        665.98        91.37 o                         
   7   1   1        751.57        708.44       117.48 o                         
  -8  -1  -1         96.91         48.88        43.28 o                         
   8   1   1         82.52        -24.96        53.68 o                         
  -8  -1  -1        188.00        135.01        49.60 o                         
  -8  -1  -1         85.63        -58.94        58.94 o                         
   8   1   1        181.49        160.72        81.88 o                         
   8   1   1         93.39         22.39        55.81 o                         
  -9  -1  -1         67.67         67.25        46.74 o                         
   9   1   1         58.96         42.66        43.12 o                         
  -9  -1  -1         59.79        254.39        78.96 o                         
   9   1   1         66.73          4.66        46.60 o                         
 -10  -1  -1         13.32         99.22        50.96 o                         
  10   1   1         11.58         28.13        47.54 o                         
  10   1   1         13.11         -7.14        42.39 o                         
 -10  -1  -1         11.77        119.55        59.84 o                         
  10  -2  -1          2.27        -38.59        38.59 o                         
 -10   2   1          1.85          4.59        41.97 o                         
 -10   2   1          2.09         90.18        37.60 o                         
  10  -2  -1          2.01         29.00        47.16 o                         
   9  -2  -1        290.43        264.42        78.40 o                         
  -9   2   1        253.88        354.57        88.48 o                         
  -9   2   1        287.33        512.17        75.71 o                         
   9  -2  -1        256.63        230.37        56.20 o                         
   8  -2  -1        182.22        261.97        97.69 o                         
   8  -2  -1         99.70        104.92        58.35 o                         
  -8   2   1         91.08        211.48       210.66 o                         
   8  -2  -1         88.09         91.23        48.67 o                         
  -8   2   1        103.08          9.85        75.84 o                         
  -8   2   1        188.71        280.22       104.31 o                         
   7  -2  -1        435.28        501.94        79.05 o                         
  -7   2   1        384.89        421.38        71.57 o                         
   7  -2  -1        384.61        350.38        64.00 o                         
  -7   2   1        435.60        459.83        76.24 o                         
  -6   2   1        268.31        203.56        48.48 o                         
   6  -2  -1        293.45        256.51        56.97 o                         
  -6   2   1        303.66        273.46        57.27 o                         
   6  -2  -1        259.29        360.88        63.23 o                         
   5  -2  -1        147.06        163.01        26.67 o                         
  -5   2   1        137.89        162.02        19.59 o                         
   5  -2  -1        129.94        168.82        21.88 o                         
  -5   2   1        156.06        143.03        55.24 o                         
   4  -2  -1       1407.41       1616.63        85.92 o                         
  -4   2   1       1222.92       1236.79        64.43 o                         
   4  -2  -1       1243.57       1319.59        69.12 o                         
  -4   2   1       1384.03       1456.43        91.99 o                         
  -3   2   1       1276.14       1205.45        60.10 o                         
   3  -2  -1       1432.03       1544.23        72.90 o                         
   3  -2  -1       1265.33       1274.53        63.54 o                         
  -3   2   1       1444.26       1672.28        90.03 o                         
   2  -2  -1        236.23        213.61        21.12 o                         
  -2   2   1        207.10        211.94        23.90 o                         
  -2   2   1        234.38        251.65        20.93 o                         
   2  -2  -1        208.73        200.39        22.13 o                         
   1  -2  -1        238.99        230.26        19.88 o                         
  -1   2   1        223.80        188.65        18.54 o                         
   1  -2  -1        211.17        183.41        16.04 o                         
  -1   2   1        253.29        218.95        20.12 o                         
   0   2   1        305.04        247.57        18.02 o                         
   0  -2  -1        335.16        299.08        23.56 o                         
   0   2   1        345.23        291.95        14.76 o                         
   0  -2  -1        296.14        266.94        16.85 o                         
   1   2   1        121.80        124.58        14.66 o                         
  -1  -2  -1        136.08        121.13        16.20 o                         
  -1  -2  -1        120.24         96.77        14.97 o                         
   1   2   1        137.84        100.68        12.85 o                         
   2   2   1        134.70        149.31        19.89 o                         
  -2  -2  -1        151.04        144.57        25.20 o                         
   2   2   1        152.44        156.38        17.81 o                         
  -2  -2  -1        133.46        153.06        22.59 o                         
  -3  -2  -1       2011.95       2254.38       100.26 o                         
   3   2   1       1787.95       1878.94        69.26 o                         
   3   2   1       2023.50       2108.55        68.60 o                         
  -3  -2  -1       1777.74       1980.68        78.81 o                         
  -4  -2  -1       1410.14       1417.35        93.26 o                         
   4   2   1       1223.48       1329.05        73.00 o                         
   4   2   1       1384.67       1457.52        81.25 o                         
  -4  -2  -1       1245.99       1264.62        70.95 o                         
   5   2   1        196.67        240.12        32.99 o                         
  -5  -2  -1        228.33        187.33        45.37 o                         
   5   2   1        222.58        237.95        38.39 o                         
  -5  -2  -1        201.75        154.76        30.76 o                         
  -6  -2  -1        144.88        154.80        97.96 o                         
   6   2   1        124.20        116.06        40.66 o                         
  -6  -2  -1        272.89        376.11        64.95 o                         
   6   2   1        140.57        116.39        55.86 o                         
   6   2   1        264.77        184.75        80.66 o                         
  -6  -2  -1        128.01        208.68       109.91 o                         
  -7  -2  -1        394.19        511.72        91.66 o                         
  -7  -2  -1        394.92        530.29        89.36 o                         
   7   2   1        339.57        377.62       128.49 o                         
  -7  -2  -1        348.31        412.11        81.67 o                         
   7   2   1        384.31        480.18       141.12 o                         
   7   2   1        385.36        419.65       115.10 o                         
  -8  -2  -1        101.23        120.50        48.00 o                         
   8   2   1         81.83         20.96        40.75 o                         
   8   2   1         92.61         72.83        46.11 o                         
  -8  -2  -1         89.44        162.74        68.30 o                         
   9   2   1        109.96         98.56        54.69 o                         
  -9  -2  -1        127.29        134.65        52.45 o                         
   9   2   1        124.45         56.92        40.99 o                         
  -9  -2  -1        112.47        144.55        70.46 o                         
 -10  -2  -1         52.10         70.70        39.66 o                         
  10   2   1         46.80         42.65        44.36 o                         
 -10  -2  -1         46.04         94.65        61.28 o                         
  10   2   1         52.97         48.93        46.05 o                         
  10  -3  -1         36.32         68.93        45.44 o                         
 -10   3   1         25.19         47.18        48.02 o                         
 -10   3   1         28.51        -14.63        42.23 o                         
  10  -3  -1         32.09        109.53        43.35 o                         
  -9   3   1        111.37        241.61        83.32 o                         
   9  -3  -1        135.16        134.45        45.86 o                         
  -9   3   1        126.05        101.92        51.79 o                         
   9  -3  -1        119.43         19.71        47.50 o                         
  -8   3   1        114.94        163.80        56.91 o                         
   8  -3  -1        129.69        104.06        37.13 o                         
  -8   3   1        130.09         44.38        63.74 o                         
   8  -3  -1        114.59        150.51        39.83 o                         
  -7   3   1        283.59        297.18        55.63 o                         
   7  -3  -1        321.15        274.08        61.43 o                         
  -7   3   1        320.95        404.06        97.89 o                         
   7  -3  -1        283.77        317.37        62.65 o                         
   6  -3  -1        785.18        863.60       123.55 o                         
   6  -3  -1        912.80        915.70        91.29 o                         
  -6   3   1        729.49        466.61       138.82 o                         
  -6   3   1        955.47        982.48        96.43 o                         
   6  -3  -1        693.78        601.52        92.18 o                         
  -6   3   1        825.59       1019.68       194.50 o                         
  -5   3   1         53.03         47.57        15.43 o                         
   5  -3  -1         54.33         22.69        18.11 o                         
   5  -3  -1         48.00         64.44        17.55 o                         
  -5   3   1         60.01         48.76        26.95 o                         
   4  -3  -1        405.60        471.27        61.76 o                         
  -4   3   1        350.85        356.27        63.42 o                         
   4  -3  -1        358.39        348.80        38.10 o                         
  -4   3   1        493.54        666.76       117.22 o                         
  -4   3   1        397.07        444.85        49.85 o                         
   3  -3  -1        293.39        306.39        37.18 o                         
  -3   3   1        256.53        290.39        31.44 o                         
  -3   3   1        290.33        317.54        22.39 o                         
   3  -3  -1        259.24        291.08        33.27 o                         
  -2   3   1       1293.03       1384.12        59.43 o                         
   2  -3  -1       1496.73       1437.33        63.82 o                         
   2  -3  -1       1322.50       1310.86        52.71 o                         
  -2   3   1       1463.38       1409.86        47.35 o                         
   1  -3  -1          0.36         -7.05         7.05 o                         
  -1   3   1          0.21         -0.23         8.91 o                         
   1  -3  -1          0.32          5.16         8.69 o                         
  -1   3   1          0.24         -4.21        16.11 o                         
   0   3   1        298.00        300.44        16.77 o                         
   0  -3  -1        317.85        333.02        30.51 o                         
   0  -3  -1        280.85        272.44        20.51 o                         
   0   3   1        337.26        325.49        21.21 o                         
  -1  -3  -1        262.71        241.29        25.38 o                         
   1   3   1        243.84        259.27        22.32 o                         
   1   3   1        275.97        258.09        17.46 o                         
  -1  -3  -1        232.13        254.97        21.11 o                         
   2   3   1         33.20         31.03        13.39 o                         
  -2  -3  -1         39.17         65.27        17.53 o                         
  -2  -3  -1         34.61         58.65        17.66 o                         
   2   3   1         37.57         42.12        13.71 o                         
   3   3   1       1149.47       1241.55        64.02 o                         
  -3  -3  -1       1291.93       1381.99        81.08 o                         
   3   3   1       1300.91       1414.83        59.86 o                         
  -3  -3  -1       1141.54       1163.55        63.16 o                         
  -4  -3  -1        329.07        346.93        48.86 o                         
   4   3   1        191.76        199.94        38.91 o                         
  -4  -3  -1        230.77        240.37        81.70 o                         
   4   3   1        313.86        400.80        53.55 o                         
  -4  -3  -1        203.90        219.48        40.40 o                         
   4   3   1        217.02        338.14        68.03 o                         
  -5  -3  -1          5.54          5.86        20.68 o                         
   5   3   1          7.32         21.87        13.39 o                         
   5   3   1          8.29        -17.00        17.00 o                         
  -5  -3  -1          4.89         28.50        16.77 o                         
  -6  -3  -1         96.59        100.58        33.52 o                         
   6   3   1         87.24         89.09        24.14 o                         
   6   3   1         98.74        145.59        31.73 o                         
  -6  -3  -1         85.34        118.58        38.10 o                         
   7   3   1        522.81        468.25        73.13 o                         
  -7  -3  -1        601.08        636.56        83.26 o                         
   7   3   1        591.69        644.92        94.97 o                         
  -7  -3  -1        531.11        511.81        79.66 o                         
   8   3   1         18.58         48.81        43.78 o                         
  -8  -3  -1         24.74         -9.13        37.36 o                         
   8   3   1         21.03         -1.90        36.90 o                         
  -8  -3  -1         21.86        -28.38        39.19 o                         
   9   3   1        303.76        405.54       142.97 o                         
  -9  -3  -1        341.21        292.14        72.73 o                         
  -9  -3  -1        333.95        225.68       106.01 o                         
  -9  -3  -1        295.08        251.01       124.03 o                         
   9   3   1        343.78        495.54       156.53 o                         
   9   3   1        351.97        373.32       119.24 o                         
 -10  -3  -1         48.82         85.16        44.68 o                         
  10   3   1         43.87         80.23        55.02 o                         
  10   3   1         49.65        122.58        55.77 o                         
 -10  -3  -1         43.14        212.22        61.37 o                         
  10  -4  -1         85.66        192.96        56.87 o                         
 -10   4   1         78.49         54.86        51.04 o                         
 -10   4   1         88.83        109.00        42.97 o                         
  10  -4  -1         75.68        157.66        58.60 o                         
   9  -4  -1        130.44        161.55        51.97 o                         
  -9   4   1        104.95        112.83        58.14 o                         
  -9   4   1        118.78        145.12        64.27 o                         
   9  -4  -1        115.25         59.19        42.34 o                         
  -8   4   1         53.75         45.30        41.35 o                         
   8  -4  -1         60.83         75.90        38.55 o                         
   8  -4  -1         53.75         49.40        35.90 o                         
  -8   4   1         60.83        108.10        60.97 o                         
   7  -4  -1        420.23        392.59        73.39 o                         
  -7   4   1        387.55        382.87        75.28 o                         
   7  -4  -1        371.31        440.30        74.84 o                         
  -7   4   1        438.61        435.00       106.56 o                         
   6  -4  -1        236.94        328.66        64.29 o                         
  -6   4   1        217.38        200.89        57.80 o                         
   6  -4  -1        311.36        378.15        78.66 o                         
  -6   4   1        318.59        398.50       123.44 o                         
   6  -4  -1        209.36        231.10        67.23 o                         
  -6   4   1        246.02        323.20        79.34 o                         
  -5   4   1        377.50        398.60        44.98 o                         
   5  -4  -1        449.42        558.54        60.68 o                         
   5  -4  -1        397.10        411.37        47.48 o                         
  -5   4   1        427.23        312.14        46.35 o                         
   4  -4  -1        220.20        248.31        58.91 o                         
   4  -4  -1        234.58        210.20        73.22 o                         
  -4   4   1        185.19        165.49        35.81 o                         
   4  -4  -1        194.57        228.33        49.33 o                         
  -4   4   1        224.96        317.07        33.82 o                         
  -4   4   1        209.59        204.58        14.21 o                         
  -3   4   1       1209.16       1241.95        68.52 o                         
   3  -4  -1       1374.30       1309.32        73.86 o                         
  -3   4   1       1368.46       1378.78        54.20 o                         
   3  -4  -1       1214.32       1238.41        65.98 o                         
  -2   4   1       2356.71       2486.18        87.29 o                         
   2  -4  -1       2708.05       2779.16        93.90 o                         
  -2   4   1       2667.19       2805.65        97.57 o                         
   2  -4  -1       2392.81       2281.69        75.79 o                         
   1  -4  -1         57.50         75.68        13.50 o                         
  -1   4   1         47.78         51.49        14.51 o                         
   1  -4  -1         50.80         52.05        12.59 o                         
  -1   4   1         54.08         69.96        14.87 o                         
   0  -4  -1         17.99         33.36        15.58 o                         
   0   4   1         25.14         36.74        10.43 o                         
   0   4   1         28.45         25.96        11.07 o                         
   0  -4  -1         15.90         10.81        10.85 o                         
   1   4   1        921.89        933.80        42.60 o                         
  -1  -4  -1       1050.11        997.19        55.70 o                         
   1   4   1       1043.35       1012.97        37.24 o                         
  -1  -4  -1        927.87        992.93        43.42 o                         
   2   4   1       1494.01       1465.46        61.12 o                         
  -2  -4  -1       1698.17       1929.04        74.44 o                         
  -2  -4  -1       3604.58       3403.20       237.68 o                         
   2   4   1       1690.83       1583.03        59.60 o                         
  -2  -4  -1       1500.49       1465.17        99.91 o                         
   3   4   1        160.51        159.80        25.00 o                         
  -3  -4  -1        182.85        183.74        29.54 o                         
   3   4   1        181.66        171.50        23.22 o                         
  -3  -4  -1        161.57        181.43        28.97 o                         
   4   4   1        163.60        165.02        26.80 o                         
  -4  -4  -1        160.57        150.63        33.26 o                         
   4   4   1        185.16        204.33        19.05 o                         
  -4  -4  -1        141.88        167.59        24.43 o                         
   5   4   1        114.26         61.00        21.84 o                         
  -5  -4  -1        121.27         99.29        32.93 o                         
   5   4   1        129.31        162.08        35.20 o                         
  -5  -4  -1        107.15        109.91        25.17 o                         
  -6  -4  -1        382.60        462.86        65.52 o                         
   6   4   1        331.62        378.09        47.54 o                         
  -6  -4  -1        338.07        243.85        56.69 o                         
   6   4   1        375.31        374.46        54.34 o                         
   7   4   1         31.08         66.21        33.27 o                         
  -7  -4  -1         28.88         36.66        50.43 o                         
  -7  -4  -1         25.52        -23.51        23.51 o                         
   7   4   1         35.17         93.73        47.19 o                         
  -8  -4  -1        236.79        180.64        59.82 o                         
   8   4   1        218.98        102.75        48.87 o                         
   8   4   1        247.83        337.57        88.32 o                         
  -8  -4  -1        209.23        254.74        73.94 o                         
  -9  -4  -1         81.96        252.72       107.82 o                         
  -9  -4  -1         55.72        100.12        62.62 o                         
   9   4   1         53.43          7.01        60.48 o                         
  -9  -4  -1         49.23          2.40        56.32 o                         
   9   4   1         86.44        210.55        76.73 o                         
   9   4   1         60.47        180.68        85.06 o                         
 -10  -4  -1          4.30        -22.96        36.05 o                         
  10   4   1          7.07        -40.31        40.31 o                         
 -10  -4  -1          3.80         22.70        47.40 o                         
  10   4   1          8.00         11.37        43.26 o                         
 -10   5   1        111.79        276.47        85.43 o                         
  10  -5  -1        121.25        171.98        58.95 o                         
  10  -5  -1        107.13        201.09        60.77 o                         
 -10   5   1        126.52        239.83        67.31 o                         
   9  -5  -1        158.57        112.71        59.42 o                         
   9  -5  -1        162.45        358.84       105.90 o                         
  -9   5   1        134.76        112.50        86.03 o                         
   9  -5  -1        140.11        169.90        92.37 o                         
  -9   5   1        152.51        190.38        98.77 o                         
  -9   5   1        155.55         82.90        60.99 o                         
  -8   5   1        115.42         42.51        45.77 o                         
   8  -5  -1        128.85         57.67        83.50 o                         
   8  -5  -1        258.93        228.76        76.29 o                         
  -8   5   1        258.72        268.56       122.53 o                         
  -8   5   1        130.62        113.26        86.88 o                         
   8  -5  -1        113.85         77.74        79.80 o                         
  -7   5   1         48.75         -7.02        31.29 o                         
   7  -5  -1         53.79         40.32        32.26 o                         
  -7   5   1         55.17        -22.17        41.97 o                         
   7  -5  -1         47.53         58.21        31.86 o                         
  -6   5   1       1200.30       1041.20       110.07 o                         
   6  -5  -1       1397.83       1445.58       108.85 o                         
   6  -5  -1       1235.12       1263.77       116.21 o                         
  -6   5   1       1358.43       1303.56       160.35 o                         
   5  -5  -1        178.65        178.07        37.64 o                         
  -5   5   1        139.89        147.41        28.60 o                         
   5  -5  -1        157.85        173.23        31.85 o                         
  -5   5   1        158.32        171.80        30.59 o                         
   4  -5  -1        111.12        149.44        38.82 o                         
  -4   5   1         90.25         89.47        19.02 o                         
   4  -5  -1         98.19         87.51        22.30 o                         
  -4   5   1        102.14         76.73        13.95 o                         
  -3   5   1        733.70        754.13        57.79 o                         
   3  -5  -1        816.74        889.04        60.96 o                         
   3  -5  -1        721.67        772.03        54.06 o                         
  -3   5   1        830.36        827.27        35.77 o                         
   2  -5  -1        518.75        524.82        34.72 o                         
  -2   5   1        429.64        393.81        56.02 o                         
   2  -5  -1        458.37        427.21        35.07 o                         
  -2   5   1        613.24        552.66        88.75 o                         
  -2   5   1        486.25        418.79        63.53 o                         
  -1   5   1       1198.95       1156.28        52.37 o                         
   1  -5  -1       1335.39       1260.30        49.56 o                         
  -1   5   1       1356.90       1149.43        62.61 o                         
   1  -5  -1       1179.94       1053.01        43.42 o                         
   0   5   1       1586.62       1555.53        53.62 o                         
   0  -5  -1       1798.09       1683.27        78.75 o                         
   0  -5  -1       2132.22       2334.29       175.91 o                         
   0   5   1       1795.65       1682.18        67.36 o                         
   0  -5  -1       1588.78       1408.32        56.73 o                         
   1   5   1       4412.88       4449.74       116.83 o                         
  -1  -5  -1       5045.06       4984.56       164.02 o                         
  -1  -5  -1       4457.77       4558.66       119.21 o                         
   1   5   1       4994.25       4862.39       111.33 o                         
  -2  -5  -1          0.22         10.21        10.77 o                         
   2   5   1          0.03         -7.54         8.67 o                         
   2   5   1          0.04          0.61         8.79 o                         
  -2  -5  -1          0.19         10.73        11.03 o                         
  -3  -5  -1        174.24        163.30        25.91 o                         
   3   5   1        135.95        143.37        24.52 o                         
   3   5   1        153.86        135.14        23.17 o                         
  -3  -5  -1        153.96        160.16        28.18 o                         
  -4  -5  -1         76.88         62.32        21.10 o                         
   4   5   1         72.48         80.07        20.30 o                         
   4   5   1         82.03         48.37        16.73 o                         
  -4  -5  -1         67.93         65.26        22.85 o                         
   5   5   1       1017.81       1041.92        74.92 o                         
  -5  -5  -1       1099.25       1135.80        93.99 o                         
  -5  -5  -1        971.28       1080.07        80.08 o                         
   5   5   1       1151.90       1234.25        96.74 o                         
   6   5   1        282.96        290.25        41.26 o                         
  -6  -5  -1        320.16        338.88        81.58 o                         
   6   5   1        320.24        335.89        50.78 o                         
  -6  -5  -1        282.89        288.35        62.82 o                         
  -7  -5  -1        377.15        238.12       113.16 o                         
   7   5   1        313.48        319.20        73.35 o                         
  -7  -5  -1        344.06        495.77       136.94 o                         
   7   5   1        354.78        214.39        78.21 o                         
   7   5   1        383.28        630.43       140.26 o                         
  -7  -5  -1        304.01        429.97       149.43 o                         
  -8  -5  -1        172.04        260.36        67.88 o                         
   8   5   1        168.40        111.45        58.99 o                         
   8   5   1        190.59        251.23        60.30 o                         
  -8  -5  -1        152.02        162.32        67.80 o                         
  -9  -5  -1        349.87        426.00        84.02 o                         
   9   5   1        305.67        361.55        86.07 o                         
   9   5   1        345.94        513.85       106.56 o                         
  -9  -5  -1        309.14        363.05       103.87 o                         
   9  -6  -1         38.75         46.46        31.83 o                         
  -9   6   1         39.40         25.70        56.58 o                         
  -9   6   1         44.59        -43.19        43.19 o                         
   9  -6  -1         34.24        100.52        44.78 o                         
   8  -6  -1         98.12        144.78        53.94 o                         
  -8   6   1         81.18         91.81        57.57 o                         
   8  -6  -1         86.70         34.83        40.82 o                         
  -8   6   1         91.87         85.61        59.18 o                         
   7  -6  -1        975.74        919.56       169.01 o                         
  -7   6   1        653.11        678.12       190.08 o                         
   7  -6  -1        730.39        735.49       123.97 o                         
   7  -6  -1        645.37        663.21       107.49 o                         
  -7   6   1        984.86        788.35       175.57 o                         
  -7   6   1        739.16        613.43       159.92 o                         
  -6   6   1        243.58        192.09        45.86 o                         
   6  -6  -1        296.91        334.16        50.38 o                         
  -6   6   1        275.67        196.03        94.43 o                         
   6  -6  -1        262.35        228.82        34.59 o                         
   5  -6  -1        874.95        858.86        96.17 o                         
  -5   6   1        730.65        816.28        71.90 o                         
  -5   6   1        826.91        845.51        94.38 o                         
   5  -6  -1        773.10        814.75        72.33 o                         
   4  -6  -1       1070.94        939.05        74.48 o                         
  -4   6   1        923.49        946.96        73.73 o                         
   4  -6  -1        946.28        972.87        68.30 o                         
  -4   6   1       1045.16       1063.92        66.25 o                         
   3  -6  -1        108.80        121.21        21.69 o                         
  -3   6   1         88.48         89.39        21.51 o                         
  -3   6   1        100.14        139.14        26.46 o                         
   3  -6  -1         96.14        131.12        22.70 o                         
  -3   6   1        146.63         76.77        58.09 o                         
   2  -6  -1        320.46        403.08        34.13 o                         
  -2   6   1        299.31        380.59        34.45 o                         
  -2   6   1        338.74        301.18        58.61 o                         
   2  -6  -1        283.15        309.00        30.24 o                         
   1  -6  -1       1122.73       1054.09        48.67 o                         
  -1   6   1       1005.32        989.39        61.07 o                         
   1  -6  -1        992.03        907.20        42.83 o                         
  -1   6   1       1137.77       1022.27        63.58 o                         
   0   6   1       1013.52        985.63        53.62 o                         
   0  -6  -1       1144.29       1120.07        79.77 o                         
   0  -6  -1       1225.18       1034.69        76.12 o                         
   0   6   1       1147.05       1092.64        65.58 o                         
   0  -6  -1       1011.09       1052.62        66.31 o                         
   0   6   1       1228.08       1151.63       116.26 o                         
  -1  -6  -1       1782.75       1690.36        86.71 o                         
   1   6   1       1560.30       1609.72        64.17 o                         
   1   6   1       1765.86       1744.04        57.89 o                         
  -1  -6  -1       1575.23       1543.90        64.68 o                         
  -2  -6  -1        745.25        740.48        51.88 o                         
   2   6   1        654.89        716.31        48.82 o                         
  -2  -6  -1        658.49        706.51        48.00 o                         
   2   6   1        741.16        768.65        38.94 o                         
   3   6   1        512.58        504.36        45.59 o                         
  -3  -6  -1        586.86        547.43        42.01 o                         
  -3  -6  -1        518.54        503.81        50.11 o                         
   3   6   1        580.11        576.62        46.96 o                         
   4   6   1       1888.86       1901.30        99.71 o                         
  -4  -6  -1       2081.53       2111.76       106.80 o                         
   4   6   1       2137.71       2213.40        96.98 o                         
  -4  -6  -1       1839.22       1907.47       110.22 o                         
   5   6   1        310.98        326.87        59.13 o                         
  -5  -6  -1        374.98        424.96       115.33 o                         
  -5  -6  -1        344.14        347.84       103.17 o                         
  -5  -6  -1        304.08        312.84        59.84 o                         
   5   6   1        351.94        395.72        80.16 o                         
   5   6   1        386.32        347.23        63.68 o                         
   6   6   1        679.27        554.42        63.38 o                         
  -6  -6  -1        762.32        589.76       109.30 o                         
   6   6   1        768.76        659.63        77.83 o                         
  -6  -6  -1        673.58        651.83        86.15 o                         
  -7  -6  -1        241.04        219.73        71.41 o                         
   7   6   1        232.68        223.53        53.25 o                         
   7   6   1        263.33        166.25        58.20 o                         
  -7  -6  -1        212.98        215.23        55.75 o                         
  -8  -6  -1        888.45        896.45       136.37 o                         
   8   6   1        789.92        785.95       122.02 o                         
   8   6   1        893.99        915.70       132.78 o                         
  -8  -6  -1        785.02        840.46       138.36 o                         
  -9  -6  -1        105.57        178.85        48.40 o                         
   9   6   1         88.91         50.46        40.51 o                         
  -9  -6  -1         93.28         11.89        44.40 o                         
   9   6   1        100.62         82.33        43.60 o                         
  -9   7   1         73.81        153.11        58.78 o                         
   9  -7  -1         86.86        131.54        52.00 o                         
  -9   7   1         83.53         81.51        54.43 o                         
   9  -7  -1         76.75         13.75        37.85 o                         
  -8   7   1        226.86        254.67        57.58 o                         
   8  -7  -1        257.24        340.06        70.46 o                         
   8  -7  -1        227.30        190.08        43.02 o                         
  -8   7   1        256.75        246.45        91.30 o                         
  -7   7   1        106.77        104.80        56.46 o                         
   7  -7  -1        120.35         60.95        41.17 o                         
  -7   7   1        120.84        129.84        61.09 o                         
   7  -7  -1        106.34        169.27        44.82 o                         
  -6   7   1        193.77        254.20        52.26 o                         
   6  -7  -1        248.49        217.61        43.19 o                         
   6  -7  -1        219.57        298.73        44.05 o                         
  -6   7   1        219.30        225.63        73.09 o                         
   5  -7  -1        845.23        706.06       135.59 o                         
   5  -7  -1        807.21        740.91       110.54 o                         
   5  -7  -1        713.25        750.02       102.39 o                         
  -5   7   1        824.24        654.68       137.64 o                         
  -5   7   1        994.92       1112.16       175.94 o                         
  -4   7   1         92.59         46.38        24.59 o                         
   4  -7  -1        113.52         81.67        21.37 o                         
   4  -7  -1        100.30         70.53        23.04 o                         
  -4   7   1        104.79         65.94        23.99 o                         
  -4   7   1        155.35         -0.48        66.71 o                         
  -3   7   1        746.45        698.40        54.52 o                         
   3  -7  -1        863.25        886.96        64.25 o                         
  -3   7   1        844.79        856.20        68.54 o                         
   3  -7  -1        762.76        822.74        59.00 o                         
  -2   7   1       1259.91       1401.00        73.28 o                         
   2  -7  -1       1351.66       1420.26        46.29 o                         
   2  -7  -1       1194.31       1304.82        65.47 o                         
  -2   7   1       1425.89       1434.48       135.87 o                         
   1  -7  -1       2344.39       2173.06        71.93 o                         
  -1   7   1       2133.03       2109.64        91.23 o                         
   1  -7  -1       2071.48       2116.53        68.47 o                         
  -1   7   1       2414.04       2176.95       102.78 o                         
   0  -7  -1       1161.75       1103.10        61.89 o                         
   0   7   1        991.52        965.26        49.44 o                         
   0  -7  -1       1026.52        992.11        54.38 o                         
   0   7   1       1122.15       1154.37        68.85 o                         
   1   7   1       1557.41       1711.20        69.38 o                         
  -1  -7  -1       1820.40       1901.76       101.65 o                         
   1   7   1       1762.58       1759.07        66.34 o                         
  -1  -7  -1       1608.49       1646.21        71.83 o                         
   2   7   1        772.59        723.15        55.49 o                         
  -2  -7  -1        859.25        791.59        56.80 o                         
   2   7   1        874.37        865.93        49.78 o                         
   2   7   1       1031.15        919.46        79.57 o                         
  -2  -7  -1        759.23        786.41        52.38 o                         
   3   7   1       1103.38       1250.01        99.17 o                         
  -3  -7  -1       1865.54       1654.39        92.88 o                         
  -3  -7  -1       1239.76       1302.44       151.90 o                         
   3   7   1       1248.75       1331.69       100.84 o                         
   3   7   1       1877.39       2111.73       140.98 o                         
  -3  -7  -1       1089.36       1234.18       120.49 o                         
   4   7   1        636.68        603.85        55.03 o                         
  -4  -7  -1        707.13        705.04        98.19 o                         
   4   7   1        720.56        654.15        55.75 o                         
  -4  -7  -1        624.81        595.17        61.21 o                         
  -5  -7  -1       1188.53       1106.11       138.77 o                         
   5   7   1       1045.48       1083.20        79.99 o                         
  -5  -7  -1       1050.18       1208.44        93.04 o                         
   5   7   1       1183.21       1242.47       102.27 o                         
   6   7   1         60.03         84.33        25.75 o                         
  -6  -7  -1         70.49        160.60        60.92 o                         
  -6  -7  -1         62.29         60.36        31.37 o                         
   6   7   1         67.94         74.40        33.88 o                         
   7   7   1         93.87         47.16        36.20 o                         
  -7  -7  -1         96.88        183.44        69.73 o                         
  -7  -7  -1         85.61        118.49        46.69 o                         
   7   7   1        106.23        184.52        58.68 o                         
  -8  -7  -1        692.53        645.28       121.99 o                         
   8   7   1        607.02        664.75       101.73 o                         
   8   7   1        686.99        738.29       106.93 o                         
  -8  -7  -1        611.91        592.51       122.30 o                         
  -9  -7  -1        406.34        416.88        79.09 o                         
   9   7   1        350.20        442.64        85.47 o                         
  -9  -7  -1        359.04        375.33        94.67 o                         
   9   7   1        396.34        529.30       107.38 o                         
   9  -8  -1         78.48        106.26        48.30 o                         
  -9   8   1         62.65        106.96        60.20 o                         
  -9   8   1         70.91         56.88        48.53 o                         
   9  -8  -1         69.34        145.81        56.82 o                         
   8  -8  -1        211.67        205.13        53.64 o                         
  -8   8   1        174.58        102.93        50.56 o                         
   8  -8  -1        187.03        167.20        43.94 o                         
  -8   8   1        197.58        240.54        77.05 o                         
   7  -8  -1        187.53        260.26        72.98 o                         
   7  -8  -1        333.48        322.43        83.86 o                         
  -7   8   1        179.69        131.81        53.60 o                         
   7  -8  -1        165.70        120.06        78.51 o                         
  -7   8   1        348.03        169.33        95.36 o                         
  -7   8   1        203.36        340.11       129.10 o                         
   6  -8  -1        108.83        177.22        41.22 o                         
  -6   8   1        104.75        103.08        34.76 o                         
   6  -8  -1         96.16        164.17        32.66 o                         
  -6   8   1        118.55        164.27        69.59 o                         
  -5   8   1        350.84        424.22        51.48 o                         
   5  -8  -1        384.05        342.21        59.73 o                         
   5  -8  -1        339.34        319.56        42.01 o                         
  -5   8   1        397.06        314.36        60.65 o                         
  -4   8   1        525.67        547.66        52.28 o                         
   4  -8  -1        599.84        594.28        57.71 o                         
   4  -8  -1        530.02        519.34        53.06 o                         
  -4   8   1        594.92        652.14        63.49 o                         
  -3   8   1         72.04         28.72        29.53 o                         
   3  -8  -1        141.33        141.69        28.49 o                         
   3  -8  -1         75.41        108.38        40.38 o                         
   3  -8  -1         66.63         79.74        23.73 o                         
  -3   8   1         81.53         33.81        26.92 o                         
  -3   8   1        150.07        104.25        37.03 o                         
  -2   8   1        464.70        525.24        46.69 o                         
   2  -8  -1        493.81        480.46        38.43 o                         
   2  -8  -1        436.33        486.83        41.86 o                         
  -2   8   1        525.92        447.59        35.35 o                         
   1  -8  -1       2615.31       2539.01        83.98 o                         
  -1   8   1       2289.49       2334.64       102.63 o                         
   1  -8  -1       2310.87       2220.07        75.99 o                         
  -1   8   1       2591.12       2403.49       118.58 o                         
   0  -8  -1       1555.04       1381.79        72.64 o                         
   0   8   1       1369.21       1278.04        58.88 o                         
   0  -8  -1       1374.02       1286.71        65.40 o                         
   0   8   1       1549.60       1496.16        81.49 o                         
  -1  -8  -1        170.12        119.74        30.43 o                         
   1   8   1         86.17        110.49        26.50 o                         
   1   8   1        164.38        183.22        26.99 o                         
   1   8   1         97.52        141.43        27.95 o                         
  -1  -8  -1         86.61        141.65        40.70 o                         
  -2  -8  -1        380.42        353.31        41.80 o                         
   2   8   1        341.62        326.85        35.22 o                         
  -2  -8  -1        336.13        299.21        33.92 o                         
   2   8   1        386.62        397.65        31.74 o                         
  -3  -8  -1        879.36        770.76        85.16 o                         
   3   8   1        768.81        700.55        57.21 o                         
   3   8   1        870.09        853.88        53.55 o                         
  -3  -8  -1        777.00        840.24        61.06 o                         
  -4  -8  -1       1607.25       1510.84       179.87 o                         
  -4  -8  -1       1521.44       1180.01       201.41 o                         
   4   8   1       1317.49       1315.68        86.68 o                         
   4   8   1       1491.06       1435.93        86.08 o                         
  -4  -8  -1       1344.33       1346.21        90.41 o                         
   5   8   1         57.07         78.44        28.35 o                         
  -5  -8  -1         72.22         15.05        57.76 o                         
  -5  -8  -1        403.46        222.39        94.43 o                         
   5   8   1         64.58        147.45        37.40 o                         
  -5  -8  -1         63.81        169.07        41.53 o                         
   6   8   1        161.65        178.25        33.81 o                         
  -6  -8  -1        163.51         91.47        54.87 o                         
  -6  -8  -1        144.48        107.88        36.47 o                         
   6   8   1        182.95        252.41        49.13 o                         
  -7  -8  -1        445.13        402.31        94.90 o                         
   7   8   1        384.94        461.47        72.35 o                         
   7   8   1        435.65        401.57        64.56 o                         
  -7  -8  -1        393.32        352.60        67.35 o                         
   8   8   1        436.14        427.08        95.66 o                         
  -8  -8  -1        599.24        687.21       163.14 o                         
  -8  -8  -1        509.62        397.56       122.60 o                         
  -8  -8  -1        450.29        632.16       192.83 o                         
   8   8   1        493.60        460.48        94.50 o                         
   8   8   1        590.30        725.47       157.82 o                         
  -9  -8  -1        164.71         93.41        48.35 o                         
   9   8   1        132.61        141.34        54.67 o                         
  -9  -8  -1        145.53        267.68        70.89 o                         
   9   8   1        150.08        137.76        60.40 o                         
   9  -9  -1        300.68        150.76       106.57 o                         
   9  -9  -1        269.74        190.93        78.57 o                         
  -9   9   1        300.94        541.48       120.63 o                         
  -9   9   1        272.69        402.70       118.98 o                         
   9  -9  -1        238.34        237.03        91.10 o                         
   8  -9  -1         88.39        103.25       104.81 o                         
  -8   9   1         72.37        174.39       119.81 o                         
   8  -9  -1         82.46          7.97        42.94 o                         
  -8   9   1         81.90        222.39       104.48 o                         
  -8   9   1         89.83         55.22       117.73 o                         
   7  -9  -1         18.95         64.12        34.26 o                         
  -7   9   1         18.55         11.71        31.26 o                         
  -7   9   1         20.99         13.29        58.76 o                         
   7  -9  -1         16.74        -30.26        30.26 o                         
  -6   9   1        865.09        923.60       105.37 o                         
   6  -9  -1        910.29        935.91        96.12 o                         
  -6   9   1        979.06        937.39       141.66 o                         
   6  -9  -1        804.32        880.56        83.11 o                         
   5  -9  -1       1987.51       2031.37       138.61 o                         
  -5   9   1       1769.76       1661.57       100.36 o                         
   5  -9  -1       1756.15       1703.78       103.98 o                         
  -5   9   1       2002.91       1897.80       153.09 o                         
   4  -9  -1        141.88        169.33        43.38 o                         
  -4   9   1        111.81         91.81        23.46 o                         
  -4   9   1        126.54        113.64        36.22 o                         
   4  -9  -1        125.36        152.26        29.67 o                         
  -3   9   1         27.98         45.76        18.30 o                         
   3  -9  -1         33.18         27.38        16.85 o                         
   3  -9  -1         29.32          8.35        15.05 o                         
  -3   9   1         31.67         -4.37        23.30 o                         
   2  -9  -1        632.45        635.81        45.87 o                         
  -2   9   1        543.56        542.87        49.66 o                         
   2  -9  -1        558.83        538.42        46.46 o                         
  -2   9   1        615.17        566.59        97.64 o                         
   1  -9  -1        834.82        723.92       127.48 o                         
   1  -9  -1        876.44        836.52       124.52 o                         
   1  -9  -1       1056.76       1077.66        82.26 o                         
  -1   9   1       1016.44        934.69        70.42 o                         
   0   9   1       1115.63       1165.51        82.51 o                         
   0  -9  -1       1314.07       1186.16        71.63 o                         
   0  -9  -1       1161.10       1088.14        51.36 o                         
   0   9   1       1262.61       1083.12        75.08 o                         
   1   9   1        176.57        173.24        23.42 o                         
  -1  -9  -1        185.53        117.86        31.27 o                         
   1   9   1        199.83        212.34        25.21 o                         
  -1  -9  -1        163.93        180.30        27.02 o                         
   2   9   1        235.63        243.84        30.04 o                         
  -2  -9  -1        279.83        340.04        38.95 o                         
   2   9   1        266.68        257.13        27.23 o                         
  -2  -9  -1        247.26        237.54        32.54 o                         
   3   9   1         91.37        116.34        26.47 o                         
  -3  -9  -1        113.45        130.91        47.69 o                         
  -3  -9  -1        100.24         93.84        21.15 o                         
   3   9   1        103.40         90.36        22.05 o                         
   4   9   1        704.10        749.21        64.28 o                         
  -4  -9  -1        793.33        676.65       105.68 o                         
   4   9   1        796.87        688.92        63.68 o                         
  -4  -9  -1        700.98        639.05        62.74 o                         
   5   9   1       1048.70       1088.25        83.91 o                         
  -5  -9  -1       1250.64       1219.80       146.17 o                         
   5   9   1       1186.86       1229.92       104.66 o                         
  -5  -9  -1       1105.06       1189.53        97.62 o                         
  -6  -9  -1        275.95        172.95       109.67 o                         
   6   9   1        164.87        190.88        57.76 o                         
  -6  -9  -1        196.91        120.55        92.13 o                         
   6   9   1        186.60        259.22        76.49 o                         
   6   9   1        196.88        132.55        53.12 o                         
  -6  -9  -1        165.83        227.37       112.06 o                         
  -7  -9  -1        288.07        365.77       123.02 o                         
   7   9   1        216.80        348.47       100.83 o                         
  -7  -9  -1        255.77        369.46       138.95 o                         
   7   9   1        279.34        242.74        96.05 o                         
   7   9   1        245.37        271.00        72.86 o                         
  -7  -9  -1        226.00        237.73        62.27 o                         
   8   9   1        407.53        330.82        57.50 o                         
  -8  -9  -1        478.95        701.17       121.63 o                         
   8   9   1        461.22        506.57        89.96 o                         
  -8  -9  -1        423.19        474.95       103.70 o                         
   9   9   1        454.84        580.16       105.82 o                         
  -9  -9  -1        504.91        386.09        61.04 o                         
   9   9   1        514.76        447.86        83.70 o                         
  -9  -9  -1        446.13        397.51        95.16 o                         
   8 -10  -1        238.19        247.85        63.19 o                         
  -8  10   1        203.75        165.77       121.08 o                         
   8 -10  -1        210.46        355.68        76.36 o                         
  -8  10   1        230.60        365.02        86.59 o                         
   7 -10  -1        104.48        129.04        37.97 o                         
  -7  10   1        105.94        294.66       132.38 o                         
  -7  10   1        119.90         92.97        51.85 o                         
   7 -10  -1         92.32         83.11        43.58 o                         
   6 -10  -1        686.20        844.58       111.70 o                         
  -6  10   1        570.68        608.41       170.46 o                         
   6 -10  -1        617.00        751.09       125.98 o                         
   6 -10  -1        545.17        405.07       137.00 o                         
  -6  10   1        645.87        783.37       178.76 o                         
  -6  10   1        715.43        812.57       163.94 o                         
   5 -10  -1       1431.31       1480.56       114.78 o                         
  -5  10   1       1244.59       1331.11       106.70 o                         
   5 -10  -1       1264.69       1401.27       112.54 o                         
  -5  10   1       1408.56       1439.63       135.37 o                         
  -4  10   1        304.69        335.02        43.51 o                         
   4 -10  -1        334.64        312.74        55.45 o                         
   4 -10  -1        295.68        354.32        56.33 o                         
  -4  10   1        344.83        357.70        86.97 o                         
  -4  10   1        736.57        599.16       131.55 o                         
   3 -10  -1         35.97         49.74        32.47 o                         
  -3  10   1         38.35         48.31        22.13 o                         
   3 -10  -1        137.14        195.03        55.31 o                         
   3 -10  -1         31.78        123.46        35.69 o                         
  -3  10   1        146.58        195.00        52.92 o                         
  -3  10   1         43.40         95.04        52.04 o                         
   2 -10  -1         66.94         60.63        17.29 o                         
  -2  10   1         50.10         49.97        19.80 o                         
   2 -10  -1         59.15         79.74        22.67 o                         
  -2  10   1         56.70         47.32        32.49 o                         
  -1  10   1       1861.58       1915.44        98.64 o                         
   1 -10  -1       2129.21       2022.16        96.09 o                         
  -1  10   1       2106.84       2006.47        98.57 o                         
   1 -10  -1       1881.35       1691.36        97.97 o                         
   0 -10  -1       3839.45       3469.91       123.09 o                         
   0  10   1       3362.31       3353.23       115.22 o                         
   0  10   1       3805.28       3774.33       123.58 o                         
   0 -10  -1       3392.51       3236.71       113.33 o                         
   1  10   1        149.69        183.41        32.48 o                         
  -1 -10  -1        170.24        132.60        34.38 o                         
   1  10   1        169.41        198.73        34.83 o                         
   1  10   1        281.94        300.00        47.29 o                         
  -1 -10  -1        150.42        142.22        33.14 o                         
   2  10   1         78.41        133.86        25.24 o                         
  -2 -10  -1         90.02         94.25        50.39 o                         
  -2 -10  -1         79.54        103.77        23.90 o                         
   2  10   1         88.74        116.07        25.17 o                         
  -3 -10  -1        592.92        603.54        93.78 o                         
   3  10   1        518.56        542.86        53.39 o                         
  -3 -10  -1        523.90        530.79        52.38 o                         
   3  10   1        586.88        619.25        58.65 o                         
  -4 -10  -1        519.03        309.95        99.85 o                         
  -4 -10  -1        531.43        547.05       131.16 o                         
   4  10   1        422.32        482.38        71.61 o                         
   4  10   1        477.96        480.90        88.29 o                         
  -4 -10  -1        458.61        427.33        84.96 o                         
   4  10   1        489.36        467.67        79.47 o                         
   5  10   1        300.45        365.24        43.24 o                         
  -5 -10  -1        351.11        261.76        67.87 o                         
   5  10   1        340.04        422.02        64.51 o                         
  -5 -10  -1        310.24        381.66        57.22 o                         
   6  10   1        103.33        129.36        39.33 o                         
  -6 -10  -1        124.37        152.15        54.74 o                         
  -6 -10  -1        109.89        152.60        50.87 o                         
   6  10   1        116.94        166.17        44.49 o                         
   7  10   1        152.61        219.06        64.58 o                         
  -7 -10  -1        177.24        178.15        71.28 o                         
   7  10   1        172.71        165.63        48.40 o                         
  -7 -10  -1        156.61        187.69        53.59 o                         
  -8 -10  -1        306.40        359.41        89.98 o                         
   8  10   1        273.16        304.91        97.49 o                         
   8  10   1        309.15        297.44        65.95 o                         
  -8 -10  -1        270.73        247.10        77.75 o                         
  -8  11   1          4.91        -34.45        84.13 o                         
   8 -11  -1          5.34          8.00        37.79 o                         
  -8  11   1          5.56        -37.72        37.72 o                         
   8 -11  -1          4.71         58.90        47.73 o                         
  -7  11   1         68.73         84.79        40.32 o                         
   7 -11  -1         74.56         21.91        32.87 o                         
   7 -11  -1         65.88         89.65        42.93 o                         
  -7  11   1         77.78         91.68        51.90 o                         
   6 -11  -1       1639.83       1369.48       143.70 o                         
   6 -11  -1       1661.88       1774.58       226.53 o                         
  -6  11   1       1473.83       1394.72       246.71 o                         
  -6  11   1       1668.00       1435.19       263.44 o                         
   6 -11  -1       1448.94       1476.32       163.28 o                         
  -6  11   1       1690.31       1917.31       246.98 o                         
   5 -11  -1       1880.64       1934.28       220.62 o                         
   5 -11  -1       1792.68       1881.32       162.01 o                         
  -5  11   1       1555.60       1251.82       227.20 o                         
  -5  11   1       1844.42       1722.28       225.64 o                         
   5 -11  -1       1584.00       1493.01       156.84 o                         
  -5  11   1       1760.54       1848.89       290.04 o                         
   4 -11  -1        769.97        561.34        90.89 o                         
   4 -11  -1       1147.98       1332.16       177.47 o                         
  -4  11   1        639.68        716.89       112.49 o                         
  -4  11   1       1089.69       1093.03       184.28 o                         
   4 -11  -1        680.34        654.50       114.64 o                         
  -4  11   1        723.95        645.63       146.13 o                         
  -3  11   1         24.16         30.43        18.96 o                         
   3 -11  -1         32.92         58.71        27.27 o                         
  -3  11   1         27.34         93.95        35.65 o                         
   3 -11  -1         29.09         37.88        22.17 o                         
   2 -11  -1        243.38        281.76        44.10 o                         
  -2  11   1        205.09        256.26        34.36 o                         
  -2  11   1        232.11        281.61        59.77 o                         
   2 -11  -1        215.05        180.81        37.40 o                         
   1 -11  -1        657.81        650.41        56.50 o                         
  -1  11   1        590.62        646.11        59.09 o                         
  -1  11   1        668.43        631.22        74.89 o                         
   1 -11  -1        581.23        549.21        78.93 o                         
   0  11   1       1959.98       1792.38       117.20 o                         
   0 -11  -1       2223.44       2089.78       100.30 o                         
   0 -11  -1       1964.62       1928.11       120.32 o                         
   0  11   1       2218.19       2205.09        98.26 o                         
  -1 -11  -1        664.76        717.18        86.53 o                         
   1  11   1        572.86        603.41        84.58 o                         
   1  11   1        648.33        689.20        66.16 o                         
  -1 -11  -1        587.38        684.84        59.72 o                         
   2  11   1         45.71         20.79        35.25 o                         
  -2 -11  -1        107.47         74.72        69.82 o                         
   2  11   1        121.49        116.52        42.35 o                         
   2  11   1         51.74         92.38        25.46 o                         
  -2 -11  -1         35.00         14.85        23.98 o                         
  -3 -11  -1        479.67        527.78       118.62 o                         
  -3 -11  -1        278.85        155.51        86.18 o                         
   3  11   1        292.64        289.12       113.60 o                         
   3  11   1        331.20        427.80        84.90 o                         
   3  11   1        539.23        664.24        86.24 o                         
  -3 -11  -1        246.39        268.79        63.85 o                         
  -4 -11  -1       1338.90       1296.95       236.15 o                         
   4  11   1       1207.02       1059.90        91.93 o                         
  -4 -11  -1       1672.31       1580.60       199.26 o                         
   4  11   1       1366.04       1327.10       108.19 o                         
  -4 -11  -1       1183.04       1139.61        94.39 o                         
  -5 -11  -1       1778.35       1683.93       181.13 o                         
   5  11   1       1592.09       1553.96       121.05 o                         
   5  11   1       1801.83       1613.13       128.01 o                         
  -5 -11  -1       1571.34       1673.38       121.08 o                         
   6  11   1         18.85         23.04        26.99 o                         
  -6 -11  -1         19.56         -6.21        37.12 o                         
   6  11   1         21.33         41.87        33.66 o                         
  -6 -11  -1         17.29         26.50        32.38 o                         
   7  11   1        295.26        147.58        47.57 o                         
  -7 -11  -1        334.82        260.74        74.75 o                         
   7  11   1        334.16        567.38        77.56 o                         
  -7 -11  -1        295.85        567.24       176.84 o                         
  -8 -11  -1        337.28        242.05       110.04 o                         
   8  11   1        305.47        477.85        86.47 o                         
  -8 -11  -1        298.02        301.06       179.72 o                         
   8  11   1        345.72        365.61        73.77 o                         
   7 -12  -1        148.84         18.64        37.68 o                         
  -7  12   1        148.43         54.87        62.27 o                         
  -7  12   1        167.98        347.91       137.80 o                         
  -7  12   1        175.00        234.23        88.13 o                         
   7 -12  -1        131.51        259.67        73.08 o                         
  -6  12   1        596.42        728.06       125.43 o                         
   6 -12  -1        683.04        664.54        82.95 o                         
  -6  12   1        674.99        629.76       110.99 o                         
   6 -12  -1        603.53        601.08        82.79 o                         
   5 -12  -1       1129.44       1183.67       107.24 o                         
  -5  12   1        918.35        799.98       130.74 o                         
   5 -12  -1        997.96       1213.15       133.49 o                         
  -5  12   1       1039.34        938.98       136.79 o                         
   4 -12  -1        485.96        481.98        74.16 o                         
  -4  12   1        401.69        413.82        69.18 o                         
   4 -12  -1        429.39        555.11        85.29 o                         
  -4  12   1        454.62        450.39        76.73 o                         
   3 -12  -1        562.75        624.53        68.65 o                         
  -3  12   1        521.01        442.81        71.73 o                         
   3 -12  -1        497.24        563.17        81.65 o                         
  -3  12   1        589.65        473.12        78.89 o                         
   2 -12  -1        341.72        396.45        58.23 o                         
  -2  12   1        325.93        324.37        74.29 o                         
   2 -12  -1        403.92        384.62        87.62 o                         
   2 -12  -1        301.94        280.79        75.88 o                         
  -2  12   1        368.87        553.52       134.49 o                         
  -2  12   1        431.89        284.37       109.00 o                         
  -1  12   1       1266.86       1348.60        93.29 o                         
   1 -12  -1       1391.34       1307.99       111.60 o                         
   1 -12  -1       1229.38       1314.15       127.40 o                         
  -1  12   1       1433.77       1338.90       103.39 o                         
   0  12   1       2627.01       2517.04       152.18 o                         
   0 -12  -1       3079.35       3165.02       196.07 o                         
   0 -12  -1       2947.21       3067.53       181.18 o                         
   0  12   1       2973.10       3131.98       173.90 o                         
   0 -12  -1       2604.13       2631.25       330.40 o                         
   0  12   1       3102.28       3215.40       198.66 o                         
   1  12   1        430.72        374.48        69.28 o                         
  -1 -12  -1        495.47        498.38        77.05 o                         
   1  12   1        487.47        432.17        51.13 o                         
  -1 -12  -1        437.79        475.25        50.49 o                         
  -2 -12  -1        417.13        308.34       119.76 o                         
   2  12   1        368.45        394.70        75.83 o                         
  -2 -12  -1        368.57        469.97        58.97 o                         
   2  12   1        417.00        379.91        43.14 o                         
   3  12   1        989.19       1088.14       122.55 o                         
  -3 -12  -1       1103.66       1067.08       139.47 o                         
  -3 -12  -1        975.19        933.18        86.94 o                         
   3  12   1       1119.51       1032.78        74.68 o                         
   4  12   1        908.85       1061.95       121.70 o                         
  -4 -12  -1       1016.44        949.37       128.13 o                         
  -4 -12  -1        898.12       1040.24        93.18 o                         
   4  12   1       1028.58        995.03        94.61 o                         
   5  12   1        440.61        507.28       133.93 o                         
  -5 -12  -1        480.46        550.87       168.57 o                         
  -5 -12  -1        660.22        511.45       130.68 o                         
   5  12   1        674.62        668.14       128.95 o                         
   5  12   1        498.66        545.96        83.54 o                         
  -5 -12  -1        424.53        688.04       166.93 o                         
   6  12   1        474.77        346.27        94.75 o                         
  -6 -12  -1        547.10        357.07       129.50 o                         
  -6 -12  -1        551.28        541.10       142.58 o                         
   6  12   1        542.09        570.10       148.55 o                         
   6  12   1        537.32        512.82        78.96 o                         
  -6 -12  -1        483.42        470.57       122.36 o                         
   7  12   1        376.14        530.32       157.24 o                         
  -7 -12  -1        431.56        418.84       131.56 o                         
   7  12   1        443.89        699.75        97.56 o                         
  -7 -12  -1        362.34        323.22       149.29 o                         
   7  12   1        425.70        518.81       119.73 o                         
   7 -13  -1         41.69        -45.89        45.89 o                         
   7 -13  -1         26.94        -35.83        35.83 o                         
  -7  13   1         26.75        -10.22        81.10 o                         
   7 -13  -1         23.80        111.61        57.49 o                         
  -7  13   1         30.28        100.09        66.14 o                         
  -7  13   1         44.97         66.18       104.75 o                         
  -6  13   1        871.17       1014.18       149.46 o                         
   6 -13  -1       1059.07        988.94       125.45 o                         
   6 -13  -1        935.78       1030.11       125.60 o                         
  -6  13   1        985.94        950.50       141.72 o                         
   5 -13  -1        573.10        501.70        81.88 o                         
  -5  13   1        487.84        429.33        88.96 o                         
   5 -13  -1        506.38        573.42        88.24 o                         
  -5  13   1        552.12        613.52       110.41 o                         
   4 -13  -1        291.73        321.08        56.88 o                         
  -4  13   1        235.75        447.68        73.77 o                         
   4 -13  -1        257.77        389.77        76.52 o                         
  -4  13   1        266.81        247.94        62.18 o                         
   3 -13  -1        100.63         77.53        29.27 o                         
  -3  13   1         80.20         66.84        34.55 o                         
  -3  13   1         90.76         86.06        35.68 o                         
   3 -13  -1         88.92         68.42        35.20 o                         
   2 -13  -1        863.20        775.93       151.65 o                         
  -2  13   1        785.75        977.46       145.24 o                         
   2 -13  -1        963.04        999.05       111.31 o                         
   2 -13  -1        762.72        702.11       189.60 o                         
  -2  13   1        992.57        988.54       154.76 o                         
  -2  13   1        889.27       1023.51       149.35 o                         
   1 -13  -1       1705.44       1617.66       130.74 o                         
  -1  13   1       1555.92       1804.97       127.60 o                         
  -1  13   1       1760.90       1729.73       124.17 o                         
   1 -13  -1       1506.91       1415.29       140.00 o                         
   0 -13  -1       1348.63       1581.37       234.85 o                         
   0 -13  -1       1990.67       1989.60       206.85 o                         
   0  13   1       1193.64       1088.54       225.46 o                         
   0 -13  -1       1191.63       1098.13       104.19 o                         
   0  13   1       1350.89       1347.91       147.43 o                         
   0  13   1       1980.33       1982.83       235.28 o                         
  -1 -13  -1       1700.98       1746.91       135.33 o                         
   1  13   1       1477.50       1491.65       143.70 o                         
   1  13   1       1672.15       1639.09       106.61 o                         
  -1 -13  -1       1502.98       1570.74       113.96 o                         
   2  13   1        256.09        289.75        64.73 o                         
  -2 -13  -1        274.72        266.50       105.74 o                         
   2  13   1        289.82        311.06        39.38 o                         
  -2 -13  -1        242.74        233.01        45.46 o                         
   3  13   1        831.50        958.19       117.27 o                         
  -3 -13  -1        920.61        657.37       173.44 o                         
  -3 -13  -1        813.44        968.90       109.95 o                         
   3  13   1        941.05        954.86        72.18 o                         
   4  13   1        694.55        767.58       107.76 o                         
  -4 -13  -1        813.00        851.36       126.61 o                         
   4  13   1        786.06        804.65        89.47 o                         
  -4 -13  -1        718.36        710.95        98.85 o                         
  -5 -13  -1        992.70        856.62       173.65 o                         
   5  13   1        861.21       1067.89       156.15 o                         
  -5 -13  -1        943.09        952.27       180.47 o                         
  -5 -13  -1        833.31        800.35       119.16 o                         
   5  13   1       1025.32        940.43       121.30 o                         
   5  13   1        974.67       1007.81       145.00 o                         
  -6 -13  -1          2.43        -31.12        31.12 o                         
   6  13   1          2.26         27.30        35.62 o                         
   6  13   1          2.55         67.46        33.12 o                         
  -6 -13  -1          2.14        -38.33        54.07 o                         
  -7 -13  -1        119.24        365.85       151.69 o                         
   7  13   1        134.69        180.53        45.10 o                         
   6 -14  -1        440.96        431.17        90.20 o                         
  -6  14   1        387.83        420.05       147.08 o                         
   6 -14  -1        454.73        229.97       109.88 o                         
   6 -14  -1        389.63        559.74        83.38 o                         
  -6  14   1        438.93        479.09        93.56 o                         
   5 -14  -1        614.11        707.55       192.72 o                         
   5 -14  -1        972.44       1217.37       137.17 o                         
  -5  14   1        517.91        391.40       130.61 o                         
   5 -14  -1        542.62        561.01       166.75 o                         
  -5  14   1        924.26       1200.84       211.47 o                         
  -5  14   1        626.31        928.68       157.84 o                         
  -4  14   1        781.41        593.48       166.04 o                         
   4 -14  -1        899.42        751.77       122.03 o                         
   4 -14  -1       1247.33       1428.90       217.78 o                         
  -4  14   1        884.36        771.13       179.03 o                         
  -4  14   1       1254.23       1309.47       193.68 o                         
   4 -14  -1        794.72        723.43       184.00 o                         
  -3  14   1        243.99        314.50        58.58 o                         
   3 -14  -1        265.06        231.11        51.00 o                         
   3 -14  -1        234.20        397.11        58.30 o                         
  -3  14   1        276.13        334.93        63.66 o                         
  -2  14   1        605.48        533.76        80.71 o                         
   2 -14  -1        669.48        611.93        81.46 o                         
  -2  14   1        685.25        625.61        91.85 o                         
   2 -14  -1        591.55        684.25        94.94 o                         
  -1  14   1       1151.78       1182.36       103.06 o                         
   1 -14  -1       1369.85       1448.54       156.31 o                         
   1 -14  -1       1210.39       1325.11       133.69 o                         
  -1  14   1       1303.52       1174.48       130.29 o                         
   0  14   1        815.57        981.31       113.23 o                         
   0 -14  -1        901.18        866.37       115.66 o                         
   0 -14  -1        796.28        955.75       109.70 o                         
   0  14   1        923.02       1092.46       125.13 o                         
  -1 -14  -1        335.69        244.58        61.43 o                         
   1  14   1        293.71        278.18        63.73 o                         
  -1 -14  -1        296.61        433.31        93.35 o                         
   1  14   1        332.40        311.09        58.68 o                         
  -2 -14  -1        375.75        290.64        67.75 o                         
  -2 -14  -1        317.71        292.06       109.47 o                         
   2  14   1        281.96        361.71       126.01 o                         
   2  14   1        379.80        446.75        77.86 o                         
   2  14   1        319.11        357.66        78.14 o                         
  -2 -14  -1        280.72        239.58       100.77 o                         
  -3 -14  -1       1104.61       1233.24       216.49 o                         
   3  14   1        912.04        810.92       135.07 o                         
  -3 -14  -1       1069.58        805.02       153.80 o                         
   3  14   1       1032.20       1110.70       115.81 o                         
  -3 -14  -1        945.07        831.22       142.65 o                         
   3  14   1       1071.18       1297.52       131.85 o                         
   4  14   1       1528.03       1754.40       172.19 o                         
  -4 -14  -1       1802.22       1599.90       183.88 o                         
  -4 -14  -1       1592.42       1861.91       164.46 o                         
   4  14   1       1729.33       1831.54       137.70 o                         
  -5 -14  -1        173.58        112.34        54.75 o                         
   5  14   1        163.46        244.22        57.92 o                         
  -5 -14  -1        153.38        258.17        68.52 o                         
   5  14   1        184.99        106.43        38.74 o                         
   6  14   1        306.77        298.21        56.84 o                         
  -6 -14  -1        350.95        432.32       154.93 o                         
   6  14   1        347.18        379.96        72.62 o                         
  -6 -14  -1        310.10        278.50        86.28 o                         
   6 -15  -1        395.27        355.70        74.86 o                         
   6 -15  -1        430.28        406.59       165.63 o                         
  -6  15   1        341.16        553.38       146.55 o                         
  -6  15   1        386.11        361.70       133.31 o                         
   6 -15  -1        349.26        438.24       126.37 o                         
  -6  15   1        420.05        501.54       113.40 o                         
  -5  15   1        402.20        617.45       111.35 o                         
   5 -15  -1        424.18        471.67        81.04 o                         
   5 -15  -1        374.80        519.30        82.29 o                         
  -5  15   1        455.19        592.36       106.43 o                         
  -4  15   1        374.38        528.14        83.46 o                         
   4 -15  -1        434.78        521.26        80.49 o                         
   4 -15  -1        384.17        570.36        92.59 o                         
  -4  15   1        423.70        450.79        96.46 o                         
  -3  15   1         76.36         92.99        54.11 o                         
   3 -15  -1        106.31        197.28        60.09 o                         
   3 -15  -1         92.31        114.21        51.37 o                         
  -3  15   1        101.11        179.80        98.84 o                         
   3 -15  -1         81.56        134.50        48.52 o                         
  -2  15   1        729.45        848.87       137.73 o                         
   2 -15  -1        805.42        880.52       104.60 o                         
   2 -15  -1        711.66        808.28       105.88 o                         
  -2  15   1        825.55        709.20       100.12 o                         
   1 -15  -1       1396.91       1309.20       151.61 o                         
  -1  15   1       1238.63       1374.55       183.85 o                         
  -1  15   1       1401.82       1534.35       154.72 o                         
   1 -15  -1       1234.29       1119.73       129.63 o                         
   0  15   1        681.02        731.90        99.95 o                         
   0 -15  -1        772.77        755.01       111.03 o                         
   0 -15  -1        682.82        693.37       124.02 o                         
   0  15   1        770.74        788.89       101.61 o                         
   1  15   1       1039.01       1116.88       159.02 o                         
  -1 -15  -1       1258.54       1190.27       200.91 o                         
  -1 -15  -1       1050.65       1191.30       247.48 o                         
   1  15   1       1175.89        951.00       143.10 o                         
   1  15   1       1239.61       1309.75       219.67 o                         
   2  15   1        335.81        313.17        65.94 o                         
  -2 -15  -1        380.56        311.15        77.75 o                         
  -2 -15  -1        336.26        340.27        82.72 o                         
   2  15   1        380.05        336.85        68.57 o                         
   3  15   1        774.84        900.58       115.86 o                         
  -3 -15  -1        901.82        729.79       189.42 o                         
   3  15   1        876.92        931.99       113.17 o                         
  -3 -15  -1        796.84       1112.81       163.04 o                         
  -4 -15  -1        800.46        953.87       209.68 o                         
   4  15   1        657.70        942.84       213.22 o                         
  -4 -15  -1        846.70        717.79       135.61 o                         
   4  15   1        789.01        819.71       169.84 o                         
   4  15   1        744.35        934.72       225.96 o                         
  -4 -15  -1        707.28        755.58       183.70 o                         
   5  15   1        340.17        464.51       103.82 o                         
  -5 -15  -1        422.71        277.95       125.09 o                         
   5  15   1        384.99        328.45       101.84 o                         
  -5 -15  -1        373.50        363.07       120.83 o                         
   6  15   1          9.65         36.14        37.15 o                         
  -6 -15  -1         11.31        -12.41        78.45 o                         
  -6 -15  -1         10.00        -33.18        64.63 o                         
   6  15   1         10.92        115.37        63.97 o                         
  -5  16   1       1051.64        719.74       205.75 o                         
   5 -16  -1       1192.54       1115.09       182.45 o                         
   5 -16  -1       1053.72       1387.02       154.66 o                         
  -5  16   1       1190.18       1247.48       161.73 o                         
  -4  16   1        693.16        839.90       139.05 o                         
   4 -16  -1        826.00        853.14       146.39 o                         
  -4  16   1        784.48        650.63       110.33 o                         
   4 -16  -1        729.84        822.71       113.02 o                         
   3 -16  -1         74.02         24.09        34.34 o                         
  -3  16   1         73.13         32.57        39.79 o                         
  -3  16   1         82.77        165.46       100.41 o                         
   3 -16  -1         65.40        185.25        48.15 o                         
  -2  16   1        176.64        210.43        58.50 o                         
   2 -16  -1        184.77        117.23        53.52 o                         
   2 -16  -1        163.26         67.54        36.46 o                         
  -2  16   1        199.91        253.65        63.62 o                         
   1 -16  -1        875.07        730.61       152.97 o                         
   1 -16  -1       1021.25        785.43       170.32 o                         
  -1  16   1       1007.70       1438.79       222.19 o                         
  -1  16   1        870.17       1450.96       215.84 o                         
   0 -16  -1        530.24        545.95       110.26 o                         
   0  16   1        462.95        478.98       104.08 o                         
   0 -16  -1        468.52        704.04       133.85 o                         
   0  16   1        523.94        585.59        90.21 o                         
   1  16   1        101.26        147.15        48.48 o                         
  -1 -16  -1        119.37        125.18        56.92 o                         
  -1 -16  -1        105.47        213.83        69.01 o                         
   1  16   1        114.60        -10.98        44.95 o                         
   2  16   1         37.02         71.25        46.24 o                         
  -2 -16  -1         39.87        102.71        51.47 o                         
   2  16   1         41.90        108.04        59.19 o                         
  -2 -16  -1         35.23         98.22        53.73 o                         
   3  16   1        705.05        932.28       127.19 o                         
  -3 -16  -1        792.99        556.80       163.20 o                         
   3  16   1        797.94        837.83       131.41 o                         
  -3 -16  -1        700.68        858.17       143.09 o                         
  -4 -16  -1       1246.80       1003.26       233.55 o                         
   4  16   1       1145.83       1366.12       154.40 o                         
   4  16   1       1296.78       1380.94       199.76 o                         
  -4 -16  -1       1101.66       1133.26       166.39 o                         
   5  16   1        209.70        143.10        47.46 o                         
  -5 -16  -1        236.29        218.76       121.72 o                         
   5  16   1        237.33        227.29        91.92 o                         
  -5 -16  -1        208.78        364.76       129.10 o                         
  -4  17   1        459.16        443.25        87.01 o                         
   4 -17  -1        561.36        683.00       122.44 o                         
  -4  17   1        519.66        695.69       115.56 o                         
   4 -17  -1        496.01        705.45       108.42 o                         
  -3  17   1         79.43        -16.02        69.69 o                         
   3 -17  -1         96.60         36.50        45.88 o                         
   3 -17  -1         85.35         84.66        74.60 o                         
  -3  17   1         89.90         74.10        94.71 o                         
  -2  17   1        382.81        527.08       116.46 o                         
   2 -17  -1        397.54        506.21       105.89 o                         
   2 -17  -1        351.26        460.50       102.77 o                         
  -2  17   1        433.25        531.34       111.41 o                         
   1 -17  -1        912.50       1090.82       159.47 o                         
  -1  17   1        828.89        980.84       152.49 o                         
   1 -17  -1        806.28        999.21       161.27 o                         
  -1  17   1        938.09        877.09       140.09 o                         
   0 -17  -1       1060.07       1266.63       171.54 o                         
   0  17   1        936.11        928.19       155.63 o                         
   0 -17  -1        936.67       1056.19       166.59 o                         
   0  17   1       1059.43       1036.19       158.26 o                         
  -1 -17  -1        582.60        664.28       134.54 o                         
   1  17   1        450.34        543.00       160.38 o                         
  -1 -17  -1        530.03        554.62       159.97 o                         
   1  17   1        509.67        579.42       158.38 o                         
  -1 -17  -1        468.33        451.42       153.93 o                         
   1  17   1        560.30        568.67       132.17 o                         
  -2 -17  -1        135.54        128.45        58.10 o                         
   2  17   1        127.12        116.08        57.03 o                         
  -2 -17  -1        119.76        227.66        66.38 o                         
   2  17   1        143.87        212.54        61.03 o                         
   3  17   1        172.42        248.27        62.55 o                         
  -3 -17  -1        181.69        523.51       167.37 o                         
   3  17   1        195.13        190.64        52.40 o                         
  -3 -17  -1        160.54        111.48        51.53 o                         
   4  17   1        521.95        557.48       109.56 o                         
  -4 -17  -1        654.78        966.29       209.13 o                         
  -4 -17  -1        513.80        637.33       133.47 o                         
   4  17   1        590.71        745.79       211.65 o                         
   4  17   1        665.05        755.79       185.02 o                         
  -2  18   1        103.45         90.11        51.63 o                         
   2 -18  -1        112.85         17.51        50.42 o                         
  -2  18   1        117.08         71.87        52.03 o                         
   2 -18  -1         99.72         83.08        50.59 o                         
  -1  18   1       1282.39       1263.70       176.58 o                         
   1 -18  -1       1399.36       1269.30       172.22 o                         
   1 -18  -1       1236.46       1206.00       188.90 o                         
  -1  18   1       1451.34       1551.22       181.68 o                         
   0  18   1       1820.59       1962.29       243.79 o                         
   0 -18  -1       2085.43       2217.07       246.16 o                         
   0 -18  -1       1842.67       2121.73       252.04 o                         
   0  18   1       2060.44       2249.18       240.38 o                         
  -1 -18  -1        274.89        379.83        79.23 o                         
   1  18   1        232.05        196.64        51.03 o                         
  -1 -18  -1        242.89        277.24        64.53 o                         
   1  18   1        262.62        295.70        73.47 o                         
   2  18   1          3.19        186.68        86.20 o                         
  -2 -18  -1        242.88        342.01       141.99 o                         
  -2 -18  -1          4.17        -25.78        59.21 o                         
  -2 -18  -1          3.68        -57.04        57.04 o                         
   2  18   1        229.81        213.97        87.66 o                         
   2  18   1          3.61        -47.45        47.45 o                         
  10   0  -2        154.20        252.95       117.50 o                         
 -10   0   2        147.34        264.20        91.70 o                         
   9   0  -2        543.03        783.91       194.26 o                         
   9   0  -2        479.82        518.43       149.58 o                         
  -9   0   2        901.16       1021.17       202.26 o                         
   8   0  -2         90.30         80.82        43.86 o                         
  -8   0   2         75.20        135.35       113.25 o                         
   8   0  -2         79.79         92.64        47.43 o                         
  -8   0   2         85.11        124.88        97.99 o                         
  -7   0   2       3503.97       3055.98       376.82 o                         
   7   0  -2       4300.06       4685.36       267.22 o                         
   7   0  -2       3799.50       3463.68       239.40 o                         
  -7   0   2       3965.60       4078.95       438.03 o                         
   6   0  -2        179.96        131.69        47.05 o                         
  -6   0   2        162.86        163.21       101.73 o                         
   6   0  -2        159.01        160.37        56.69 o                         
  -6   0   2        184.32        130.18        96.86 o                         
   5   0  -2      11956.98      13786.88       393.65 o                         
  -5   0   2      10247.98      10841.36       632.48 o                         
   5   0  -2      10565.09      10708.90       310.01 o                         
  -5   0   2      11598.08      13095.80       748.92 o                         
   4   0  -2          7.25         -4.21        20.75 o                         
  -4   0   2          6.51         19.57        51.45 o                         
   4   0  -2          6.41          3.80         5.52 o                         
  -4   0   2          7.37         14.32        13.84 o                         
   3   0  -2       9994.27      11367.12       406.86 o                         
  -3   0   2       9302.29       9622.91       485.56 o                         
   3   0  -2       8830.86       8822.40       332.15 o                         
  -3   0   2      10527.81      12174.08       394.03 o                         
   2   0  -2         10.67         -6.87        21.43 o                         
  -2   0   2         10.91        -11.26        15.79 o                         
   2   0  -2          4.17          6.32        24.73 o                         
  -1   0   2      72838.62      79574.69      2914.56 o                         
   1   0  -2      81600.57      91553.09      2200.20 o                         
  -1   0   2      82434.66      95782.66      2683.30 o                         
   1   0  -2      72101.62      70134.05      1706.75 o                         
  -1   0  -2      16753.63      18105.72       555.56 o                         
   1   0   2      14686.45      15835.86       392.72 o                         
  -1   0  -2      14803.38      16319.28       491.32 o                         
   1   0   2      16621.30      18537.03       547.76 o                         
   2   0   2         64.03         87.24        18.75 o                         
  -2   0  -2         67.13         80.87        26.36 o                         
   2   0   2         72.47        103.29        24.03 o                         
  -2   0  -2         59.32         96.61        27.19 o                         
   3   0   2       9691.75       9496.47       341.72 o                         
  -3   0  -2      11547.26      13003.95       440.98 o                         
   3   0   2      10968.57      12135.96       415.97 o                         
  -3   0  -2      10203.07       9906.14       346.53 o                         
   4   0   2        260.45        226.56        46.93 o                         
  -4   0  -2        308.17        279.96        58.52 o                         
  -4   0  -2        272.30        308.33        46.73 o                         
   4   0   2        294.76        338.69        44.86 o                         
  -5   0  -2      11477.41      12302.43       478.51 o                         
   5   0   2       5790.42       6108.68       410.44 o                         
   5   0   2       6553.27       6736.49       269.79 o                         
  -5   0  -2       6038.08       6170.07       338.43 o                         
  -6   0  -2        192.45        338.17       100.13 o                         
   6   0   2        172.82        160.93        85.31 o                         
  -6   0  -2        251.55        323.21       121.21 o                         
   6   0   2        195.59        149.90        80.05 o                         
  -6   0  -2        170.05        130.72       100.88 o                         
   7   0   2       1196.26       1441.62       152.12 o                         
  -7   0  -2       1264.46       1124.95       148.45 o                         
  -7   0  -2       1117.26       1184.75       237.96 o                         
   7   0   2       1353.86       1125.11       212.65 o                         
  -8   0  -2        309.20        448.76       102.21 o                         
   8   0   2        280.62        160.69        82.89 o                         
   8   0   2        317.60        341.48       129.27 o                         
  -8   0  -2        273.20        169.36       128.94 o                         
  -9   0  -2       4256.08       4367.89       340.84 o                         
   9   0   2       3741.37       4018.55       466.13 o                         
   9   0   2       4234.27       3692.31       447.51 o                         
  -9   0  -2       3760.64       3843.56       484.65 o                         
 -10   0  -2         80.37        -59.46        68.67 o                         
  10   0   2         66.97         47.69        87.18 o                         
 -10   0  -2         71.01        280.01       102.23 o                         
  10   0   2         75.79        -28.84        51.80 o                         
 -10   1   2       1736.67       2051.16       235.62 o                         
  10  -1  -2       1975.08       2144.65       241.61 o                         
 -10   1   2       1965.46       2055.08       239.26 o                         
  10  -1  -2       1745.17       1557.76       206.30 o                         
  -9   1   2         38.51         -2.69        53.29 o                         
   9  -1  -2         46.42         98.88        56.26 o                         
   9  -1  -2         41.02         53.13        47.87 o                         
  -9   1   2         43.58        -18.13        42.50 o                         
   8  -1  -2        492.25        583.13        87.07 o                         
  -8   1   2        410.08        513.88       186.04 o                         
   8  -1  -2        434.95        460.66        69.33 o                         
  -8   1   2       1746.45       1728.83       162.41 o                         
  -8   1   2        464.11        374.37       133.14 o                         
  -7   1   2         36.40        -34.99        72.61 o                         
   7  -1  -2         42.99         30.10        29.57 o                         
  -7   1   2         41.19         49.72        72.21 o                         
   7  -1  -2         37.98         46.82        30.59 o                         
  -7   1   2         49.28         14.18        96.44 o                         
   6  -1  -2      11670.63      11929.65       342.98 o                         
  -6   1   2      10258.34      10264.18       459.41 o                         
  -6   1   2      11609.81      12517.18       515.83 o                         
   6  -1  -2      10312.07      10623.36       312.62 o                         
   5  -1  -2         89.09         59.10        16.19 o                         
  -5   1   2         76.73         59.73        47.12 o                         
   5  -1  -2         78.72         73.03         5.64 o                         
  -5   1   2         86.84        129.21        58.28 o                         
   4  -1  -2       4199.28       4805.76       133.15 o                         
   4  -1  -2       7909.73       9131.65       506.39 o                         
  -4   1   2       3617.92       3119.49       256.75 o                         
   4  -1  -2       3710.45       3525.40        98.09 o                         
  -4   1   2       7712.48       8490.00       504.67 o                         
  -4   1   2       4094.56       4443.95       196.28 o                         
   3  -1  -2          4.55         -9.45        13.63 o                         
  -3   1   2          4.14        -18.39        25.30 o                         
   3  -1  -2          4.02         14.15         7.51 o                         
  -3   1   2          4.69         23.29         7.11 o                         
   2  -1  -2      11988.12      13210.55       272.06 o                         
  -2   1   2      10553.18      10769.05       288.20 o                         
   2  -1  -2      10592.61      11310.99       230.33 o                         
  -2   1   2      11943.49      13259.21       299.17 o                         
  -1   1   2         48.86         55.51        10.23 o                         
   1  -1  -2         54.34         55.09         9.19 o                         
   1  -1  -2         48.02         47.81        10.41 o                         
  -1   1   2         55.29         55.99        10.72 o                         
   0   1   2      13814.30      13469.35       410.08 o                         
   0  -1  -2      29705.23      30485.16       912.21 o                         
   0  -1  -2      15890.93      16007.98       393.03 o                         
   0  -1  -2      14041.10      14309.66       420.97 o                         
   0   1   2      29675.36      30285.36       884.91 o                         
   1   1   2         68.93         73.89         9.30 o                         
  -1  -1  -2         79.33         75.65        12.54 o                         
   1   1   2         78.01         77.50        12.33 o                         
  -1  -1  -2         70.09         70.85         9.66 o                         
  -2  -1  -2       4790.32       5439.46       149.23 o                         
   2   1   2       4469.76       4510.17       123.89 o                         
  -2  -1  -2       4232.69       4471.01       110.39 o                         
   2   1   2       5058.62       5604.22       142.47 o                         
   3   1   2        162.73        161.88        22.58 o                         
  -3  -1  -2        274.80        283.31        44.59 o                         
  -3  -1  -2        192.51        215.46        47.75 o                         
   3   1   2        184.17        151.25        19.75 o                         
  -3  -1  -2        170.10        162.89        36.27 o                         
   4   1   2       7783.12       7574.37       216.35 o                         
  -4  -1  -2       9006.87      10151.73       271.61 o                         
  -4  -1  -2       7958.40       8046.31       220.74 o                         
   4   1   2       8808.49       9332.10       243.49 o                         
  -5  -1  -2        209.09        331.28        49.25 o                         
   5   1   2        179.88        170.64        30.30 o                         
  -5  -1  -2        184.75        195.56        32.15 o                         
   5   1   2        203.58        203.01        22.22 o                         
  -6  -1  -2       1287.00       1584.17       115.12 o                         
   6   1   2       1156.19       1356.36       114.06 o                         
   6   1   2       1308.51       1625.65       163.56 o                         
  -6  -1  -2       1137.18       1167.40       113.00 o                         
  -7  -1  -2        192.23        213.72        75.00 o                         
  -7  -1  -2        141.58        267.44        67.67 o                         
   7   1   2        132.42        161.56        63.65 o                         
  -7  -1  -2        125.10        133.05        55.59 o                         
   7   1   2        149.87        242.24        76.62 o                         
  -8  -1  -2      11411.00      11562.42       527.57 o                         
   8   1   2       3698.26       3233.25       273.36 o                         
  -8  -1  -2       4169.40       4684.05       311.34 o                         
   8   1   2       4185.48       4576.39       313.34 o                         
  -8  -1  -2       3684.05       3060.82       398.68 o                         
  -9  -1  -2        450.33        695.00       101.83 o                         
   9   1   2        389.03        442.57        99.49 o                         
   9   1   2        440.28        455.93       100.49 o                         
  -9  -1  -2        397.91        385.56        82.15 o                         
 -10  -1  -2        505.50        606.80       105.60 o                         
  10   1   2        423.21        384.63        96.90 o                         
 -10  -1  -2        446.66        403.67        98.21 o                         
  10   1   2        478.97        412.90        90.10 o                         
 -10   2   2        145.14        242.63        76.48 o                         
  10  -2  -2        167.96        129.39        60.62 o                         
 -10   2   2        164.26        144.42        44.99 o                         
  10  -2  -2        148.41        113.52        56.27 o                         
   9  -2  -2       1329.01       1150.81       134.50 o                         
  -9   2   2       1125.40       1347.06       185.87 o                         
  -9   2   2       1273.66       1330.61       187.96 o                         
   9  -2  -2       1174.30        848.72       126.08 o                         
   8  -2  -2         58.80         -2.74        32.32 o                         
  -8   2   2         53.42         55.53        35.54 o                         
   8  -2  -2         51.96        107.01        42.68 o                         
  -8   2   2         60.46         21.88        52.68 o                         
  -7   2   2       1755.93       1867.76       157.24 o                         
   7  -2  -2       1972.35       2235.75       133.76 o                         
  -7   2   2       1987.27       2095.23       163.19 o                         
   7  -2  -2       1742.76       1839.20       149.04 o                         
   6  -2  -2         67.21         70.13        45.79 o                         
   6  -2  -2         82.73         36.83        84.66 o                         
  -6   2   2         59.10        135.34        68.53 o                         
   6  -2  -2         59.39        179.54        85.58 o                         
  -6   2   2         82.79         91.49        94.71 o                         
  -6   2   2         66.88        133.94        94.91 o                         
   5  -2  -2       5389.35       5474.99       220.97 o                         
  -5   2   2       4643.85       4568.12       365.61 o                         
   5  -2  -2      11179.77      11831.57       616.53 o                         
  -5   2   2      11293.73      11721.89       672.74 o                         
   5  -2  -2       4761.98       4906.95       157.97 o                         
  -5   2   2       5255.65       5612.71       246.95 o                         
  -4   2   2         15.18         24.21         9.17 o                         
   4  -2  -2         17.45         30.91        17.05 o                         
   4  -2  -2         15.42         14.99        10.85 o                         
  -4   2   2         17.19         16.61        16.02 o                         
  -3   2   2      13173.37      14119.43       328.24 o                         
   3  -2  -2      14624.71      15887.87       339.54 o                         
   3  -2  -2      12922.28      13556.90       325.74 o                         
  -3   2   2      14908.88      16515.44       441.57 o                         
   2  -2  -2          0.14          1.08        10.40 o                         
  -2   2   2          0.14         13.12        11.45 o                         
   2  -2  -2          0.12         -4.34         9.29 o                         
  -2   2   2          0.16         -2.22         9.95 o                         
   1  -2  -2      20119.27      20798.84       369.91 o                         
  -1   2   2      18186.57      19689.96       410.01 o                         
   1  -2  -2      17777.23      18292.88       404.76 o                         
  -1   2   2      20582.54      22105.13       458.72 o                         
   0  -2  -2         12.10          7.36         8.11 o                         
   0   2   2         11.75         12.51        10.04 o                         
   0   2   2         13.29         11.65         5.27 o                         
   0  -2  -2         10.69          3.89         4.85 o                         
  -1  -2  -2       2079.57       2216.75        93.60 o                         
   1   2   2       1796.19       1890.30        56.57 o                         
  -1  -2  -2       3917.06       4267.14       157.75 o                         
   1   2   2       2032.83       2088.67        66.24 o                         
  -1  -2  -2       1837.49       2084.93        92.57 o                         
  -2  -2  -2        115.08        230.56        51.62 o                         
   2   2   2         58.30         56.87        25.55 o                         
  -2  -2  -2         63.24         89.40        25.20 o                         
   2   2   2        118.56        138.55        24.38 o                         
   2   2   2         65.98         91.27        26.94 o                         
  -2  -2  -2         55.88         50.17        22.53 o                         
  -3  -2  -2      12229.29      13153.75       367.12 o                         
   3   2   2      10908.87      10904.10       242.27 o                         
   3   2   2      12346.05      12933.16       280.00 o                         
  -3  -2  -2      10805.71      10649.99       269.97 o                         
   4   2   2        165.09        178.61        25.94 o                         
  -4  -2  -2        185.32        260.35        41.04 o                         
  -4  -2  -2        163.75        222.52        31.47 o                         
   4   2   2        186.85        188.02        22.19 o                         
   5   2   2       1431.68       1253.21        79.07 o                         
  -5  -2  -2       1628.04       1841.77       120.96 o                         
  -5  -2  -2       1438.52       1335.60        80.43 o                         
   5   2   2       1620.30       1609.44        93.53 o                         
  -6  -2  -2         14.34         20.24        27.77 o                         
   6   2   2         10.87         18.68        16.82 o                         
  -6  -2  -2         12.67         42.46        22.54 o                         
   6   2   2         12.30         24.40        27.26 o                         
  -7  -2  -2       1741.06       2048.38       140.31 o                         
   7   2   2       1473.48       1401.21       126.26 o                         
   7   2   2       1667.60       1719.82       191.00 o                         
  -7  -2  -2       1538.39       1623.81       144.00 o                         
  -8  -2  -2        399.58        518.79        88.28 o                         
   8   2   2        347.97        285.46        81.16 o                         
  -8  -2  -2        353.06        181.03        70.40 o                         
   8   2   2        393.81        292.37        82.89 o                         
  -9  -2  -2       6881.20       5590.08       339.05 o                         
  -9  -2  -2       6719.79       7419.46       585.06 o                         
   9   2   2       2961.20       3095.64       395.06 o                         
  -9  -2  -2       3088.36       2961.69       431.06 o                         
   9   2   2       3351.32       4939.72       528.29 o                         
   9   2   2       6540.16       6678.65       543.09 o                         
 -10  -2  -2        131.77        277.37        73.37 o                         
 -10  -2  -2        121.08         20.93        58.42 o                         
  10   2   2        106.73         90.53       107.26 o                         
  10   2   2        120.79         88.00        57.68 o                         
 -10  -2  -2        106.99        -47.02        47.02 o                         
  10   2   2        130.68        -77.17        96.95 o                         
 -10   3   2       2331.59       2074.99       245.47 o                         
  10  -3  -2       2633.02       2629.46       277.96 o                         
  10  -3  -2       2326.52       2131.01       239.97 o                         
 -10   3   2       2638.76       2640.19       221.30 o                         
   9  -3  -2        113.66        187.70        62.30 o                         
  -9   3   2         99.52        145.63        68.47 o                         
  -9   3   2        112.63        217.37        92.33 o                         
   9  -3  -2        100.43         86.60        40.31 o                         
  -9   3   2        133.28        133.44       113.13 o                         
   8  -3  -2       4544.98       5035.91       424.53 o                         
   8  -3  -2       1595.69       1794.48       195.39 o                         
  -8   3   2       1507.64       1388.94       170.26 o                         
   8  -3  -2       1409.94       1471.70       255.59 o                         
  -8   3   2       1706.26       1522.25       276.51 o                         
  -8   3   2       4666.58       2963.28       349.98 o                         
   7  -3  -2         31.92         28.44        35.01 o                         
  -7   3   2         29.48        122.10        49.20 o                         
   7  -3  -2         28.20         49.27        30.61 o                         
  -7   3   2         33.36         71.31        55.52 o                         
   6  -3  -2       3999.64       3999.29       165.84 o                         
  -6   3   2       3457.26       3194.23       190.71 o                         
   6  -3  -2       3534.05       3506.18       174.24 o                         
  -6   3   2       3912.73       4173.09       191.30 o                         
  -5   3   2         17.05          2.68        13.04 o                         
   5  -3  -2         19.13         27.00        19.46 o                         
   5  -3  -2         16.90         13.68        14.35 o                         
  -5   3   2         19.29         -4.94        18.08 o                         
   4  -3  -2        949.07        868.74        60.54 o                         
  -4   3   2        822.44        914.61        52.19 o                         
   4  -3  -2        838.59        781.97        57.64 o                         
  -4   3   2        930.79        986.66        81.96 o                         
  -3   3   2         57.56         72.15        23.47 o                         
   3  -3  -2         65.35         80.74        21.83 o                         
  -3   3   2         65.14         83.35        15.45 o                         
   3  -3  -2         57.74         64.21        16.95 o                         
  -3   3   2        357.37        355.95        82.03 o                         
   2  -3  -2      24293.41      26460.95       510.76 o                         
  -2   3   2      21689.01      23265.63       504.21 o                         
   2  -3  -2      21465.47      22466.52       450.59 o                         
  -2   3   2      24546.40      26384.70       576.87 o                         
   1  -3  -2         24.01         34.54         9.87 o                         
  -1   3   2         21.53         37.73        14.30 o                         
   1  -3  -2         38.28         41.77        15.42 o                         
   1  -3  -2         21.22         61.92        22.02 o                         
  -1   3   2         37.36         32.18        33.28 o                         
  -1   3   2         24.37         47.14        25.31 o                         
   0  -3  -2       8322.32       8990.08       216.28 o                         
   0   3   2       7882.82       8492.96       226.74 o                         
   0  -3  -2       7353.54       7471.17       148.15 o                         
   0   3   2       8921.33       9263.36       188.03 o                         
  -1  -3  -2         38.77         40.32        19.28 o                         
   1   3   2         34.83         50.26        13.21 o                         
  -1  -3  -2         34.26         34.94        10.89 o                         
   1   3   2         39.42         45.97        11.64 o                         
   2   3   2       3526.54       3618.06        99.20 o                         
  -2  -3  -2       3673.60       3601.26       126.01 o                         
   2   3   2       3991.14       3800.96       102.83 o                         
  -2  -3  -2       3245.97       3305.78       108.62 o                         
   3   3   2        212.57        188.80        26.73 o                         
  -3  -3  -2        234.84        199.14        33.52 o                         
   3   3   2        240.58        234.15        25.51 o                         
  -3  -3  -2        207.51        212.60        29.54 o                         
   4   3   2       5007.08       4991.27       221.98 o                         
  -4  -3  -2       5674.65       5599.54       250.16 o                         
  -4  -3  -2      18970.08      19437.29       933.08 o                         
   4   3   2      19122.07      19843.79       630.06 o                         
  -4  -3  -2       5014.07       4865.29       226.33 o                         
   4   3   2       5666.73       5596.10       246.61 o                         
  -5  -3  -2         38.04         -1.26        19.91 o                         
   5   3   2         34.26         28.11        15.95 o                         
   5   3   2         38.78         69.10        26.97 o                         
  -5  -3  -2         33.61         10.42        14.89 o                         
  -6  -3  -2         86.83         91.57        50.72 o                         
   6   3   2         57.96        106.84        25.40 o                         
  -6  -3  -2        163.55        213.50        56.72 o                         
   6   3   2         65.60         72.52        24.66 o                         
  -6  -3  -2         76.72         17.93        72.86 o                         
  -7  -3  -2        185.86        296.32        77.71 o                         
  -7  -3  -2        350.09        486.77        74.45 o                         
   7   3   2        160.50        163.07        40.45 o                         
   7   3   2        181.64         84.54        56.07 o                         
  -7  -3  -2        164.23        121.84        95.49 o                         
  -8  -3  -2       4139.99       4383.77       272.56 o                         
   8   3   2       3455.99       3512.69       285.61 o                         
  -8  -3  -2       3658.06       3522.99       307.65 o                         
   8   3   2       3911.30       3716.95       308.29 o                         
  -9  -3  -2        262.39        440.16        79.83 o                         
   9   3   2        219.67        119.91        53.76 o                         
  -9  -3  -2        231.85        240.93        82.33 o                         
   9   3   2        248.61        161.57        61.98 o                         
 -10  -3  -2        741.34        912.28       113.42 o                         
  10   3   2        626.56        524.06       104.24 o                         
  10   3   2        709.10        800.97       145.31 o                         
 -10  -3  -2        655.04        648.32       119.84 o                         
  10  -4  -2         84.10         62.59        34.99 o                         
 -10   4   2         79.41        126.82        60.65 o                         
  10  -4  -2         74.31        269.39        81.45 o                         
 -10   4   2         89.87        231.17        74.73 o                         
 -10   4   2         94.30         69.95        57.95 o                         
   9  -4  -2        691.70        924.06       151.17 o                         
  -9   4   2        621.68        488.56       176.39 o                         
   9  -4  -2       1606.20       1535.78       241.02 o                         
  -9   4   2       1604.52       1602.67       248.29 o                         
   9  -4  -2        611.18        596.03       103.10 o                         
  -9   4   2        703.58        800.42       201.91 o                         
   8  -4  -2         64.71        117.86        38.19 o                         
  -8   4   2         59.48        -23.43        48.28 o                         
  -8   4   2         67.31         68.39        63.45 o                         
   8  -4  -2         57.18         68.10        31.68 o                         
  -7   4   2       3553.76       3384.57       207.93 o                         
   7  -4  -2       3822.82       4137.12       222.69 o                         
  -7   4   2       4021.95       3746.32       297.04 o                         
   7  -4  -2       3377.81       3304.15       208.92 o                         
  -6   4   2         41.51         67.97        30.97 o                         
   6  -4  -2         49.97          2.64        21.83 o                         
  -6   4   2         46.98          3.50        41.90 o                         
   6  -4  -2         44.15         51.97        27.41 o                         
  -5   4   2       7632.46       7182.71       216.93 o                         
   5  -4  -2       8576.12       8357.69       306.51 o                         
   5  -4  -2       7577.79       7173.80       217.67 o                         
  -5   4   2       8637.99       8897.15       254.24 o                         
   4  -4  -2         50.20         49.26        22.79 o                         
  -4   4   2         45.22         54.43        19.10 o                         
  -4   4   2         51.18         64.16         7.84 o                         
   4  -4  -2         44.36         37.41        15.50 o                         
   3  -4  -2       7979.03       8001.58       303.49 o                         
   3  -4  -2      14438.40      15067.39       514.53 o                         
  -3   4   2       7006.56       6797.40       277.65 o                         
   3  -4  -2       7050.21       7159.03       273.43 o                         
  -3   4   2       7929.64       7795.88       237.73 o                         
  -3   4   2      14346.65      14614.25       485.41 o                         
  -2   4   2         44.86         39.61        15.30 o                         
   2  -4  -2         49.67         55.95        14.85 o                         
  -2   4   2         50.77         33.20        16.31 o                         
   2  -4  -2         43.89         49.38        14.56 o                         
   1  -4  -2      24939.23      25776.58       782.97 o                         
   1  -4  -2       3800.14       3480.30       118.66 o                         
  -1   4   2       3012.17       2646.28       194.07 o                         
   1  -4  -2       3357.77       3163.06        92.43 o                         
  -1   4   2       3409.01       3163.21       152.81 o                         
  -1   4   2      24208.86      25373.33      1107.45 o                         
   0   4   2         56.98         56.71         8.77 o                         
   0  -4  -2         64.06         66.32        19.09 o                         
   0  -4  -2         56.60         49.99        14.02 o                         
   0   4   2         64.48         59.54        12.50 o                         
   1   4   2      26242.45      30332.29       583.70 o                         
  -1  -4  -2      29458.02      33154.24       972.67 o                         
   1   4   2      29699.73      31588.39       558.06 o                         
  -1  -4  -2      26028.88      30294.27       585.15 o                         
   2   4   2        109.66        102.94        19.83 o                         
  -2  -4  -2        120.64        150.71        25.02 o                         
   2   4   2        124.10        136.57        21.70 o                         
  -2  -4  -2        106.60        111.63        22.38 o                         
   3   4   2       7598.64       7373.27       186.65 o                         
  -3  -4  -2       8398.20       8755.58       264.98 o                         
  -3  -4  -2       7420.58       7409.09       208.52 o                         
   3   4   2       8599.72       8635.96       208.73 o                         
  -4  -4  -2        179.55        190.97        70.87 o                         
   4   4   2        152.42        127.69        24.22 o                         
  -4  -4  -2        226.39        248.04        43.63 o                         
  -4  -4  -2        158.65        219.91        46.13 o                         
   4   4   2        172.50        159.88        22.54 o                         
   5   4   2        466.37        449.36        48.52 o                         
  -5  -4  -2       3962.32       3674.88       199.87 o                         
  -5  -4  -2        532.04        802.64       149.00 o                         
  -5  -4  -2        470.11        560.77        78.09 o                         
   5   4   2        527.81        476.16        56.99 o                         
  -6  -4  -2         33.01         -3.52        27.19 o                         
  -6  -4  -2        104.40         75.30        79.29 o                         
   6   4   2         31.31         57.40        25.43 o                         
  -6  -4  -2         29.17         81.11        32.15 o                         
   6   4   2         35.44         23.90        27.65 o                         
   7   4   2       3532.16       3293.66       259.33 o                         
  -7  -4  -2       3973.14       3831.47       242.08 o                         
   7   4   2       3997.49       4147.78       300.05 o                         
  -7  -4  -2       3510.63       3190.03       195.88 o                         
  -8  -4  -2        418.10        394.46        73.05 o                         
   8   4   2        353.54        543.35       105.41 o                         
  -8  -4  -2        369.43        344.91        97.67 o                         
   8   4   2        400.11        387.11        90.88 o                         
  -9  -4  -2       1955.02       2037.63       188.01 o                         
   9   4   2       1582.10       1559.17       193.42 o                         
   9   4   2       1790.54       1594.74       198.93 o                         
  -9  -4  -2       1727.44       1965.12       233.72 o                         
  10   4   2         87.99         41.30        44.27 o                         
 -10  -4  -2        101.99        144.56        50.55 o                         
 -10  -4  -2         90.12         93.99        68.02 o                         
  10   4   2         99.58        136.07        68.97 o                         
 -10   5   2        919.82       1017.95       156.87 o                         
  10  -5  -2       1083.83        959.52       117.22 o                         
 -10   5   2       1041.00       1145.93       137.71 o                         
  10  -5  -2        957.66        774.59       126.47 o                         
  -9   5   2          3.85        154.55        63.64 o                         
   9  -5  -2          3.62         53.59        38.62 o                         
   9  -5  -2          3.20        -30.66        30.66 o                         
  -9   5   2          4.36         -0.58        30.79 o                         
   8  -5  -2        798.00       1104.38       129.82 o                         
  -8   5   2        731.21        830.62       111.80 o                         
   8  -5  -2        705.11        763.80       100.79 o                         
  -8   5   2        827.54        903.98       153.68 o                         
   7  -5  -2         77.14        230.46        56.25 o                         
  -7   5   2         68.66        135.57        94.70 o                         
   7  -5  -2         68.16         85.76        37.15 o                         
  -7   5   2        467.38        522.84       152.76 o                         
  -7   5   2         77.70         78.90        89.02 o                         
   6  -5  -2       3921.03       4296.09       180.11 o                         
  -6   5   2       3431.16       3324.91       380.94 o                         
  -6   5   2       3883.19       4196.79       263.51 o                         
   6  -5  -2       3464.59       3249.78       175.25 o                         
   5  -5  -2         67.84         50.38        58.52 o                         
  -5   5   2         62.04         39.83        30.86 o                         
   5  -5  -2        133.16        191.70        52.93 o                         
  -5   5   2         70.21         56.38        30.59 o                         
  -5   5   2        134.51        106.72        79.43 o                         
   5  -5  -2         59.94         44.58        27.49 o                         
  -4   5   2       3441.68       3541.51       130.81 o                         
   4  -5  -2       3894.17       3974.29       148.67 o                         
   4  -5  -2       3440.86       3510.55       129.89 o                         
  -4   5   2       3895.10       4102.97       115.27 o                         
   3  -5  -2          3.80         -8.06        12.37 o                         
  -3   5   2          3.48         18.67        14.72 o                         
  -3   5   2          3.94          3.65        11.55 o                         
   3  -5  -2          3.36          4.03        10.74 o                         
  -2   5   2      12468.78      12251.48       269.97 o                         
   2  -5  -2      13911.20      14766.16       307.15 o                         
   2  -5  -2      12291.83      12152.73       267.38 o                         
  -2   5   2      14111.47      13904.69       347.91 o                         
  -1   5   2          2.61         -9.84         9.84 o                         
   1  -5  -2          2.63         -1.09         7.08 o                         
   1  -5  -2          2.32         13.23         8.48 o                         
  -1   5   2          2.96         -1.97        14.04 o                         
   0  -5  -2      17736.75      17177.78       470.78 o                         
   0   5   2      15926.57      15681.94       318.54 o                         
   0  -5  -2      15672.05      15698.70       360.19 o                         
   0   5   2      18024.80      17931.68       326.79 o                         
  -1  -5  -2        240.07        257.03        38.01 o                         
   1   5   2        217.23        273.28        37.21 o                         
   1   5   2       1802.84       1797.40        73.66 o                         
  -1  -5  -2        212.12        232.89        31.36 o                         
   1   5   2        245.85        205.58        22.15 o                         
  -2  -5  -2      14652.63      14291.27       706.52 o                         
   2   5   2       6344.59       6380.12       162.72 o                         
  -2  -5  -2       6908.39       6813.81       253.76 o                         
   2   5   2       7180.45       7325.99       179.09 o                         
  -2  -5  -2       6104.20       6363.94       260.65 o                         
  -3  -5  -2        253.65        234.61        33.64 o                         
   3   5   2        224.77        190.15        28.39 o                         
  -3  -5  -2        224.13        213.44        36.93 o                         
   3   5   2        254.38        225.28        28.59 o                         
  -4  -5  -2       5172.03       5003.14       182.36 o                         
   4   5   2       4256.07       4290.81       138.49 o                         
  -4  -5  -2       4569.96       4439.44       155.45 o                         
   4   5   2       4816.79       4514.16       139.74 o                         
   5   5   2         89.88        110.55        26.55 o                         
  -5  -5  -2        106.55        141.77        29.48 o                         
  -5  -5  -2         94.14         74.39        25.55 o                         
   5   5   2        101.72        137.20        34.74 o                         
   6   5   2        400.12        381.16        48.85 o                         
  -6  -5  -2        419.04        565.44       104.20 o                         
   6   5   2        452.83        322.41        52.81 o                         
  -6  -5  -2        370.26        357.14        66.26 o                         
   7   5   2        411.22        481.46        76.78 o                         
  -7  -5  -2        465.97        460.29        81.66 o                         
  -7  -5  -2        411.72        417.61       101.88 o                         
   7   5   2        465.40        401.35        67.55 o                         
  -8  -5  -2       6485.05       5815.06       352.87 o                         
   8   5   2       3626.83       3057.94       382.64 o                         
  -8  -5  -2       4209.95       3902.52       466.06 o                         
  -8  -5  -2       3719.88       3783.57       436.62 o                         
   8   5   2       4104.64       4608.18       344.16 o                         
  -9  -5  -2         99.09        280.67       100.84 o                         
  -9  -5  -2        117.27        141.06        73.03 o                         
   9   5   2         79.16         78.89        39.57 o                         
   9   5   2         89.59        129.41        57.77 o                         
  -9  -5  -2         87.55        108.05        59.30 o                         
   9  -6  -2        175.06        251.26        60.47 o                         
  -9   6   2        126.88         81.47        56.46 o                         
  -9   6   2        143.60        185.07        66.50 o                         
   9  -6  -2        154.68        116.29        39.37 o                         
  -8   6   2         17.36         44.55        37.29 o                         
   8  -6  -2         19.98         40.73        36.82 o                         
  -8   6   2         19.64        143.91        67.65 o                         
   8  -6  -2         17.65        -12.12        30.08 o                         
   7  -6  -2       4109.17       4768.08       407.39 o                         
   7  -6  -2       8281.58       8433.76       419.79 o                         
  -7   6   2       3731.43       3908.87       252.30 o                         
   7  -6  -2       3630.83       4592.11       388.78 o                         
  -7   6   2       4223.02       3977.78       453.98 o                         
  -7   6   2       8454.74       8625.84       604.27 o                         
  -6   6   2         75.67        100.61        40.88 o                         
   6  -6  -2         88.03         38.18        26.84 o                         
   6  -6  -2         77.78        168.76        43.42 o                         
  -6   6   2         85.64        120.71        43.53 o                         
   5  -6  -2       6124.35       6034.25       248.58 o                         
  -5   6   2       5305.85       5122.17       248.27 o                         
  -5   6   2       6004.86       6090.91       300.15 o                         
   5  -6  -2       5411.43       5169.68       180.53 o                         
  -5   6   2      11997.38      11140.11       671.04 o                         
   4  -6  -2         42.99         45.79        20.91 o                         
  -4   6   2         36.47         46.28        23.81 o                         
  -4   6   2         41.27         10.34        15.12 o                         
   4  -6  -2         37.99         39.08        16.68 o                         
  -4   6   2       2826.82       3029.25       274.99 o                         
  -3   6   2       3451.04       3423.56       124.09 o                         
   3  -6  -2       3881.24       3751.04       132.59 o                         
  -3   6   2       3905.69       3943.28       137.77 o                         
   3  -6  -2       3429.44       3330.08       110.60 o                         
  -2   6   2          5.50          7.65         9.17 o                         
   2  -6  -2          6.06          7.32        11.19 o                         
   2  -6  -2          5.36         15.45        11.31 o                         
  -2   6   2          6.23         23.91        16.78 o                         
   1  -6  -2       7744.78       7773.91       160.18 o                         
  -1   6   2       6688.68       6785.14       189.35 o                         
   1  -6  -2       6843.23       6828.39       149.21 o                         
  -1   6   2       7569.87       6773.18       239.54 o                         
   0   6   2         57.89         78.34        19.36 o                         
   0  -6  -2         65.19         90.37        22.15 o                         
   0  -6  -2        610.29        732.96       105.22 o                         
   0   6   2         65.52         44.21        17.29 o                         
   0  -6  -2         57.60         78.59        22.29 o                         
   0   6   2        588.63        667.23        71.66 o                         
   1   6   2      10432.32      11740.67       256.75 o                         
  -1  -6  -2      11702.49      12127.44       427.17 o                         
  -1  -6  -2      10340.23      11472.86       256.75 o                         
   1   6   2      11806.71      12614.97       229.37 o                         
   2   6   2        301.32        361.25        34.92 o                         
  -2  -6  -2        339.99        343.41        45.69 o                         
   2   6   2        341.02        314.85        21.44 o                         
  -2  -6  -2        300.41        315.10        31.14 o                         
  -3  -6  -2      13829.29      13572.61       667.46 o                         
   3   6   2       7567.35       7850.32       312.99 o                         
  -3  -6  -2       8562.31       8060.79       307.83 o                         
  -3  -6  -2       7565.59       7685.00       319.18 o                         
   3   6   2       8564.30       8512.30       337.24 o                         
   3   6   2      13880.25      13287.94       394.68 o                         
   4   6   2        127.33        168.04        28.75 o                         
  -4  -6  -2        150.99        187.31        31.26 o                         
  -4  -6  -2        133.41        133.82        27.49 o                         
   4   6   2        144.11        142.13        27.34 o                         
   5   6   2        156.84        157.76        30.64 o                         
  -5  -6  -2        190.48        203.01        59.26 o                         
  -5  -6  -2        168.30        143.66        35.57 o                         
   5   6   2        177.50        144.73        37.35 o                         
   6   6   2        107.03        100.64        26.56 o                         
  -6  -6  -2        115.22        283.89        73.85 o                         
  -6  -6  -2        101.81        141.57        43.04 o                         
   6   6   2        121.13        151.08        38.08 o                         
  -7  -6  -2       5024.77       4300.14       295.80 o                         
   7   6   2       4404.47       4509.10       217.76 o                         
  -7  -6  -2       4439.84       4361.13       305.98 o                         
   7   6   2       4984.73       5019.34       248.91 o                         
   8   6   2        345.40        585.43       153.40 o                         
  -8  -6  -2        404.59        476.06       104.60 o                         
  -8  -6  -2        543.14        657.02       164.24 o                         
   8   6   2        534.39        682.22       148.11 o                         
   8   6   2        390.90        259.57       123.73 o                         
  -8  -6  -2        357.49        638.99       185.68 o                         
  -9  -6  -2       2381.67       2664.19       220.51 o                         
   9   6   2       2105.16       1852.94       217.56 o                         
  -9  -6  -2       2104.43       1934.70       229.90 o                         
   9   6   2       2382.51       2172.33       233.89 o                         
   9  -7  -2        130.71        186.57        93.54 o                         
  -9   7   2         88.23          1.30        61.97 o                         
   9  -7  -2        106.51         84.44        66.05 o                         
  -9   7   2         99.85        115.01        81.02 o                         
  -9   7   2        124.66        365.85       110.19 o                         
   9  -7  -2         94.11        216.95        93.39 o                         
   8  -7  -2        948.83        881.42       115.44 o                         
  -8   7   2        816.47        847.72       111.95 o                         
  -8   7   2        924.03        712.93       135.57 o                         
   8  -7  -2        838.38        732.11        98.18 o                         
  -7   7   2        106.10         99.81        43.19 o                         
   7  -7  -2        119.59        187.07        54.49 o                         
  -7   7   2        120.08         89.61        36.65 o                         
   7  -7  -2        105.67        108.80        37.40 o                         
   6  -7  -2       4108.33       3957.36       180.47 o                         
  -6   7   2       3727.83       3455.66       205.00 o                         
  -6   7   2       4218.95       4420.89       221.97 o                         
   6  -7  -2       3630.09       3516.65       187.92 o                         
  -5   7   2         72.42        111.66        26.71 o                         
   5  -7  -2         86.74        116.02        38.58 o                         
  -5   7   2         81.96         53.47        29.89 o                         
   5  -7  -2         76.64         96.45        21.74 o                         
   4  -7  -2       3895.17       3632.98       141.90 o                         
  -4   7   2       3350.54       3227.75       136.55 o                         
   4  -7  -2       3441.74       3259.32       122.75 o                         
  -4   7   2       3791.95       3676.27       140.52 o                         
   3  -7  -2         93.61         61.72        20.41 o                         
  -3   7   2         83.49        123.20        21.14 o                         
  -3   7   2         94.49        140.91        27.28 o                         
   3  -7  -2         82.71         88.39        20.30 o                         
   2  -7  -2      21110.36      20351.92       668.14 o                         
   2  -7  -2      20573.32      22149.76       590.82 o                         
  -2   7   2       8223.40       6969.13       447.20 o                         
   2  -7  -2       7294.98       6577.63       273.05 o                         
  -2   7   2      20532.27      21192.32      1020.51 o                         
  -2   7   2      20780.87      21152.28       985.21 o                         
  -1   7   2         18.23         28.08        13.74 o                         
   1  -7  -2         21.39         47.05        13.58 o                         
  -1   7   2         20.64         22.08        14.25 o                         
   1  -7  -2         18.90         11.65         7.65 o                         
   0  -7  -2      12745.38      13302.79       326.91 o                         
   0   7   2      11061.78      11512.61       252.04 o                         
   0   7   2      12519.10      12960.75       290.62 o                         
   0  -7  -2      11261.72      11479.56       259.73 o                         
   1   7   2         79.56         74.93        16.40 o                         
  -1  -7  -2         86.85         69.75        22.80 o                         
   1   7   2         90.04         70.30        12.13 o                         
  -1  -7  -2         76.74         97.37        17.47 o                         
   2   7   2       6204.12       6097.76       165.13 o                         
  -2  -7  -2       7006.87       6568.81       259.86 o                         
   2   7   2       7021.47       6443.17       140.50 o                         
  -2  -7  -2       6191.21       6100.51       164.55 o                         
  -3  -7  -2        175.47        141.57        26.68 o                         
   3   7   2        151.77        179.40        28.36 o                         
  -3  -7  -2        155.05        168.71        27.09 o                         
   3   7   2        171.76        139.85        25.84 o                         
   4   7   2       2466.84       2300.60       107.72 o                         
  -4  -7  -2       2818.77       2474.07       191.99 o                         
   4   7   2       2791.83       2683.45       114.40 o                         
  -4  -7  -2       2490.64       2407.51       125.60 o                         
   5   7   2          2.88        -23.49        23.49 o                         
  -5  -7  -2          3.90        -32.81        49.74 o                         
  -5  -7  -2         71.41        153.98        69.56 o                         
   5   7   2         74.33         16.39        46.40 o                         
  -5  -7  -2          3.45         38.49        40.78 o                         
   5   7   2          3.25         38.44        36.66 o                         
  -6  -7  -2        389.51        320.82       115.14 o                         
   6   7   2        314.21        358.54        47.52 o                         
  -6  -7  -2       1390.92       1545.48       225.89 o                         
  -6  -7  -2        344.17        233.81       114.63 o                         
   6   7   2        355.61        471.08        69.22 o                         
  -7  -7  -2        289.03        300.25        80.50 o                         
   7   7   2        245.99        344.89        61.55 o                         
   7   7   2        278.39        322.60        69.51 o                         
  -7  -7  -2        255.39        259.02        74.26 o                         
  -8  -7  -2       4247.26       3753.69       266.13 o                         
   8   7   2       3751.34       3868.16       304.59 o                         
   8   7   2       4245.55       4872.30       357.62 o                         
  -8  -7  -2       3752.84       3914.14       327.49 o                         
   9   7   2        309.96        260.74        60.20 o                         
  -9  -7  -2        348.91        489.03        82.58 o                         
   9   7   2        350.79        398.26        91.86 o                         
  -9  -7  -2        308.29        365.32       116.55 o                         
  -9   8   2        898.01       1032.82       265.08 o                         
   9  -8  -2       1056.12       1099.55       134.19 o                         
   9  -8  -2        933.18       1045.09       111.91 o                         
  -9   8   2       1016.32        918.85       148.05 o                         
   8  -8  -2         50.05         90.05        57.87 o                         
  -8   8   2         44.22          3.18        80.81 o                         
   8  -8  -2        547.20        653.85       156.85 o                         
  -8   8   2        547.94        463.14       158.76 o                         
  -8   8   2         50.04        -35.54        65.10 o                         
   8  -8  -2         44.23         89.50        42.59 o                         
  -7   8   2       1769.63       1773.30       156.16 o                         
   7  -8  -2       1927.03       1934.09       143.05 o                         
   7  -8  -2       1702.71       1780.33       149.93 o                         
  -7   8   2       2002.76       2313.84       234.20 o                         
   6  -8  -2         21.96         37.32        28.17 o                         
  -6   8   2         19.34         31.77        31.69 o                         
   6  -8  -2         19.40         -0.02        18.35 o                         
  -6   8   2         21.88         50.11        28.49 o                         
  -5   8   2       1815.55       1844.43       124.09 o                         
   5  -8  -2       2233.25       2366.49       167.95 o                         
   5  -8  -2       1973.28       2041.05       121.34 o                         
  -5   8   2       2054.74       2182.61       163.72 o                         
   4  -8  -2        720.74        724.29        86.71 o                         
   4  -8  -2         26.61        -15.82        15.82 o                         
  -4   8   2         21.53         32.69        21.28 o                         
  -4   8   2        715.15        863.03        73.72 o                         
   4  -8  -2         23.51         77.57        31.21 o                         
  -4   8   2         24.37         48.36        41.58 o                         
  -3   8   2       1497.91       1592.23        87.29 o                         
   3  -8  -2       1689.16       1792.77        93.07 o                         
  -3   8   2       1695.25       1709.18       108.07 o                         
   3  -8  -2       1492.52       1545.44        81.00 o                         
  -2   8   2        135.33        144.13        24.14 o                         
   2  -8  -2        156.55        156.59        13.69 o                         
   2  -8  -2        138.33        145.95        21.77 o                         
  -2   8   2        153.16        191.66        42.44 o                         
  -1   8   2       9764.58      10027.40       274.33 o                         
   1  -8  -2      11139.42      10913.49       254.49 o                         
   1  -8  -2       9842.70       9946.85       212.53 o                         
  -1   8   2      11051.00      11138.39       293.04 o                         
   0   8   2         14.59          9.22        35.56 o                         
   0  -8  -2       1117.74       1290.39        95.78 o                         
   0  -8  -2         16.92          0.03        15.94 o                         
   0  -8  -2         14.95         88.29         8.70 o                         
   0   8   2         16.51         55.83        15.44 o                         
   0   8   2       1108.45       1121.68       133.29 o                         
   1   8   2       2715.21       2781.43        95.03 o                         
  -1  -8  -2       3092.58       3046.92       160.78 o                         
   1   8   2       3072.92       3040.74        85.25 o                         
  -1  -8  -2       2732.58       2675.62        96.48 o                         
  -2  -8  -2         23.99          7.31        16.97 o                         
   2   8   2         21.54         39.48        14.59 o                         
   2   8   2         24.37         49.34         9.73 o                         
  -2  -8  -2         21.20         29.09        14.42 o                         
  -3  -8  -2       3343.22       3137.57       186.56 o                         
   3   8   2       3026.76       2961.78       113.15 o                         
   3   8   2       3425.52       3206.20       121.16 o                         
  -3  -8  -2       2954.04       2937.53       135.09 o                         
  -4  -8  -2         47.00        104.20        58.64 o                         
   4   8   2         40.50         44.62        21.96 o                         
  -4  -8  -2        379.05        472.54       124.15 o                         
   4   8   2         45.84         89.23        20.95 o                         
  -4  -8  -2         41.53         78.26        44.14 o                         
   5   8   2        311.41        381.52        47.64 o                         
  -5  -8  -2        338.72        344.39        81.29 o                         
   5   8   2        352.44        439.65        62.07 o                         
  -5  -8  -2        299.29        358.80        51.68 o                         
  -6  -8  -2         48.25         22.98        48.67 o                         
   6   8   2         38.90         43.26        22.62 o                         
  -6  -8  -2         42.64         76.29        34.09 o                         
   6   8   2         44.03         46.71        33.41 o                         
   7   8   2       1368.96       1396.37       231.04 o                         
  -7  -8  -2       1676.74       1937.23       303.20 o                         
  -7  -8  -2       2183.01       1795.49       237.39 o                         
  -7  -8  -2       1481.55       1299.64       235.20 o                         
   7   8   2       2057.87       2353.57       279.59 o                         
   7   8   2       1549.31       1610.14       182.36 o                         
  -8  -8  -2        263.60        241.63        60.34 o                         
   8   8   2        235.65        241.28        67.24 o                         
  -8  -8  -2        232.92        199.92        69.92 o                         
   8   8   2        266.70        184.53        69.61 o                         
  -9  -8  -2       2380.36       2130.56       251.97 o                         
   9   8   2       2089.40       2429.76       242.92 o                         
   9   8   2       2364.66       2409.37       256.49 o                         
  -9  -8  -2       2103.26       2219.79       246.14 o                         
   9  -9  -2        122.14        115.22        40.31 o                         
  -9   9   2        106.32          4.30        82.32 o                         
  -9   9   2        120.33          7.69        55.44 o                         
   9  -9  -2        107.92         98.06        44.66 o                         
   8  -9  -2        362.44        320.48        70.00 o                         
  -8   9   2        322.40        306.80        79.20 o                         
  -8   9   2        364.87        357.56        94.36 o                         
   8  -9  -2        320.25        404.52        80.45 o                         
   7  -9  -2         21.83         40.60        31.34 o                         
  -7   9   2         20.12        102.94        55.03 o                         
   7  -9  -2         19.29         -3.90        36.80 o                         
  -7   9   2         22.77         10.24        45.92 o                         
   6  -9  -2       5348.29       5543.77       310.07 o                         
   6  -9  -2       7369.76       6408.82       357.86 o                         
   6  -9  -2       3339.08       4215.28       357.02 o                         
  -6   9   2       7629.66       8854.02       572.73 o                         
  -6   9   2       5546.72       5348.40       452.11 o                         
  -5   9   2         81.81        114.53        48.28 o                         
   5  -9  -2         88.71        106.28        41.63 o                         
  -5   9   2         92.59         17.37        31.07 o                         
   5  -9  -2         78.38        100.60        24.16 o                         
  -4   9   2        986.78       1038.59        74.74 o                         
   4  -9  -2       1157.90        978.92       100.06 o                         
  -4   9   2       1116.78       1047.67       109.06 o                         
   4  -9  -2       1023.11       1019.56        74.62 o                         
   3  -9  -2        100.98         66.09        20.16 o                         
  -3   9   2         91.53         92.62        19.63 o                         
   3  -9  -2         89.23        101.19        22.79 o                         
  -3   9   2        103.59         99.91        31.09 o                         
   2  -9  -2       4146.97       3852.87       124.73 o                         
  -2   9   2       3556.17       3475.17       122.40 o                         
   2  -9  -2       3664.23       3491.76       115.12 o                         
  -2   9   2       4024.68       3706.25       176.39 o                         
  -1   9   2          4.83          6.86        15.12 o                         
   1  -9  -2          5.70         11.77        11.54 o                         
  -1   9   2          5.47          8.92        11.84 o                         
   1  -9  -2          5.04         -4.10         8.08 o                         
   0   9   2       6330.25       6193.29       204.15 o                         
   0  -9  -2       7363.73       6719.10       201.25 o                         
   0  -9  -2       6506.54       6657.86       154.16 o                         
   0   9   2       7164.22       6345.21       180.14 o                         
   1   9   2         19.78         45.14        19.65 o                         
  -1  -9  -2         25.38         21.66        25.52 o                         
  -1  -9  -2       1163.88       1276.72       164.03 o                         
   1   9   2         22.39         30.58        17.40 o                         
   1   9   2       1146.79       1073.27        70.85 o                         
  -1  -9  -2         22.43         36.72        21.67 o                         
  -2  -9  -2         98.04        149.04        38.99 o                         
   2   9   2        117.65        190.55        41.83 o                         
  -2  -9  -2       2448.29       2256.01       235.76 o                         
   2   9   2        133.15        185.67        43.44 o                         
   2   9   2       6120.33       6625.94       210.06 o                         
  -2  -9  -2         86.63        350.21        86.78 o                         
  -3  -9  -2         55.34         34.24        29.29 o                         
   3   9   2         52.23         82.80        23.03 o                         
   3   9   2         59.11         29.53        19.96 o                         
  -3  -9  -2         48.90         39.53        15.44 o                         
   4   9   2       3721.33       3883.10       142.30 o                         
  -4  -9  -2       4110.82       3910.90       244.03 o                         
   4   9   2       4211.59       3967.58       147.04 o                         
  -4  -9  -2       3632.29       3906.69       161.08 o                         
   5   9   2         12.83          7.03        19.57 o                         
  -5  -9  -2         16.44        -13.18        30.98 o                         
   5   9   2         14.52         52.00        31.92 o                         
  -5  -9  -2         14.53        -17.59        17.59 o                         
   6   9   2        472.27        447.71        56.80 o                         
  -6  -9  -2        560.07        539.92        99.91 o                         
  -6  -9  -2        494.87        504.17        77.49 o                         
   6   9   2        534.48        560.16        75.20 o                         
   7   9   2         41.21         83.07        36.21 o                         
  -7  -9  -2         47.13         18.16        44.57 o                         
  -7  -9  -2         41.64        138.66        48.93 o                         
   7   9   2         46.64         16.50        30.44 o                         
   8   9   2       2305.86       2294.15       229.14 o                         
  -8  -9  -2       2596.39       2807.55       222.61 o                         
   8   9   2       2609.64       2532.28       251.19 o                         
  -8  -9  -2       2294.15       2346.76       247.44 o                         
  -8  10   2         11.22         29.91        68.02 o                         
   8 -10  -2         12.56         68.62        55.82 o                         
   8 -10  -2        101.03        106.71        53.02 o                         
  -8  10   2        100.18         72.07        67.04 o                         
  -8  10   2         12.70         44.73        69.31 o                         
   8 -10  -2         11.10        134.31        60.49 o                         
   7 -10  -2       1097.84       1088.35       108.51 o                         
  -7  10   2       1037.71       1062.58       150.00 o                         
  -7  10   2       1174.42       1138.37       160.12 o                         
   7 -10  -2        970.04        997.12       143.90 o                         
  -6  10   2         71.01         87.10        45.15 o                         
   6 -10  -2         73.53        112.33        30.81 o                         
   6 -10  -2         64.97         30.44        33.16 o                         
  -6  10   2         80.37         56.29        44.60 o                         
   5 -10  -2        880.92        947.60       105.77 o                         
  -5  10   2        764.68        673.20       119.28 o                         
  -5  10   2        865.43        883.57       107.76 o                         
   5 -10  -2        778.38        784.88        83.86 o                         
  -4  10   2        143.49        214.23        63.67 o                         
   4 -10  -2        156.84        127.35        40.44 o                         
   4 -10  -2        138.58        187.89        40.62 o                         
  -4  10   2        162.40        159.62        69.47 o                         
  -4  10   2        863.19        857.62       114.90 o                         
  -3  10   2       1237.62       1298.34       106.84 o                         
   3 -10  -2       1298.62       1329.83       113.51 o                         
   3 -10  -2       1990.48       1908.75       211.30 o                         
   3 -10  -2       1147.45       1043.10        90.23 o                         
  -3  10   2       1400.67       1519.87       124.68 o                         
  -3  10   2       2103.44       2561.18       263.73 o                         
  -2  10   2          2.02         14.73        16.08 o                         
   2 -10  -2          3.03          9.48        11.04 o                         
   2 -10  -2          2.68         -7.17        19.88 o                         
  -2  10   2          2.28        -15.05        26.12 o                         
   1 -10  -2       6850.06       6866.40       244.57 o                         
  -1  10   2       6132.52       6054.53       199.34 o                         
   1 -10  -2      12734.07      12133.76       700.15 o                         
   1 -10  -2       6052.66       5874.86       221.53 o                         
  -1  10   2       6940.44       7002.65       221.03 o                         
  -1  10   2      12796.95      13322.62       635.94 o                         
   0  10   2         50.15         36.14        17.52 o                         
   0 -10  -2         58.12         65.37        20.09 o                         
   0  10   2         56.76         39.32        17.23 o                         
   0 -10  -2         51.36         69.27        23.87 o                         
   1  10   2        613.02        657.28        63.10 o                         
  -1 -10  -2        645.96        611.73        81.64 o                         
  -1 -10  -2        570.77        661.34        56.32 o                         
   1  10   2        693.79        821.16        58.96 o                         
   2  10   2         55.32         61.31        18.75 o                         
  -2 -10  -2         52.16         71.54        54.66 o                         
  -2 -10  -2         46.09         65.38        19.25 o                         
   2  10   2         62.61         80.13        20.21 o                         
   3  10   2       2862.55       2872.22       121.71 o                         
  -3 -10  -2       3213.57       3152.50       212.18 o                         
   3  10   2       3239.68       3075.70       130.16 o                         
  -3 -10  -2       2839.49       2959.98       145.28 o                         
  -4 -10  -2         53.62          3.44        51.23 o                         
   4  10   2         47.53         80.25        37.21 o                         
  -4 -10  -2        270.20        271.60        80.74 o                         
  -4 -10  -2         47.38         71.76        44.77 o                         
   4  10   2         53.79         45.10        30.84 o                         
   4  10   2        268.96        331.84        68.16 o                         
   5  10   2       1267.47       1342.89        95.62 o                         
  -5 -10  -2       1465.83       1392.62       159.26 o                         
  -5 -10  -2       1295.20       1382.17       105.61 o                         
   5  10   2       1434.46       1450.43       119.49 o                         
  -6 -10  -2        137.83        268.96        73.89 o                         
   6  10   2        118.19        110.12        27.01 o                         
   6  10   2        133.77        106.01        41.07 o                         
  -6 -10  -2        121.79        140.79        43.31 o                         
  -7 -10  -2       1617.33       1399.24       229.55 o                         
  -7 -10  -2        763.46        877.88       175.96 o                         
   7  10   2        664.38        713.66       107.89 o                         
   7  10   2        751.91        547.26       115.76 o                         
  -7 -10  -2        674.59        879.86       204.10 o                         
   7  10   2       1535.93       1551.76       154.92 o                         
   8  10   2        149.98        133.61        82.45 o                         
  -8 -10  -2        165.91         79.29        62.96 o                         
   8  10   2        169.74        138.09        67.11 o                         
  -8 -10  -2        146.59        292.39        83.53 o                         
   8 -11  -2        777.58        907.42       117.23 o                         
  -8  11   2        694.59        542.98       121.45 o                         
   8 -11  -2        687.06        489.28        92.30 o                         
  -8  11   2        786.10        755.91       141.26 o                         
  -7  11   2         18.40         50.05        51.69 o                         
   7 -11  -2         19.18        108.43        34.31 o                         
   7 -11  -2         16.95         25.61        37.72 o                         
  -7  11   2         20.82        188.66        60.76 o                         
   6 -11  -2       1754.84       1771.61       139.24 o                         
  -6  11   2       1580.90       1504.22       188.72 o                         
  -6  11   2       1789.17       2004.38       212.29 o                         
   6 -11  -2       1550.56       1744.47       152.14 o                         
   5 -11  -2        162.76        174.78        42.75 o                         
  -5  11   2        148.15        175.43        60.13 o                         
  -5  11   2        167.67        125.67        38.12 o                         
   5 -11  -2        143.81        114.43        33.30 o                         
  -4  11   2       1221.74       1260.12       102.94 o                         
   4 -11  -2       1382.12       1257.08       117.05 o                         
   4 -11  -2       1221.23       1206.62       103.28 o                         
  -4  11   2       1382.70       1285.26       130.10 o                         
   3 -11  -2        218.64        310.78        53.33 o                         
  -3  11   2          8.91         92.82        36.93 o                         
   3 -11  -2         11.84        -32.01        32.01 o                         
   3 -11  -2         10.46         52.21        36.91 o                         
  -3  11   2         10.09         35.69        45.73 o                         
  -3  11   2        219.26        226.25        74.29 o                         
   2 -11  -2       3017.27       3014.38       141.59 o                         
  -2  11   2       2762.28       3186.12       177.43 o                         
   2 -11  -2       2666.04       2818.84       145.30 o                         
  -2  11   2       5164.95       4706.26       277.30 o                         
  -2  11   2       3126.19       3382.02       297.43 o                         
   1 -11  -2        112.20        153.00        37.76 o                         
  -1  11   2          8.89         92.64        68.94 o                         
   1 -11  -2          9.37         -5.54        24.52 o                         
  -1  11   2        111.35        251.11        93.65 o                         
  -1  11   2         10.06        -12.80        19.72 o                         
   1 -11  -2          8.28         25.64        22.36 o                         
   0  11   2       1220.76       1416.19        94.91 o                         
   0 -11  -2       1374.36       1369.02        93.69 o                         
   0 -11  -2       1214.37       1121.45        78.14 o                         
   0  11   2       1381.59       1362.30        84.63 o                         
   1  11   2        119.78        127.29        30.12 o                         
  -1 -11  -2        133.92        142.31        36.73 o                         
  -1 -11  -2        118.33        164.41        26.06 o                         
   1  11   2        135.57        121.66        22.31 o                         
   2  11   2        288.01        360.80        69.78 o                         
  -2 -11  -2        254.56        158.31        85.69 o                         
   2  11   2        325.96        307.98        38.54 o                         
  -2 -11  -2        224.93        260.10        43.70 o                         
   3  11   2        170.69        152.69        49.05 o                         
  -3 -11  -2        194.82        136.09        50.09 o                         
   3  11   2        193.18        217.22        34.24 o                         
  -3 -11  -2        172.14        212.54        35.45 o                         
  -4 -11  -2       4025.22       3773.92       254.43 o                         
   4  11   2       3576.01       3827.20       228.33 o                         
  -4 -11  -2       3556.65       3579.24       194.86 o                         
   4  11   2       4047.12       3948.85       177.20 o                         
  -5 -11  -2         46.65         98.15        62.60 o                         
   5  11   2         43.52         41.67        38.94 o                         
  -5 -11  -2       1302.81       1342.63       209.57 o                         
   5  11   2         49.25         -3.91        33.60 o                         
   5  11   2       1336.64       1282.17       136.93 o                         
  -5 -11  -2         41.22         13.72        33.25 o                         
   6  11   2        558.01        652.27        96.88 o                         
  -6 -11  -2        658.52        597.56       164.38 o                         
  -6 -11  -2       1155.14       1485.37       191.82 o                         
   6  11   2       1159.37       1354.86       201.72 o                         
  -6 -11  -2        581.86        680.12       105.23 o                         
   6  11   2        631.53        664.72       108.96 o                         
   7  11   2        127.78        176.81        45.35 o                         
  -7 -11  -2        142.45        126.89        84.93 o                         
   7  11   2        144.62         81.74        37.33 o                         
  -7 -11  -2        125.86         69.19        40.16 o                         
  -8 -11  -2       2144.15       2215.25       258.09 o                         
   8  11   2       1879.10       1809.05       274.74 o                         
  -8 -11  -2       1894.55       1789.23       346.26 o                         
   8  11   2       2126.66       1853.88       215.56 o                         
   7 -12  -2       1134.24        882.36       235.34 o                         
   7 -12  -2       2847.99       2968.95       229.13 o                         
  -7  12   2        986.10       1156.05       260.56 o                         
   7 -12  -2       1002.21       1269.32       247.89 o                         
  -7  12   2       2815.54       2947.97       356.55 o                         
  -7  12   2       1116.02       1319.24       239.04 o                         
   6 -12  -2         33.15         30.87        33.36 o                         
  -6  12   2         29.47        113.05        54.43 o                         
   6 -12  -2         29.29          7.14        28.28 o                         
  -6  12   2         33.36         34.71        52.98 o                         
  -5  12   2       1226.48       1322.64       245.82 o                         
   5 -12  -2       2007.73       1970.94       166.68 o                         
   5 -12  -2       1439.23       1393.74       230.44 o                         
   5 -12  -2       1271.70       1571.09       166.05 o                         
  -5  12   2       1388.06       1315.89       174.66 o                         
  -5  12   2       2002.98       1801.69       237.66 o                         
  -4  12   2        185.78        227.16        47.37 o                         
   4 -12  -2        215.85        156.59        45.96 o                         
  -4  12   2        210.25        271.33        63.40 o                         
   4 -12  -2        190.72        171.80        34.69 o                         
  -3  12   2       3082.80       2917.51       154.54 o                         
   3 -12  -2       3363.40       3018.86       155.63 o                         
   3 -12  -2       2971.87       2961.66       208.92 o                         
  -3  12   2       3488.94       3141.48       193.19 o                         
   2 -12  -2         18.83         53.07        23.41 o                         
  -2  12   2         18.12         11.52        25.22 o                         
  -2  12   2         20.50         11.87        27.97 o                         
   2 -12  -2         16.64         45.63        34.67 o                         
   1 -12  -2       1854.32       1990.54       140.85 o                         
  -1  12   2       1670.26       2058.84       134.83 o                         
  -1  12   2       1890.31       1762.24       121.46 o                         
   1 -12  -2       1638.46       1847.88       151.74 o                         
   0 -12  -2         67.80         81.73        24.23 o                         
   0  12   2         64.94         85.25        42.94 o                         
   0  12   2         73.50         26.24        29.39 o                         
   0 -12  -2         59.91         34.08        20.67 o                         
   0  12   2        314.87        434.46        82.92 o                         
   1  12   2        728.42        714.25       174.52 o                         
  -1 -12  -2       2178.89       2189.88       156.25 o                         
  -1 -12  -2        773.61        635.02       161.74 o                         
   1  12   2       2249.38       2296.51       172.99 o                         
   1  12   2        824.39        978.33        92.96 o                         
  -1 -12  -2        683.55        965.99        76.57 o                         
   2  12   2        413.09        445.61        76.80 o                         
  -2 -12  -2        469.05        530.27       148.83 o                         
   2  12   2        467.51        397.50        44.64 o                         
  -2 -12  -2        414.45        400.45        79.59 o                         
  -3 -12  -2       3999.42       3541.67       309.77 o                         
   3  12   2       3439.33       3818.71       228.58 o                         
  -3 -12  -2       8080.33       8639.46       577.74 o                         
   3  12   2       7957.04       7322.66       360.32 o                         
   3  12   2       3892.44       3872.55       200.06 o                         
  -3 -12  -2       3533.86       3656.31       229.76 o                         
  -4 -12  -2         54.70         73.57        42.08 o                         
   4  12   2         47.07         14.87        32.26 o                         
  -4 -12  -2         48.33         72.52        27.91 o                         
   4  12   2         53.27         83.87        29.77 o                         
   5  12   2        279.00        260.51        54.39 o                         
  -5 -12  -2        317.37        172.17        56.78 o                         
  -5 -12  -2        280.42        348.18        52.95 o                         
   5  12   2        315.75        338.80        59.39 o                         
   6  12   2        153.72        225.71        50.60 o                         
  -6 -12  -2        174.47        355.88        80.96 o                         
  -6 -12  -2        154.16        203.62        61.13 o                         
   6  12   2        173.97        142.56        39.72 o                         
   7  12   2       1070.28       1110.67       158.97 o                         
  -7 -12  -2       1198.24       1251.49       260.14 o                         
   7  12   2       1211.28       1124.96       118.47 o                         
  -7 -12  -2       1058.75       1050.38       250.10 o                         
  -7  13   2         14.13        -60.82        60.82 o                         
   7 -13  -2         15.95        -37.53        37.53 o                         
   7 -13  -2        125.96        138.71        93.30 o                         
  -7  13   2        124.85         89.38        73.63 o                         
  -7  13   2         15.99         34.66        88.20 o                         
  -6  13   2       1254.90       1111.52       158.48 o                         
   6 -13  -2       1537.93       1526.23       153.47 o                         
   6 -13  -2       1358.90       1521.84       184.85 o                         
  -6  13   2       1420.23       1508.69       187.33 o                         
   5 -13  -2         93.49        125.50        73.28 o                         
   5 -13  -2       1517.42       1271.53       144.38 o                         
  -5  13   2         77.30        -37.37        70.58 o                         
  -5  13   2         87.48        -19.37        49.47 o                         
  -5  13   2       1514.21       1460.08       227.28 o                         
   5 -13  -2         82.60         71.19        36.37 o                         
   4 -13  -2       2619.62       2306.22       256.72 o                         
  -4  13   2       1721.04       1723.74       186.36 o                         
   4 -13  -2       1968.60       2468.07       337.03 o                         
  -4  13   2       1947.78       1748.43       161.18 o                         
   4 -13  -2       1739.44       1815.37       171.25 o                         
   3 -13  -2        107.17        138.29        39.46 o                         
  -3  13   2         86.23        182.63        48.78 o                         
  -3  13   2         97.60        154.24        48.12 o                         
   3 -13  -2         94.69        134.19        45.50 o                         
   2 -13  -2       1602.95       1675.17       139.21 o                         
  -2  13   2       1470.22       1625.24       121.35 o                         
  -2  13   2       1663.91       1443.35       142.53 o                         
   2 -13  -2       1416.35       1318.64       135.44 o                         
  -1  13   2         34.01         10.37        25.38 o                         
   1 -13  -2         37.21         59.70        29.06 o                         
   1 -13  -2         32.87         48.11        32.86 o                         
  -1  13   2         38.49         48.28        39.97 o                         
   0  13   2        952.85       1052.00       122.90 o                         
   0 -13  -2       1064.76       1239.74       188.25 o                         
   0 -13  -2       1978.86       2215.87       258.84 o                         
   0  13   2       1078.38       1126.40       123.59 o                         
   0 -13  -2        940.81        965.00       124.95 o                         
   1  13   2        320.03        365.57        72.36 o                         
  -1 -13  -2       1948.08       2520.92       291.20 o                         
  -1 -13  -2        349.04        354.10        67.49 o                         
   1  13   2        362.19        346.15        49.31 o                         
   1  13   2       1904.85       2300.00       293.68 o                         
  -1 -13  -2        308.41        192.50        99.86 o                         
   2  13   2       1746.85       1735.31       160.68 o                         
  -2 -13  -2       1958.13       1626.54       266.89 o                         
   2  13   2       1976.99       1952.51       106.30 o                         
  -2 -13  -2       1730.19       1946.56       138.85 o                         
  -3 -13  -2        264.87        309.30       121.80 o                         
   3  13   2        224.20        442.99       140.90 o                         
  -3 -13  -2        678.99        757.02       134.47 o                         
  -3 -13  -2        234.04        218.70        63.19 o                         
   3  13   2        253.74        255.88        61.98 o                         
   3  13   2        665.48        746.17        99.49 o                         
   4  13   2        899.80        819.25       113.90 o                         
  -4 -13  -2       1074.67       1032.96       137.41 o                         
  -4 -13  -2        949.57        938.17       108.87 o                         
   4  13   2       1018.35        966.26        95.60 o                         
  -5 -13  -2         82.02         39.97        36.94 o                         
   5  13   2         75.30         35.53        33.15 o                         
  -5 -13  -2         72.47         40.67        36.12 o                         
   5  13   2         85.23        118.75        32.79 o                         
   6  13   2         33.86        133.33        37.50 o                         
  -6 -13  -2         44.64        -11.30        58.94 o                         
  -6 -13  -2         39.44          1.29        39.25 o                         
   6  13   2         38.33          3.12        28.72 o                         
  -7 -13  -2        323.48        229.32        69.30 o                         
   7  13   2        288.13        230.06        67.52 o                         
  -7 -13  -2        285.82        480.97       161.53 o                         
   7  13   2        326.09        446.32        61.40 o                         
  -6  14   2         66.57         25.50        43.06 o                         
   6 -14  -2         77.61         23.22        35.20 o                         
  -6  14   2         75.34        146.82        65.41 o                         
   6 -14  -2         68.58         84.70        48.70 o                         
   5 -14  -2        937.84        736.34       105.32 o                         
  -5  14   2        809.50       1047.80       151.97 o                         
  -5  14   2        916.15       1130.60       156.17 o                         
   5 -14  -2        828.67        923.64       123.70 o                         
  -4  14   2        182.28        270.67        58.03 o                         
   4 -14  -2        203.35        260.37        65.25 o                         
  -4  14   2        206.30        152.97        49.91 o                         
   4 -14  -2        179.68        197.81        53.19 o                         
   3 -14  -2       1628.94       1511.41       165.54 o                         
  -3  14   2       1461.15       1542.72       176.19 o                         
   3 -14  -2       2380.50       2327.91       244.15 o                         
  -3  14   2       2387.54       2402.84       288.08 o                         
   3 -14  -2       1439.32       1608.23       192.74 o                         
  -3  14   2       1653.64       1359.43       216.75 o                         
  -2  14   2         20.35         87.90        72.70 o                         
   2 -14  -2        366.30        295.74        96.22 o                         
   2 -14  -2         24.37         64.48        68.40 o                         
   2 -14  -2        169.24        130.75        84.17 o                         
  -2  14   2         23.03        -19.32        32.52 o                         
   2 -14  -2         21.53         34.38        55.77 o                         
  -2  14   2        399.19        413.56       128.24 o                         
  -1  14   2       1410.29       1492.80       121.68 o                         
   1 -14  -2       1677.90       1875.82       239.55 o                         
   1 -14  -2       3402.55       3660.28       337.71 o                         
  -1  14   2       3314.70       2552.18       296.25 o                         
   1 -14  -2       1482.58       1908.90       190.87 o                         
  -1  14   2       1596.09       1554.79       184.97 o                         
   0 -14  -2         62.01        123.92        51.47 o                         
   0  14   2         58.56         34.79        25.73 o                         
   0 -14  -2         54.79         41.78        23.82 o                         
   0  14   2         66.28         66.89        37.77 o                         
   1  14   2        852.91        719.89       100.37 o                         
  -1 -14  -2        930.42        830.84       122.98 o                         
  -1 -14  -2        822.11        722.91       128.95 o                         
   1  14   2        965.27       1075.48       121.94 o                         
  -2 -14  -2        433.51        357.77        80.61 o                         
   2  14   2        378.68        351.29        73.37 o                         
   2  14   2        428.57        339.76        48.22 o                         
  -2 -14  -2        383.05        524.11       103.55 o                         
  -3 -14  -2       1049.23       1065.42       142.21 o                         
   3  14   2        886.84        911.82       117.31 o                         
  -3 -14  -2        927.09        809.63       130.81 o                         
   3  14   2       1003.67       1051.01        89.36 o                         
  -4 -14  -2         84.15         81.84        41.16 o                         
   4  14   2         70.39         46.07        30.22 o                         
   4  14   2         79.67         30.14        41.60 o                         
  -4 -14  -2         74.35        -17.28        43.05 o                         
   5  14   2        242.48        390.44       120.82 o                         
  -5 -14  -2        265.44        133.67        93.62 o                         
   5  14   2       1694.48       1961.18       238.81 o                         
  -5 -14  -2        234.54        650.35       162.41 o                         
   5  14   2        274.43        200.15       118.95 o                         
   6  14   2        124.24        224.04        68.07 o                         
  -6 -14  -2       1126.19        976.82       205.78 o                         
   6  14   2       1161.56       1395.24       223.16 o                         
  -6 -14  -2        117.38         -4.79        84.28 o                         
   6  14   2        140.61        136.16        60.59 o                         
  -6  15   2        412.80        232.18        92.00 o                         
   6 -15  -2        470.18        376.28        77.49 o                         
  -6  15   2        467.19        451.68        71.40 o                         
   6 -15  -2        415.45        505.69        77.25 o                         
   5 -15  -2         66.12        124.20        42.63 o                         
  -5  15   2         65.10         31.84        45.00 o                         
   5 -15  -2         58.43         61.40        35.50 o                         
  -5  15   2         73.67        148.47        47.19 o                         
  -4  15   2        650.33        785.87       206.67 o                         
   4 -15  -2        772.05        660.40       116.71 o                         
   4 -15  -2       1428.75       1346.70       215.63 o                         
  -4  15   2       1365.05       1385.78       205.54 o                         
  -4  15   2        736.01        831.86       143.16 o                         
   4 -15  -2        682.18        794.42       191.64 o                         
  -3  15   2        178.00        241.13        59.20 o                         
   3 -15  -2        204.38        213.73        44.88 o                         
  -3  15   2        201.45        214.75        75.00 o                         
   3 -15  -2        180.59        290.74       109.14 o                         
   2 -15  -2       1026.73        840.10        98.98 o                         
  -2  15   2        923.29        869.55       107.92 o                         
  -2  15   2       1044.93       1080.43       127.28 o                         
   2 -15  -2        907.21        880.20       114.52 o                         
  -1  15   2         83.29         75.10        58.25 o                         
   1 -15  -2         97.22        215.40        62.08 o                         
  -1  15   2        325.61        259.64        99.44 o                         
   1 -15  -2         85.91         72.38        45.71 o                         
  -1  15   2         94.26         50.30        71.00 o                         
   0 -15  -2       2148.43       1859.91       213.32 o                         
   0  15   2       1174.46       1432.52       274.32 o                         
   0 -15  -2       1276.03       1065.18       211.86 o                         
   0 -15  -2       1127.49       1318.24       179.02 o                         
   0  15   2       1329.19       1543.39       199.03 o                         
   0  15   2       2191.34       2614.47       275.43 o                         
   1  15   2        122.85         88.17        41.52 o                         
  -1 -15  -2        131.80        149.29        48.92 o                         
   1  15   2        139.03        116.58        38.87 o                         
  -1 -15  -2        116.45        141.95        46.85 o                         
  -2 -15  -2        925.77       1006.72       136.09 o                         
   2  15   2        804.60       1117.28       131.92 o                         
  -2 -15  -2        818.01        830.63       138.22 o                         
   2  15   2        910.60       1059.74       121.75 o                         
   3  15   2          3.69         34.89        35.12 o                         
  -3 -15  -2          6.39         26.18        32.61 o                         
   3  15   2          4.17         -7.22        24.44 o                         
  -3 -15  -2          5.65         61.61        57.48 o                         
   4  15   2        846.57       1167.80       172.04 o                         
  -4 -15  -2       1644.09       1202.47       228.01 o                         
   4  15   2       1609.34       1964.56       278.49 o                         
   4  15   2        958.10        887.39       128.19 o                         
  -4 -15  -2        883.15       1404.58       255.74 o                         
   5  15   2         51.81         10.46        33.93 o                         
  -5 -15  -2         60.11         86.14        89.38 o                         
   5  15   2         58.64         98.32        68.65 o                         
  -5 -15  -2         53.11         25.52        58.82 o                         
   5 -16  -2        354.62        391.88       105.97 o                         
  -5  16   2        304.22        396.21        96.10 o                         
   5 -16  -2        511.86        694.88       111.43 o                         
   5 -16  -2        313.34        345.07       124.20 o                         
  -5  16   2        344.30        274.44        82.54 o                         
   4 -16  -2        280.87        260.13        46.05 o                         
  -4  16   2        253.07        356.14        77.19 o                         
   4 -16  -2        248.17        262.28        50.95 o                         
  -4  16   2        286.42        241.52        69.81 o                         
  -3  16   2        492.00        315.62        84.78 o                         
   3 -16  -2        561.05        508.89        68.31 o                         
   3 -16  -2        495.74        625.32        89.05 o                         
  -3  16   2        556.82        512.97       114.30 o                         
   2 -16  -2         46.80        -32.96        32.96 o                         
  -2  16   2         39.14        102.98        45.50 o                         
   2 -16  -2         41.35         37.10        40.41 o                         
  -2  16   2         44.29         82.13        40.25 o                         
  -1  16   2        827.69       1029.33       160.63 o                         
   1 -16  -2        933.18       1198.20       230.22 o                         
  -1  16   2        936.73        924.44       123.74 o                         
   1 -16  -2        824.55        675.42       132.09 o                         
   0  16   2         60.15        108.75        37.96 o                         
   0 -16  -2         72.79         44.54        81.43 o                         
   0 -16  -2         64.32        163.89        72.34 o                         
   0  16   2         68.07        105.40        44.63 o                         
   1  16   2        142.90        178.54       116.78 o                         
  -1 -16  -2        166.00        281.36       105.28 o                         
   1  16   2        161.73         44.53        71.31 o                         
  -1 -16  -2        146.67        111.93        87.12 o                         
   1  16   2       1241.36       1473.72       206.28 o                         
  -2 -16  -2        791.32        913.71       185.42 o                         
   2  16   2        815.98        780.89       175.89 o                         
   2  16   2       1701.32       1851.91       232.75 o                         
   3  16   2        467.46        608.88        98.25 o                         
  -3 -16  -2        493.63        380.16       138.05 o                         
  -3 -16  -2        436.16        645.86       122.18 o                         
   3  16   2        529.05        580.38       180.09 o                         
   4  16   2          8.55         74.61        38.94 o                         
  -4 -16  -2          9.39          8.13        74.80 o                         
  -4 -16  -2          8.30        -20.05        39.18 o                         
   4  16   2          9.68         33.11        53.86 o                         
   5  16   2        296.71        186.59        47.71 o                         
  -5 -16  -2        331.15        365.71        84.74 o                         
   5  16   2        335.80        339.97        93.57 o                         
  -5 -16  -2        292.60        452.97       127.33 o                         
   4 -17  -2        444.75        424.95       110.04 o                         
  -4  17   2        381.29        418.01        86.46 o                         
   4 -17  -2        392.98        556.69       117.68 o                         
  -4  17   2        431.52        439.38        84.56 o                         
   3 -17  -2        288.18        270.24        65.41 o                         
  -3  17   2        251.25        207.58        76.27 o                         
   3 -17  -2        254.63        307.71        88.94 o                         
  -3  17   2        284.35        241.66       125.29 o                         
  -2  17   2        392.75        374.07        80.47 o                         
   2 -17  -2        423.50        579.16       104.43 o                         
  -2  17   2        444.49        480.30        90.39 o                         
   2 -17  -2        374.20        418.88       104.98 o                         
   1 -17  -2         15.40         15.67        51.71 o                         
   1 -17  -2        739.71        736.45       157.13 o                         
  -1  17   2         13.35         99.52        55.46 o                         
   1 -17  -2         13.61         11.51        42.02 o                         
  -1  17   2         15.11         30.83        45.15 o                         
   0  17   2        440.06        580.38        98.60 o                         
   0 -17  -2        947.39       1387.15       219.61 o                         
   0 -17  -2        419.55        253.46       113.82 o                         
   0  17   2        498.04        414.45       100.37 o                         
   0  17   2        976.96       1133.39       202.50 o                         
  -1 -17  -2        199.05        153.82        57.64 o                         
   1  17   2        170.69        124.54        41.26 o                         
  -1 -17  -2        175.88        149.03        49.33 o                         
   1  17   2        193.18        201.50        50.06 o                         
   2  17   2         82.93        134.03        47.63 o                         
  -2 -17  -2         88.74          5.91        42.45 o                         
   2  17   2         93.86        160.04        53.25 o                         
  -2 -17  -2         78.41         28.66        38.50 o                         
  -3 -17  -2         20.64         12.93        83.54 o                         
   3  17   2         20.09        109.34        62.00 o                         
   3  17   2         22.73        -36.62        36.62 o                         
  -3 -17  -2         18.24         16.03        44.46 o                         
   2 -18  -2        651.03        957.82       174.29 o                         
  -2  18   2         58.16         96.20        70.77 o                         
   2 -18  -2        163.58        183.48       103.62 o                         
  -2  18   2        161.71        320.34        92.43 o                         
  -2  18   2        653.55        556.44       143.65 o                         
  -1  18   2        359.46        372.66       101.27 o                         
   1 -18  -2        381.79        299.37        73.10 o                         
  -1  18   2        406.82        384.46       122.26 o                         
   1 -18  -2        337.34        446.86       109.15 o                         
  -1  18   2       1257.06        588.49       156.74 o                         
   0 -18  -2        314.30        237.35        63.21 o                         
   0  18   2        286.18        373.34        91.77 o                         
   0 -18  -2        277.71        459.26       112.77 o                         
   0  18   2        323.89        323.63        73.08 o                         
   1  18   2        254.41        282.70        79.09 o                         
  -1 -18  -2        292.36        462.47        92.10 o                         
   1  18   2        287.92        299.09        81.54 o                         
  -1 -18  -2        258.32        218.95        71.02 o                         
  -2 -18  -2        103.86        -43.51        45.92 o                         
   2  18   2         95.82        157.95        44.58 o                         
  -2 -18  -2         91.77        137.91        59.84 o                         
   2  18   2        108.44        259.88       117.49 o                         
  10  -1  -3          8.58         30.84        45.01 o                         
 -10   1   3          6.85        -19.89        45.74 o                         
  10  -1  -3          7.58        -29.27        38.07 o                         
 -10   1   3          7.75         -6.46        46.89 o                         
   9  -1  -3        159.79        331.96        68.70 o                         
   9  -1  -3         84.84        115.07        78.27 o                         
  -9   1   3         73.71         22.08        50.17 o                         
  -9   1   3         83.42        118.42        91.38 o                         
  -9   1   3        157.14        174.76       100.73 o                         
   9  -1  -3         74.96         55.99        39.69 o                         
   8  -1  -3         61.89         44.44        30.76 o                         
  -8   1   3         54.10         26.09        40.81 o                         
   8  -1  -3         54.69         20.67        26.87 o                         
  -8   1   3         61.23         54.39        54.53 o                         
   7  -1  -3         78.92        115.25        33.60 o                         
  -7   1   3         72.58         48.33        47.37 o                         
  -7   1   3         82.14         78.41        68.17 o                         
   7  -1  -3         69.73        130.15        34.85 o                         
   6  -1  -3        108.00        131.63        33.92 o                         
  -6   1   3         97.59        162.01        66.07 o                         
   6  -1  -3         95.42        106.47        33.24 o                         
  -6   1   3        110.44         48.84        58.80 o                         
   5  -1  -3         46.86         81.92         6.43 o                         
   5  -1  -3        285.97        262.48        69.23 o                         
  -5   1   3         41.44        -12.61        57.76 o                         
  -5   1   3         46.90         25.50        64.91 o                         
  -5   1   3        293.63        299.77        39.42 o                         
   5  -1  -3         41.41         46.25        25.29 o                         
   4  -1  -3         82.29        113.65        24.92 o                         
  -4   1   3         72.37         74.90        43.03 o                         
   4  -1  -3         72.71         76.82        12.60 o                         
  -4   1   3         81.91         90.43        16.81 o                         
   3  -1  -3        210.20        232.40        27.39 o                         
  -3   1   3        185.77        223.08        46.56 o                         
  -3   1   3        210.24        271.15        25.28 o                         
   3  -1  -3        185.73        185.64        20.98 o                         
  -2   1   3        147.43        137.37        17.03 o                         
   2  -1  -3        160.63        190.01        21.29 o                         
  -2   1   3        166.85        139.94        19.84 o                         
   2  -1  -3        141.94        170.59        19.21 o                         
   1  -1  -3         34.17         26.87         7.65 o                         
  -1   1   3         29.09         22.86         9.11 o                         
   1  -1  -3         30.19         28.03         8.12 o                         
  -1   1   3         32.92         30.54        10.23 o                         
   0  -1  -3         16.43         22.28         6.78 o                         
   0   1   3         13.72         15.32         8.93 o                         
   0  -1  -3         14.52         19.77         6.11 o                         
   0   1   3         15.52         15.52         6.44 o                         
  -1  -1  -3         52.90         54.25        12.61 o                         
   1   1   3         46.87         51.13         9.29 o                         
   1   1   3         53.04         46.38        12.04 o                         
  -1  -1  -3         46.74         58.47         9.57 o                         
   2   1   3        263.49        286.30        23.85 o                         
  -2  -1  -3        294.00        336.32        32.67 o                         
  -2  -1  -3        259.78        258.01        24.05 o                         
   2   1   3        298.20        322.94        30.01 o                         
  -3  -1  -3        118.64         97.99        25.74 o                         
   3   1   3        108.40        134.02        23.17 o                         
  -3  -1  -3        747.57        679.26        93.51 o                         
  -3  -1  -3        104.83        130.96        21.27 o                         
   3   1   3        122.68        145.31        22.82 o                         
  -4  -1  -3         73.49         91.88        25.43 o                         
   4   1   3         62.73        111.91        20.90 o                         
   4   1   3         70.99         65.94        14.52 o                         
  -4  -1  -3         64.94         62.78        17.07 o                         
  -5  -1  -3        152.43        175.61        37.74 o                         
   5   1   3        136.65        165.18        29.30 o                         
   5   1   3        154.66        160.08        23.20 o                         
  -5  -1  -3        134.69        110.65        26.12 o                         
  -6  -1  -3        146.98        233.03        68.01 o                         
  -6  -1  -3        876.47        866.76        98.51 o                         
   6   1   3        127.62        203.29        52.48 o                         
   6   1   3        144.43        189.39        96.01 o                         
   6   1   3        838.21        766.30       147.65 o                         
  -6  -1  -3        129.87        -45.33        45.33 o                         
   7   1   3         37.83         46.31        59.66 o                         
  -7  -1  -3         44.54          4.52        24.68 o                         
   7   1   3         42.81         84.34        51.88 o                         
  -7  -1  -3         39.36        -41.72        53.09 o                         
   8   1   3         93.15         88.87        52.60 o                         
  -8  -1  -3        100.26        142.97        42.68 o                         
  -8  -1  -3         88.59         84.28        67.63 o                         
   8   1   3        105.42        126.88        53.25 o                         
  -9  -1  -3         93.34         86.20        46.40 o                         
   9   1   3         82.23        113.84        64.95 o                         
  -9  -1  -3         82.48        177.40        61.06 o                         
   9   1   3         93.07         70.89        60.24 o                         
 -10  -1  -3         17.76         28.47        72.26 o                         
  10   1   3         15.85        107.99        84.07 o                         
 -10  -1  -3         17.71         42.11        54.27 o                         
 -10  -1  -3         15.64         17.43        55.22 o                         
  10   1   3         17.94         94.05        70.23 o                         
  10   1   3         18.08         82.92        83.34 o                         
  10  -2  -3         13.82         56.37        46.02 o                         
 -10   2   3         12.56        -38.18        50.82 o                         
  10  -2  -3         12.21        -32.69        49.45 o                         
 -10   2   3         14.22        131.45        47.30 o                         
   9  -2  -3         25.64         30.27        40.31 o                         
  -9   2   3         22.46         19.12        40.36 o                         
  -9   2   3         25.42         25.75        55.58 o                         
   9  -2  -3         22.65         37.73        36.63 o                         
  -8   2   3         71.30        -34.62        34.62 o                         
   8  -2  -3         88.28         91.16        44.15 o                         
  -8   2   3         80.69         43.20        56.11 o                         
   8  -2  -3         78.01        121.53        41.38 o                         
   7  -2  -3        564.90        580.49        70.59 o                         
  -7   2   3        510.91        530.45        82.42 o                         
   7  -2  -3        499.14        431.78        72.22 o                         
  -7   2   3        578.22        707.62       127.84 o                         
   6  -2  -3         85.90        161.06        35.84 o                         
  -6   2   3         79.57        112.29        43.64 o                         
  -6   2   3         90.05         72.47        61.84 o                         
   6  -2  -3         75.90         13.04        25.05 o                         
   5  -2  -3          3.43         21.97        20.44 o                         
  -5   2   3          2.14         -5.11        23.37 o                         
   5  -2  -3          3.03         -8.94         8.94 o                         
  -5   2   3          2.43          4.13        18.66 o                         
  -4   2   3        135.63        137.68        12.88 o                         
   4  -2  -3        148.64        120.02        26.46 o                         
  -4   2   3        153.50        217.10        38.45 o                         
  -4   2   3        289.13        338.57        95.31 o                         
   4  -2  -3        131.34        151.86        24.32 o                         
  -3   2   3        628.93        692.85        43.91 o                         
   3  -2  -3        727.10        893.38        51.95 o                         
   3  -2  -3        642.46        727.16        44.77 o                         
  -3   2   3        711.79        880.31        48.13 o                         
  -3   2   3        816.62        815.65       111.75 o                         
  -2   2   3        133.80        152.61        20.67 o                         
   2  -2  -3        141.70        178.27        20.31 o                         
   2  -2  -3        125.20        143.81        21.30 o                         
  -2   2   3        151.43        142.85        20.69 o                         
   1  -2  -3        464.23        456.30        22.31 o                         
  -1   2   3        410.10        392.07        28.90 o                         
  -1   2   3        464.13        464.00        36.94 o                         
   1  -2  -3        410.19        424.50        25.98 o                         
   0   2   3         10.52          9.66         7.84 o                         
   0  -2  -3         11.33         12.43         7.83 o                         
   0  -2  -3         10.02         14.89         6.07 o                         
   0   2   3         11.91          5.34         7.76 o                         
  -1  -2  -3        286.85        274.62        18.70 o                         
   1   2   3        249.78        239.82        20.88 o                         
  -1  -2  -3        253.45        228.86        23.01 o                         
   1   2   3        282.69        254.62        24.32 o                         
  -2  -2  -3        440.80        439.93        37.87 o                         
   2   2   3        372.58        380.71        30.69 o                         
  -2  -2  -3        389.49        420.25        34.93 o                         
   2   2   3        421.67        433.17        35.29 o                         
  -3  -2  -3        964.20       1044.32        67.78 o                         
   3   2   3        885.47        837.31        50.37 o                         
   3   2   3       1002.13       1071.67        56.79 o                         
  -3  -2  -3        851.96        863.18        53.94 o                         
   4   2   3         96.84        112.97        27.32 o                         
  -4  -2  -3        315.16        387.46        53.88 o                         
  -4  -2  -3        111.26        176.37        49.04 o                         
  -4  -2  -3         98.31        117.74        34.79 o                         
   4   2   3        109.60        119.91        24.26 o                         
   4   2   3        301.36        325.93        47.06 o                         
  -5  -2  -3         55.45         71.95        36.94 o                         
   5   2   3         48.90         63.86        30.26 o                         
  -5  -2  -3        231.35        232.59        61.07 o                         
   5   2   3         55.34         47.59        18.68 o                         
  -5  -2  -3         49.00         71.62        28.75 o                         
   5   2   3        223.33        372.72        92.45 o                         
  -6  -2  -3         47.70         72.72        28.69 o                         
   6   2   3         39.15         45.45        19.90 o                         
   6   2   3         44.31         25.13        46.32 o                         
  -6  -2  -3         42.14         45.87        28.06 o                         
  -7  -2  -3        785.93        909.99        92.11 o                         
   7   2   3        668.08        446.31        85.96 o                         
   7   2   3        756.09        820.36       128.43 o                         
  -7  -2  -3        694.44        831.63       138.22 o                         
   8   2   3         41.47         51.66        49.45 o                         
  -8  -2  -3         44.27         21.19        29.60 o                         
  -8  -2  -3         39.12          6.81        42.34 o                         
   8   2   3         46.94         88.77        41.97 o                         
  -9  -2  -3         46.29         51.34        43.41 o                         
   9   2   3         44.16        126.70        55.51 o                         
  -9  -2  -3         40.90        145.90        72.71 o                         
   9   2   3         49.98        -40.09        41.70 o                         
  10   2   3         21.16         83.38        55.12 o                         
 -10  -2  -3         23.55        -34.21        34.21 o                         
  10   2   3         23.95        103.67        45.28 o                         
 -10  -2  -3         20.81         42.35        45.67 o                         
  10  -3  -3          2.04        104.75        41.25 o                         
 -10   3   3          1.36         45.46        44.54 o                         
 -10   3   3          1.54         67.37        47.07 o                         
  10  -3  -3          1.80         58.08        36.05 o                         
  -9   3   3         38.72         29.11        44.65 o                         
   9  -3  -3         42.42         87.02        33.48 o                         
   9  -3  -3         37.48         56.36        32.59 o                         
  -9   3   3         43.83         82.91        61.77 o                         
  -8   3   3         34.28         56.19        36.91 o                         
   8  -3  -3         41.91         53.61        36.23 o                         
  -8   3   3         38.80         -1.36        52.92 o                         
   8  -3  -3         37.03        105.07        39.13 o                         
  -7   3   3        670.32        704.06       100.37 o                         
   7  -3  -3        731.10        652.65        88.33 o                         
   7  -3  -3        645.99        587.52        84.93 o                         
  -7   3   3        758.63        615.92       120.51 o                         
   6  -3  -3        392.53        423.10        62.95 o                         
  -6   3   3        347.39        332.48        81.15 o                         
   6  -3  -3        499.04        405.12       115.36 o                         
  -6   3   3        499.97        617.91       153.23 o                         
   6  -3  -3        346.84        387.25        77.49 o                         
  -6   3   3        393.16        327.40        60.95 o                         
  -5   3   3          3.86         35.63        30.21 o                         
   5  -3  -3          4.64         24.89        17.06 o                         
  -5   3   3          4.37         42.10        24.05 o                         
   5  -3  -3          4.10         12.51        13.02 o                         
   4  -3  -3         57.57         50.04        17.10 o                         
  -4   3   3         51.56         57.46        14.38 o                         
  -4   3   3         58.35         53.83         6.55 o                         
   4  -3  -3         50.87         76.61        16.82 o                         
   3  -3  -3        923.03        940.53        49.27 o                         
  -3   3   3        793.41        766.65        47.70 o                         
   3  -3  -3        815.58        825.92        55.25 o                         
  -3   3   3        897.93        913.75        49.08 o                         
   2  -3  -3        653.23        628.20        34.25 o                         
  -2   3   3        591.69        558.51        40.70 o                         
  -2   3   3        669.65        646.83        45.06 o                         
   2  -3  -3        577.19        568.26        40.86 o                         
   1  -3  -3        244.26        231.40        18.18 o                         
  -1   3   3        217.86        220.46        21.64 o                         
   1  -3  -3        215.83        207.72        19.40 o                         
  -1   3   3        246.56        259.60        31.26 o                         
   0  -3  -3        260.02        230.79        25.22 o                         
   0   3   3        228.26        206.32        16.46 o                         
   0  -3  -3        229.75        187.57        15.23 o                         
   0   3   3        258.33        243.62        17.55 o                         
  -1  -3  -3         99.04        121.43        25.09 o                         
   1   3   3         86.06         84.75        15.33 o                         
  -1  -3  -3         87.51         61.32        16.64 o                         
   1   3   3         97.40         96.50        15.19 o                         
   2   3   3        805.28        836.51        48.26 o                         
  -2  -3  -3       1800.22       1882.52       104.09 o                         
  -2  -3  -3        955.74       1173.57        81.94 o                         
   2   3   3        911.37        951.29        54.07 o                         
  -2  -3  -3        844.48        850.28        80.70 o                         
  -3  -3  -3        113.58        114.37        22.62 o                         
   3   3   3         96.47         83.85        18.37 o                         
   3   3   3        109.18        110.79        19.56 o                         
  -3  -3  -3        100.36        124.85        23.88 o                         
   4   3   3         24.77         46.53        16.22 o                         
  -4  -3  -3         31.30         51.62        21.20 o                         
   4   3   3         28.03         48.44        12.48 o                         
  -4  -3  -3         27.66         45.46        15.02 o                         
  -5  -3  -3         34.02         45.24        21.36 o                         
   5   3   3         31.21         46.96        19.15 o                         
  -5  -3  -3         30.06         32.66        16.04 o                         
   5   3   3         35.32         15.49        26.15 o                         
   6   3   3         36.53        120.45        31.34 o                         
  -6  -3  -3         46.12        100.84        33.65 o                         
   6   3   3         41.34         27.38        23.90 o                         
  -6  -3  -3         40.75         69.37        32.16 o                         
  -7  -3  -3        360.73        390.24        81.27 o                         
   7   3   3        301.30        247.04       102.30 o                         
  -7  -3  -3        644.80        480.14        86.85 o                         
   7   3   3        623.35        608.50       141.50 o                         
   7   3   3        340.99        298.14       115.26 o                         
  -7  -3  -3        318.74        481.43       149.41 o                         
  -8  -3  -3        107.78        143.06        53.22 o                         
   8   3   3        106.82         38.90        45.70 o                         
  -8  -3  -3         95.23        127.16        62.76 o                         
   8   3   3        120.89        202.48        66.13 o                         
  -9  -3  -3         78.93        270.61        91.98 o                         
  -9  -3  -3         29.70         15.62        40.35 o                         
   9   3   3         25.97        -22.31        63.18 o                         
  -9  -3  -3         26.24         40.96        89.71 o                         
   9   3   3         82.82         38.53        59.08 o                         
   9   3   3         29.39          0.42        31.82 o                         
 -10  -3  -3          4.49        -40.55        40.55 o                         
  10   3   3          4.27         -4.24        39.47 o                         
  10   3   3          4.83        135.74        53.39 o                         
 -10  -3  -3          3.96         27.75        53.32 o                         
 -10   4   3         92.67        211.58        66.35 o                         
  10  -4  -3        106.44        105.14        45.97 o                         
 -10   4   3        104.88          2.92        44.03 o                         
  10  -4  -3         94.05         43.55        37.00 o                         
   9  -4  -3         23.08         32.23        36.27 o                         
  -9   4   3         20.98        125.11        52.73 o                         
  -9   4   3         23.74        132.63        67.01 o                         
   9  -4  -3         20.39         49.09        34.30 o                         
   8  -4  -3        331.69        299.99       120.98 o                         
   8  -4  -3        342.19        388.42        84.71 o                         
  -8   4   3        303.71        299.35        88.88 o                         
  -8   4   3        343.72        394.12       157.14 o                         
  -8   4   3        353.75        369.62       123.68 o                         
   8  -4  -3        293.07        198.76       110.56 o                         
   7  -4  -3        549.13        517.87        84.80 o                         
  -7   4   3        489.77        393.34        74.03 o                         
   7  -4  -3        485.21        474.49        76.57 o                         
  -7   4   3        554.30        445.51       102.99 o                         
   6  -4  -3        376.89        394.73        68.01 o                         
  -6   4   3        328.43        292.02        56.84 o                         
   6  -4  -3        333.01        301.68        54.34 o                         
  -6   4   3        371.69        448.79        90.90 o                         
  -5   4   3        151.55        111.99        36.21 o                         
   5  -4  -3        186.74        180.25        33.72 o                         
   5  -4  -3        165.00        153.99        28.67 o                         
  -5   4   3        171.52        195.21        40.90 o                         
  -4   4   3        665.96        724.82        54.48 o                         
   4  -4  -3        733.21        667.38        48.57 o                         
  -4   4   3        753.69        744.62        43.87 o                         
   4  -4  -3        647.86        619.87        53.69 o                         
   3  -4  -3        870.96        899.92        44.45 o                         
  -3   4   3        748.00        710.72        52.59 o                         
   3  -4  -3        769.57        763.13        54.96 o                         
  -3   4   3        846.54        855.35        52.25 o                         
   2  -4  -3        374.34        354.57        20.28 o                         
  -2   4   3        320.12        307.12        32.30 o                         
   2  -4  -3        330.76        290.09        31.09 o                         
  -2   4   3        362.29        310.20        34.09 o                         
   1  -4  -3        151.48        129.32        15.22 o                         
  -1   4   3        151.00        165.35        20.68 o                         
   1  -4  -3        133.84        150.09        15.74 o                         
  -1   4   3        170.90        156.71        28.91 o                         
   0  -4  -3        110.70        104.07        22.70 o                         
   0   4   3        100.52        114.54        28.19 o                         
   0  -4  -3        146.86         63.11        55.40 o                         
   0   4   3        113.76        112.64        15.95 o                         
   0  -4  -3         97.81         96.41        14.69 o                         
   1   4   3        314.61        344.31        32.14 o                         
  -1  -4  -3        350.84        372.17        40.37 o                         
  -1  -4  -3        310.00        308.28        23.54 o                         
   1   4   3        356.06        415.73        34.75 o                         
   1   4   3       3155.66       3024.22       175.23 o                         
  -2  -4  -3        653.08        668.72        77.02 o                         
  -2  -4  -3        471.39        369.42        50.69 o                         
   2   4   3        402.14        327.36        31.70 o                         
   2   4   3        455.12        406.41        35.58 o                         
  -2  -4  -3        416.51        390.67        38.41 o                         
   3   4   3        305.64        310.94        31.78 o                         
  -3  -4  -3        361.60        323.42        41.24 o                         
  -3  -4  -3        319.51        252.17        34.19 o                         
   3   4   3        345.90        361.77        34.88 o                         
   4   4   3         84.79         77.07        16.14 o                         
  -4  -4  -3         92.15         84.01        27.02 o                         
   4   4   3         95.97        131.68        21.36 o                         
  -4  -4  -3         81.42        100.05        21.16 o                         
  -5  -4  -3         38.93         34.99        26.73 o                         
   5   4   3         33.73         31.28        18.30 o                         
  -5  -4  -3         34.40         31.57        18.86 o                         
   5   4   3         38.17         50.23        22.13 o                         
  -6  -4  -3        117.94        152.97        35.95 o                         
   6   4   3         98.65        127.68        30.78 o                         
  -6  -4  -3        104.21        100.12        41.12 o                         
   6   4   3        111.64         95.76        35.66 o                         
  -7  -4  -3        469.77        475.25       101.86 o                         
  -7  -4  -3        884.85        712.42       154.39 o                         
   7   4   3        412.88        433.16       133.98 o                         
   7   4   3        880.15       1007.86       172.72 o                         
  -7  -4  -3        415.08        435.44       154.51 o                         
   7   4   3        467.27        665.57       170.47 o                         
   8   4   3        170.77        138.17        68.25 o                         
  -8  -4  -3        200.43        283.38        70.95 o                         
   8   4   3        193.27        196.94        78.35 o                         
  -8  -4  -3        177.10        231.81        80.82 o                         
   9   4   3         59.31        106.81        65.91 o                         
  -9  -4  -3        118.23         72.69        60.08 o                         
  -9  -4  -3         70.80         84.53        73.74 o                         
   9   4   3         67.12        139.07        92.45 o                         
   9   4   3        114.32         15.59        58.69 o                         
  -9  -4  -3         62.56        167.30       108.23 o                         
 -10   5   3        104.43        240.94        85.65 o                         
  10  -5  -3        118.77        353.53       125.19 o                         
  10  -5  -3        212.40         93.34       118.32 o                         
  10  -5  -3        104.94        185.63        87.00 o                         
 -10   5   3        118.19        150.10        86.13 o                         
   9  -5  -3         85.43         74.20        39.55 o                         
  -9   5   3         81.40        136.87        52.42 o                         
   9  -5  -3         75.49         19.04        30.16 o                         
  -9   5   3         92.13        147.41        66.81 o                         
   8  -5  -3         57.52         89.62        42.24 o                         
  -8   5   3         49.07         19.58        37.91 o                         
  -8   5   3         55.53          4.29        47.11 o                         
   8  -5  -3         50.82         65.66        37.45 o                         
  -7   5   3        369.63        319.89        63.11 o                         
   7  -5  -3        431.52        349.94        70.60 o                         
  -7   5   3        418.32        365.85        93.30 o                         
   7  -5  -3        381.29        341.03        64.36 o                         
   6  -5  -3        248.26        322.45        62.40 o                         
  -6   5   3        190.55        226.43        56.27 o                         
  -6   5   3        215.66        241.34        52.65 o                         
   6  -5  -3        219.36        260.21        51.70 o                         
   5  -5  -3         84.40         35.56        36.53 o                         
  -5   5   3         72.83         40.53        30.65 o                         
   5  -5  -3         74.58         75.81        22.44 o                         
  -5   5   3         82.43         84.77        38.11 o                         
  -4   5   3         96.68         63.12        20.15 o                         
   4  -5  -3        109.96        124.23        26.11 o                         
   4  -5  -3         97.16        124.50        21.31 o                         
  -4   5   3        109.42        100.95        12.82 o                         
   3  -5  -3        578.57        502.55        48.19 o                         
  -3   5   3        506.21        506.20        47.18 o                         
   3  -5  -3        511.22        542.98        47.32 o                         
  -3   5   3        572.90        527.49        49.26 o                         
  -3   5   3        673.07        818.78       127.34 o                         
  -2   5   3       1126.68       1138.37        56.09 o                         
   2  -5  -3       1221.84       1055.82        60.81 o                         
   2  -5  -3       1079.61       1045.68        53.45 o                         
  -2   5   3       1275.12       1144.86        80.51 o                         
  -1   5   3        196.99        221.99        25.07 o                         
   1  -5  -3        205.79        191.56        19.14 o                         
   1  -5  -3        181.83        186.31        16.51 o                         
  -1   5   3        222.94        192.43        35.15 o                         
   0  -5  -3        635.80        642.02        46.90 o                         
   0   5   3        536.36        531.52        55.48 o                         
   0   5   3        607.02        572.41        36.92 o                         
   0  -5  -3        561.79        566.58        33.31 o                         
   1   5   3       1548.42       1570.34        60.22 o                         
  -1  -5  -3       1679.59       1682.35       104.06 o                         
  -1  -5  -3       1484.08       1447.79        58.77 o                         
   1   5   3       1752.42       1738.66        59.05 o                         
   2   5   3       1590.55       1471.28        66.99 o                         
  -2  -5  -3       1793.44       1735.95        83.51 o                         
   2   5   3       1800.10       1773.01        75.84 o                         
  -2  -5  -3       1584.67       1386.96        60.04 o                         
   3   5   3        452.46        540.56        46.61 o                         
  -3  -5  -3        522.31        503.41        60.85 o                         
  -3  -5  -3        561.35        699.33        92.56 o                         
   3   5   3        512.06        468.53        42.59 o                         
  -3  -5  -3        461.51        497.58        49.80 o                         
   4   5   3        311.28        324.96        44.10 o                         
  -4  -5  -3        349.17        382.04        58.41 o                         
  -4  -5  -3        594.05        662.94       109.16 o                         
   4   5   3        352.29        338.04        35.12 o                         
  -4  -5  -3        308.52        366.73        55.14 o                         
  -5  -5  -3        301.94        357.92        53.27 o                         
   5   5   3         26.32         55.94        27.65 o                         
  -5  -5  -3         30.65         53.07        51.16 o                         
   5   5   3        308.02        277.82        55.48 o                         
   5   5   3         29.79         51.50        46.76 o                         
  -5  -5  -3         27.09         40.25        28.51 o                         
   6   5   3        316.12        331.66        44.19 o                         
  -6  -5  -3        332.20        349.46        71.81 o                         
  -6  -5  -3        293.53        215.21        52.98 o                         
   6   5   3        357.76        469.87        71.22 o                         
   7   5   3        218.59        214.66        49.07 o                         
  -7  -5  -3        252.56        210.50        57.25 o                         
  -7  -5  -3        223.16        175.45        66.49 o                         
   7   5   3        247.39        202.84        66.26 o                         
   8   5   3       1134.19       1193.41       160.66 o                         
  -8  -5  -3       1306.98       1375.12       148.53 o                         
   8   5   3       1283.62       1437.48       185.33 o                         
  -8  -5  -3       1154.83       1225.15       178.14 o                         
  -9  -5  -3         59.80          7.76        35.98 o                         
   9   5   3         53.67         27.01        36.85 o                         
  -9  -5  -3         52.84         56.72        58.05 o                         
   9   5   3         60.74        161.07        59.80 o                         
   9  -6  -3         45.53         10.50        65.35 o                         
   9  -6  -3         15.55        186.04        64.28 o                         
  -9   6   3         12.74        144.75        82.77 o                         
  -9   6   3         14.42        133.02        93.15 o                         
   9  -6  -3         13.74          4.55        38.89 o                         
  -9   6   3         43.24        -57.65        57.65 o                         
   8  -6  -3        154.48        107.83        38.28 o                         
  -8   6   3        138.92        138.26        49.89 o                         
   8  -6  -3        136.50        147.29        45.34 o                         
  -8   6   3        157.22         65.70        55.12 o                         
   7  -6  -3        111.18        230.66        59.26 o                         
  -7   6   3         85.27         89.77        40.76 o                         
   7  -6  -3         98.23        119.63        38.67 o                         
  -7   6   3         96.50        128.24        72.20 o                         
  -6   6   3        100.07        124.22        45.30 o                         
   6  -6  -3        127.15        151.95        51.45 o                         
  -6   6   3        113.25         58.10        38.90 o                         
   6  -6  -3        112.35         87.26        35.50 o                         
   5  -6  -3        136.69        140.45        33.86 o                         
  -5   6   3        122.96        142.35        50.12 o                         
   5  -6  -3        120.78        160.63        31.79 o                         
  -5   6   3        139.16        137.10        49.55 o                         
  -5   6   3        401.18        368.93       121.10 o                         
   4  -6  -3         70.40         89.49        25.55 o                         
  -4   6   3         66.67         99.02        23.91 o                         
   4  -6  -3         62.21         88.66        25.51 o                         
  -4   6   3         75.46         65.84        20.18 o                         
  -4   6   3        236.60        339.82       102.21 o                         
   3  -6  -3        802.99        716.23        59.15 o                         
  -3   6   3        737.38        745.42        58.91 o                         
  -3   6   3        834.52        709.82        60.73 o                         
   3  -6  -3        709.52        775.13        54.20 o                         
  -2   6   3        752.00        783.93        46.10 o                         
   2  -6  -3        830.66        809.39        50.30 o                         
  -2   6   3        851.08        942.45        71.38 o                         
   2  -6  -3        733.96        716.82        43.88 o                         
  -1   6   3         98.21         53.98        17.18 o                         
   1  -6  -3        116.79         90.84        14.95 o                         
  -1   6   3        111.15         80.53        27.87 o                         
   1  -6  -3        103.19         82.46        11.19 o                         
   0  -6  -3        551.83        548.69        41.43 o                         
   0   6   3        497.08        517.44        26.00 o                         
   0  -6  -3        487.59        505.32        33.21 o                         
   0   6   3        562.57        541.62        38.73 o                         
   1   6   3       1451.84       1402.51        60.09 o                         
  -1  -6  -3       1611.17       1477.81       100.80 o                         
   1   6   3       1643.11       1547.17        49.86 o                         
  -1  -6  -3       1423.61       1395.67        60.43 o                         
  -2  -6  -3        827.26        859.26        63.90 o                         
   2   6   3        754.73        783.13        51.68 o                         
  -2  -6  -3        730.96        711.66        45.52 o                         
   2   6   3        854.16        828.13        55.84 o                         
  -3  -6  -3       2482.63       2426.07       134.51 o                         
   3   6   3       1958.06       1896.92       116.73 o                         
  -3  -6  -3       2230.10       2288.16       187.46 o                         
  -3  -6  -3       1970.50       1973.97       152.79 o                         
   3   6   3       2468.61       2933.66       163.01 o                         
   3   6   3       2216.02       2365.30       126.53 o                         
   4   6   3        155.94        197.05        29.66 o                         
  -4  -6  -3        179.37        208.91        38.39 o                         
  -4  -6  -3        158.49        184.06        34.50 o                         
   4   6   3        176.48        199.08        29.32 o                         
   5   6   3         45.97         49.40        23.58 o                         
  -5  -6  -3         55.71         29.63        43.60 o                         
  -5  -6  -3         49.23         59.27        24.37 o                         
   5   6   3         52.02         65.08        30.26 o                         
  -6  -6  -3        446.21        383.28       131.51 o                         
   6   6   3        419.16        529.54        84.03 o                         
  -6  -6  -3       1046.48        890.12       111.26 o                         
   6   6   3       1066.90       1136.17       183.46 o                         
  -6  -6  -3        394.26        392.00        75.36 o                         
   6   6   3        474.38        529.34        90.67 o                         
  -7  -6  -3       1588.70       1593.00       154.15 o                         
   7   6   3       1440.19       1524.20       133.24 o                         
  -7  -6  -3       1403.76       1537.55       186.78 o                         
   7   6   3       1629.93       1748.11       195.33 o                         
  -8  -6  -3        209.38        198.42        58.10 o                         
   8   6   3        178.75        173.92        65.72 o                         
   8   6   3        202.29        153.51        55.82 o                         
  -8  -6  -3        185.01        168.10        46.67 o                         
  -9  -6  -3        295.17        374.60        70.17 o                         
   9   6   3        245.19        321.03        73.82 o                         
  -9  -6  -3        260.81        356.23        90.48 o                         
   9   6   3        277.50        184.99        65.47 o                         
  -9   7   3         90.78        191.73        62.64 o                         
   9  -7  -3        103.14        160.65        38.96 o                         
   9  -7  -3         91.13         54.60        46.02 o                         
  -9   7   3        102.74        150.35        50.78 o                         
  -8   7   3        291.13        411.13        89.99 o                         
   8  -7  -3        319.98        270.14        69.48 o                         
   8  -7  -3        282.73        252.06        55.78 o                         
  -8   7   3        329.49        321.46        92.76 o                         
   7  -7  -3        284.45        268.26        72.82 o                         
   7  -7  -3        858.31        763.49       159.72 o                         
  -7   7   3        827.23        656.60       149.68 o                         
  -7   7   3        248.75        490.99       134.65 o                         
  -6   7   3        253.86        338.16        65.95 o                         
   6  -7  -3        249.92        167.39        54.78 o                         
  -6   7   3        287.30        362.96        66.89 o                         
   6  -7  -3        220.83        228.01        47.86 o                         
   5  -7  -3        126.12        130.22        27.20 o                         
  -5   7   3        115.60         85.79        32.09 o                         
   5  -7  -3        111.44        124.26        31.32 o                         
  -5   7   3        130.83        121.11        41.62 o                         
   4  -7  -3         99.09         99.56        26.63 o                         
  -4   7   3         85.24         57.55        20.19 o                         
   4  -7  -3         87.56         87.26        21.28 o                         
  -4   7   3         96.47         89.89        24.06 o                         
   3  -7  -3       1365.27       1171.98        79.38 o                         
  -3   7   3       1243.36       1303.34        73.42 o                         
   3  -7  -3       1206.34       1260.69        72.36 o                         
  -3   7   3       1407.16       1292.54        87.68 o                         
   2  -7  -3       2440.21       2443.09        88.33 o                         
  -2   7   3       2150.77       2295.29        86.34 o                         
   2  -7  -3       2156.15       2142.80        80.70 o                         
  -2   7   3       2434.12       2460.69       123.35 o                         
  -1   7   3        432.27        394.57        39.66 o                         
   1  -7  -3        499.45        497.62        34.07 o                         
   1  -7  -3        441.31        417.56        22.17 o                         
  -1   7   3        489.22        464.30        57.77 o                         
   0   7   3        191.62        329.66        46.61 o                         
   0  -7  -3        239.69        278.21        29.88 o                         
   0  -7  -3        211.79        243.48        17.30 o                         
   0   7   3        216.86        308.76        33.93 o                         
   1   7   3        562.21        517.71        56.57 o                         
  -1  -7  -3        804.47        774.49        68.17 o                         
   1   7   3        794.01        818.20        45.52 o                         
   1   7   3        636.28        613.89        53.57 o                         
  -1  -7  -3        566.80        535.22        66.15 o                         
  -2  -7  -3       1190.73       1102.49        84.71 o                         
   2   7   3       1073.27       1095.65        64.69 o                         
  -2  -7  -3       1052.12       1044.33        58.48 o                         
   2   7   3       1214.67       1068.09        60.20 o                         
   3   7   3        730.84        778.93        59.43 o                         
  -3  -7  -3        850.08        803.58        62.74 o                         
   3   7   3        827.13        849.64        63.06 o                         
  -3  -7  -3        751.12        761.37        54.36 o                         
   4   7   3       1041.45       1052.16        75.63 o                         
  -4  -7  -3       1207.82       1124.84       127.76 o                         
  -4  -7  -3       1067.22       1191.55        88.64 o                         
   4   7   3       1178.65       1182.64        77.86 o                         
   5   7   3        157.58        166.11        30.39 o                         
  -5  -7  -3        164.58        137.36        51.18 o                         
  -5  -7  -3        145.42        162.48        36.54 o                         
   5   7   3        178.34        178.81        38.88 o                         
   6   7   3        302.08        364.80        45.63 o                         
  -6  -7  -3        341.42        398.87        86.49 o                         
   6   7   3        341.88        379.72        59.73 o                         
  -6  -7  -3        301.67        313.81        59.28 o                         
   7   7   3        224.90        245.46        46.59 o                         
  -7  -7  -3        238.28        366.49        70.46 o                         
  -7  -7  -3        210.54        287.80        81.30 o                         
   7   7   3        254.53        241.38        70.08 o                         
  -8  -7  -3        919.48        597.00       143.41 o                         
  -8  -7  -3        879.39        846.62       120.82 o                         
   8   7   3        827.47        837.73       178.20 o                         
   8   7   3        877.68        969.34       183.72 o                         
   9   7   3         51.66         84.23        50.72 o                         
  -9  -7  -3         57.42         47.57        55.93 o                         
  -9  -7  -3         50.74         11.92        54.56 o                         
   9   7   3         58.47        146.40        47.04 o                         
   9  -8  -3        115.43         84.51        54.06 o                         
   9  -8  -3         30.54        -23.81        89.87 o                         
  -9   8   3        104.12        267.51        81.51 o                         
   9  -8  -3         26.98        -42.79        42.79 o                         
  -9   8   3         26.72        154.39       109.88 o                         
   8  -8  -3        772.05        730.67       105.38 o                         
  -8   8   3        692.28        726.09       132.92 o                         
  -8   8   3        783.48        751.24       139.21 o                         
   8  -8  -3        682.18        693.31        93.81 o                         
  -7   8   3        139.55        210.24        41.85 o                         
   7  -8  -3        154.48        191.60        43.92 o                         
   7  -8  -3        136.50        205.36        40.41 o                         
  -7   8   3        157.94        215.20        73.97 o                         
  -6   8   3        220.38        216.83        57.64 o                         
   6  -8  -3        224.76        242.05        59.83 o                         
  -6   8   3        249.42        251.61        57.47 o                         
   6  -8  -3        198.59        260.07        49.88 o                         
  -5   8   3        482.52        567.21       149.41 o                         
   5  -8  -3        677.75        631.38       137.22 o                         
   5  -8  -3        519.76        535.11        92.15 o                         
   5  -8  -3        459.25        423.29        75.46 o                         
  -5   8   3        546.09        438.79       129.29 o                         
  -5   8   3        701.07        891.04       107.86 o                         
  -4   8   3        125.48        132.90        26.58 o                         
   4  -8  -3        145.33        154.46        32.04 o                         
   4  -8  -3        128.41        138.15        26.62 o                         
  -4   8   3        142.02        132.28        25.31 o                         
   3  -8  -3       1144.74       1189.67        80.88 o                         
  -3   8   3       1048.74        987.67        66.95 o                         
   3  -8  -3       1011.49        971.66        64.37 o                         
  -3   8   3       1186.91       1191.67        89.63 o                         
   2  -8  -3       3004.97       2960.16        83.75 o                         
  -2   8   3       2634.59       2703.15       101.23 o                         
  -2   8   3       2981.68       2838.93       142.96 o                         
   2  -8  -3       2655.17       2690.23        95.07 o                         
   1  -8  -3       2228.99       2051.96       203.34 o                         
   1  -8  -3       2042.08       1931.33        85.76 o                         
  -1   8   3       1737.39       1678.71        86.80 o                         
   1  -8  -3       1804.37       1587.85        67.19 o                         
  -1   8   3       1966.27       1967.97       157.10 o                         
  -1   8   3       2147.04       2468.33       218.22 o                         
   0  -8  -3        218.71        271.08        35.40 o                         
   0   8   3        193.51        188.57        43.98 o                         
   0   8   3        219.01        249.75        29.25 o                         
   0  -8  -3        193.25        197.78        17.20 o                         
   1   8   3        206.29        211.44        25.33 o                         
  -1  -8  -3        247.35        199.67        41.65 o                         
  -1  -8  -3        218.55        240.38        27.91 o                         
   1   8   3        233.47        241.89        22.54 o                         
  -2  -8  -3        362.58        299.55        50.06 o                         
   2   8   3        305.22        261.91        31.08 o                         
  -2  -8  -3        320.37        313.55        34.27 o                         
   2   8   3        345.43        285.56        29.76 o                         
  -3  -8  -3        658.79        614.98        56.48 o                         
   3   8   3        568.24        544.48        50.53 o                         
   3   8   3        643.10        617.25        55.73 o                         
  -3  -8  -3        582.11        537.65        46.85 o                         
   4   8   3        309.91        367.54        43.52 o                         
  -4  -8  -3        365.62        337.16        70.87 o                         
   4   8   3        350.73        337.13        42.89 o                         
  -4  -8  -3        323.06        363.65        51.08 o                         
   5   8   3        100.32        106.05        29.14 o                         
  -5  -8  -3        114.00        123.02        55.58 o                         
   5   8   3        113.53         58.28        32.50 o                         
  -5  -8  -3        100.73        118.40        32.01 o                         
  -6  -8  -3        500.13        316.04       112.24 o                         
   6   8   3        290.55        301.15        58.82 o                         
  -6  -8  -3        336.27        358.64        97.09 o                         
   6   8   3        497.24        510.56        86.86 o                         
   6   8   3        328.83        283.22        83.35 o                         
  -6  -8  -3        297.13        324.91       136.63 o                         
   7   8   3        269.50        279.72        50.71 o                         
  -7  -8  -3        348.82        313.86        62.67 o                         
  -7  -8  -3        308.22        359.14        90.53 o                         
   7   8   3        305.01        271.91        60.39 o                         
   8   8   3         25.86        116.26        55.05 o                         
  -8  -8  -3         31.07         35.51        35.01 o                         
  -8  -8  -3         27.45        -39.77        39.77 o                         
   8   8   3         29.26        -21.23        35.79 o                         
  -9  -8  -3         91.13        231.23        74.96 o                         
   9   8   3         83.72        117.84        54.39 o                         
  -9  -8  -3         80.52         93.39        55.08 o                         
   9   8   3         94.74        205.80        66.80 o                         
  -9   9   3         90.34        250.03       137.76 o                         
   9  -9  -3         97.87        152.85        44.85 o                         
   9  -9  -3         86.47         66.79        41.27 o                         
  -9   9   3        102.25        120.44        57.20 o                         
   8  -9  -3        202.49        155.17        47.30 o                         
  -8   9   3        186.24        186.70        65.27 o                         
   8  -9  -3        178.92        189.14        51.35 o                         
  -8   9   3        210.77        165.19        61.26 o                         
   7  -9  -3        688.13        847.93        94.52 o                         
  -7   9   3        622.39        831.04       136.94 o                         
  -7   9   3        704.39        822.58       135.22 o                         
   7  -9  -3        608.02        723.88       125.17 o                         
  -6   9   3       1141.33       1087.35       155.94 o                         
   6  -9  -3       1243.63       1081.73       121.89 o                         
  -6   9   3       1291.69       1325.37       132.37 o                         
   6  -9  -3       1098.86       1348.83       137.17 o                         
  -5   9   3        261.09        285.84        43.26 o                         
   5  -9  -3        304.17        284.61        56.56 o                         
  -5   9   3        295.49        343.96        65.52 o                         
   5  -9  -3        268.76        292.95        57.98 o                         
   4  -9  -3        155.47        254.96        48.00 o                         
  -4   9   3        140.12        146.61        25.62 o                         
   4  -9  -3        137.37        126.72        33.75 o                         
  -4   9   3        158.58        177.08        62.19 o                         
  -4   9   3        877.42        985.71       163.56 o                         
   3  -9  -3       1711.21       1628.64       117.12 o                         
   3  -9  -3       1984.72       2048.98       182.41 o                         
   3  -9  -3       1691.37       1911.86       263.76 o                         
  -3   9   3       2027.77       2193.80       150.63 o                         
  -3   9   3       1757.84       1743.90       149.20 o                         
   3  -9  -3       1494.48       1764.75       236.62 o                         
   2  -9  -3       1622.63       1557.38        80.81 o                         
  -2   9   3       1359.33       1398.07        76.67 o                         
  -2   9   3       1538.41       1456.46       118.96 o                         
   2  -9  -3       1433.74       1404.98        94.97 o                         
   1  -9  -3        738.52        738.70        52.12 o                         
  -1   9   3        619.18        661.98        59.02 o                         
   1  -9  -3        652.55        651.40        55.03 o                         
  -1   9   3        700.75        632.10        59.03 o                         
   0  -9  -3        226.12        209.26        33.88 o                         
   0   9   3        195.51        221.17        49.47 o                         
   0  -9  -3        199.80        186.70        17.03 o                         
   0   9   3        221.26        217.61        29.89 o                         
   1   9   3        853.98        861.10        50.43 o                         
  -1  -9  -3       1036.02        985.15       102.34 o                         
  -1  -9  -3        915.42        905.42        60.94 o                         
   1   9   3        966.49        981.79        47.82 o                         
   2   9   3         60.00         85.44        19.97 o                         
  -2  -9  -3         85.60         80.00        31.41 o                         
  -2  -9  -3         75.64        163.28        23.70 o                         
   2   9   3         67.91        125.20        22.63 o                         
   3   9   3         44.04         44.25        20.28 o                         
  -3  -9  -3         34.79         15.92        38.65 o                         
  -3  -9  -3         30.74         80.90        27.83 o                         
   3   9   3         49.84         46.81        22.55 o                         
  -4  -9  -3        957.34       1151.10       187.69 o                         
   4   9   3        440.40        391.21        60.05 o                         
  -4  -9  -3        533.58        386.29        93.74 o                         
   4   9   3        498.42        583.79        69.42 o                         
   4   9   3        930.76       1002.15       110.55 o                         
  -4  -9  -3        471.47        549.05        86.66 o                         
   5   9   3        606.48        585.39        59.19 o                         
  -5  -9  -3        676.38        604.24        94.05 o                         
   5   9   3        686.38        703.59        80.71 o                         
  -5  -9  -3        597.65        696.97        72.28 o                         
   6   9   3        544.13        581.02        64.46 o                         
  -6  -9  -3        641.98        596.06       109.35 o                         
   6   9   3        615.81        624.74        79.63 o                         
  -6  -9  -3        567.25        627.67        86.20 o                         
   7   9   3        188.27        173.36        41.02 o                         
  -7  -9  -3        223.17        263.04        65.31 o                         
   7   9   3        213.07        243.51        62.59 o                         
  -7  -9  -3        197.19        329.03        89.29 o                         
  -8  -9  -3        111.98        197.12        73.14 o                         
   8   9   3        108.07        284.41       111.98 o                         
  -8  -9  -3         98.94        147.51        57.76 o                         
   8   9   3        122.31        110.86        60.67 o                         
   8 -10  -3        602.18        794.82       172.91 o                         
   8 -10  -3        558.03        707.47       124.39 o                         
  -8  10   3        500.21        661.05       212.91 o                         
  -8  10   3        566.10        688.69       175.68 o                         
   8 -10  -3        493.07        440.53       127.21 o                         
  -8  10   3        609.43        948.24       187.67 o                         
  -7  10   3        266.31        224.58        77.48 o                         
   7 -10  -3        303.33        298.81        52.58 o                         
  -7  10   3        301.40        358.68        88.16 o                         
   7 -10  -3        268.02        330.50        86.35 o                         
   6 -10  -3       1032.42        956.44       113.71 o                         
  -6  10   3        907.47        857.85       188.61 o                         
  -6  10   3       1240.91       1318.71       213.47 o                         
   6 -10  -3        912.24        932.56       124.62 o                         
  -6  10   3       1027.03        832.68       134.46 o                         
  -5  10   3        141.77        150.88        47.15 o                         
   5 -10  -3        183.19        307.00        65.05 o                         
   5 -10  -3        903.31        819.86       137.96 o                         
  -5  10   3        867.34       1055.67       183.84 o                         
  -5  10   3        160.45        120.34        52.11 o                         
   5 -10  -3        161.87        175.38        53.87 o                         
  -4  10   3        461.60        536.49        64.55 o                         
   4 -10  -3        482.01        457.69        67.81 o                         
   4 -10  -3        425.90        467.41        60.90 o                         
  -4  10   3        522.41        534.47        84.28 o                         
   3 -10  -3        709.99        737.85        66.93 o                         
  -3  10   3        685.60        635.29        69.41 o                         
   3 -10  -3        627.34        602.36        69.83 o                         
  -3  10   3        775.92        802.68        80.61 o                         
   2 -10  -3        750.96        766.65        59.95 o                         
  -2  10   3        633.06        695.31        58.93 o                         
  -2  10   3        716.46        766.80        90.81 o                         
   2 -10  -3        663.55        667.98        68.26 o                         
   1 -10  -3       1234.60       1104.52       124.82 o                         
   1 -10  -3       1242.37       1321.98       104.95 o                         
  -1  10   3       1080.21       1147.32       198.98 o                         
   1 -10  -3       1090.89       1127.51       103.61 o                         
  -1  10   3       1230.45       1055.94       108.08 o                         
  -1  10   3       1222.52       1053.59       106.40 o                         
   0  10   3         40.64         53.79        26.27 o                         
   0 -10  -3         48.91         37.05        19.83 o                         
   0 -10  -3         43.22         37.16        19.87 o                         
   0  10   3         45.99         33.87        19.54 o                         
  -1 -10  -3        349.19        377.20        53.92 o                         
   1  10   3        299.81        262.29        40.04 o                         
  -1 -10  -3        308.54        323.18        37.83 o                         
   1  10   3        339.31        400.15        38.90 o                         
  -2 -10  -3        678.76        455.14       113.50 o                         
   2  10   3        575.93        504.05        63.44 o                         
  -2 -10  -3        527.65        581.78        91.29 o                         
   2  10   3        651.81        620.74        64.12 o                         
   2  10   3        735.42        612.99        74.32 o                         
   3  10   3        387.24        398.83        45.25 o                         
  -3 -10  -3        414.76        467.48        83.16 o                         
   3  10   3        438.26        516.09        52.43 o                         
  -3 -10  -3        366.48        373.91        52.70 o                         
   4  10   3        192.55        208.27        31.90 o                         
  -4 -10  -3        229.07        249.72        66.53 o                         
   4  10   3        217.92        318.29        52.75 o                         
  -4 -10  -3        202.40        266.86        47.56 o                         
   5  10   3        110.35        117.03        29.29 o                         
  -5 -10  -3        130.64          9.47        33.29 o                         
   5  10   3        124.88        124.85        37.59 o                         
  -5 -10  -3        115.44        112.77        34.98 o                         
  -6 -10  -3        542.36        596.22        91.62 o                         
   6  10   3        448.15        488.49        53.73 o                         
   6  10   3        507.19        538.31        76.81 o                         
  -6 -10  -3        479.23        452.18        73.83 o                         
  -7 -10  -3        463.13        536.58       107.37 o                         
   7  10   3        391.05        459.00        67.18 o                         
  -7 -10  -3        409.22        358.17        92.82 o                         
   7  10   3        442.57        586.36        84.91 o                         
  -8 -10  -3         35.30        151.93        56.18 o                         
  -8 -10  -3         31.19          4.02        50.75 o                         
   8  10   3         32.36        109.61        57.37 o                         
  -8  11   3         86.27         41.76        55.75 o                         
   8 -11  -3         91.38        108.36        69.34 o                         
   8 -11  -3        150.64        277.24       119.88 o                         
   8 -11  -3         80.74        -13.86        41.12 o                         
  -8  11   3        159.25        522.46       107.75 o                         
  -8  11   3         97.63         45.91        72.29 o                         
  -7  11   3        365.89        335.54       134.42 o                         
   7 -11  -3        411.35        359.56        72.43 o                         
  -7  11   3        414.10        351.53       145.34 o                         
   7 -11  -3        363.46        424.96       115.05 o                         
  -7  11   3        428.09        440.95       128.39 o                         
   6 -11  -3        637.34        882.79       129.78 o                         
  -6  11   3        552.80        348.24       124.02 o                         
   6 -11  -3        660.47        495.03       134.13 o                         
   6 -11  -3        563.15        537.46       162.35 o                         
  -6  11   3        625.63        702.44       181.38 o                         
  -6  11   3        647.32        668.95       141.20 o                         
  -5  11   3        274.61        255.58        68.56 o                         
   5 -11  -3        321.75        422.29        72.69 o                         
   5 -11  -3        284.30        265.76        45.69 o                         
  -5  11   3        310.78        353.06        68.95 o                         
  -4  11   3        372.19        388.17        52.71 o                         
   4 -11  -3        415.40        363.00        53.10 o                         
   4 -11  -3        367.04        350.00        54.96 o                         
  -4  11   3        421.23        373.22        70.95 o                         
   3 -11  -3       1108.09       1038.26        87.96 o                         
  -3  11   3        997.20       1054.42        92.24 o                         
   3 -11  -3        979.10       1009.39        92.83 o                         
  -3  11   3       1128.58       1159.18       116.33 o                         
   2 -11  -3        408.38        379.67        49.71 o                         
  -2  11   3        380.72        392.19        59.02 o                         
  -2  11   3        430.87        364.14        65.92 o                         
   2 -11  -3        360.85        354.73        52.81 o                         
   1 -11  -3        107.61        175.80        33.10 o                         
  -1  11   3         88.60         13.45        25.14 o                         
  -1  11   3        100.28         76.55        23.73 o                         
   1 -11  -3         95.08        123.51        26.50 o                         
   0 -11  -3        918.83       1044.82       103.99 o                         
   0  11   3        274.23        241.88        41.36 o                         
   0 -11  -3        314.21        331.03        50.75 o                         
   0  11   3        310.36        357.78        53.16 o                         
   0  11   3        939.67        917.10        90.13 o                         
   0 -11  -3        277.64        222.92        50.28 o                         
  -1 -11  -3        692.63        674.97        91.65 o                         
  -1 -11  -3        733.08        649.42        85.85 o                         
   1  11   3        634.66        588.63       157.03 o                         
  -1 -11  -3        612.00        579.48        67.64 o                         
   1  11   3        718.28        700.68        90.32 o                         
   1  11   3        757.59        648.01        83.14 o                         
   2  11   3        755.55        922.00        82.74 o                         
  -2 -11  -3        790.38        746.79       166.53 o                         
  -2 -11  -3        698.38        690.49        71.25 o                         
   2  11   3        855.08        888.22        63.00 o                         
   3  11   3        602.95        650.47        73.60 o                         
  -3 -11  -3        656.74        570.39        94.90 o                         
   3  11   3        682.39        742.45        68.72 o                         
  -3 -11  -3        580.29        713.08        75.96 o                         
   4  11   3       1284.64       1171.47       114.95 o                         
  -4 -11  -3       1484.54       1091.21       137.13 o                         
   4  11   3       1453.88       1521.79       116.52 o                         
  -4 -11  -3       1311.73       1338.35       106.68 o                         
   5  11   3        234.78        382.80        69.57 o                         
  -5 -11  -3        255.35        217.19        57.34 o                         
  -5 -11  -3        225.63        251.58        47.71 o                         
   5  11   3        265.71        243.66        47.12 o                         
   6  11   3        404.40        406.70        71.49 o                         
  -6 -11  -3        434.02        629.45       178.30 o                         
  -6 -11  -3        383.49        439.93        73.08 o                         
   6  11   3        457.67        508.25        66.95 o                         
  -7 -11  -3        391.35        302.57       118.36 o                         
   7  11   3        335.35        472.27        92.54 o                         
  -7 -11  -3        404.73        457.61       147.45 o                         
   7  11   3        379.53        340.15       126.45 o                         
  -7 -11  -3        345.80        251.96       117.15 o                         
   7  11   3        394.47        518.02        84.75 o                         
  -8 -11  -3       1258.68       1215.76       175.23 o                         
   8  11   3       1271.73       1285.29       174.46 o                         
  -8 -11  -3       1112.16       1295.47       286.47 o                         
  -7  12   3        623.97        511.93       105.90 o                         
   7 -12  -3        694.17        695.45        95.07 o                         
  -7  12   3        706.17        525.49       106.97 o                         
   7 -12  -3        613.37        584.93       108.50 o                         
   6 -12  -3        417.82        361.00        66.55 o                         
  -6  12   3        336.24        504.06       104.99 o                         
   6 -12  -3        369.18        476.41        75.66 o                         
  -6  12   3        380.54        495.66        85.81 o                         
  -5  12   3         28.19         -0.53        43.29 o                         
   5 -12  -3         31.38        115.71        55.74 o                         
  -5  12   3         31.91        -16.10        28.72 o                         
   5 -12  -3         27.73         49.51        29.66 o                         
  -4  12   3        625.70        760.04       115.49 o                         
   4 -12  -3       1398.39       1347.39       194.11 o                         
   4 -12  -3        690.63        811.96       191.09 o                         
  -4  12   3        708.14        770.07       172.48 o                         
   4 -12  -3        610.23        637.55       115.19 o                         
  -4  12   3       1401.94       1489.57       157.68 o                         
   3 -12  -3        486.79        469.38        68.80 o                         
  -3  12   3        469.85        504.92        63.75 o                         
  -3  12   3        531.75        524.12        79.02 o                         
   3 -12  -3        430.12        502.77        64.10 o                         
  -2  12   3        635.00        920.11       129.00 o                         
   2 -12  -3        721.88        597.00       133.67 o                         
   2 -12  -3        854.17        889.30       105.19 o                         
   2 -12  -3        637.85        920.82       197.94 o                         
  -2  12   3        718.65        732.88       119.69 o                         
  -2  12   3        856.10        913.44       146.12 o                         
  -1  12   3        778.92        766.87        96.50 o                         
   1 -12  -3        880.13        926.50        85.30 o                         
   1 -12  -3        777.68        896.78        84.78 o                         
  -1  12   3        881.53        910.59       107.22 o                         
   0 -12  -3          1.24         -6.99        20.64 o                         
   0  12   3          1.34         36.39        35.76 o                         
   0  12   3          1.51        -12.18        18.35 o                         
   0 -12  -3          1.10         14.52        20.54 o                         
   1  12   3        548.12        580.43        89.45 o                         
  -1 -12  -3        592.24        657.08        80.52 o                         
  -1 -12  -3        523.30        507.75        74.72 o                         
   1  12   3        620.33        641.09        59.94 o                         
   2  12   3       2611.04       2637.65       195.80 o                         
  -2 -12  -3       2918.45       2363.38       310.25 o                         
  -2 -12  -3       2578.72       2804.32       149.27 o                         
   2  12   3       2955.02       2857.04       119.87 o                         
  -3 -12  -3       3208.06       3174.61       276.05 o                         
  -3 -12  -3       3172.99       2701.24       351.38 o                         
   3  12   3       2758.98       3096.66       370.26 o                         
   3  12   3       3122.46       3511.86       229.52 o                         
   3  12   3       3157.91       3083.46       203.63 o                         
  -3 -12  -3       2803.63       2979.92       235.29 o                         
  -4 -12  -3        319.35        400.05       131.93 o                         
   4  12   3        271.46        375.47        81.94 o                         
  -4 -12  -3        352.55        288.88       100.60 o                         
   4  12   3        342.21        354.55       107.11 o                         
  -4 -12  -3        282.17        375.50        52.62 o                         
   4  12   3        307.23        350.58        59.88 o                         
  -5 -12  -3        380.65        303.48       100.93 o                         
   5  12   3        329.30        357.18        85.92 o                         
  -5 -12  -3        652.79        770.45       147.70 o                         
   5  12   3        674.40        757.37       102.03 o                         
   5  12   3        372.69        456.29       100.42 o                         
  -5 -12  -3        336.34        453.10        90.15 o                         
  -6 -12  -3        346.83        302.00        87.97 o                         
   6  12   3        328.20        379.30        67.86 o                         
  -6 -12  -3        306.46        375.46        91.62 o                         
   6  12   3        371.44        386.24        60.56 o                         
  -7 -12  -3       1337.86       1206.42       179.70 o                         
   7  12   3       1196.30       1569.59       182.19 o                         
  -7 -12  -3       1182.12       1086.07       245.90 o                         
   7  12   3       1353.90       1773.37       168.96 o                         
  -7  13   3        740.06        641.85       125.32 o                         
   7 -13  -3        869.03        761.02       106.94 o                         
  -7  13   3        837.56        571.50       118.63 o                         
   7 -13  -3        767.86        842.83       175.45 o                         
   6 -13  -3        382.89        406.54        78.84 o                         
  -6  13   3        306.74        341.89        83.36 o                         
  -6  13   3        347.15        356.53        85.18 o                         
   6 -13  -3        338.32        437.81        96.82 o                         
  -5  13   3         11.37         41.55        33.43 o                         
   5 -13  -3         10.32        -10.26        35.41 o                         
   5 -13  -3          9.11         22.49        35.81 o                         
  -5  13   3         77.43        102.40        69.03 o                         
  -5  13   3         12.87         91.59        60.02 o                         
  -4  13   3          0.16        -50.06        50.06 o                         
   4 -13  -3          0.34         30.39        60.98 o                         
   4 -13  -3        354.88        385.72       136.18 o                         
  -4  13   3        350.92        531.98       126.68 o                         
   4 -13  -3          0.30         41.38        51.44 o                         
  -4  13   3          0.18         37.54        45.88 o                         
   3 -13  -3       1117.93       1128.91       118.66 o                         
  -3  13   3        968.94       1122.35        99.87 o                         
   3 -13  -3        987.79       1155.48       136.77 o                         
  -3  13   3       1096.59        986.40       111.20 o                         
   2 -13  -3       1286.28       1252.73       151.39 o                         
   2 -13  -3       1390.78       1376.06       183.35 o                         
  -2  13   3       1165.64       1231.46       149.62 o                         
  -2  13   3       1424.48       1273.38       143.16 o                         
   2 -13  -3       1136.55       1107.95       145.54 o                         
  -2  13   3       1319.21       1355.84       224.13 o                         
  -1  13   3        389.11        470.42        61.94 o                         
   1 -13  -3        451.52        468.41        69.12 o                         
   1 -13  -3        398.96        543.09        62.68 o                         
  -1  13   3        440.37        479.43        82.93 o                         
   0 -13  -3        335.86        307.16        56.87 o                         
   0  13   3        275.60        397.69        72.24 o                         
   0 -13  -3        296.76        369.69        67.16 o                         
   0  13   3        311.91        425.81        74.96 o                         
   1  13   3       1201.22       1291.42       133.50 o                         
  -1 -13  -3       1300.50        982.34       104.25 o                         
   1  13   3       1359.48       1230.40       102.99 o                         
  -1 -13  -3       1149.11       1180.88       120.10 o                         
   2  13   3       1848.95       1908.18       169.95 o                         
  -2 -13  -3       2066.38       1678.09       266.96 o                         
   2  13   3       2092.54       2109.73       122.91 o                         
  -2 -13  -3       1825.84       1868.00       155.43 o                         
  -3 -13  -3       1134.00        988.19       183.57 o                         
  -3 -13  -3       1132.15       1128.61       182.08 o                         
   3  13   3        962.99        714.56       121.63 o                         
   3  13   3       1091.96       1060.92       193.07 o                         
   3  13   3       1089.86       1105.33       115.79 o                         
  -3 -13  -3       1000.36       1223.17       225.06 o                         
   4  13   3        954.61        961.36       116.68 o                         
  -4 -13  -3       1172.62       1027.70       132.84 o                         
   4  13   3       1080.38       1203.37       130.74 o                         
  -4 -13  -3       1036.12       1025.35        97.99 o                         
  -5 -13  -3        132.38         98.19        98.92 o                         
   5  13   3        128.21         66.25        80.71 o                         
  -5 -13  -3        116.97        185.72        78.67 o                         
   5  13   3        165.76        191.00        85.08 o                         
   5  13   3        145.10        193.65        50.19 o                         
   6  13   3        364.77        412.27       117.58 o                         
  -6 -13  -3        395.06        549.85       113.15 o                         
   6  13   3        412.82        487.65        92.69 o                         
  -6 -13  -3        349.08        555.64       156.23 o                         
   6  13   3        415.08        579.46       136.62 o                         
   7  13   3        276.62        292.87        55.97 o                         
  -7 -13  -3        307.14        452.29       101.53 o                         
  -7 -13  -3        271.39        158.59       113.06 o                         
   7  13   3        313.06        258.62        60.66 o                         
   6 -14  -3        526.02        334.50        94.44 o                         
   6 -14  -3        584.08        688.54       171.31 o                         
  -6  14   3        423.61        462.79       133.11 o                         
   6 -14  -3        464.79        469.56       119.41 o                         
  -6  14   3        479.42        621.04       180.75 o                         
  -6  14   3        539.10        601.29       118.37 o                         
  -5  14   3        276.81        150.31        65.57 o                         
   5 -14  -3        311.49        204.88        67.32 o                         
  -5  14   3        313.28        329.10        62.99 o                         
   5 -14  -3        275.23        311.84        67.29 o                         
  -4  14   3        177.29        150.51        43.93 o                         
   4 -14  -3        189.02        187.35        62.23 o                         
  -4  14   3        200.65        158.84        50.68 o                         
   4 -14  -3        167.02        262.38        53.78 o                         
   3 -14  -3        647.35        749.66        91.52 o                         
  -3  14   3        584.85        565.58        88.60 o                         
   3 -14  -3        571.99        651.73        95.12 o                         
  -3  14   3        661.91        540.20        81.60 o                         
   2 -14  -3       1028.58       1044.91       113.21 o                         
  -2  14   3        885.97       1047.15       100.37 o                         
  -2  14   3       1002.70        914.09       112.95 o                         
   2 -14  -3        908.84        914.90       114.60 o                         
  -1  14   3        756.30        970.93        96.73 o                         
   1 -14  -3        949.86        995.45       114.11 o                         
   1 -14  -3        839.29        832.43       100.50 o                         
  -1  14   3        855.94        686.78        99.45 o                         
   0 -14  -3         61.22         57.89        67.43 o                         
   0  14   3         56.37         98.17        69.93 o                         
   0 -14  -3        496.90        865.08       147.24 o                         
   0  14   3         63.80        185.81        85.80 o                         
   0  14   3        506.53        712.88       103.22 o                         
   0 -14  -3         54.09         26.07        35.11 o                         
   1  14   3        144.00        200.10        62.89 o                         
  -1 -14  -3        142.91         93.29        40.68 o                         
  -1 -14  -3        739.58        800.64       161.36 o                         
  -1 -14  -3        126.28        258.86       107.37 o                         
   1  14   3        162.97        175.24        62.96 o                         
   1  14   3        812.65       1132.26       211.14 o                         
  -2 -14  -3        681.05        826.98        98.50 o                         
   2  14   3        591.31        606.06        90.57 o                         
   2  14   3        669.21        621.01        67.84 o                         
  -2 -14  -3        601.77        638.06        88.53 o                         
   3  14   3       1189.56       1184.78       135.98 o                         
  -3 -14  -3       1425.92       1377.91       163.82 o                         
   3  14   3       1346.28       1268.44       112.93 o                         
  -3 -14  -3       1259.93       1241.73       166.59 o                         
   4  14   3         20.28        -12.25        34.23 o                         
  -4 -14  -3         24.18          4.92        46.12 o                         
   4  14   3         22.95         88.99        44.77 o                         
  -4 -14  -3         21.37         17.39        44.28 o                         
  -5 -14  -3        103.77        103.30        61.71 o                         
   5  14   3         88.53         70.07        43.79 o                         
   5  14   3        100.19         30.42        39.22 o                         
  -5 -14  -3         91.69        165.01        50.37 o                         
   6  14   3        640.29        602.46        86.00 o                         
  -6 -14  -3        687.28        540.73       106.10 o                         
   6  14   3        724.64        790.55       132.15 o                         
   6 -15  -3        302.71        461.48        75.99 o                         
  -6  15   3        257.49        339.18        88.25 o                         
   6 -15  -3        267.47        265.93        66.82 o                         
  -6  15   3        291.41        300.27        63.31 o                         
   5 -15  -3        200.27        256.13        72.05 o                         
   5 -15  -3         88.60        137.50        90.16 o                         
  -5  15   3         79.02         94.48        63.52 o                         
  -5  15   3         89.43        -61.18        61.18 o                         
  -5  15   3        199.86          2.73        95.91 o                         
   5 -15  -3         78.28         30.20        42.82 o                         
  -4  15   3        153.67        284.81        50.46 o                         
   4 -15  -3        169.12        231.20        59.87 o                         
   4 -15  -3        149.43         64.55        43.33 o                         
  -4  15   3        173.92        152.03        49.33 o                         
  -3  15   3        441.87        485.60        79.94 o                         
   3 -15  -3        479.33        460.85        75.20 o                         
  -3  15   3        500.08        517.28       108.76 o                         
   3 -15  -3        423.53        426.53        76.27 o                         
  -2  15   3       1211.59       1402.83       138.54 o                         
   2 -15  -3       1314.46       1435.12       134.07 o                         
  -2  15   3       1371.21       1327.16       142.95 o                         
   2 -15  -3       1161.45       1016.47       124.11 o                         
   1 -15  -3        426.74        570.15       137.26 o                         
  -1  15   3        258.29        188.79        60.40 o                         
   1 -15  -3        307.30        369.92       108.03 o                         
  -1  15   3        412.26        327.76       106.71 o                         
   1 -15  -3        271.53        137.17        77.77 o                         
  -1  15   3        292.32        279.51        77.94 o                         
   0  15   3         41.71         27.41        36.36 o                         
   0 -15  -3         54.23         79.08        48.33 o                         
   0 -15  -3         47.92         68.46        47.16 o                         
   0  15   3         47.21         87.11        42.30 o                         
   1  15   3        270.65        255.29        58.80 o                         
  -1 -15  -3        298.09        312.16        76.87 o                         
  -1 -15  -3        263.39        374.72        90.25 o                         
   1  15   3        306.31        364.72        74.80 o                         
  -2 -15  -3        742.96        783.24       184.34 o                         
   2  15   3        649.12        738.68       183.69 o                         
  -2 -15  -3        745.79        755.91       135.09 o                         
   2  15   3        737.20        690.91        97.93 o                         
   2  15   3        734.64        799.46       208.87 o                         
  -2 -15  -3        656.47        538.52       158.90 o                         
  -3 -15  -3        191.71        293.81        83.92 o                         
   3  15   3        151.14         61.74        33.62 o                         
   3  15   3        171.05        194.55        43.56 o                         
  -3 -15  -3        169.39        212.82        47.45 o                         
  -4 -15  -3        341.97        385.40        89.39 o                         
   4  15   3        280.32        293.59        64.85 o                         
  -4 -15  -3        302.16        295.86        73.37 o                         
   4  15   3        317.26        355.30        65.87 o                         
  -5 -15  -3        116.90        116.31        63.86 o                         
   5  15   3         99.91        124.50        50.35 o                         
   5  15   3        113.07          2.56        45.35 o                         
  -5 -15  -3        103.29        131.30        49.63 o                         
  -5  16   3        390.49        400.80        96.36 o                         
   5 -16  -3        469.30        419.02        76.47 o                         
   5 -16  -3        414.67        287.58        60.96 o                         
  -5  16   3        441.93        412.37        92.63 o                         
   4 -16  -3        306.04        301.07        63.35 o                         
  -4  16   3        299.16        377.23        61.55 o                         
  -4  16   3        338.58        401.19        71.58 o                         
   4 -16  -3        270.41        382.45        67.70 o                         
   3 -16  -3       1052.60       1121.23       183.27 o                         
   3 -16  -3        906.36        823.20       140.90 o                         
  -3  16   3        934.27       1232.02       206.75 o                         
   2 -16  -3        897.25        947.95       135.26 o                         
  -2  16   3        783.91        782.00       128.89 o                         
   2 -16  -3        792.80        651.22       131.23 o                         
  -2  16   3        887.18        912.97       119.44 o                         
  -1  16   3        370.25        279.41        75.05 o                         
   1 -16  -3        422.97        527.63        89.88 o                         
   1 -16  -3        373.73        345.35        84.00 o                         
  -1  16   3        419.03        456.64        77.86 o                         
   0 -16  -3        103.19         33.82        38.17 o                         
   0  16   3         90.81        228.60        57.94 o                         
   0  16   3        102.78        174.59        46.27 o                         
   0 -16  -3         91.17         68.32        44.76 o                         
  -1 -16  -3         12.08         70.58        48.13 o                         
   1  16   3          8.16          5.08        30.55 o                         
  -1 -16  -3         10.67         55.37        47.83 o                         
   1  16   3          9.24        -25.79        36.43 o                         
  -2 -16  -3        138.45         77.07        53.58 o                         
   2  16   3        124.98         87.73        36.12 o                         
  -2 -16  -3        122.33        221.22        69.37 o                         
   2  16   3        141.45        172.77        72.44 o                         
   3  16   3        685.96        554.84        95.15 o                         
  -3 -16  -3        720.79        771.54       200.21 o                         
   3  16   3        776.33        690.61       131.17 o                         
  -3 -16  -3        636.88        902.52       139.75 o                         
  -4 -16  -3         72.55         35.86       111.95 o                         
  -4 -16  -3         65.93        261.31        88.54 o                         
   4  16   3         78.20        -71.41        83.36 o                         
   5  16   3         68.46        -56.45        56.45 o                         
   5  16   3         77.48         34.79        61.01 o                         
  -4  17   3        267.15        519.88       172.07 o                         
   4 -17  -3        295.17        324.08        90.78 o                         
  -4  17   3        302.34        364.84        86.33 o                         
   4 -17  -3        260.81        289.40        71.36 o                         
  -3  17   3        887.14       1137.38       171.48 o                         
   3 -17  -3        966.93        753.80       178.35 o                         
  -3  17   3       1004.01       1088.63       171.77 o                         
   3 -17  -3        854.37        958.79       158.90 o                         
  -2  17   3        686.96        798.81       140.73 o                         
   2 -17  -3        765.46        827.49       188.97 o                         
   2 -17  -3        676.36        518.04       121.72 o                         
  -2  17   3        777.47       1005.45       122.45 o                         
  -1  17   3        171.27        190.62        82.77 o                         
   1 -17  -3        204.51        185.54        83.68 o                         
  -1  17   3        193.83        201.93        91.24 o                         
  -1  17   3        261.36        312.30       114.15 o                         
   1 -17  -3        180.70        289.74       129.04 o                         
   0 -17  -3         62.04        127.09        85.20 o                         
   0  17   3         51.04        119.43        51.46 o                         
   0 -17  -3         54.81         60.73        50.56 o                         
   0  17   3         57.77          2.53        34.14 o                         
   1  17   3        338.63        302.01        69.63 o                         
  -1 -17  -3        392.23        334.75       134.46 o                         
  -1 -17  -3        346.57        306.85        82.85 o                         
   1  17   3        383.24        238.63        68.68 o                         
   2  17   3        463.23        723.89       122.87 o                         
  -2 -17  -3       1198.93       1641.58       256.29 o                         
   2  17   3        524.25        681.75       177.68 o                         
   2  17   3       1173.05       1541.34       235.03 o                         
  -2 -17  -3        460.13        544.38       154.90 o                         
   3  17   3        604.16        825.32       112.80 o                         
  -3 -17  -3        681.69        798.39       230.90 o                         
  -3 -17  -3        602.34        512.32       123.15 o                         
   3  17   3        726.60        727.24       154.98 o                         
  -2  18   3        814.40        924.51       141.83 o                         
   2 -18  -3        934.71        910.52       150.33 o                         
   2 -18  -3        825.91        928.33       161.89 o                         
  -2  18   3        921.69        912.35       112.30 o                         
  -1  18   3        635.97        761.81       134.22 o                         
   1 -18  -3        723.47        860.72       200.51 o                         
  -1  18   3        719.76        644.28        92.89 o                         
   1 -18  -3        639.26        678.00       145.13 o                         
   0 -18  -3        373.17        396.38       124.55 o                         
   0  18   3        272.28        474.32       146.76 o                         
   0  18   3        375.17        352.99        99.97 o                         
   0  18   3        308.15        435.29       157.37 o                         
   0 -18  -3        271.00        199.54        86.77 o                         
   1  18   3        304.87        298.86        92.11 o                         
  -1 -18  -3        331.81        235.23       103.36 o                         
  -1 -18  -3        293.19        366.64       140.46 o                         
   1  18   3        345.03        774.12       190.22 o                         
   2  18   3        579.13        767.28       113.09 o                         
  -2 -18  -3        647.07        570.52       116.15 o                         
  -2 -18  -3        571.75        670.00       122.78 o                         
   2  18   3        655.43        977.25       221.55 o                         
 -10   0   4        232.84        357.18       123.69 o                         
  10   0  -4        273.54        326.57       128.97 o                         
 -10   0   4        263.52        333.40       125.64 o                         
  10   0  -4        241.70         53.13        84.08 o                         
  -9   0   4         56.23        116.35        63.05 o                         
   9   0  -4         67.31        158.34        83.08 o                         
   9   0  -4         59.48         38.39        44.20 o                         
  -9   0   4         63.64        122.71       110.11 o                         
  -8   0   4       5960.88       6048.35       502.52 o                         
   8   0  -4       7080.84       6585.44       351.65 o                         
   8   0  -4       6256.58       5554.80       325.91 o                         
  -8   0   4       6746.19       6957.63       549.18 o                         
  -7   0   4          9.68         76.80        87.83 o                         
   7   0  -4         11.63        -23.28        25.39 o                         
  -7   0   4         10.95         16.87        81.80 o                         
   7   0  -4         10.28        -32.75        32.75 o                         
   6   0  -4       1531.07       1701.64       161.64 o                         
  -6   0   4       1408.46       1220.40       212.23 o                         
   6   0  -4       1352.85       1291.75       146.90 o                         
  -6   0   4       1594.02       1893.68       272.05 o                         
   5   0  -4          1.50          6.86        25.64 o                         
  -5   0   4          1.19         -8.83        61.98 o                         
  -5   0   4          1.35         51.67        14.69 o                         
   5   0  -4          1.32         18.42        32.41 o                         
   4   0  -4      18065.87      19290.94       636.52 o                         
   4   0  -4       9412.02       8713.23       494.19 o                         
  -4   0   4      17573.82      18525.82       617.60 o                         
   3   0  -4        152.77        139.30        29.36 o                         
  -3   0   4        134.95        124.23        60.47 o                         
  -3   0   4        152.73        132.06        29.77 o                         
   3   0  -4        134.99        144.19        38.91 o                         
   2   0  -4       5432.30       5603.82       175.29 o                         
  -2   0   4       4599.76       4610.95       263.97 o                         
  -2   0   4       5205.75       5576.69       211.07 o                         
   2   0  -4       4799.94       4715.03       146.20 o                         
   1   0  -4         82.89         78.41        16.67 o                         
  -1   0   4         79.04         88.94        21.59 o                         
   1   0  -4         73.25         80.57        14.28 o                         
   0   0  -4      44837.36      45529.47      1118.00 o                         
   0   0   4      39880.44      40497.23      1681.92 o                         
   0   0  -4      39617.94      39456.56       821.29 o                         
   0   0   4      45134.45      47961.02      1348.54 o                         
   1   0   4        481.38        459.63        44.11 o                         
  -1   0  -4        535.03        517.11        41.59 o                         
   1   0   4        544.80        570.34        49.41 o                         
  -1   0  -4        472.75        487.99        50.72 o                         
   2   0   4      22484.11      22921.58       574.27 o                         
  -2   0  -4      24883.22      26935.55       842.79 o                         
  -2   0  -4      21986.62      23048.01       725.14 o                         
   2   0   4      25446.25      27460.15       831.35 o                         
   3   0   4        284.45        284.76        32.95 o                         
  -3   0  -4        388.28        417.72        55.32 o                         
  -3   0  -4        292.23        263.56        58.56 o                         
   3   0   4        321.92        265.54        43.42 o                         
  -4   0  -4       7305.50       8526.75       345.38 o                         
   4   0   4       6382.84       7345.25       287.63 o                         
  -4   0  -4       6455.09       7234.72       300.30 o                         
   4   0   4       7223.74       8466.40       319.58 o                         
  -5   0  -4        464.12        452.51        79.40 o                         
   5   0   4        425.94        370.16        61.33 o                         
  -5   0  -4        410.10        390.14        67.55 o                         
   5   0   4        482.05        450.07        60.77 o                         
  -6   0  -4       3429.53       3455.64       219.48 o                         
   6   0   4       2924.31       2724.37       181.69 o                         
   6   0   4       3309.57       3637.14       322.25 o                         
  -6   0  -4       3030.30       3027.10       189.03 o                         
  -7   0  -4        778.03        946.30       134.50 o                         
   7   0   4        696.73        644.78       163.87 o                         
  -7   0  -4        687.46        532.32       163.68 o                         
   7   0   4        788.52        889.37       191.88 o                         
  -8   0  -4       3804.95       4472.83       301.80 o                         
   8   0   4       3338.02       3422.43       399.01 o                         
   8   0   4       3777.79       3558.28       423.68 o                         
  -8   0  -4       3362.03       2691.93       385.92 o                         
   9   0   4        171.10         97.28        72.08 o                         
  -9   0  -4        188.83        221.57        78.87 o                         
   9   0   4        193.65        316.60       126.14 o                         
  -9   0  -4        166.85         54.86        57.41 o                         
 -10   0  -4       1831.52       1998.04       312.77 o                         
  10   0   4       1715.01       1360.93       292.60 o                         
 -10   0  -4       1618.32       1705.12       314.60 o                         
  10   0   4       1940.95       1854.40       317.99 o                         
  10  -1  -4          5.12        -10.68        55.62 o                         
  10  -1  -4        152.30        111.87       103.14 o                         
 -10   1   4          4.15        136.56        87.13 o                         
 -10   1   4          4.69         -2.14        50.95 o                         
 -10   1   4        155.36        343.11       132.54 o                         
  10  -1  -4          4.52        -22.17        62.63 o                         
   9  -1  -4       1775.45       2154.68       175.74 o                         
  -9   1   4       1516.26       1373.68       285.63 o                         
   9  -1  -4       1568.77       1558.00       153.68 o                         
  -9   1   4       1716.02       1610.71       307.17 o                         
  -9   1   4       4124.76       4067.60       426.10 o                         
   8  -1  -4         79.16        125.52        36.38 o                         
  -8   1   4         68.40         66.92        45.34 o                         
  -8   1   4         77.41         77.71        67.88 o                         
   8  -1  -4         69.94         76.01        45.94 o                         
   7  -1  -4       5376.36       5627.16       207.47 o                         
  -7   1   4       4709.14       4549.93       234.45 o                         
  -7   1   4       5329.54       4379.88       311.42 o                         
   7  -1  -4       4750.51       5197.77       233.25 o                         
   6  -1  -4         17.57         55.43        32.47 o                         
   6  -1  -4         76.95        100.76        49.78 o                         
  -6   1   4         15.90        -52.35        52.35 o                         
  -6   1   4         77.09        -56.98        84.87 o                         
   6  -1  -4         15.52         30.98        32.48 o                         
  -6   1   4         18.00         39.30        72.38 o                         
  -5   1   4       1853.09       1841.79       170.98 o                         
   5  -1  -4       2128.61       2312.70       112.18 o                         
   5  -1  -4       1880.82       1856.73       113.68 o                         
  -5   1   4       2097.22       1986.23        81.80 o                         
   4  -1  -4          4.72         29.92        13.94 o                         
  -4   1   4          4.39        -16.02        16.02 o                         
  -4   1   4          4.96         32.24         9.26 o                         
   4  -1  -4          4.17         21.85         9.43 o                         
   3  -1  -4      20060.19      21502.94       440.48 o                         
  -3   1   4      17933.59      18632.24       601.04 o                         
  -3   1   4      20296.23      21757.63       486.43 o                         
   3  -1  -4      17725.03      18092.50       376.08 o                         
   2  -1  -4        117.81         91.02        21.92 o                         
   2  -1  -4         59.51         54.13        20.12 o                         
  -2   1   4         51.84         56.36        18.10 o                         
   2  -1  -4         52.58         45.76        21.41 o                         
  -2   1   4        114.55        145.20        32.86 o                         
  -2   1   4         58.67         69.94        22.05 o                         
   1  -1  -4       7434.38       7781.69       151.79 o                         
  -1   1   4       6245.98       5982.53       226.67 o                         
   1  -1  -4       6568.96       7034.45       134.56 o                         
  -1   1   4       7068.85       7729.74       186.11 o                         
   0   1   4        378.20        356.53        29.11 o                         
   0  -1  -4        425.50        454.80        26.17 o                         
   0   1   4        428.03        404.92        19.32 o                         
   0  -1  -4        375.97        369.29        20.83 o                         
   1   1   4      16852.79      18479.18       387.35 o                         
  -1  -1  -4      18846.64      20225.58       614.65 o                         
  -1  -1  -4      24543.49      28404.76       701.78 o                         
   1   1   4      19073.04      20154.51       436.57 o                         
  -1  -1  -4      16652.74      17282.08       391.00 o                         
   2   1   4        561.43        560.17        31.78 o                         
  -2  -1  -4        624.21        702.76        47.23 o                         
   2   1   4        635.40        669.37        45.23 o                         
  -2  -1  -4        551.55        546.32        31.79 o                         
   3   1   4       5132.32       5245.73       152.03 o                         
  -3  -1  -4       5759.63       6101.40       179.55 o                         
   3   1   4       5808.47       6093.84       170.67 o                         
  -3  -1  -4       5089.17       5096.20       135.23 o                         
  -4  -1  -4        400.14        445.72        50.19 o                         
   4   1   4        350.65        371.77        41.45 o                         
  -4  -1  -4        353.56        343.76        35.04 o                         
   4   1   4        396.85        414.31        40.13 o                         
  -5  -1  -4       3376.00       3702.72       212.21 o                         
   5   1   4       2634.69       2623.77       141.84 o                         
  -5  -1  -4       2849.00       3049.86       203.20 o                         
  -5  -1  -4       2517.36       2537.35       124.35 o                         
   5   1   4       2981.79       3174.61       118.37 o                         
   6   1   4        282.73        429.00        61.14 o                         
  -6  -1  -4        322.32        327.04        60.11 o                         
  -6  -1  -4        343.22        605.22       143.87 o                         
  -6  -1  -4        284.80        334.92        42.37 o                         
   6   1   4        319.98        269.53        74.23 o                         
  -7  -1  -4       7272.55       7769.52       272.63 o                         
   7   1   4       6336.36       6310.40       341.20 o                         
   7   1   4       7171.14       7273.18       377.53 o                         
  -7  -1  -4       6425.96       6573.81       364.02 o                         
  -8  -1  -4        519.07        739.27       100.68 o                         
   8   1   4        451.50        335.51        85.46 o                         
  -8  -1  -4        578.55        598.80       131.59 o                         
  -8  -1  -4        458.65        403.65        99.18 o                         
   8   1   4        510.98        451.20       104.22 o                         
  -9  -1  -4       1019.63       1054.15       153.61 o                         
  -9  -1  -4       1641.31       1333.95       225.30 o                         
   9   1   4        914.50       1127.95       240.04 o                         
   9   1   4       1646.16       1895.38       266.19 o                         
   9   1   4       1034.98       1044.74       242.29 o                         
  -9  -1  -4        900.94        818.41       221.05 o                         
 -10  -1  -4        373.93        502.90        76.41 o                         
  10   1   4        342.27        183.32        57.07 o                         
  10   1   4        387.37        488.03       100.70 o                         
 -10  -1  -4        330.40        299.90        70.48 o                         
 -10   2   4        179.81        283.47        69.99 o                         
  10  -2  -4        209.01        208.49        76.60 o                         
  10  -2  -4        184.68        255.80        81.07 o                         
 -10   2   4        203.50         79.45        46.82 o                         
  -9   2   4         32.65         17.40        45.07 o                         
   9  -2  -4         35.29         50.72        41.26 o                         
   9  -2  -4         66.48        -95.96       106.82 o                         
   9  -2  -4         31.18         62.27        51.09 o                         
  -9   2   4         36.95        332.53       137.04 o                         
  -9   2   4         69.61        -56.51        95.31 o                         
   8  -2  -4       8227.78       7904.85       575.02 o                         
   8  -2  -4      15497.78      14544.04       613.78 o                         
  -8   2   4      15437.25      16143.61       952.80 o                         
  -8   2   4      11879.69      11438.28       779.55 o                         
   8  -2  -4       7270.00       5557.54       456.64 o                         
   7  -2  -4        187.88        330.15        70.92 o                         
   7  -2  -4         55.45         72.10        33.68 o                         
  -7   2   4         50.66         38.95       115.43 o                         
   7  -2  -4         49.00         32.50        32.19 o                         
  -7   2   4        182.43        -73.73        86.07 o                         
  -7   2   4         57.33         87.81        86.89 o                         
   6  -2  -4       4348.89       4381.12       169.04 o                         
  -6   2   4       3805.26       3521.36       190.59 o                         
  -6   2   4       4306.58       4268.32       260.43 o                         
   6  -2  -4       3842.65       3332.06       172.93 o                         
  -5   2   4          8.25        -16.97        26.17 o                         
   5  -2  -4          9.68         25.45        19.10 o                         
   5  -2  -4          8.56         13.51         8.32 o                         
  -5   2   4          9.34         10.61        18.05 o                         
  -4   2   4       9751.66       9734.88       313.40 o                         
   4  -2  -4      10910.41      11651.59       269.58 o                         
  -4   2   4      11036.39      11094.04       284.67 o                         
   4  -2  -4       9640.35       9407.63       250.95 o                         
  -3   2   4         47.69         43.20        12.33 o                         
   3  -2  -4         51.55         54.37        16.40 o                         
   3  -2  -4         45.55         38.11        13.43 o                         
  -3   2   4         53.97         65.06        13.19 o                         
  -2   2   4      16173.60      17527.48       390.83 o                         
   2  -2  -4      18075.96      19558.36       385.84 o                         
   2  -2  -4      15971.77      16959.49       440.76 o                         
  -2   2   4      18304.37      18918.44       430.69 o                         
   1  -2  -4         37.37         71.52        16.58 o                         
   1  -2  -4         16.15         17.81        12.59 o                         
  -1   2   4         13.00         16.44        12.08 o                         
  -1   2   4         14.71         17.88        17.84 o                         
   1  -2  -4         14.27         29.55        18.92 o                         
  -1   2   4         36.24         20.84        31.61 o                         
   0  -2  -4       9277.56       9474.91       259.23 o                         
   0  -2  -4      17482.04      18681.85       574.37 o                         
   0   2   4       8204.47       8516.85       272.53 o                         
   0  -2  -4       8197.58       8337.75       284.58 o                         
   0   2   4       9285.36      10112.55       473.10 o                         
   0   2   4      17482.94      17591.94       445.26 o                         
  -1  -2  -4        189.09        189.49        16.87 o                         
   1   2   4        169.19        156.54        12.47 o                         
   1   2   4        191.48        217.63        24.58 o                         
  -1  -2  -4        167.07        115.30        18.06 o                         
   2   2   4       5973.11       5795.15       140.04 o                         
  -2  -2  -4       6763.32       6718.99       181.61 o                         
  -2  -2  -4       5976.02       5608.10       154.45 o                         
   2   2   4       6760.03       6996.67       181.36 o                         
  -3  -2  -4        258.51        292.81        36.97 o                         
   3   2   4        230.27        218.91        26.31 o                         
   3   2   4        260.60        277.66        32.03 o                         
  -3  -2  -4        228.42        233.83        29.49 o                         
   4   2   4       2681.10       2623.03        93.37 o                         
  -4  -2  -4       3082.45       3416.85       131.24 o                         
  -4  -2  -4       2723.63       2471.06       105.03 o                         
   4   2   4       3034.32       3358.81       119.65 o                         
  -5  -2  -4        183.22        195.50        39.14 o                         
   5   2   4        161.39        217.36        31.49 o                         
  -5  -2  -4        161.89        189.46        30.93 o                         
   5   2   4        182.65        191.30        28.08 o                         
  -6  -2  -4       7384.13       7918.12       364.34 o                         
   6   2   4       6306.68       5631.64       195.90 o                         
  -6  -2  -4      10014.43       9773.58       423.70 o                         
  -6  -2  -4       6524.56       6308.71       306.74 o                         
   6   2   4       7137.55       6719.02       346.53 o                         
   7   2   4        535.88        586.15       110.53 o                         
  -7  -2  -4        681.28        668.07       103.42 o                         
  -7  -2  -4        740.48        931.28       107.05 o                         
   7   2   4        606.48        673.19       117.58 o                         
  -8  -2  -4       3040.36       3483.12       255.94 o                         
  -8  -2  -4       6507.55       7018.77       381.29 o                         
   8   2   4       2536.84       2416.98       234.43 o                         
   8   2   4       2871.05       2792.00       260.65 o                         
  -8  -2  -4       2686.44       2581.11       359.69 o                         
   9   2   4        166.99        230.06        66.72 o                         
  -9  -2  -4        186.72        241.40        58.40 o                         
   9   2   4        188.99        242.45        67.13 o
[truncated: 1,622,998 more chars]
